# Supplementary material for: Novel potential metabolic biomarker panel for early detection of severe COVID-19 using full-spectrum metabolome and whole-transcriptome analyses
Source: Signal Transduct Target Ther. 2022 Apr 22;7:129. doi: 10.1038/s41392-022-00976-2 (PMC9026054; doi:10.1038/s41392-022-00976-2)
Supplement: Supplementary file 3 — Dataset-group name note-normalizeExp [file 41392_2022_976_MOESM3_ESM.txt]

HC, healthy controls. 
FY=CAP, community acquired pneumonia. 
QX=MNCP, mild COVID-19 patients. 
ZX=SNCP, severe COVID-19 patients.
