# Supplementary material for: Novel potential metabolic biomarker panel for early detection of severe COVID-19 using full-spectrum metabolome and whole-transcriptome analyses
Source: Signal Transduct Target Ther. 2022 Apr 22;7:129. doi: 10.1038/s41392-022-00976-2 (PMC9026054; doi:10.1038/s41392-022-00976-2)
Supplement: Supplementary file 4 — Dataset-figure S2 d normalizeExp-LNCRNA1 [file 41392_2022_976_MOESM4_ESM.txt]

id	count.HC_1	count.HC_2	count.HC_3	count.HC_4	count.HC_5	count.SNCP_1	count.SNCP_2	count.SNCP_3	count.SNCP_4
LINC01587	4.83873459640945	21.507292450765	8.01727936362062	3.67735817431735	23.2489616113053	3.66590395781688	0.0524845162445272	0.0990339827388002	3.03179759914886
LINC00544	3.86477181337829	0	17.9468654678587	37.4186636997596	12.0294129631319	11.7881101304056	11.942243388405	9.86168615776982	0.00643216001894409
FAM182A	26.2302623899669	34.2622142018603	7.98222683048037	37.3055377687176	22.2251833777095	47.0180813866745	70.7257693290719	29.8895544727834	17.2081406992076
LINC00470	3.86178147154694	0	137.522737308425	0	53.7886929456556	0	4.5458159016702	0.0696788655370054	0.00238968260912598
ZNF667-AS1	68.0252122858564	87.4114778722769	12.4565240949743	22.3133049633955	41.6906508133499	82.3507748205182	27.7721795858743	27.1415575572096	59.6895423601314
AL512625	37.392937339186	64.1860856505193	41.636165270699	47.9733280911318	58.400643905109	51.5593439613877	40.8802183696703	27.0807715343383	39.4585593403295
FAM182B	62.2025467947465	17.8571189565918	27.7334803916594	72.7591777880959	11.060910218491	53.3356535082269	68.42952088967	69.1358156437596	10.1275851317205
AC008969	126.777882264076	280.680819293679	136.628172185274	115.969117794989	105.157212915082	230.582879053309	126.283615296248	54.1075766775928	203.352843130963
AC105206	12.2895716096471	33.443135584678	18.7899696368256	20.7974306080946	24.7204844039862	22.3200770533505	20.4183212684114	12.9025997078557	16.1900837942298
AL161668	19.1213923375559	8.77304821079114	13.436283037727	4.61057648665297	19.1915828744403	4.81913985965844	5.96976570161853	1.6208035060298	5.39483191960663
C5orf64	3.90905968740858	0	0	0	3.76224234718824	0	22.7037475810326	29.172968712109	6.07812951081945
AL162457	29.1457691725035	36.3944239784867	19.217738721818	28.4130252414887	25.9382085484366	25.0038141111412	0.115567615420619	0.229883894844418	18.7084429769723
AC004832	25.9770451233176	55.6962877872135	20.7735508609902	38.9023423921108	34.9802547958451	13.0563753064686	29.9618492289317	26.0932342675292	16.950431501222
LINC02724	30.1028138151872	20.4174871111671	71.7582241652056	53.1138087781917	59.3374314923185	159.147364325138	126.209354389107	55.476375624594	123.430869194523
FAM87A	18.4905820429302	9.39435654992697	3.51676114811478	4.61963639204189	11.1305330717677	5.37545942182114	4.91621432075633	5.84564403617781	21.2288236728992
LINC00315	22.3301271246339	71.1835360352205	0	58.7552439605408	26.8482943329277	14.4598528062521	4.94925649586708	22.3565799344094	14.1649974254047
UMODL1-AS1	25.2490871043924	59.1598359188777	0	21.3934668879161	61.2536520677039	7.33596842592028	0.0711519915555023	0.136307041940319	4.04514355633057
LINC00482	11.6348974420823	34.1677559962744	54.70663065766	21.3855042080538	77.9512373288118	126.51944942991	150.303238465929	127.498679334196	262.028428181325
SPATA41	13.5818080893586	25.6173526862486	22.3608553093537	45.699283497881	41.7413940840273	63.2996594499999	44.533701763433	35.5732346131056	65.7590980009135
C8orf86	7.82322059830679	3.46221918271419	0	0	0	0	20.5267634316925	80.9778206521134	17.2061407967028
COLCA1	25.2359140445902	103.516163492266	128.214645962799	45.6091569285721	114.959776210713	112.385427040376	9.78629834039037	10.2476392150275	19.2306660560203
GPRACR	10.7210057976451	13.0845754837176	0	0	0	32.6862144696081	27.4515809609851	0.246311395404736	0.00730637127236911
HMGA2-AS1	34.0039670365392	27.3259798194582	29.5509960530952	39.1462270201597	30.5740825961836	60.582697950766	72.0259415758578	27.1520535529286	46.5420747480829
CYYR1-AS1	16.5183145032784	28.3920855438981	10.7125290666829	0	17.6216709511259	5.4455418006411	0.0812019107102584	10.7125658848076	0.00499711526411728
AP003027	2.77555756156289e-17	2.77555756156289e-17	2.77555756156289e-17	2.77555756156289e-17	2.77555756156289e-17	16.3075114041778	3.74705265492258	0.232746493924269	26.2872230006796
AC006019	10.6877706774656	8.80998659189712	8.94297439268333	6.80563203002453	13.3096976716811	0	1.9369899774633	1.37819912906048	0.339772347704868
AC105020	3.86699152384853	12.1229466609402	14.5200821764616	10.3951372773466	13.1419562861824	16.0075191927408	10.2598119648296	13.1740532026885	6.75085770781345
AC004988	10.6703621089937	12.758157103737	25.1217758094791	24.2407572809875	24.1142142006991	0	0.0716042856278665	13.0271411454046	0.00444316344633711
AC009163	48.0936822776954	49.6189104432624	30.8684002118039	49.1547497595048	37.9816696321178	57.3761102455195	58.9526343155467	85.8212323060381	67.5338629583196
TDRG1	25.2696033755051	16.2089057158707	8.89186777518755	45.7844515212237	0	9.00084639509873	0.118705112159553	5.91109439538742	35.3827848740702
LINC00951	0	11.3278572757381	0	11.2780768035406	0	3.56547866762157	4.88369863105478	0.199641896703587	19.200092201587
LINC02731	27.1835970683263	74.4614140634687	60.0407341396293	65.2306037177534	50.0323021941952	21.6380852944084	58.7577818369238	36.8352310762087	34.401187873164
LINC01973	5.80557294071115	6.72199404858905	6.18613185044481	88.7619980545296	24.0831700787889	18.0030646128545	89.9275922316733	78.9087991122798	13.1625124391358
AL590399	7.1043313357798	8.74284887305978	18.2104613178568	29.2422078980358	28.4702896866903	3.23679009336869	35.4125167936933	12.4441678302285	21.5816881911131
FAM83A-AS1	14.5550208104274	41.1305525589478	14.2697335823624	27.0100730936141	43.6110055864847	7.18353966019601	29.6721682994226	11.3776507139398	0.00698957377097731
LINC00654	26.2074088630322	105.219835916523	69.8579257143852	99.7007338798601	134.442273395659	38.796133338132	257.901052050157	7.43535144553183	79.9302476332954
TTLL10-AS1	0	16.3425812484894	25.2815031200238	9.3046807613285	0	10.1528433209607	0.0673418118215676	0.128605633571496	0.00419415416629532
LINC01597	42.8002713908658	0	7.09415715905427	34.5514662834872	7.36291482772819	79.7904418684225	0.135170376045146	26.969111355078	12.1493996500276
DUXAP8	10.6718607029117	4.16023198615723	33.2708404513294	20.5048526204812	20.3972786666028	44.3887280766023	2.56869776277661	0.268228657327244	53.6036976075532
LINC02693	21.3663426519297	23.9244232020812	21.478344979111	41.0503681885517	17.5768388052278	493.7512269675	18.2119142147761	18.7636654278018	385.457197631337
LINC00671	13.5960783551887	9.33440564954697	23.3647054997471	0	28.8158179267149	56.0062293399147	0.144160180490864	75.0263767693609	171.971194972069
FIRRE	75.772135838309	94.0674564669725	78.8284517870204	55.863223026685	146.50044582651	231.452410584046	313.528713023943	76.7224888199761	106.238795032339
UCA1	36.955953191145	19.6682737337147	0.81683826920019	24.2459801918026	11.0824242838006	37.0321768716771	18.1849442116831	103.905043917904	23.2775776359308
LINC02026	0.951244123358143	0	21.6540413469337	7.43006041593396	19.5460419313056	0	14.4323471107749	22.3509118396867	19.2181582340099
AC010336	7.89800242562231	18.6524323452452	14.9965638041021	9.29307865253696	10.308110573252	8.48968364742098	18.7416715580403	11.9329449389738	6.07679146136119
MEG3	54.4185743617365	6.71466163211401	42.1138058649901	77.4210428747385	20.3411018686338	19.8868126290299	28.7243686286517	5.96761144334555	20.2344298950214
AC004540	66.5615227372236	45.2926311716756	71.7410522225824	27.4415633776509	41.6836104502857	59.2017616106787	56.5298344283185	44.7376075059987	78.910458974335
AC104472	45.338553979823	29.5772015620146	42.4036509989762	33.8272324581516	63.995857336101	21.6468375682145	44.0014566215513	20.0379031944822	46.8709393968627
AC129492	8.08384028438386	25.2833820447627	4.40906263172949	10.5439828301389	11.7313424519678	6.89186112691853	11.6001285275269	11.7437855150918	9.78127840605654
MIR99AHG	60.2411652868248	85.6570603969324	40.2870828428912	24.1762852546928	42.6120381427681	10.7718058437468	51.5276706671196	42.2925527974458	23.2746894743689
LINC01644	3.86964181800598	0	0	11.1984446720511	28.014278387387	22.6697159321641	9.70093461755077	0.241577101500328	22.250024113092
GAS8-AS1	16.5532838811363	4.20369006941609	6.24516945441376	7.44631342366033	3.66715556694292	13.5280083268202	18.0350946624226	11.5057300570808	25.2868649699061
AC112721	10.6905316380914	12.451924525433	12.5839074671051	3.21652083620438	5.99363513238361	3.61376878551756	0.0743220767930284	9.94052260619133	0.00460096890174566
AL157371	25.3432047149765	0	3.52691061611294	0	8.81269764759114	9.85775179011817	40.4242435905167	310.418121519425	21.7626487963541
AL109659	4.8454971003713	5.9421074811089	16.2589923251443	5.56636454945322	5.53505444516301	12.1406405334381	58.5119360222938	10.8970369799026	17.7103015174575
MIR503HG	7.76165014179125	11.1111521741534	18.000064121269	3.6801398452387	12.9872315576183	8.95547711416168	58.8452698828858	50.9184700061784	68.7905508723395
AL161935	15.0523387645745	12.3406826882446	28.7602009376523	15.8266305673228	13.8793951629087	5.38547082193741	13.6778216064518	11.1756910436828	2.03132593422384
AC006372	2.58471194079166	2.23903896914865	6.04288877431726	2.46826080491317	2.45383885130442	17.2285874842555	3.74448359171583	18.1298390862298	6.41380862604715
LINC00691	20.3802630779072	78.7706583608727	84.3155709911743	44.7022399854536	35.1819660593827	0	12.9740706131133	10.9774969192397	0.00575968526883175
AC097468	0.631447176811761	4.25876425406713	4.16756168108797	5.60038508821887	7.45504792621506	23.2801017809199	2.55709598981879	15.9921596908764	13.1541243556237
INHBA-AS1	26.3660341587952	0	0	0	0	19.9557212956211	0.117738118491467	11.3879131852357	17.1946196934766
HCG14	0	11.5729542759632	0	0	0	20.790166091704	6.16387270361988	43.1971561986703	9.11334170158048
LINC02828	0	0	0	0	3.80857170471843	3.53464373669949	35.9928181638464	42.1678626243697	28.3288719408554
LINC01991	2.77555756156289e-17	2.77555756156289e-17	2.77555756156289e-17	2.77555756156289e-17	2.77555756156289e-17	0	0.129147617456512	55.5930210557775	27.3126159482675
AJ009632	5.81050976366194	23.2087421796204	29.726300453315	3.20874940884012	6.4418458586916	8.06514219300198	37.668100864795	17.1118816425618	22.7639102216723
AC131097	98.777254556891	24.6749200579592	83.9194537094436	109.340120306877	117.119442056022	70.1213847665612	364.640882351479	757.623855597628	249.902829128744
AP000345	6.46286551613919	18.0668187697671	14.9735350780077	14.619359691419	0	4.15919380826508	13.939989864014	14.4246682390118	6.74951879030419
AL391095	28.492566556939	27.6147020260185	37.3530512541457	38.5246943572008	26.5472666373309	22.0373947738619	15.252564419599	9.64257327748468	16.1883527215986
AC025165	2.40702994374301	14.3272869325	19.3179869769055	10.9284725272425	18.8009491303636	11.8419635945781	5.44663710153719	1.30637300808407	5.3139803288514
Z82186	27.2579007893903	0	20.721719696103	0	6.45132787643308	0	0.036163133127175	0.0673595556475599	4.03348306042437
LEMD1-DT	0	16.3845872125111	0	11.1948727391465	16.7550192836419	9.23729566162367	0.0639754227292244	0.121841722855643	0.00399617627923421
LINC01657	0	10.3804277567792	6.27601054232304	11.2477429998548	0	17.3368594371505	0.100800018103326	0.197964609570886	9.10272914545257
AC096677	126.778975331973	240.008153358309	135.735658496346	121.098876507871	115.824380001971	288.881695425892	209.764372903428	128.975460305342	173.514671393663
RORB-AS1	14.6492082170794	5.15901835299871	0	0	0	3.55140473149889	26.0530000540431	11.3009997293074	0.00674019458485997
AL445645	9.69920055277259	17.952164761467	0	27.0639676345392	32.5194609161637	38.9215615165175	26.4690082388057	14.4039246018034	28.3287201882036
AL121894	1.2759874503406	8.26698658990835	17.4749777917222	4.62744251827415	6.47020854138003	2.97100528755728	7.16103973295582	1.64013141594419	9.09798813792201
PPP1R26-AS1	6.78217784519221	13.6526565196335	0	48.6605298603143	7.36867164754691	28.9730738225644	13.3211373657015	4.57178035393913	34.388800202691
RFPL1S	64.1503133724461	21.2931918774357	35.8298062506664	39.1309042874455	24.9882100006526	79.5618517829974	78.118296976498	17.3385258757401	104.200520294665
LINC01107	17.478764928581	49.8652624861102	26.9070087386854	6.46824383938884	7.3587262340617	5.43734592959862	0.0840968291543072	12.0557831294576	0.00516239637340643
LINC01703	22.3476679689419	44.7185269888644	0	9.27177707773164	23.1797975439605	0	0.122448797238252	34.6556609486479	25.2834623939511
KCNMA1-AS3	2.77555756156289e-17	2.77555756156289e-17	2.77555756156289e-17	2.77555756156289e-17	2.77555756156289e-17	0	62.8607889937608	0.249421028129007	2.03270625429263
AL118511	4.61317407527075	6.46113758619639	2.19187115856407	4.89117112562067	4.16009984329466	10.7026457454629	6.5989075200325	1.30011065486119	3.79835326922624
MEG8	20.4131723053994	14.5205821216913	26.079743704429	10.218647401864	3.65072169978111	3.55366612537675	14.3217756134492	5.84737219452687	14.1583855063989
AL513210	26.2629835819617	16.2668928916946	27.0047504922624	0	0	10.0141792418247	11.8052701747245	0.182403741357728	0.00569127767920463
AC009365	192.360270997495	193.242495610699	236.125561742795	181.196781500989	259.990091219628	109.359884116378	216.152371360146	75.2267238192031	92.0722841848402
C5orf67	2.77555756156289e-17	2.77555756156289e-17	2.77555756156289e-17	2.77555756156289e-17	2.77555756156289e-17	9.88476676622506	18.061836482465	4.56679644900161	43.4838965374565
HAR1A	72.8749442798646	99.3521711366333	24.1155614561544	35.3663468338989	53.7432891867432	43.4427938041353	27.6862076469405	11.6272038645004	37.4311087324766
BX005266	0	17.4459150219176	3.54368775750509	6.52809107387631	0	13.5464235801836	19.1628229352686	18.2830211489429	6.07810694740212
AC099066	13.6181596770917	15.9551835842963	5.32871002257496	6.49892325813601	1.80214278833872	0	1.77448355114513	0.0682168395050016	2.52395410906665
AL353803	3.87034168840561	5.35612160307699	13.8161973604042	13.7139181518024	3.66507297057575	7.46217897081858	18.075697647668	45.9773123031104	10.4618101931107
AC007463	14.6064811084014	5.08171378169817	2.62570851528168	9.3360130706263	3.20361854168762	0	0.0769115883666296	0.148042404922825	13.6277397545403
LINC01918	0	8.70210487475681	0	0	11.2459308684191	9.97846715702479	17.6954247852383	0.199213390291581	0.00613240536952864
UPK1A-AS1	9.72532576851943	0	0	25.375640241988	0	9.0024077888081	9.68349847227127	0.235622187015633	30.3302883051078
AC020595	10.690370683761	21.6214677051497	0	0	13.0063004966468	0	0.0576321095563692	8.99689610075666	0.00361993226803325
AL138749	0	7.61185046383484	17.0398895116516	23.3416748751348	24.1555644139086	2.77555756156289e-17	2.77555756156289e-17	2.77555756156289e-17	2.77555756156289e-17
AC135178	30.353104287259	32.468693498563	35.3859376053999	42.1714664742242	37.0707862525914	36.639484001429	23.8018685431106	24.8654114827401	29.5936234169074
AL023802	32.0427920631844	108.785154976908	76.2023043465365	45.6275606237447	31.463978607637	2.63130486363029	93.381897059185	61.9831903661077	7.09232731698077
LINC00511	16.4930584507528	66.765410521532	89.7271452010076	44.7071620172654	29.6155688787935	22.6043271231184	16.8890734836012	33.6304165045071	9.11353998310543
AC012065	3.53837099856269	3.86779196263007	35.882047603736	52.2635887580731	38.965720267414	84.7912589776012	44.8978706264565	9.31778026115233	42.157507868456
Z98257	15.0599803747189	20.6057616365366	18.4056040642965	1.81047405202988	12.4983597710345	29.3952269106581	18.1139661370757	26.8722942136375	24.7883656968754
AC104667	5.81875046182475	3.33213886020776	8.05405069024694	14.4968973517842	9.27233970606653	6.71168744241748	0.125687404052876	38.2437306220672	24.2762851152309
MIR663AHG	7.75174838482121	25.6959964257265	16.0954001735717	13.0100607336084	38.084792093053	30.8678714268575	4.9533711955627	5.93719408402953	17.1981680924616
SMIM2-AS1	6.81469104672225	10.4644277135839	0	0	3.69417312909287	0	35.5992031533968	0.237979846339485	16.1852108207271
AL512658	18.4406331863572	7.1437181822574	69.5806713894721	33.5288687215485	52.4055819952158	23.9824130864706	18.0577137077929	11.5317047188123	21.2453367087892
LINC01624	61.215660965133	70.2076466709873	31.3077936485475	25.1106788454288	54.6889202618348	107.547850924563	137.026641000108	21.5985507457899	235.717630284464
AC018647	125.318902757503	195.303616581718	176.235982875117	163.04440618948	139.621325153562	303.783475347173	184.38459128577	145.951312519136	266.419761218846
AC005392	7.44393474940531	11.7508708326103	11.693399425876	0	9.27405374596046	66.5291813919828	8.18998048177857	404.056948250914	26.3155750490665
LINC01132	0	3.61073579721138	0	0	0	48.8116603958834	36.1405345148749	60.7053806759854	43.5065884259386
LINC01736	3.9092218712083	0	3.65910165335093	0	0	33.5591996635931	0.126129656851024	0.253237328349215	35.3951227624819
AC099684	2.25160935702972	3.94303063715981	6.58258934433934	0	14.6482107585712	6.3419989434528	6.3817674533404	3.88898592812063	3.71334483634777
LINC01494	3.87095815296317	4.20236138072343	0.824798275004337	6.50520362418986	23.3481716232756	1.74358750253112	0.102712970270496	28.2888989518285	0.00620572299487243
AC004941	3.86699009120368	14.5860597650928	19.8133707107025	12.1156725129993	3.65690569720897	3.60189021449077	0.080165195936676	0.154722265262417	11.1092665591789
AL450322	1.93589605916067	0	7.76900427980402	0	3.72185544691378	8.53052945527444	7.34364040652072	29.305468811738	20.2319731361445
LINC01013	31.1808147213562	0	0	0	13.944393972909	42.7216708556699	18.0076785968819	0.246957570741681	0.00732187134493945
AL592494	16.0471970560495	16.7749519164965	6.22188344650265	6.02167650082821	6.4535410857055	0	8.85309202919291	3.63952524786336	6.06789452690895
LINC00242	0	0	0	0	21.6347445886069	7.23961677418096	3.69326741329433	5.72563831768377	8.09125514719539
AC010737	0	0	0	6.59100408749081	7.50996161632381	10.8536934708071	0.111018361174254	0.219961445793185	26.2796264819367
AC008269	54.3993603441104	67.1356684378365	68.1067829441919	57.2864399796627	64.8750222618968	49.757654588988	34.8929958159974	36.8243467955727	26.8158946500187
AL450327	11.6576602984567	12.8415276091426	10.739939281096	3.67931206878512	16.7213209477498	2.77555756156289e-17	2.77555756156289e-17	2.77555756156289e-17	2.77555756156289e-17
AL358074	18.4860208115761	11.9913320230682	6.22315433159521	7.42879896257343	6.45447033164462	22.5466820233355	44.4341611464167	49.3514792538352	30.3554413549941
AC004975	6.86504855110878	0	0	0	0	0	19.1325318187144	0.237909159461981	32.3525686901844
LINC01150	41.8169259204329	24.8301823618265	3.49874283064587	22.3638339537269	9.21876336273247	43.4225531043761	19.3518679695095	33.984386848242	37.4331501347112
AC013460	79.6845278831779	62.449189838996	51.958912966236	29.7713832648501	45.3925197358697	15.3074187503696	53.8562095967264	24.1714269844098	22.2623672958403
AL359878	12.620874898139	23.5970697286798	10.2547980298124	11.1514624865874	21.808919309997	29.3271455820994	49.8840456805499	53.0127845565361	54.6315625757432
KIF25-AS1	0	0	0	0	11.3516661248789	36.5211517505389	0.110767115854315	0.21941579953884	0.00664686564716543
AL590666	236.081229082871	231.386087772989	257.170018236672	298.158301687592	235.584045703462	191.086431782846	222.615119641236	189.662222025514	216.914680841327
AL118523	7.77613240159731	10.3458686292684	0	9.34415821530675	4.60903892282272	0	4.75618529460797	0.141398728002909	8.08003315609252
CT70	0	0	0	0	7.5913457265409	8.95398754396521	54.1521188259345	150.530908988006	43.5101698878864
AL022316	0	6.01710232803998	1.73760166053643	0	15.0000841670367	0	3.69222640790843	12.3309443660752	9.10077973259409
LINC02641	5.80579175985387	41.1692104367815	32.291175972106	27.9559884023419	17.5770694254992	19.881432274155	13.3146086904851	23.9689426378509	21.2460504936017
AL590068	6.56499464836549	3.80995117164947	2.41521119763988	6.0662863579264	5.32969433153109	17.348675652062	14.8536462333212	62.2729103770778	20.4925908142241
FAM41C	27.2471538626506	0	30.6697837229161	3.67741026130101	0	4.47800826042806	0.102082895991778	0.200704502832715	23.2388259401661
LINC00595	6.81059620947899	0	0	13.1675612447607	3.68830006307872	23.5099551624397	14.5154747286391	36.4061300231641	10.1249477930075
ALG14-AS1	62.1795848563152	64.1490504546032	40.2742374470633	73.62554143925	49.1002572688025	19.9099236384758	0.123975668771887	8.72252320924754	34.3810290558697
ERLNC1	7.78117413479613	3.35969231081384	0	16.9215346483903	0	14.4536827544939	27.4337132624731	0.244415639735623	16.1872325590896
AL121757	8.75789140451166	0	5.66797799317184	10.6181345442275	3.055768495101	8.70541939894676	8.48736924820818	9.99675590476751	18.5403500846794
AL035252	2.56859970215195	13.0845692350201	24.8816923574435	12.7179441885238	18.8671664501481	16.8420993614409	17.2925486048289	11.5628769533813	39.1073590707205
MEIS1-AS2	0	0	0	3.77899555189958	3.76275111066901	35.5106670732213	0.116926751276265	11.3748198084449	0.00698016893027553
AL132709	12.6241031325617	13.6647554947402	16.5906002913741	11.6264643345087	16.2261136575099	66.1092602667247	25.9278206509389	14.4529038611757	33.3888097975386
AC068580	663.321614120593	617.848119086251	693.340453326279	731.158885189326	637.407353039115	344.783262442743	1428.16617942471	6024.41690099875	936.617145491908
AL391807	47.5944986811845	90.73421771649	62.7172516353783	88.5477828922575	23.1117560490854	47.0532118783447	36.0601755762177	35.3778073733535	16.1956570700341
AC026202	0	6.76838723818227	5.31307528634071	32.7786091940858	12.0473859962419	1.85878392689748	0.0203681961993392	0.037476526217027	0.00132228272625662
AC099344	5.48783818107211	3.60099038749652	15.8634576226701	18.0505190932463	16.7123024831676	7.25155683099461	0.093420803708836	15.3017822234453	0.0056891380809021
AL078587	16.0164912872803	27.8078626625809	7.98352472094258	50.4120886732482	19.9035259831753	24.8278705707734	22.9208259576622	54.7493364994658	21.251775661434
LNCAROD	0	0	3.62800400901428	6.62445684478772	0	27.2892050223345	4.93414382697153	0.230350731996887	12.1408632524112
HAR1B	0	48.1872991911299	13.3940535325778	8.33795431029535	27.8394579224391	0	13.0687279570326	0.202623572063977	16.1724969951351
AC011752	0	11.9397610688344	17.0491082289368	0	39.1131030451457	2.77555756156289e-17	2.77555756156289e-17	2.77555756156289e-17	2.77555756156289e-17
LINC02884	459.562359765476	213.728233160719	337.831496391974	378.291517703999	126.916221793585	517.261671896025	204.406313090506	131.845202246968	90.0534489166597
LINC01750	18.4552713570388	22.2500824314054	13.3948335238773	37.350974295945	5.50354055967975	9.91243452647186	2.55425961244229	26.3366273461883	12.1423111972712
AP003774	11.1628059191407	22.7559841549749	3.05511012431361	27.5608798887834	8.30128817959281	44.7965994831756	19.3433230535621	49.2226968868484	12.6553352915826
AL391840	0	2.56102436265211	3.15024103928339	0	6.10337176420002	7.18188334330274	4.94035415503841	35.7489419043739	2.03232435293563
AC010132	1.92057446092374	11.0504245276157	11.6046093605493	30.3518485515823	27.8652075986681	18.1540720245769	2.54770211498096	11.3288183359694	10.6242795126722
LINC02595	38.8469403314364	43.5518896213945	113.9398460455	56.8239076621503	44.4568070956713	25.3428343381675	32.2893541749856	19.8299609018121	0.00756816078041211
AC010731	5.81278592775156	6.33484403421356	17.531737891417	13.5178246551907	14.3810597892582	5.49981600397058	0.0639944894070674	2.8368334942595	1.52128248255608
CHODL-AS1	25.2715324101867	12.7634656139961	10.6950741245577	27.9923263389713	15.7365206517797	11.8148161600221	10.7253354024727	5.76766469604091	0.00613879311836563
AL445228	24.8218818746383	3.31925392899275	5.76852668846617	6.48922459208696	12.5215812855781	1.32541363667066	0.0606263428900924	2.17364464178456	5.55381689043794
AL157834	2.25582668086964	1.93106725079112	2.65416466251218	6.8727238396312	5.89575455576582	13.2698082648724	8.8792782570284	6.34625175012271	16.519361038834
AL139393	39.8394299187477	19.8733505067797	57.4547135896085	29.80063175783	16.9441694321649	38.567762370831	23.7461987746184	39.6101587822568	45.8621173809823
AL031432	23.3039568591541	43.6631476477939	38.7686545214477	29.331714389933	32.6614451320684	38.1377671509611	57.4406577444033	92.7721887299688	64.4983621156474
LINC00384	18.4556761432118	19.6618189477415	24.2211552982591	15.8187873336776	17.5959148298739	10.7673973251724	34.9030242406793	77.2292066485604	32.3787953764296
LINC02181	0	0	14.4341549031457	0	24.2886804504718	11.9814006827576	0.0733093307674508	0.14068939920469	0.00454225239429484
LINC00865	47.5890461879435	102.673093626466	77.0501549000999	54.9374811733608	114.039968085801	158.359260285935	45.7949733344737	0.293982159242859	94.0874357628341
AC093627	24.1653834096679	29.2150695324565	26.440665932822	20.4797819907191	18.6264450603177	69.9995120306014	86.3426657139917	171.676081837204	157.699035848645
EMSLR	0	0	48.9715892479634	0	0	2.77555756156289e-17	2.77555756156289e-17	2.77555756156289e-17	2.77555756156289e-17
LINC02802	5.84684060936257	2.53392411707512	2.66859052381795	1.83927439884311	2.76821270666712	29.9050051362054	13.3046207879138	21.1791294690702	9.1129446875274
AC092809	4.35848569921119	12.0582125224423	4.43171615053429	13.0952381850538	3.66748355833927	4.49803805315081	14.6680905200332	2.32881477065987	0.00560040063512801
AC239800	73.8673727201482	32.4425587043572	8.87044920380136	52.1929564977248	42.6288619326229	0	0.104954693892814	32.3537981226236	0.00632911862328989
AC004990	13.5982649758916	18.8651944534967	17.0445615752364	18.6566828465533	1.79671412597723	10.9150770140506	0.0976016639523323	0.191160520950993	13.1395188231025
AP001610	31.0736192449729	31.5625191399221	14.2491250623611	28.3748589500465	145.730241262624	62.2880088748962	229.053886036633	365.540647623512	424.916711853076
AF127936	0	0	7.3398114107689	0	3.73497237483042	65.9546321967871	163.207700547764	8.85537198929015	101.170643323376
LINC01725	19.405474887268	107.785646136745	82.4198594987857	117.420801609908	118.662011318277	3.53616138334133	26.4103625905222	11.5707620667592	46.5217091868845
AL121832	110.750034008202	92.5851388197599	129.931076430261	126.397909009746	156.655068755434	156.326604972307	123.16887844949	613.762773575219	256.30740303592
TTLL7-IT1	0	3.33601163244682	10.7905220487399	24.4045231141111	0	33.5303813837936	21.6320361629564	4.56972402855178	19.2243281193773
BX322234	5.84965460984507	8.79021315008657	0	0	0	59.3844734818085	9.16974980150698	14.3960389664999	21.2500654757552
AC099541	0	3.83360208641187	4.48410663083074	11.2993867589036	0	8.07854209241297	20.964445728784	15.5970592011091	17.7042393503339
AL138889	9.22705891839852	7.22318324373814	4.87202850541013	12.1302064044738	13.0030637382525	7.71188686572664	3.68139207512175	3.6887597703035	7.08009007565192
AC104794	90.1141962794697	97.3134412310051	73.6838352763062	107.875307614062	27.2805727788556	137.650894571897	106.123129861947	104.785111245138	114.579464098714
AL356417	32.0851607797152	7.163298599412	10.6930713207874	18.6262642697839	26.9113751541845	48.2750685624874	500.970945275449	364.082094974889	113.828461353625
SLC26A4-AS1	13.5985329953609	0	17.0458548209489	7.41436189131497	31.6332146033914	9.95409846044761	14.2834226999692	9.868037567795	0.00645460264563713
LINC00656	2.77555756156289e-17	2.77555756156289e-17	2.77555756156289e-17	2.77555756156289e-17	2.77555756156289e-17	17.9944017925058	72.1651089308753	138.209648564702	88.0194966198659
AL162727	23.3451340248247	4.60216029648488	16.1539596808966	13.5083832390722	6.44433015751011	5.37856120466815	12.5460143101564	4.46664293112819	13.147048718566
LINC01949	21.3722687410607	17.0583887450103	36.8400252700398	11.1387771776837	18.5194321609435	30.8840805286369	0.121102557282325	25.0823225319045	0.00720414532467384
AC016907	0	29.2073973972733	20.6304555465024	28.0056835091881	6.43554237065531	22.568678573892	19.325227001905	39.4142466872705	30.3514848396263
AL162595	10.2035267688081	10.7112556761657	6.68559039067146	9.31492958603131	7.39562961779852	34.406606776009	16.3168475626775	15.755121062662	26.3039557923755
AL358473	6.81359058083867	7.79582762368821	0	7.02181863241079	0	15.3596959377389	9.71488751277833	17.6460145598084	18.7147859042127
LINC01675	0	3.52060096277565	3.66131165499824	0	0	0	26.2577103821146	14.2038826885898	19.2194701700165
LINC01426	34.0258302488271	25.6852231624769	22.4016713453062	14.8777089621082	8.28835736819988	15.2974579805239	27.7225549343857	63.2376256307516	37.4342545278907
USP27X-AS1	8.72516684218959	6.73414559002468	35.9665027771179	3.67144261181563	39.0310210887816	65.093256945256	22.9969460004121	48.2379756319976	99.1383788118775
AL022724	6.32013906086839	6.88442445429618	5.83347685979402	0	5.56336851786471	3.57629180137002	11.2381829754556	4.36710058275056	4.05097899365875
MAGI2-AS3	260.399038506815	117.951290499698	124.513975087371	197.537548866772	110.254064141703	41.4960629103625	266.759340911094	426.487269969045	37.4447155210465
LERFS	0	0	21.8339915782009	3.69948630481902	3.67775941924687	172.863025224981	48.1887062893684	72.1995821315845	0.00840188809959841
LINC01287	0	0	10.8504979646348	5.58544342551092	11.1954825740855	7.25666331240841	0.0919153889019135	0.179156963211424	13.1353834436255
AL603840	3.86870420687324	18.1182943129085	1.71728081219963	14.0112966201595	8.3275206904128	25.3341378891902	10.9392571097156	28.1249473201311	17.2026218681557
AL021392	3.9267854784125	0	0	0	0	0	36.9981920225416	37.6362335677807	0.00751773570803493
LINC00163	7.75801908305536	9.35118614250899	9.82076516987464	31.8094823968221	5.51326505214814	12.6241695405892	14.4649601789993	37.4656375273167	0.00736089987262289
AL450468	18.5025675775837	1.60947296267446	4.42859086139247	8.38351941948826	6.93543422888802	22.5193506496637	54.1697849396167	188.469855538513	14.6804991156856
AL591848	49.5352204084378	113.571816413739	95.0260124719769	22.6139579576278	76.308702597518	38.0319806692874	27.633086532945	13.4527578031111	19.2270184904483
DAAM2-AS1	54.4272419285672	47.0947376242081	14.2597224550351	29.7958949649258	28.7085008624744	18.9607390185546	6.16853300419152	15.7321100098246	45.5102519002592
AC010983	0	9.3840657347355	31.6532739855023	0	9.25551539993884	0	12.6987983651311	0.139015705055324	0.00449446025555411
BX324167	19.9054846819409	22.6227613540328	41.7420554659227	27.4823416361429	21.2922895833572	8.52101519468902	23.4139853252019	16.3955876242901	31.861033864791
LINC01281	5.80742899740659	52.5337224398709	22.4176342512563	6.47072773986079	7.36192692157401	2.77555756156289e-17	2.77555756156289e-17	2.77555756156289e-17	2.77555756156289e-17
AC105942	16.5374056375942	21.5877763331199	0	0	11.1265700835192	7.3314039910479	4.74887274231502	0.138514437964977	0.00448012041627144
LINC00494	122.420626754368	88.9012380913636	69.8422456220459	117.403260093328	114.004006014782	209.883956445401	44.6282439822529	28.6548565048151	118.370274434342
LINC00345	35.9583698849898	29.0813239299169	33.1803581867474	8.33099511125973	26.872087706514	2.77555756156289e-17	2.77555756156289e-17	2.77555756156289e-17	2.77555756156289e-17
AC010148	0	29.6216926203539	0	0	7.40836367135436	11.9814006827576	0.0733093307674508	0.14068939920469	0.00454225239429484
LINC00607	0	0.794551054738604	3.61213535202223	0	7.52930836885162	10.8068385743959	36.8944894704599	11.4746505343962	3.04437989467224
AC012363	0	0	0	1.89107378091054	1.88304493238211	0	14.9977928723621	16.1667662779994	19.7213888649398
AF064858	7.75792198152887	3.31156803666986	25.6649520951064	10.695493204799	17.1695768534089	29.3039900892512	75.7429187310925	143.046705947135	50.5923037646925
PPP1R9A-AS1	9.70731634811285	17.1714720201916	0.819714600071132	14.9225514051	16.7130684538479	5.42502686243047	3.66536717952039	10.8603832964163	0.00541998613841344
LINC02646	0	0	8.10015746539834	3.70036812496316	16.8381414423459	12.8108419619113	5.98748502704758	0.172111362572704	0.00541511582111998
TRHDE-AS1	9.70271490113405	6.74932873834216	28.8049952871019	24.2793468770035	2.72321535686155	25.3400379916619	14.5042060944025	22.5943957214072	16.1911569923675
AC079584	85.0063906015354	84.2139758636735	89.1521449303784	73.5831569464518	111.238988195223	32.0891625094224	25.3057435132421	26.981219409847	38.4426657949699
AL807752	0.956688358134288	0.349158070672072	7.47860779526599	5.37739531724585	4.40733500124543	7.17595335553532	21.5084507013998	16.5561821740209	9.86898905062055
KCNMA1-AS1	8.78940119948564	6.10031408207339	0	0	0	0	13.1741541859864	0.224028733054525	27.2921776961993
LINC00896	59.2454722284516	155.720537035099	108.413987594663	95.0147565081466	135.332749076741	59.0344846279546	4.96759315891696	8.76692350824621	6.07942592384806
AC093582	18.499246985271	10.2881503848129	1.71942919627286	7.44040388004473	3.66421787748674	10.8295289587538	9.67590447590253	10.0126836750606	17.1940777660254
LINC02827	15.564211371049	6.78693605724652	0	17.7698169235977	7.3915581177825	2.77555756156289e-17	2.77555756156289e-17	2.77555756156289e-17	2.77555756156289e-17
AL596218	0	0	14.5164736823049	11.2502607672275	1.81108987315545	10.7793755509913	14.5410091710864	53.1362328676143	23.2719603930831
AL132796	16.5100360707425	24.8525275434671	30.0972867808986	18.1605138075898	3.18438201998417	5.0015011743594	0.07467498410763	4.20594394158016	4.04612124957355
AL139130	0	6.87955186798544	10.8676481425961	7.47953771378439	0	0	9.58673360648727	11.1665460174745	11.1246242614966
AL954642	0	3.33926197002256	10.7987046313894	11.2149164524739	11.1580828243965	35.4895815716817	0.118375080630455	10.0311080611738	4.05526161067382
AL031663	7.27436496881768	14.5852766878901	17.0897659919425	8.36259223346226	6.91732913005076	6.27420408090839	23.2058225262834	5.89544139430651	11.636010037035
LINC01115	205.601088417294	68.8684653928503	11.1086141716377	0	5.49673280281556	5.37631347662043	31.2438782747549	0.217531897458731	0.00659959787369768
LINC00211	31.0878804764104	41.1073210613862	22.3588595683952	42.8916055219932	14.7797361660176	94.8560436094339	23.0241248736684	316.406872445576	256.971397624354
AC159540	1946.48482871567	2232.86920150373	2842.38314404579	2484.8490276289	3167.88223870433	2273.54054418154	2158.92574686358	2191.54045030886	1892.94741932809
LINC00398	25.2567275836352	7.57973504619311	35.8885267266836	52.2702269582593	9.21195828655926	31.6018826652976	0.139200265967315	103.76495271538	31.368286647852
AL357079	10.0190533278674	34.8574364674119	17.5809397336918	26.0902655245066	30.6065528300462	33.4660159869997	35.9982535769358	9.28057000070463	32.0366834491104
FLG-AS1	9.70680399475079	11.0912851544552	3.50856933352574	0	36.3425237618495	21.8142211882939	0.11414892387894	16.7373566321493	4.05464695217311
LINC02257	0	0	10.8063360125497	14.0483983107454	10.2254557495532	0	7.24358364727012	0.205841766928047	23.2417908990942
SPATA3-AS1	0	0	32.3879156456599	21.4497300423146	28.7987425461461	38.0126384788882	58.5735834604722	0.270394538963032	11.1375581003024
LINC01685	2.77555756156289e-17	2.77555756156289e-17	2.77555756156289e-17	2.77555756156289e-17	2.77555756156289e-17	46.2480681674966	2.56709053876474	26.8000495728764	12.147689334745
AL034417	0	4.8065460237286	2.32994518423609	9.03572553135373	14.0033006084496	17.4920599899161	12.0785701351626	10.9974019314699	17.8716878508681
LINC02006	8.73810297203786	14.6099505257972	8.03571340269023	17.764186811775	0	7.23458455981979	14.178874516568	0.19333667168052	4.05185171220888
LINC01471	25.2524628435812	30.7820094327926	25.0610261744658	51.3101316285005	15.7097096809295	2.77555756156289e-17	2.77555756156289e-17	2.77555756156289e-17	2.77555756156289e-17
BX664727	2.90236324814984	0	19.129403323019	1.8254651579766	1.8128655474989	3.56903549766771	10.7038262738508	8.412765304988	4.05196031903092
LINC00881	10.6674223963303	59.3206844737403	13.3801718281263	13.9370577379745	21.3010435297594	16.2404334673748	19.2632976365924	43.2328037300511	3.044766537713
AL133481	23.3314191840838	11.9171740971684	9.80312809030204	19.5787835212832	15.7478639024647	6.25034708995906	25.8329272675454	28.907083558052	32.370101330526
LINC02029	0	2.71004559288043	0	0	0	10.7967778097678	4.96317534847096	56.7228303092033	0.00748954355110421
XACT	379.883808192122	360.0647347779	128.954692437272	126.658057899675	513.531112274477	129.206799856016	123.952159956455	368.946873226511	330.829407553917
SLC5A4-AS1	40.8638195982997	0	0	15.8310169018221	25.0701429844654	45.2447006634711	13.3710476219963	0.276055075048024	69.7899538063992
LINC00880	8.72997206903717	10.2063049352201	11.6202618533798	36.484561965526	2.7236200038592	45.3178967874553	0.131567001055227	0.265436313985175	47.5351403963728
DUBR	69.9587647280208	83.0418472552595	50.1562282709044	28.8367351388692	50.0307403465854	138.389066023724	76.9808764140381	45.5512558914088	85.9981079714131
RN7SL832P	0	0	5.50302304017088	3.7648059046855	0	0	14.3707616950613	23.4964074505838	7.08745156554299
LINC02086	98.2023702654674	27.3105961018416	16.9536615483015	11.124790091451	24.990460441907	33.3703741100505	183.588772265984	77.9159318499824	58.6863624294825
LINC02447	29.155511928148	39.4825691327574	10.6841126606869	25.1612589182071	7.35802024523839	25.3039007333265	0.132635662329802	42.0928872103505	33.3829219090345
DDX11-AS1	12.6933195327624	0	0	0	6.52892752923858	16.3470887180569	9.63125337793697	0.219278250607117	11.1277811577046
AC083805	950.817915010278	967.776909419095	1043.0406207897	1096.00139573018	847.708521548268	772.370365634501	529.727367993211	347.79243422301	462.700347727916
CRNDE	122.502437690558	27.2923925260016	8.87063076649971	17.6518661605772	30.5544040157299	51.4936261760977	64.9272079201938	67.915718491226	73.8548047958674
LINC00900	29.135598673853	39.3336872640005	37.625454438235	14.8550975829855	68.6662889424851	86.7616300446484	164.481926018335	49.8002180168426	84.9881428875143
AC010198	3.86907242992301	0	13.0394634918964	20.6025079805336	7.39511449103143	3.13946694867684	4.79384163152447	0.156875981038938	7.57949922706118
FZD4-DT	13.618925965432	0	17.1436059517788	12.1393100734862	0	2.77555756156289e-17	2.77555756156289e-17	2.77555756156289e-17	2.77555756156289e-17
RASSF8-AS1	7.77314296044374	6.82552051966423	0	20.652132984527	0	8.99975055606856	23.8393414922503	0.237591482807975	18.2061930330239
LINC00920	47.5992430989451	46.9997835344482	26.8114831258735	51.234075923044	94.614324156037	23.4681462701406	0.135387349298449	10.2260780939755	86.9756088024322
AC005920	11.0023501185592	13.3833920080898	6.20642780938093	15.8471262627039	21.3644857084157	7.52828748988276	6.84159256947281	13.776816852213	1.356810363063
AC090204	85.4946245017085	105.230358026801	59.9899814808754	29.7585110563132	138.162012931457	187.214045456139	49.4384521033978	75.2015788155164	141.638769427936
LINC01252	45.649572109535	73.5630693756841	88.7605959378256	61.4823422341364	52.8046863525531	47.3023124275744	0.122462275899258	11.4613633983109	0.00727673382206628
MIR4458HG	65.1194458079291	45.3460102409865	12.4604062657371	47.5322218796836	24.0567977773472	9.88605531419121	4.96488791792271	17.0558423971797	42.4722011842691
AL160313	11.164942060203	12.8078621323946	17.9566135043663	15.8482163083517	9.23688868230667	11.8336888557394	3.10750874149584	0.19181960232267	9.60620030079799
AC087257	2.77555756156289e-17	2.77555756156289e-17	2.77555756156289e-17	2.77555756156289e-17	2.77555756156289e-17	13.5633081405322	0.11780675831029	4.52021889894947	30.3297395652118
AC074194	61.3053926045575	6.73538386518966	0	5.53770329517186	18.5310113274029	3.55586523847264	3.72728097630111	11.236447634192	17.1872674016727
LINC02102	19.4207240534075	23.925044507302	2.60165160468253	38.2444209454241	40.8389550608945	15.3485533043278	25.1342889612753	5.95554416073253	21.2435540361008
AC008549	11.1572772352081	17.0744388416072	35.9655419823158	15.81977096979	14.338554662481	7.19474024917342	11.9960946894776	14.0021326130036	7.59204438105607
LINC02065	0	12.8322709916863	29.778399200404	0	15.7807671539568	29.9260413615425	23.946499878238	0.250820480991273	12.1454503507478
AC027801	213.722570386438	497.784620741153	399.356985011886	422.691753007576	318.495579347362	186.784093595053	288.467032546998	315.372276379744	207.408135725586
LINC02224	0	22.3474896854221	0	44.94604712083	0	0	0.0289370750795176	0.0535966399463271	3.02480954445341
LINC02265	0	0	0	11.395598341165	0	24.4707418642062	14.4602819910962	23.8100327304988	0.00733523271619685
AC036214	53.4226592382546	69.5333542927421	76.7626987685905	73.910392749102	92.0850106233325	37.3736038227338	44.0008239255006	15.3767863482523	35.410415115553
AC015909	1.92495808013005	12.3036653720124	3.30489640400589	8.63123084952577	7.88328734043491	2.01674428049629	3.55989582339766	0.861255507358266	3.03415491159061
LINC01234	20.471174370484	0	0	4.63392718236879	8.35520169538007	17.205118303602	14.4178247387167	20.9460940924572	0.00710992295401525
LINC01187	23.316760804165	11.0242817970803	26.903569298205	5.53489935646798	43.6564760970657	7.18802012017623	0.115221895810937	18.1156424786394	19.213297711328
CARMN	0	17.1052804866573	30.5890525533215	24.2657134633935	7.36727400626773	3.53416265861588	18.145931430109	79.667482128277	22.2630221489335
AC034229	6.4653585578862	14.3283302926713	9.85242632347762	10.875243367548	5.83550728492482	12.3473983184438	9.6800324317817	12.7495744309976	14.1630169375353
AC027338	7.77518517258699	0.335482823701653	6.25873328133432	11.2270080079745	7.41768504729849	0	0.0795202881492598	13.8611717640282	2.02830053655415
AC007663	16.8367731859081	14.2099748545321	24.8421816129844	14.8900045983264	15.741605389687	22.6541102961902	10.1079248852087	4.07876182576127	22.9256328085916
AC117500	279.557721439057	299.090172288963	292.782358983566	347.302884208588	282.435116266842	216.695203321536	341.034588358908	324.979939586981	225.872443091868
SLC7A11-AS1	26.3339841907536	0	7.16884259930892	0	0	17.1061868898855	40.8729604963498	93.9163125246036	4.05698260095386
AC007370	4.84273466386469	8.53108341780491	10.3125618937677	6.49668316948737	14.8789570699418	2.77555756156289e-17	2.77555756156289e-17	2.77555756156289e-17	2.77555756156289e-17
AC010273	2.41017293767008	8.55032294485429	9.87469712078391	6.9730421862266	12.0845976831592	1.76280098104214	3.63734749360747	6.2082513014545	4.55239107354987
LINC01340	12.6391565305298	11.1363448098831	5.32372498110803	17.7715306547346	0	2.73030857368128	0.0526937871378528	0.0994455380028106	4.03945139861768
AC095057	9.21822118859614	18.0166358139662	11.6276630553444	12.1009150655142	13.9021023381297	12.2360532038809	4.91114754663364	15.2616349444243	3.54835534760985
LINC02125	0	1.60149119856793	0	0	53.2324966804827	2.77555756156289e-17	2.77555756156289e-17	2.77555756156289e-17	2.77555756156289e-17
LINC02059	0	0	8.9996939141275	8.40371927884841	13.9974920819488	0	17.4213737976487	0.163423135732609	0.00517831539764702
AC109454	22.8196191353928	38.9500327409856	32.2557159269995	31.2068947126507	29.6477384082604	19.8157618588433	49.8863395590783	90.7075921382347	28.335153086944
LINC01511	10.6804690690886	15.4265846562976	3.5082343032715	18.6729473206236	12.9742097503282	2.77555756156289e-17	2.77555756156289e-17	2.77555756156289e-17	2.77555756156289e-17
AC138035	0	13.8770264408223	4.44598155695954	0	12.1209472703495	7.15071647379085	10.9751163674228	40.8873992434272	65.743903387633
AC097658	718.449749355784	915.476953554336	881.735123666774	1007.64649877234	917.546224428518	1305.82188538642	1254.95868034093	1040.69194700823	1149.32545855809
AC139491	12.6088954857284	43.1071026789318	45.1575373697037	41.0178171115763	15.3977377284793	6.62254187286351	7.98610519698191	0.19353731912594	10.7845741277075
AC136604	5.81681616353036	0	14.4011160399719	17.7769390118867	7.39442521342074	2.66392861001356	6.01070206188312	9.63247554278677	4.05059906074978
AC091173	2.77555756156289e-17	2.77555756156289e-17	2.77555756156289e-17	2.77555756156289e-17	2.77555756156289e-17	40.5976129181412	105.844944494468	223.084920617094	138.606295470382
LINC02506	7.76406622428164	20.721027485086	19.8416061574036	0	0	0	0.0893453608177657	0.173770381183142	19.187005371312
AC025539	57.3441347567254	23.0149713413169	47.5326107697573	0	50.0841978715013	0	9.34329118023315	5.51697969238673	0.00474776298564672
LINC00923	11.6564438267541	18.048168730773	23.4278582127818	0	4.58574125549559	10.9221312212553	0.0961828749467295	0.1881543802556	12.1290756211996
AC108727	35.9701606122911	10.5947825327135	15.6370898425025	20.9537950419262	26.4279288363364	17.5778303983849	28.2599847918497	16.5002579444922	48.0456984200445
PCAT4	19.5270848257505	2.50071186252729	1.73639354105895	0	0	6.33192759593206	8.33487730003126	0.18220811200031	7.08008922674065
LINC02236	18.492666161449	4.19026594178625	0.822514330588208	3.68410409833307	18.6235175243933	22.7082992022438	0.116479095036214	11.3675409623869	12.1412345857427
LINC00499	193.509540654075	0	14.2533368013631	0	3.64451449941125	0	4.5458159016702	0.0696788655370054	0.00238968260912598
AC113615	55.3895344306384	30.297701971588	30.8723718666014	46.124430483227	44.0240467968422	40.3044981677172	27.0392927902606	19.2468900127992	12.1484251951773
LINC01094	35.9451364341669	38.4867825837879	28.6395323532494	27.9264280094152	47.2949000884068	130.170585469782	119.038535370995	141.444812105067	115.339520536406
AC096734	9.7256696469399	11.6444692613244	0	13.1077769974076	0	12.2744572862087	2.524621523216	2.36802451734563	10.6178158452341
AC022441	18.0107243757001	1.17990691895102	10.7773000740063	8.84949738935256	3.19801409521123	18.680356838578	4.89790308322235	3.76093600017621	4.05314569535268
AC113410	29.80302904122	34.2935271528872	15.7831751045171	11.4469428901055	23.4751778112182	74.4379135806024	36.5907177439571	75.8751207313101	76.8896288811568
AC138356	9.23340221405319	6.81254774209215	11.7010845269122	3.68922539838055	6.93767761477516	22.5534040900945	56.3125285960296	25.6214960436887	28.8373010780407
AC079209	6.8037395948949	6.85814418805606	0	15.0254365592952	0	20.7088029746162	69.7525294065269	91.8518255351715	113.305234442055
AC087273	0	4.95359020481852	0	0	0	7.18590233806536	4.93514038638718	17.4640379688205	16.6881336602284
MIR124-1HG	0	3.30670752601621	8.90475038174558	18.6471340449204	45.6176789712137	24.7264509609017	0.0987764016344439	0.19365520239173	0.00598788251882043
AC078906	18.4811846953097	11.9759081965475	20.7183654930174	3.67965954120566	0	0	9.1809287515299	0.114738482999134	0.00378580031230946
LINC01300	0	13.8142478027247	0	15.9247415554829	7.40817616797599	0	18.6060429842969	0.168482542529269	0.00531662517914899
AP002852	0	9.53362548130307	0	3.70715288860947	11.2129042985122	40.8974238881348	0.123224236249083	8.71467252831744	11.1337038418852
AP000424	10.2076120319132	19.9245687854072	0	1.81666649420695	7.87089613228442	14.6790691289814	0.0860719404569337	2.97448434398168	0.0052746872509517
LINC01484	0	0	0	0	2.85764762345785	38.0514480780805	27.6059867850385	5.9856423005889	18.2148952484793
AC008663	7.11476765827298	12.2935969724601	5.32254845663374	8.37053177231032	14.5594021063294	7.83097527510606	4.10546117159339	8.91603986866542	9.10388767739636
AC245164	31.5635511556695	28.1478768818769	24.5801152428074	105.903069490464	22.1957230006445	134.647479821582	464.753041919869	39.9922878800884	136.589019365573
LINC01151	30.1895079385289	0	0	21.5190901808523	0	26.4580385263964	0.108225981347729	0.213910750576933	7.08539567281779
AC064807	58.0504104460281	59.6578880627715	54.2042831755124	52.1662480862161	46.5526433100924	96.6219233335387	33.1637324245722	17.3131781420259	57.667534770548
AC246817	42.7585284221772	17.8702191330431	27.3010931893596	47.0896187251193	26.3910404546796	1.73209020295204	15.6484747660757	0.248382000305072	45.4974134939402
AC008438	13.6067607873055	11.5392239056953	6.66893652672703	15.8685917830854	7.8488777716042	27.1898175437074	11.5094392423955	10.8110683280501	17.7055564401016
AC027031	7.77863244115515	14.7662043714197	3.08527870291612	0	4.14460075344815	27.6069529646464	28.7608567549894	14.3298182800868	11.6416286809067
AC011676	573.217956420494	641.020932202262	499.783898684726	509.174605553513	229.564345826098	751.24160222663	183.793688539719	1202.67452337475	310.103184451889
AC104232	70.4434861554045	0	0	1.50002544216373	0	29.8705101355875	0.104801135208921	0.206530429334034	0.00632068110958617
AC091563	0	7.8029135149394	0	4.65952627905667	8.40523577188517	11.7996537375393	0.104488005294707	9.82495243894692	9.10441849284201
RHPN1-AS1	7.76992811468747	3.33528037859784	0	3.68884056593086	24.2857955328704	16.2159997667932	27.668525519468	26.9381622341523	41.4740449854393
AL355432	2.77555756156289e-17	2.77555756156289e-17	2.77555756156289e-17	2.77555756156289e-17	2.77555756156289e-17	3.54373126190089	14.4238807583309	11.4225836434184	24.2700675421385
AP000942	12.6593636536299	5.09307800628063	3.98966918571097	2.28900495096537	7.42161231853993	18.0402666114961	12.7486448375374	37.2387730861128	30.8547977032788
LINC02696	26.257151010703	6.74633534492767	27.887535446145	0	14.8211020476996	22.5602969451444	0.135467195858753	60.2813987064185	39.4537382437282
AC022762	3.8708248380606	11.1748184415846	6.69676294440845	13.5615874238438	3.66625553538303	30.2763407472155	37.2163841000663	35.3093271343909	17.711970301673
AC103681	2.8957560512077	8.96817145669523	11.2225156042491	12.1344679373246	9.2650563737931	6.37531663508691	5.93579107093661	0.153693022946399	2.5332547002373
AP001107	80.354179621396	53.5740144388229	62.711714601332	65.7735468022803	62.9213072563269	84.0859760759973	57.5301293661775	67.4163254401962	79.0154183551207
AC021393	3.87363208911078	12.0987914517684	9.90641140836502	0	6.48143597463729	6.31542407875213	17.6617965832022	0.194600061066506	2.03072047900487
AC123777	2.77555756156289e-17	2.77555756156289e-17	2.77555756156289e-17	2.77555756156289e-17	2.77555756156289e-17	0	0.127720105259806	65.0349571982039	12.1466198179045
LINC02688	15.5560498790269	9.36974493311167	0	30.9042368187527	0	18.0883155316945	14.4634417139042	29.2815213150602	2.03267974821501
AP001189	421.339157608293	297.294967719728	165.404337513253	560.029881373668	154.416146928154	596.33445688271	521.332880445156	790.173104682447	326.795725617449
AP002008	0	0.875615633357121	0	0	0.938946122837596	25.9000868266005	0.117369216187051	15.4628600021528	6.58270064195083
NAV2-AS5	0	3.34684330027152	14.4710400250928	11.2275999417253	3.67275313385468	3.6166820431352	4.7525413986964	0.13995689637337	4.04564661537116
MIR100HG	6.78541956418214	28.468807084661	11.634854006433	7.41973276268015	6.44623558048466	0	0.097455036430099	0.190849500764964	24.2422213656127
AC024475	759.264991481547	695.681147364584	794.385609031246	707.623244467417	607.970708085697	553.190111995941	539.84305454702	1721.86226273803	588.832018917878
SMILR	6.78116057766518	6.74054753633001	4.39953652953632	57.0756751117714	8.29589977317359	14.4471206604304	22.7384389338815	14.2269363069349	11.133825809926
LINC02734	4.84745446554875	13.8371407402796	0	0	15.8599785172779	22.63988690889	20.3890370713488	0.249546931011174	21.2427828322276
AP001266	96.6564387269757	138.967297118383	164.908507974678	110.852079586646	148.29758484776	81.7980222348966	85.3628895614001	68.0562346813244	104.710990763755
LINC02718	15.5698825327605	19.0194028801792	0	8.37796772922923	0	14.6508299794456	4.83461076670577	0.175043032013938	0.0054942549470951
AC010768	1035.34549340925	919.87331397372	1071.71728665776	1277.08004481359	674.376036823438	360.302331159089	1954.6759658339	9224.03076367606	755.434872503874
MIR9-3HG	441.103462885498	164.104049738333	137.920386375926	337.288150978207	364.261372671126	329.039577235582	358.219497753747	100.815621047925	579.708793188813
AC140847	0	1.62277764918235	14.0547772140623	3.7014145121302	8.3724570927099	11.7925740469694	4.31049626894252	1.68435503199119	14.1551568520845
AC093510	14.5836810196659	6.77547549433941	17.0956330411815	1.81287628548257	12.52157802694	30.7949063947989	9.74704742831806	10.8573566778752	29.3341356860391
AC117503	80.6384357579138	81.6734281387605	69.4250360852716	79.6594138397622	69.0323350159805	66.9510727684599	33.7434760814767	41.8211982045721	40.9776936921822
AP000777	3.88091420475967	3.81981470684728	0	4.65591463199601	9.81314726966229	7.21356360145126	14.2639870938063	7.82905721558613	3.04242826563736
PRECSIT	12.6215927818286	9.33144230057942	37.8379371651748	3.67366140546895	13.8870970013013	52.3904834070639	82.9110764432007	80.5986718565901	67.7875348311361
AC024901	5.82375083202254	5.08797599355868	12.6430363329445	3.69467922199555	5.54374631014311	1.7806560009121	0.0655077431007649	0.124915854791978	8.07559614382469
AC092112	13.6701287145874	6.04502315209576	0	0	0	8.10209304220136	7.29715409300649	12.6873712964456	15.171260041441
AC131009	13.9222833231067	4.45383393239038	18.5493217243524	19.5922110206245	14.8263054295247	21.7407709424371	14.4540023441338	15.1296731499874	9.4486695393297
AC135782	120.457985969935	187.576804729843	180.10945033662	226.740365131893	151.979211528888	43.6329758736223	55.7851767526962	144.252422735053	63.742585232284
ODC1-DT	167.113153971049	154.805351368333	88.6557148652224	141.61688629429	130.670513807624	267.577556921339	147.983045325943	222.24179392324	400.63577737989
AC138969	14.5964317655863	11.1630940944951	8.96191489242089	0	6.46566478675107	5.4052633258092	10.6789201493358	4.38206672233206	4.0514088966776
AC107032	7.27519439430669	17.6424963619964	5.31747827279398	19.1652771435124	2.72789278844912	7.21004226774013	10.7728224705966	8.51767044575422	7.08494240091218
AC004801	26.476519620142	18.1185119338393	32.0754710704384	28.1951619367817	13.8607519016014	53.1836161814713	36.6535289188737	17.9431185115729	25.297781371981
LINC00640	17.4970915404275	23.2226980531827	0	9.28922049500249	15.7674443999737	0	60.4991758945822	0.249182574646205	4.05599995637663
LINC02290	3.86615943330591	11.9618452701277	7.11636574515378	11.1701174319218	25.1251275874231	11.0675109906078	0.0704425683795595	0.134869393598771	0.0043754809319565
AC004817	20.9662554344663	29.8667390625196	39.7702297875843	66.7637375843195	51.9201723615952	16.9385731491079	32.2082991864587	56.9160523135249	12.5539022489043
AL132712	17.9727108388872	21.4125198664156	0.817171498229943	13.0185460257237	32.9878693750081	17.2591112969316	3.73378023515405	0.220508657427916	16.684327015408
LINC01500	2.89690852527752	14.6711786765193	14.4284021774205	3.68833991431605	3.66587595437608	0	0.0934710650755277	8.33134667269915	14.1457697590917
FAM181A-AS1	18.49031138148	0	18.9376834741642	0	10.1950542313741	0	2.26756240258089	0.0388988805815962	0.0013707294573107
LINC-ROR	10.6755845500478	6.74747638197479	22.4621192961003	13.0281900919151	21.3515856410124	0	0.0304899661042353	3.77725835691682	0.00196154654893477
AL049870	7.28044593545419	13.7806626110306	7.5981702577879	5.09295907186765	7.86732757207047	1.76288561930475	3.05745878161028	2.94363876491168	8.08370205694685
AL133371	17.4720709004999	46.2922803547846	37.36973364479	2.42770791668509	40.8157585635454	91.0643536071729	35.3825042731921	33.7446932709643	82.6194046023409
LINC00638	7.75311276189658	26.593633119331	3.50048265855471	25.1873826358287	25.9890561614702	65.1272642770819	39.7324090546223	20.1175680358046	67.7799993951839
AL583722	10.6709254335244	15.9247756405928	29.9445390906959	18.6276889446848	18.5289993766702	28.3773322006635	4.96638138972155	22.1249356207317	21.5827947469844
AL162171	79.01326378325	70.6470668332849	90.8007559527218	90.6843177786176	103.199223940376	50.8853977133797	68.5315714258653	59.5242824392776	91.7249863497312
LINC00520	0	0	0	17.8478737855227	13.0608508804878	12.6736178184592	0.112965012940123	14.011523428486	14.1600038839143
AC009779	29.63829495782	15.3183144194309	12.9291195612131	17.2069138236963	45.965759245703	86.3106067898976	100.374519819095	61.0628235679114	133.036414800913
AL161804	8.72933251614525	18.8577900410342	0	16.778493203204	27.8897196752489	0	0.0879529628304949	8.24979359332486	11.1144547924351
AF111169	50.5061964254285	47.8118585299194	147.106416227889	61.7814846525508	65.7860022882852	19.2381540958998	35.6146658405422	25.5619815626619	35.0708447302892
ACTN1-AS1	0	48.9328140892635	16.0762120726799	37.3082747282837	23.156906611064	0	35.9826090201627	49.0544180618478	22.2614452201371
LINC00639	2.77555756156289e-17	2.77555756156289e-17	2.77555756156289e-17	2.77555756156289e-17	2.77555756156289e-17	6.26008249349185	14.4680247192211	16.9900848211284	27.3070096379758
AL049836	10.6999997984944	5.0789195004485	14.9069657776923	1.35163876831329	3.66942604323267	1.3011157365314	0.0868564067257713	17.9065940721467	0.00531917997766662
AC020658	14.5819256249601	17.6278151940529	8.25221395744632	6.4875616149411	7.84957383119879	13.5866168706441	12.8838482615272	4.14898982178744	10.6238485275969
AC068722	30.5998136573741	39.8035461203394	42.1534810790421	15.7933929469505	31.0395401779758	37.935639991219	43.311938556049	60.6981507668425	45.5292354003483
AC109630	36.0959389221747	0	0	0	0	0	9.66376242843278	0.229218790509508	34.3666267594917
AC009432	134.080301702496	76.8975678588456	101.685633596597	136.046799241047	101.008565768366	34.7387411188069	70.9246737065462	66.538668931228	97.6250690173168
LINC00596	0	12.0221449532181	28.9794200725809	0	2.73141310518147	2.77555756156289e-17	2.77555756156289e-17	2.77555756156289e-17	2.77555756156289e-17
AC021231	6.78373566851502	8.48055995756615	10.7192791320751	30.858430741021	11.1003043586641	0	2.26756240258089	0.0388988805815962	0.0013707294573107
AC015660	17.475353209468	33.8404065066626	28.687684032126	22.1129681235686	21.5302864421241	9.90937049040162	11.7617398533791	11.4154427756179	19.4696939068097
AC012414	14.5663564862848	24.015250226748	7.99818019289691	10.5250416268089	26.6198047668137	41.5855240249616	33.7085531249011	34.5195919260663	44.5145998590159
AL161669	6.15885470149902	0	5.99151902667037	5.59631995795869	5.8805389594067	27.9505253939394	20.6048460428492	160.851009547883	56.6601184303054
LINC02352	115.611866276215	112.011881480233	134.428408849697	106.200991516347	108.425225687788	140.11545947772	171.832184558478	103.446628254982	125.45655623401
AC027243	10.6735393468066	19.9833291249333	13.711382828339	19.5771166166039	17.6103965069091	19.3264897829101	12.4600841594857	8.6853387579409	14.1647548570636
LINC02244	0	20.9033994019099	0	11.2301237287607	0	13.6974154846399	0.0943495941989831	0.184280990265235	8.0900793119984
AC104316	105.41570543579	74.3494359706257	82.4138006238067	106.688175505503	98.7055174094917	123.849425855543	94.4283072883816	109.004405307791	132.029074385608
AC012236	33.0290153979219	36.7762226923351	14.2606004452085	36.3366698655948	50.0907049080815	84.127506724074	52.9310227177795	37.0071747306737	56.6581202406282
LINC02109	0	0	0	0	43.0327727883336	2.77555756156289e-17	2.77555756156289e-17	2.77555756156289e-17	2.77555756156289e-17
AL096869	7.46454231879044	6.02248124179311	1.43699788700663	3.71216321103642	3.37831754949852	13.8998947401966	10.8137102549779	3.10201555663157	11.1282766095829
AC018845	20.4101191076653	16.2393300390338	12.9614273089875	20.5164269311059	9.69357528200984	22.2132963539702	1.35172618472869	7.31042174445765	24.2711408409236
Z97653	0	18.9492145072617	8.93561774476559	21.515300729152	2.72788382699969	2.77555756156289e-17	2.77555756156289e-17	2.77555756156289e-17	2.77555756156289e-17
AC105411	5.85410944272856	3.44241698859189	0	3.74260225589503	0	0	14.3145682853677	0.217583763685451	22.2383595762991
AL163952	11.6534896239963	5.03339164168431	20.6845937737483	23.3614395834019	2.72482610640927	6.30295071512582	0.103975713430936	20.4349063677238	4.05290364132711
AL022344	13.5831326973408	41.1427142356064	37.6829866026349	31.6877802774284	11.0683071996828	47.9845374455777	36.0261286109392	32.5328018352301	4.05688340769741
AC007938	5.81247111924887	18.6222072316198	7.41794596376532	9.60786011106105	17.3369125597557	10.5771635041548	8.41382470428796	3.9835181198018	7.75756331851676
AC007611	45.7122440769307	5.01440049969902	19.7018207046649	22.3645302274355	8.28953514740936	11.7868038880908	3.72285993736726	5.81798771642057	12.1359506127625
AL157700	7.76553031001357	12.8850326513273	3.51803449088357	3.68415004798542	17.6870755463198	3.56086233867171	22.4006473636935	5.79857864152587	0.00632620851490406
MMP2-AS1	0	18.2715633917974	0	5.57735026804286	7.42195476744847	19.1496441516392	0.104085948664268	11.1530712183765	0.00628135483719028
AC126696	247.100416564748	77.9867626542392	237.467355721792	378.967812935026	142.38155107265	33.3623217557186	86.2533242869521	322.06571195719	76.2240532191027
AL162741	56.3409290628838	59.828062770573	82.4630447724214	42.8206744183425	97.3567421716141	8.965021452992	16.9324103343133	61.4754656761484	19.2277685738611
AC139887	791.576312819443	568.23959429403	620.747620834779	632.154616851829	589.67291403175	385.326237577186	371.450459540014	372.821183281304	328.308635086765
LINC02562	0	26.7823451754528	26.172324586253	0.882202957112639	0	11.9220623978581	0.0825800832270331	4.27293911024509	0.00507590354087606
LINC01882	85.5551564725926	34.1872800345099	13.3607657824725	11.1247930002417	34.282180436349	63.2364091323689	38.6174578655745	204.287471674985	43.5125242511865
AC120024	18.4545117681698	25.6997467659121	18.8020661290448	13.9459146565693	22.2487222880374	12.5817832307313	25.3235265110418	74.2685322348107	23.2752466191124
AC009108	0	7.8307351538885	0	3.72117256283045	7.00242769926188	9.00293900387535	3.74951997959719	4.52128557865422	31.8455129116228
AC022336	15.5588601605244	13.7236247861467	0	20.5745054746383	2.7278090282668	0	0.0909529543104881	5.66553824926987	15.1528120424224
AL353746	32.0473245384802	42.7304590114384	10.6625777415294	9.25712260260425	139.25103443812	10.0866348853323	0.0790715289179584	0.152472792461577	4.04729337566555
AL365181	1.93412084279302	3.20155896954633	4.74223559132799	1.84058273452918	3.24173987269475	10.6422511187553	3.42626733422012	7.17056893475366	12.1358562102772
AL353719	12.6253067044574	6.75362406000868	18.859312202369	23.3504340252377	6.44210773695482	78.6790505040513	51.747287733663	35.6188843064427	77.8994677291673
AC069224	34.979302756431	28.1962177800692	32.2593134248823	33.5455283816035	22.2132448114972	44.2536317990418	76.8722978132726	42.6374751763132	78.9107615440091
AC126773	22.013381547938	22.4804843141008	29.2780776015384	31.067080770991	27.1831669724264	9.04438579948013	8.42252310220094	6.25633829935581	8.43150588425422
AL359851	2.89761429341685	0	7.15652071421414	13.0978776363931	13.9707452959697	11.0675109906078	0.0704425683795595	0.134869393598771	0.0043754809319565
STAM-AS1	11.6552909450196	35.4435646408811	5.31066118785216	0	7.37880546172941	17.1294045781553	13.3494818088307	29.661529826983	42.4827489083223
AL590004	7.76323353181282	31.1857213532769	0	3.6817596844911	7.38825880067965	0	0.0603075298827793	5.32832527792426	4.0419172134122
AC114811	20.4210917794757	7.62140967826976	17.0579747939868	5.54578665850028	13.9027291076793	17.1519447618391	0.128413218017576	33.5989133440934	28.3226753373918
AL359715	41.4379949647734	70.7098087432854	60.0226716052992	79.5261531048586	61.4707202709024	51.5548251363889	43.673284257508	30.8182541008894	37.0991389554621
AP001120	17.814272761356	10.1937133735289	3.80205226933982	32.0815851615813	14.1970954974222	5.65158650143937	23.9794453741452	21.637423635315	22.5928322291132
LINC02280	0	23.2295137877332	24.3061769244566	16.7903583210041	0	15.3659929336811	0.12194854025992	35.9858028597436	7.08933730415624
AL135744	0	0	3.61960234572491	0	7.53931053211523	15.373800657382	8.51331114047916	20.9825822024677	10.1217075290643
AC022893	171.313164004555	173.590718542222	183.098143359453	169.561807847418	173.926197031742	94.654183189987	84.1126719950251	28.1493217022348	79.9257021230683
LINC01964	15.5464587536635	13.6680898490163	19.7606986399848	9.28637317908301	11.0988581874963	43.6640544547109	0.121617194719066	0.243205166919035	12.1438428949364
LINC01960	0	0	0	7.61916139313084	0	7.17170793857868	4.95347608348532	0.245155897787567	46.5047268200931
LINC01229	11.6884176835622	13.0214835004366	0	3.70066047798671	0	13.8071780322819	0.0784433562381197	0.151182639397422	0.00483884468132612
AC009021	9.22970466070385	0	7.14211904245957	26.7345111775384	0	31.3727764085563	13.8195060493565	1.71429782812591	3.04394707925975
AC107398	17.735981062311	13.2274205941106	9.58467981230323	13.0295789325286	19.2548627584084	28.3459839297145	10.9046353045854	8.37285269693608	14.6719682453005
AL031985	27.6735937694269	42.7414656665328	47.4946829090754	49.3859772473442	52.8427913041884	73.6965440955747	45.760553560507	46.1457603613461	76.8878889406457
LINC00622	15.5486527627094	10.2137394387446	0	30.865602152679	9.23806563671135	38.0505361645897	22.8546411363114	5.9859712897099	23.2703722509836
AP006545	10.0249001159085	21.4279008132237	13.4114472245781	16.7679127549624	19.1649609745022	14.5037918488529	8.86102387635991	3.56965651812491	13.4863216051871
AC126407	5.83384178447614	6.01559234840028	0	0	11.2227464056562	8.99879810257588	0.119400574226912	16.8705613741701	26.2903766101644
AL008628	11.6330683568467	116.448581783675	101.322817754091	48.4169253109069	63.9376099966322	41.6710080339748	18.1115798724127	18.5487705935913	19.2269289666446
AL445471	0	8.55378425210028	1.7207658681282	3.68859944194825	25.2227009409621	0	8.17564309714695	5.48039269944923	0.00455636090368561
LINC00563	26.2455937131068	11.9020934010642	6.19462565727426	14.8861135792623	32.5100128700605	44.3382005339196	0.136156547650724	58.9552305624562	25.297390166149
AL031123	9.21748988537803	8.69772411096993	12.9801947610504	12.09846483154	24.1674572061592	64.2100463348776	41.538412230659	31.3592829903547	67.2756770713619
AC104758	8.08588622502241	13.7142164228391	17.6932959077871	8.04967599391597	7.07241760668874	6.08691800262228	3.22582831098951	1.5773937668693	2.02744518634528
AC112236	5.82709981743495	1.90911053624923	6.88064380660551	7.46766800526276	6.80313597635256	9.27334923272537	13.7281153620147	29.0985445626325	36.0756059434538
AC093278	14.560768910498	19.6472897773135	0	24.2332968764022	45.533743474146	148.23209824402	134.700881944565	68.236887605879	312.608803300877
AP003071	7.0285948444914	11.7385288794893	18.878085361048	16.560606116838	7.37739421701321	3.76805392254719	12.0815447464305	28.5369689604086	15.682046079784
LINC01686	22.4460092214752	3.36150483397159	1.73110626938407	0	0	10.8177567811366	4.94729760612733	18.2528371589667	20.2282676838793
AC079414	17.9657551143257	20.5054973878662	21.9492262511819	22.3594469207385	23.6379866201079	21.8028008913207	3.74384892648595	3.11699216121751	15.6772485329253
AL513548	47.9275110417087	66.2040775560585	21.1312037445079	47.1997099511114	55.6199663682572	42.228743263583	30.4712216837804	25.1241874393449	24.6226440639636
AC093849	51.9626357614827	76.5190567304278	77.0492425914049	67.9949426219627	125.408908637473	32.5203238269975	22.650871341917	43.790438983009	49.0644748677578
AC100803	28.1564906842688	65.3181075739264	53.1607215627264	73.0166851840319	42.2998401985326	39.7225548137423	158.997193313199	37.9686591720202	15.5234193953351
AC009041	42.0871048461735	58.1349947491	63.6221053255889	58.0676472555149	77.2592141173416	33.1867112258011	20.0940678715489	5.52190033603855	37.4260855483859
AC027228	23.8045890344203	22.2296968353872	21.0468087125392	23.2945024387681	16.6568001255945	8.1181011673656	12.5481664089528	11.9118994463556	3.54836384040866
AC244090	11.643680713879	19.6636822942774	17.0034775690757	26.1158520189984	20.3906230941784	9.89293292145094	9.72455301097573	26.5880415088668	20.2322739233822
AC090826	751.963598769756	1212.67142256253	1459.76092817825	1423.35890693128	653.052039358395	378.702043693134	1023.68552805297	1245.62252525056	497.102781090746
AC073314	6.78307562464295	26.6671474712577	10.7149927680202	13.0312168744222	13.8938742670835	0	0.0698723858227672	9.22614097350182	3.03601246205829
LINC02185	0	5.12390067707468	0	9.37259445582463	10.2690178832232	116.007134055508	38.4868282853288	0.281124545891487	0.00811939334686684
AC004233	5.82257687046847	12.3741535714953	4.73990753822605	10.2790483984737	1.18688863472775	16.2382160065687	15.3065831803008	24.4658086879553	27.3128317916211
LINC01569	96.1900324236408	98.3877252494157	91.4158638586247	54.9379971004347	51.8634706449422	150.1157154095	99.8034644258162	55.4555845778312	115.336482539274
LINC01977	22.3324299725347	38.5101785957124	34.9503049531498	41.0150397477884	24.0678692252806	11.6687972744077	30.162095421565	131.869292674482	19.2318386185428
AC005224	198.526167885207	137.071186835121	157.696412348086	201.576440666768	122.61791438203	91.2269650142801	262.015233584058	219.337703798222	317.676219061545
AC110285	14.9409678313384	39.6936840925591	41.4152732473108	36.5203954378344	43.3923165054751	36.5533914598582	36.0007831853596	4.02099030070586	34.8006001218725
AC010401	48.0980931620745	23.8634979650024	38.5199927524637	31.6550327970461	54.2522783074234	7.19202511660629	13.1813666667271	13.3496091792568	8.60299546331363
AC040173	0	0	0	7.61916139313084	0	16.3214152264089	14.3676994422622	0.227876509372661	12.1402541285251
LINC02591	21.3674018114057	0	35.9035377856785	22.3483558988802	41.7754872946324	0	0.13558846119289	110.101024767066	14.1723668953708
AC068418	5.17715661694823	6.86096362465159	3.23986499602594	5.89832936130106	6.80560191406756	0	11.1279393357262	7.12704671094832	11.7968668492395
AC036222	447.880264359189	408.747341786087	470.438406881462	574.88210259848	388.778081635194	196.153371880891	276.382918787222	219.986739061399	119.897055542209
BX640514	19.4422471812387	0	12.9749349717577	16.3123935330446	21.8259994031287	18.4496354614084	26.0002993617772	150.532457615956	62.222805866377
AC145207	92.1781364161726	58.6208372538206	69.5279264314642	85.2487916777044	105.101493664271	111.275734084026	92.3550546128384	167.696183452175	153.7808499083
AP001033	23.825693951383	8.9082327843603	21.566644028518	9.28530106515574	7.37140637985215	42.5467011585335	22.9053166150545	24.1647429647902	23.7790356653873
AC004253	64.6012008629197	55.1012407735854	80.2056795617684	79.6641696199894	83.8867561569564	57.4205574160164	42.7219331554175	52.3364683809034	40.9783804579836
AP000894	6.15264702716354	5.1039781983812	6.88134838233983	8.41165923080474	2.12075012230421	12.6708978331766	7.68659520279573	7.24001597974616	14.160373249243
AC090844	49.0690585777792	38.0316695027654	26.8297893063948	62.0049664626762	26.8406353757091	145.235434613483	37.3997638773574	49.7186899395302	55.1438442313264
AC125421	9.70322094017156	5.45829695968479	41.4979440966165	13.9689237324476	0	11.3186437628467	4.91254284013591	7.19599050262491	12.6423250109882
AC005828	9.71335843020674	14.7898702522869	5.32209922990048	9.1210481719016	9.07205696050337	6.3245098180604	6.26072141343779	4.10926071949296	7.28302455734201
AC080112	118.034284287634	277.292325142445	51.4390490715287	140.681340980129	117.682916266211	139.577491889153	1111.31536560321	2236.79149295598	770.436877616888
AC026254	4.87858201809507	0	0	0	6.58543969464886	14.4196620196972	0.129643844611666	33.6591676691183	36.4115015554551
AC006441	639.606213790926	153.519888074627	332.681809885784	1103.24106547144	555.465882147323	372.972554661612	648.399257443193	1313.56718834506	1090.30257305519
AC005394	13.1205565619943	22.4226009054177	0	13.993531805733	4.58768298676087	24.3970806376532	31.2029208069662	39.3184440422594	5.06839827882252
AC008543	6.13545680049885	16.2796839611829	22.7918441053679	14.2877990371749	5.82291637525154	5.80634492356129	0.0652340115147401	1.54365738883691	2.69872948743979
AC061992	0	10.5141125540643	3.57548865637794	0	3.7030557292693	8.10611092308123	7.29001191501994	22.0800739262283	4.05445728077476
AC011498	34.00962688024	29.7157061962987	24.6164710697781	29.8138076632378	22.9151803658472	18.7309754453665	19.5806801050715	23.3536345692191	27.3141459394732
LINC02080	3.87175201355727	9.4399564431495	0	23.4730987713054	0	14.4885415792124	7.30291792401826	0.229678400943107	22.2444303477639
AC027307	74.488252385873	60.6910229834756	85.4628117587167	65.212714685309	42.9038282291137	116.355307712531	77.7775629227452	63.8422768475597	85.9979602424513
AC025048	4.60209732539353	6.59714403218246	6.92720189831905	4.86270346830086	14.671234231293	6.72877555195231	4.34276848085671	11.0333901364436	25.2769200908905
PCAT19	0	0	0	11.395598341165	0	6.25187567817329	0.130043381466363	37.8074459727031	42.4775418818602
AP001029	62.6907461549214	32.0306093888583	15.1551960433262	59.2156102402373	17.5584726966485	12.1395537306532	40.1231355840536	34.4973022775446	15.1824373174761
AC005498	2.5794123740946	5.7283479771636	10.5907972248181	0.892548309381738	2.1285756533895	7.83558043232011	7.61811555875082	5.77138920589354	7.41994286751659
AC005381	19.4917112228648	0	0	14.9959248678114	0	10.8675196692539	7.26241045026204	7.17986113566228	9.10587279885705
AC020928	14.0942875214899	17.1907220823555	4.4123391810089	16.3387886729473	3.19152081043337	14.981328331805	11.9668605391506	0.21644522928807	8.60138447960225
CEBPA-DT	0	12.9864472016598	4.44363457839993	9.34576621257535	4.6098595549744	162.864314636742	55.3943060410964	21.5815822787778	81.9507677811733
AC015936	3.40282605304339	1.66306148548405	8.69125894015378	0	0	11.3302891199843	13.6938590859336	3.08085664925722	5.06404663681327
LINC01478	9.70328379853245	9.34102403607301	22.4735843591599	11.1585349257865	17.6262178654245	2.6407841352587	7.30395614699479	24.8713688905078	11.1302789566814
AC092296	8.73703586805906	9.09219462013568	15.5889678677858	11.4948794886635	6.14304366129482	13.359114133044	4.48385815376989	2.58926804096908	5.73567562215022
AC003070	181.18128997758	176.53051734655	307.835392292745	228.255377848179	329.51549252742	437.988413962809	536.037168779047	309.299363986432	323.757359160161
AC021683	12.248175212618	6.09181806022618	4.59933862098948	17.3918828768854	7.57764204791997	5.73545100547263	21.1438243557678	3.10632707909932	10.7246523933624
LINC01864	0	9.39930853809685	1.71745750912195	34.7238181255463	0	0	9.32312405840382	0.143617769806591	4.04614075962289
AC008736	10.6853716352667	11.1160169602885	8.48298604968417	9.30312570980974	12.5227882559208	21.7100098798533	19.8314425257057	13.6002650188224	18.2122449327795
AC010327	17.7161940205353	25.4154024574927	31.1483231236757	33.7895484682692	29.4269141871667	36.1908783309071	26.1778285993838	19.9844326904841	28.8347278715536
AC104971	20.7723215505396	5.92714884541991	0	6.81113344877382	10.5139432170945	20.4805575433452	33.9016664845668	9.70304837038756	18.8879278323914
AC015911	40.5657160506735	35.2650771571687	48.8851916538346	34.2320131160841	16.6320614302767	14.237183599118	15.8987976709697	11.4218027642287	11.8903029477966
AC004156	26.2726136435269	0	2.60955173981128	0	32.5992499748942	0	0.0893453608177657	0.173770381183142	19.187005371312
AC002116	0	28.2449751774026	38.6132664029607	13.9369881909613	38.0544457021903	20.075892376514	3.71217360387655	5.78412621610003	0.00623790781239153
LINC02078	46.6356927245433	37.5940638168696	0	65.2668968429583	63.0687148401981	7.16953419619268	41.616351505487	14.2281715780538	0.00733621019304209
AC087645	3.3789712817658	22.347061669082	13.8845390025794	21.0066909355015	6.44254366758912	1.72973587274821	13.3600453902874	75.3954789171313	24.284687570829
AC087289	45.4100902506386	69.7343447878576	54.1984017091224	64.2951021331284	48.6380830270883	34.3128454655626	42.1104369450707	69.7497596449608	36.6791650830295
AC010624	1.68055826373528	9.41857922100981	6.46571380650071	8.8513215306515	14.4244635957951	38.7127739133868	27.9319065232946	9.84899943373225	22.2605441144607
AC007785	18.9389524951017	22.6628072149062	29.6170990482541	27.9741872873594	6.89476503198871	11.7581770156312	18.4580554792586	0.224841920473726	10.623866511327
AC073342	1.93074154267244	9.59736893888978	0	1.83268531883382	6.05383053695141	18.5582538001462	10.8911816238092	8.69822161133481	19.2189431997447
AC010503	9.04976513693519	23.7027909032685	21.218993301812	16.7575339713341	21.0150181310072	12.0531692067876	11.629380795287	10.4432215814139	10.7932925023416
LRRC2-AS1	0	5.9335746750092	2.61966473480557	19.6759773578488	13.0177819759424	3.71644164079435	0.0353474042939662	0.0657980378177104	0.00226424185118279
AC063977	0	4.16631622711461	7.55475387135725	38.8188904899009	22.7533447004306	20.306353184218	33.5927192557633	37.9667662287135	11.6429938189692
LINC02132	1.95540200422989	1.76183954936869	0	0	0	0	0.118531961529001	27.6881811030946	23.2580705552144
AC012313	38.1599595841093	49.1192187044464	43.7678313602599	40.581264220646	52.4424559198964	80.4834709631431	56.8871338178534	33.6218908049556	83.5356097273186
AL137002	3.8694772732829	2.89735962238603	8.50200500844533	24.3762774592215	3.66296019809246	15.3414629923409	20.4218549085651	12.2153764579316	24.7828298751123
AC092723	4.12831415480674	4.05632547070113	2.42720721417392	3.48297040469821	5.11158945762956	12.4418590215224	9.65240816059629	11.9977158173516	8.09771551494579
AL391001	18.4942410246982	3.32736852475445	8.95235200558035	14.0153226761522	0	21.7478417482936	4.95223939168331	23.7559024809239	8.10039631741309
AC036176	4.37390306043195	4.28332732126114	0	5.61505197136161	4.17242760066	11.3480980939601	13.0690296463556	0.202681868415956	4.55796430083252
AL670729	58.2847464890306	92.994382883937	65.6980035558472	53.3919961257463	71.9817623763305	24.3612482310972	47.6075754788636	25.1834701337025	46.535691686759
AC090241	39.3268739174307	122.375074006943	87.812041663529	120.226164755155	55.1062494941251	35.2694981061969	34.8353081523722	22.1007934146341	28.3303336675219
AP003465	18.4687302922208	19.7346845813129	10.2657336010179	10.6910707662328	10.166857289223	3.59528682468465	6.53493634154522	2.96021733395166	4.04844632876289
AC077690	15.5539781062531	10.2305927288496	3.50975381239261	7.42189114229611	21.3891588963782	13.6512191952137	14.2176975227325	0.200028117531549	0.00615348007374994
SMC2-AS1	0	5.12384816580839	0	12.2112255020737	7.44402595105361	2.66301468314284	4.85022101766319	7.01422017275631	8.08970143705177
AC013731	14.5587226721929	19.6317932776177	27.7996453537259	39.194486878961	12.9328630557403	6.29908015804817	21.2496603460041	0.208079825335514	4.05319096371773
AC104785	3.87052659177869	11.1698770802131	8.96570178103432	12.1465509338957	3.6655254061584	10.8225265673192	27.3643399576679	11.4065688290386	2.03239517602877
AC010719	1.94141221476673	0	0	0	7.56193240005861	20.0132282089182	3.7319692057971	4.47804859187115	9.10703893103179
AL512631	0	2.07242936467087	11.8301181613373	4.18697863831509	2.755136352549	6.73310595617879	6.70885149652414	16.7574340877099	14.1612849546142
AC018638	38.3620623919828	70.1634297196495	59.1392846871295	55.4288258939429	59.3150934479795	66.8995037818082	34.984195346046	48.955826654647	94.0824558134337
AL109936	0.950416713763028	26.2578984824252	18.8631477400267	6.48021950808972	13.8997658115927	9.57249380392793	5.99160489335052	4.32704561935196	0.00545667576258468
AC106881	2.77555756156289e-17	2.77555756156289e-17	2.77555756156289e-17	2.77555756156289e-17	2.77555756156289e-17	0	42.9062391537256	11.5251984761748	19.2231281748552
LINC02550	3.87269499322599	9.45273280598306	11.7210599710369	2.75517418654169	6.47726053625739	0	9.25973357299926	0.13041648042816	2.02660129830775
AC097359	466.352248751879	268.465526129409	385.762628499731	467.738380759405	242.787087882133	289.702820090578	227.895372516862	458.200669229325	366.751104852029
AC012640	20.1591140881892	20.3097820202418	7.76715273348968	19.0939553426429	28.3087125851004	25.9336887285931	35.2286247547351	57.853356128315	56.1472456244063
AL121992	16.505319298385	23.0869061721613	31.1134961615526	15.4985314400844	23.7896668071856	24.1573188839394	15.6558083960923	14.7068167629537	11.1342934975289
AC008875	411.922221449996	605.467791975464	548.681184705125	739.482470336898	660.208630551025	1237.8719031221	1049.04072964556	824.542192881547	1390.11223296136
AL121906	13.6066353919433	15.8836792639743	5.76545213599963	9.76772545117784	10.6484885223009	6.74095909862163	13.1606798625664	4.4842884683977	14.6641862371462
AL445222	1.924392870679	0	13.5322489155286	10.2724756391069	11.1574172653557	6.27601175240891	22.6026998317529	8.62968184909612	8.0984154437513
AC100814	7.78180261926027	10.3861627688557	0.831005174522093	2.76198372096362	5.55574633936584	13.5893738261845	13.1722450021314	0.223619521043996	13.1495208798765
AL390719	20.9167103593585	15.0115038813471	10.7386007804112	4.61419344858678	5.05197071406062	10.3879295313093	13.1772606734574	11.9896930678834	6.07624007764455
FGF14-AS2	5.84509977777049	6.96882960922627	0	0	3.70821716348326	7.18742387553332	0.11546782497344	5.8868494726283	31.3364613396704
AC004775	0	6.84552388343255	10.8288751282755	0	13.0598159521969	8.12081670794949	0.10809169494122	16.5771886307855	10.1162273881054
AC034236	80.6631560116583	47.4439691410945	44.3335759401429	28.3757517464366	44.935963823061	64.6487958071481	52.324078412985	39.1004436987304	66.7718224489465
AC116036	0	3.40147878139051	7.2519556821102	0	7.47732635421367	22.7173599021273	0.115478221843073	22.1697509303086	0.00690210215135423
AC025175	40.7921534979733	54.2829134032646	79.8031517365208	41.8974212361219	68.1351026769522	19.4582899476805	17.4174216557837	11.4752917131195	13.6610053198631
AL021368	178.029758782545	225.78821132921	227.394771871975	160.928716801739	196.710113139545	104.005051270375	58.0778530731644	60.6251187177066	77.9035321413539
AC016745	2.89687876081598	15.5457229179158	7.14940291032154	0.421054909363393	13.4916979154365	26.7618958316047	8.52348993985034	3.84385068990902	19.724892445151
AC093673	125.349012583943	71.3684946462818	45.6330438635601	96.4414220303111	76.4481667035107	241.766770866023	273.555789178811	350.220407964758	590.333364472975
AC067750	7.75563676070125	27.5204344351532	7.10342817581254	13.9650900360837	17.6204620671419	6.31148158281958	0.100689126481305	5.7601315848856	15.1609521102069
AC073352	1.93659632049374	7.03057773598699	0	0	3.72503770183341	8.05233020879237	13.9845703187184	118.320210100569	22.7710890815006
AC107214	27.7103340085355	16.6594920952415	4.3989419650336	16.7632824929151	19.9357601123564	18.5547134383701	10.3022367031947	5.93560969929232	23.7672909975927
AC103702	17.4827476192577	44.7427474118997	0	18.6268687048517	13.8729956502799	0	0.0802095313310127	5.55337043811131	10.1007257010366
AC073389	15.5362690271694	32.629773426674	23.0199580131954	12.0781447912738	11.081516347788	35.5656710493543	14.1658845729359	39.0430889619097	37.0948824117188
U91328	158.061319597096	54.3523745983484	41.138696873925	97.5104090679938	148.028810480728	198.029741857805	81.4625255114659	98.7549848823982	171.653374044076
AC012360	193.668509509116	150.775627030565	197.763766249031	126.997763735094	126.947490662442	134.094819266027	103.441164988741	104.819077199981	154.454076290518
AC009237	31.2082333066175	1.61266416399125	1.72285280023662	0	1.80526524427811	8.18922580406491	4.83031183931824	0.173045512573288	6.06895438502299
AC064836	149.293230598916	130.52649812544	125.124099166869	174.553722208808	146.74085394077	111.777860370009	173.77414531103	104.796482190259	83.6418034781882
AC022392	9.69869960374897	23.1320014577311	20.6205780326548	24.249726371974	12.0145941346014	11.0285645083155	2.46496124732401	0.147817992122	0.00474431017209453
AC211433	63.6232055636036	84.212462960464	134.482444943461	74.5151953404131	89.8956181153932	38.4139928287902	42.6543114930609	24.9660167433394	44.5141339968174
BX537318	30.1288506872628	21.3593189067093	28.705200953253	14.8745167216295	16.6539772067806	22.5338679031907	24.1724614775976	122.027993411318	15.1854814867937
AC016737	33.5257420035998	24.774560131553	48.5016044945324	11.5977841913092	15.2495500636657	11.2290547630634	31.8336910217353	51.1770791499628	17.711352434474
AC009275	20.4508707554566	5.06375327962969	8.96020611913605	0	7.39969759334384	3.58929091621552	0.0868683560149321	0.168601280664921	14.1404076679019
AL121749	1.93337293810331	6.53038710270772	1.75307391621114	5.62726838831752	0	9.00072469201694	15.0013333749623	16.1744478208319	11.1317258344966
AC027449	0	6.07841797097581	0	10.3770594329623	0	25.3952378390587	10.8949595546224	19.6715998924848	3.04428560820106
SFTPD-AS1	0	0	0	3.77899555189958	3.76275111066901	10.7866474287423	35.8925841771061	0.261704813708247	38.4337287921839
AL137796	4.84183856010687	12.873331797999	16.2072726105716	10.248152280029	3.6599977474557	3.71644164079435	0.0353474042939662	0.0657980378177104	0.00226424185118279
AL732292	0	16.4061258527077	4.4261573311152	19.6749670958477	0.876054586592955	1.75007135407364	21.0411209749041	0.184376698081225	0.00574368363847411
FRMD6-AS1	19.4175556886731	36.819377811824	39.4746506544795	25.1400424065721	21.2877326644197	17.1602756372007	20.4232619772525	5.9647472390563	29.3316335902358
AL135999	0	22.0173237895293	14.8366402696745	5.55442588890387	7.38834001417474	9.91934923900406	17.3295888769533	7.95508247887088	11.6359727421407
FAM27E3	117.635070749455	19.5660728402425	15.1506593611507	48.4560129955715	11.9870576681931	100.342726729474	56.6176903633157	146.831726375721	75.8838175969512
AC026333	14.5646800039395	6.73697409778974	7.99532939452634	42.0542070445865	17.6024010522072	63.6457920625379	72.9005076404654	637.629963135708	169.975839110936
CU633967	11.6739090487357	12.0605192000673	7.15534590303612	0	6.47170467510402	14.5800209701411	10.7142856549777	1.66855985704079	0.00607193901798819
AC080038	3.87702236321354	6.42961434325953	10.3977447388229	0.4248574648669	5.55725736145753	1.73527663025505	20.853647188095	10.6852757968336	13.6569789779526
AL360181	5.81531879929061	9.82239306712124	15.2938795225729	9.77671525035859	8.32314814944131	7.67111333717811	10.1775531971884	7.82911668906093	6.57938462596857
AC004825	542.611370283516	367.242472314975	481.632214861925	519.891041480542	549.608833704301	112.92341503761	272.88241513878	424.810602112679	266.085861580057
AL023803	21.0548307291473	19.9665587359614	16.7114395423548	16.7607748414707	13.5672870464537	43.7727794691068	27.6544116641751	10.208949681529	24.283790978861
AC010333	49.0545474525843	54.7066739378146	67.6679234228848	66.624137799693	55.1333955971195	58.3106117869962	58.891765456011	67.0926430189488	30.8648719228898
AC006449	106.092233372729	103.468848154659	118.29803379518	91.1048808586904	90.8108091446441	86.1600125479395	133.563826199462	457.86055442525	305.336514704141
AC009159	25.5992203693298	9.32093199086089	18.8191835729251	25.5024436260694	7.98419492252745	13.8947539679151	9.64504502916608	6.77583298839117	10.1183404754616
AC026469	4.84365493632295	16.397303405034	0	0	21.4490767462293	11.8010419657088	4.8938751698276	5.79238216076325	8.09421298240347
AC243571	8.73315363199618	17.1691532651268	12.9947262050059	10.7005651480228	10.1764418420687	24.0353345152264	11.4801999765589	10.7568727683274	10.1220096837701
AL512791	1210.56860961627	652.888825858414	756.72397459994	838.998666817723	561.615197256018	696.07495117866	826.957827883655	519.382703232843	564.547871711209
AL161431	0	0	0	8.47275440981387	8.43425981945224	3.54517285598372	0.118394014440461	37.1308824716384	10.1208539155027
AC024257	81.124249518698	107.829688412826	76.1575064878832	50.9756476144031	66.2478943462347	75.6702285618873	88.1009468936769	114.545683731436	120.646084147885
AL162731	13.6133170156767	8.52267399661284	9.85157324290169	15.887448394744	0	5.45618755437925	2.46709428547342	6.81052795988779	0.00478884298908921
AL138781	17.4836904558364	16.2153968814401	34.1655827456688	7.40542493782215	16.6680610069357	7.22656660090557	4.88220950474258	5.76496476570476	10.1127739187849
PTGER4P2-CDK2AP2P2	0	0	13.6480983635502	8.43542622461786	0.884177734851717	0	0.0936195447129111	3.01620151296952	19.1916955017614
AC243830	17.4924972385388	23.189708585573	9.50949187955756	12.0929338272701	10.4745715375956	3.29547087590209	4.40278032335555	1.14350364539245	6.40188432984089
AP001059	6.31329364830134	4.22241936098333	3.53699796470925	3.69712406036739	13.0594539872601	3.12352528816663	4.84021317391124	8.29823514450386	5.06006493372918
CU633904	8.73144264794998	24.9650779827752	16.1519345393878	10.2267961713137	4.58271632162798	24.5195814680406	15.585859113241	0.235897693374947	9.1100671090614
AC024884	3.87991437705113	1.63141303598104	0	14.1165031171894	3.68868264347404	10.8741753947201	4.90169559854566	0.209740852781264	16.1752582585354
AL590491	1.94706473680391	0	1.80159931629362	2.82832903400103	0	29.9589079067051	2.55894623570188	21.0336758861937	5.06706468777416
AC002401	111.242350623371	119.316103085679	121.658698996434	105.5105106712	65.5308578337463	257.221055596053	222.06225823771	231.250454883558	78.6713137558265
CU634019	9.69889854693773	26.306435915951	8.29552870415016	24.8756692590906	19.4658383365694	32.3415870990369	6.15801854748256	9.67126928598973	22.5922403313419
AC110048	62.1607937486052	184.855896049354	130.845374199857	86.6222617653229	92.658655687525	65.0654773493609	23.0088941706231	153.524272059245	49.5805281581209
AC131212	7.78841364434692	0	7.21470569108425	1.82789267201103	6.50898531456193	0	14.1482611192771	4.37981272221386	6.07136256574933
LINC02391	10.6655948929313	17.0239430646998	31.3706926054426	40.0985436749215	40.8204871006061	24.484238551795	0.122071470981471	5.93461698468569	27.3041933811219
FP236241	11.6368931720744	51.4388295020435	0	48.4986494803982	42.6665503394124	51.6298596741569	0.134621162609516	8.81658953361701	53.6079036837115
AL031658	8.7417573188811	14.2070725442973	0	9.31676851831644	11.1389521460272	8.06312639264368	4.97222203964599	57.8078055979577	20.7427412273876
GLIDR	46.6339098813545	58.2053803816743	4.39020510339237	24.1810973670322	88.1517407225597	57.9006802030157	18.178213012941	17.285603242676	72.8324711626189
AL161772	7.75659805385798	12.8015959274577	2.60718785357171	25.2229642847599	21.3604232024937	30.0726835474917	0.112756619187177	5.86544883508516	4.05442963331863
AC063943	15.5823782768075	3.34193956433098	12.6294431761853	0	3.6700688462038	19.0971252277114	9.6298097055163	0.218851570815234	8.09660480738281
AL137246	1.92282876521584	15.4963971076706	4.87189307744755	6.49509269594146	17.6835173596452	0	4.70748806276516	2.84001989710353	3.03478120859948
AC005753	13.6177624172087	2.17918133136029	19.8694047311113	6.18564500928455	1.8020223453973	0	3.2046947711898	5.83869101303461	2.69929104806305
AL022329	0	13.0201012847911	0	6.52597310767149	8.84007755923421	10.3527033522351	19.1874801726654	14.2194084919517	17.7040254169183
AC118758	4.84583181253619	5.94428409783985	7.15488887658297	4.62822724162098	14.9065882895286	5.41393515656947	8.3317531457465	4.35543277437864	4.05064124952243
LINC01727	0	6.7346754880803	28.7418364691292	7.40512186058074	50.2241227891965	24.4313163543264	26.3695468741053	17.0753556423863	10.1244836833579
LINC01451	70.9191719495797	44.3850961936114	86.0403180852111	75.4647585720483	90.8467070429335	20.7798960938503	20.463985326177	21.2621875897212	23.2694808220286
ERICD	45.6535671566295	58.1496992686174	59.1416212074757	57.7634508069834	57.4596981204869	63.2046043815842	86.6748465386968	337.331635480971	113.318483779846
FOXCUT	0	21.5347572566573	8.9279705026546	11.1736118691816	14.8501619459451	7.21300425400914	15.432332784301	0.208668767984055	9.10500031286523
LINC01127	15.5223660346688	24.7146532730319	38.5101738143694	59.6633779445094	73.2917884600132	46.0166824088899	90.3054285471595	171.296862844319	473.462498968061
GHET1	12.6434588686889	6.79936963350741	0	8.37839662636209	14.8873526129687	11.6916034979648	39.4750301476771	21.2879255732524	18.2149048966422
PANDAR	28.2666165175891	5.06912268877143	2.62117869989285	3.68842714790721	0	11.690526494298	24.0479882138871	17.1404710971056	39.4467748715981
LINC01012	55.3861183911565	60.7852143968477	22.3322986325736	40.049205677149	41.6952577082397	22.5904801876772	14.5271962030097	10.1845165878338	43.4901725646888
LINC00891	285.640623821012	306.205832000744	0	327.9920308537	280.837589130894	150.258719852876	0.143049607968479	0.291605600521706	105.209585551632
AC006511	0	0	6.81052958925629	5.15181565724042	4.18165869747474	12.59216720973	3.17175346078717	64.8882615008997	23.272251683286
AC016588	3.86608346883577	17.6038697025176	8.47110609472051	16.3294266242449	13.4432787413484	10.8096206203006	9.71118649555499	19.6806166386806	19.7249933986315
AC004554	0	3.43487887371376	0	2.79017825414324	7.51139622692986	23.5135597804136	31.1309016465408	14.3288048084824	13.1583422771908
AL137077	32.0733859584189	18.7677506758395	21.4874041989273	28.8993455342236	14.7916727826536	27.0806732028971	30.1132939594275	39.5997757224219	48.5584322382254
AC090952	0	14.585569468865	10.2900438519395	11.176938279437	18.127399537949	7.63515811030679	2.55435781886324	3.12852682408472	36.8981141295894
AL139398	2.77555756156289e-17	2.77555756156289e-17	2.77555756156289e-17	2.77555756156289e-17	2.77555756156289e-17	23.5726206964846	0.121990385715637	22.3922311273575	12.1440233303407
LINC01226	47.5907418449918	47.8142770706246	92.3275317431124	21.3706731234287	155.830271122967	29.7765952779949	36.1478892024553	77.4991306261046	53.6211645285012
AL391294	0	17.0940303052333	21.5341386551582	20.5104915397283	25.0647314478573	52.5494482648932	27.6647219578131	19.9819516500651	10.1262212339096
AL139424	21.3657379357366	26.5052482741213	28.9826254004658	26.706870607028	24.3955003938169	14.7034074773188	18.5336874995352	38.9711712857979	42.1485419646876
AF131216	395.919258356761	286.260974815746	198.205745362614	288.589520566764	277.107712916478	154.561098245146	228.610132165064	152.191386576277	151.003478179077
AL513493	16.5332433327618	10.2446122734113	20.7267816831451	0	5.51997474672624	0	4.67794862034057	0.112235691183113	4.04155702740421
LINC02795	21.3579935299186	55.6953769655687	43.0341660000203	35.3990015713849	21.2752653887583	14.4838036617978	17.91510476726	5.89355107379698	8.09862816955304
AL359762	36.9257182886454	22.606689498207	34.5126514514628	27.0054211108277	27.7919515274349	104.862518257018	81.2064450419742	115.948711740566	95.1041945794661
AL136961	5.85966390756551	0	0	0	5.63378859025033	6.26240014802803	15.6378478305441	16.9570349972679	22.2520787440031
AC207130	11.654907437945	34.5656695667885	14.3514116031402	0	0	2.77555756156289e-17	2.77555756156289e-17	2.77555756156289e-17	2.77555756156289e-17
AC040169	111.399200114992	117.716835740751	119.469350704069	144.740577708558	101.62004221915	68.0431405971853	97.8243526955993	175.600946874051	114.326289391038
AC007240	0	3.39138757306966	10.9202008255433	1.83197013769687	3.69681240335232	10.7753568627346	38.3845444872922	42.1966410645813	22.2621506635526
AL391834	73.8315741408968	101.808125711659	66.2752389939938	100.330678022828	64.8510189752669	65.6788092025889	83.2913532607533	58.5855320970153	61.3806049711971
AC015819	39.5005257862622	57.8972951968527	54.97163137886	45.3318725554664	42.6162603786373	69.6184188395633	62.916561976995	36.5548447235554	74.5279639333255
LCAL1	22.3593943451451	30.9720842058862	24.2623675844134	0	0	0	4.5458159016702	0.0696788655370054	0.00238968260912598
AC008055	0	0	0	7.61916139313084	0	7.15705092919545	33.5407328904676	0.263568885482419	48.5443084697082
AC073140	7.76132559694335	24.1628993880144	7.122301608922	0.882138559161246	14.3874512170395	7.69044645358028	4.87563251265547	7.08687932792161	7.08242028952828
AC097654	0	27.7662412162565	0	0	15.8208716389738	0	0.042546182703341	0.0796484514351885	5.04251692362139
AC092803	13.856853683725	0.751555249609939	2.61511147088555	15.8867631646041	15.1044096468013	50.1392990419115	56.8369616028427	91.702180950004	48.8201653663552
AC087175	0	45.3248781676738	28.622787171546	91.4209410554457	48.2012051203422	18.0002251564095	76.8373188747192	49.612683808562	77.8972449830047
AL844892	3.87982189449286	14.4208495274674	4.92507539934381	0	0	16.0294872851529	0.0910415702505118	4.34074588347834	0.00555553306264844
AL078622	27.2210837034693	16.2209982386963	0	16.760144016605	28.7862259167887	0	42.9982656916426	0.261270043661378	41.4660551227966
AL731702	19.4095622479782	52.1790685206741	53.7788922842987	51.2476452671486	55.6230141953794	20.7677402193954	33.5650353969507	0.265899152779966	40.4587689548444
Z97192	172.265344285357	977.517172312985	622.850774606111	214.244783511093	71.2970570486103	31.8775142155465	27.3941444828173	139.714401959121	43.5095976459941
AC017050	0	14.7808334085079	2.63392949107934	0	11.1895523805127	3.60250508272022	8.22840930956229	1.60080639271745	2.02834708760375
AL512603	20.3775085884934	316.29219150468	20.5185642241764	28.3609924517141	14.2996778556799	1033.74646231373	602.323368410191	1562.05795325569	39.4676742411724
AC092850	13.6064565377406	8.5018474439565	14.3635859725804	6.48673375082928	12.982884328275	2.77555756156289e-17	2.77555756156289e-17	2.77555756156289e-17	2.77555756156289e-17
AC011246	20.4201006126354	0	0	33.6825377131941	12.0352973208701	14.5673392612951	0.102252575464563	0.20106735668248	13.1427583065099
AC018695	28.1563230910931	64.7429477155819	58.70024638449	61.1910355541227	51.8934991948963	33.0478726624638	18.4940634979359	16.6712090277558	22.0907721475807
Z95118	7.80294519777935	0	5.42099964603513	3.7270460094404	0	19.8431760617005	4.977956028878	40.826224848943	49.5635614391591
AC124242	7.31203813513204	1.64826931432629	0	0	8.43002679802215	30.2937569029889	42.5196924354642	14.3988197206539	18.7221652898833
AC105101	10.7741218636166	0	0	0	0	3.54878135469033	40.1504389639518	0.228321185002527	0.00686837937445528
AL121935	104.259792697242	177.558287091999	231.501485390979	243.189816104695	252.115126573663	122.145968446926	30.2019068652376	67.0149810781675	54.3003353525036
AC090946	33.9986774336214	38.4788991235145	45.725244234216	38.1969468156522	28.704088024646	7.2295936628266	0.100223793495777	20.3047458910447	0.00606814907464681
AC010896	51.4892621332129	33.2746384366487	42.0810248183963	66.1719046643329	66.7544087045913	96.7531986316188	117.664058497401	30.0384040004539	65.7657935125657
AL590807	35.9425013851345	21.2902184952081	34.0269660913675	40.995645093641	59.3682813352965	0	18.9674175456642	8.5372001626186	8.09579948675443
AC015802	4.1084204029419	23.6546826619884	22.9403213840804	11.6310167425073	3.65276894867954	13.7073018055388	27.1537366624302	96.838580454242	32.8855936055424
AC092718	7.79673802240812	1.12051196531905	2.83841229153083	3.7195571414164	3.69918081260395	13.8834789853129	9.50138610458582	29.1631011225033	23.0650440167857
AP005899	670.837486911314	1663.88985373698	1103.52181158715	90.3132161866038	1805.05022452451	288.29327601109	372.79004511942	1922.4403666516	542.798320267646
AC012301	16.9963034155901	13.6237816688935	17.4555216684938	9.7409642390298	36.2342268465592	10.8177984665138	14.4267354778014	12.7955382933781	16.1858831026409
AC099332	25.2947110605136	0	10.725620330402	20.5450251626948	7.37596047756088	7.17170631027537	22.721407967655	16.9460290947803	13.1551057733425
AC080005	0	12.8828046419299	13.4888777580827	14.0115786499	5.52588448300122	2.77555756156289e-17	2.77555756156289e-17	2.77555756156289e-17	2.77555756156289e-17
AL360020	58.2863296849834	53.8308555005176	66.3035274632083	87.6085162525447	60.2291725718324	25.2647739569666	25.3413772297314	31.2491008263662	67.7727450115689
Z93943	29.1229207709924	106.086803900029	112.950174177534	83.8473817434442	88.0462917073699	29.9156623354606	39.3326764041702	0.252922535249942	0.00746420955346494
AC096992	26.7057342956537	52.6761303750541	29.9868648671931	38.6661926508264	32.886958947171	37.5373431004408	47.937448355215	10.2267607703956	26.3080445724927
AL513478	0	3.32530688282795	19.8521864988213	2.74825868705574	20.4940678694471	2.68318473985211	5.93096628548307	6.82764309977824	0.00486307926739538
AC022239	444.046440383992	150.874454891728	146.458774871686	84.7306300321782	222.899864174845	68.200610187402	157.928585243758	62.4956443081607	125.451760204956
AC012157	197.697922758574	214.175717380396	316.787157526225	280.443571854446	309.56939477761	394.537783306171	577.631138682264	910.869483659829	606.532842221448
AC090945	26.2318975299239	22.2051067794363	25.9854288846915	22.3473211522107	25.9500539737283	14.4640601807051	4.94695132257085	14.1599078288919	20.2281557468486
AC104335	24.7841328075758	29.1736321219663	7.09330384820209	6.47100604223012	25.9822340995277	5.80004537746037	31.7230206808052	26.7528118291627	18.2137391459697
AC073326	7.75488672439465	16.6764534439413	13.8668558686146	19.5821152505407	19.9463005510412	3.14822547934279	5.91492119814507	0.146659286746713	4.55103148690024
AC079848	12.1612378243683	6.37879534139204	2.62257014711859	4.62786254284717	12.0914306239408	2.70152201808772	2.43855269846184	0.129281513767135	5.55664935391378
AC073046	4.83501782023793	16.6372148339662	34.1488856795817	23.7714959543207	18.5251077275991	13.5754601383333	13.7874724266672	16.7690702484947	1.02024317771681
AC016821	15.5270797897355	17.0209998494632	20.5642753589015	59.7315303967251	31.5144527477866	18.9861424068937	22.7779139394638	17.0260876024446	11.1348069628356
AL929091	0	18.0285197244187	20.6894023695649	10.2294845447269	12.9730927545831	17.2186681000502	17.9273604569732	0.233539849361286	12.141631892306
AC103563	30.421561705559	105.031275980479	56.427738376946	62.4160834128053	65.4912142605845	54.0092740885205	40.4380040533384	18.6490924539533	23.9496478840277
AC009248	5.32222296528612	14.5033477276439	17.9224263498432	18.6382987337158	26.9314181594361	22.1441260605114	24.026326218232	10.1724455385602	28.8297991435
AC027601	91.3114367162325	154.598911561575	121.398265905584	98.7316274868856	195.837041472602	152.757764192205	123.595733450201	145.468635732761	230.92075033667
AL450267	11.6516182149389	11.0751818582403	3.50573408336294	19.5986722670989	21.8317453310198	16.2955062464655	12.6424102357046	14.8158834587897	7.59399622614214
AC108105	26.3207800633853	0	0	11.2136356491821	0	11.9814006827576	0.0733093307674508	0.14068939920469	0.00454225239429484
AC008403	16.9949264525976	13.6184332185888	13.3936418647416	22.3670451078376	32.0316970506541	8.10093106620442	19.6531297496837	8.61802724034731	7.59275195182034
AC092053	566.99762995015	323.693472554438	416.284574798941	644.761010976157	597.809478954094	1944.06474727025	2521.77962662215	6852.59120987561	1911.77017722333
AC012511	5.82266101229306	4.6474842805223	8.53017469885912	2.75520191697213	12.5735087750316	16.3104535571751	25.5496317505696	0.23170204548491	4.05498258057876
AC112253	2.90877754308764	0	10.9523746700093	3.72470594223033	0	10.8810446966159	0.10477109731081	0.206465897241099	19.2033165798503
AC005229	24.7819412020078	25.2713586722544	13.8447154096267	19.5599358417826	14.3363096734402	54.6666354007886	57.1399718716796	58.7853810448571	80.4286796102379
AL009179	33.5278650583965	50.6499852041264	13.8253698599931	6.4657867186158	23.6202664849965	22.1673120762979	4.36501628574207	3.15312421750435	41.9657275766461
AC115284	18.9565504980229	20.1724547343668	12.9781773136348	5.07677750264288	11.099907714039	3.543866910787	22.6748775426541	12.104390014324	15.1749618290523
AC005740	22.9773848242264	39.0488037175464	43.923142100384	41.9315596044765	40.1625125089069	17.1665570599847	22.7753259696925	21.143481064768	8.43848667988609
AC115485	24.2881965590105	17.9070483470873	6.18860494777475	42.9363302912079	24.095171808657	0	16.7242343490603	0.229019560235856	27.2952653931323
AC068282	11141.7439798141	1593.51814298777	10219.9110691616	2897.55012796583	5849.59208434385	4214.37256388211	7604.76641362156	6401.17299862261	3300.77217038908
AC006130	2.40894364934938	15.9304459322167	8.94670623510221	10.2499088386214	9.26086993793977	18.2185043879329	7.25003043004506	6.48107773664877	0.00636463131753828
Z80897	9.23705423894056	6.82630141293733	7.6178072505623	8.39407114122722	2.73715572171543	22.1900033411894	10.3121838501725	12.1689533692435	18.2098786825565
AL450326	28.6776142282918	27.4394988542194	11.1436630392266	6.93758297888582	20.8561256948073	42.1502380904147	7.36606104539065	8.78449980093704	29.8415962976445
AL031668	1080.83117999572	1706.09845377211	1802.02375900206	2117.78594954875	1700.24098049407	1671.90743517926	2368.61840886397	948.214299486145	2665.39345282355
AC008507	49.8566045197906	80.3755543102732	89.317017971298	92.5582589928424	89.9072971770376	34.7155894883649	13.7318655225238	7.38840107982823	34.0544188931371
AC079804	3.87919215701715	20.1757620184583	0	0	0	17.4524508483243	0.0868430882920843	0.168548664306919	0.00531842509759439
AC073349	30.4246175194741	45.5718726914675	91.507073377465	53.4132467628515	42.2994831925488	22.0042314390218	16.0879437910054	23.0507466227538	17.202125100692
AC114341	43.7269849082163	29.891765195011	44.8356865045192	53.1519254689053	3.64464339035887	28.9117714669466	27.6912706531984	43.6550092097186	23.274348233459
Z85996	9.2227996781487	8.07307753112281	19.3607133756313	10.2391445008779	6.91776196049062	2.18322010609186	36.3404211529394	21.1090204760138	6.58436850495359
AL136379	14.5764700527744	5.89684295215513	21.5943878534588	3.67704376922872	16.7067961246348	7.2315316318389	0.0995996524732417	12.3918182377607	7.08243235448507
AC124798	76.1180518273635	44.420921000489	38.183314484193	63.9870059015694	52.1994174260086	26.7581179931904	49.6949735954449	77.4817342934966	39.7983834362275
AC092802	17.733203429361	13.4334347810855	12.5125296143506	19.8164404987547	14.3525786871494	8.34896406498222	7.85251447573485	8.19871215412342	10.6213993851205
AL357141	3.87118609701489	10.3062675572891	10.7920316837469	7.44628332074998	5.53527513169909	7.34287818379846	0.0695259292359016	4.16058431303477	0.00432197980973581
AC136297	0	6.82662202211554	0	17.8224649255144	10.2259021934102	15.2898401370949	49.2786090343528	38.3198291993506	78.9029549441323
AL049646	6.79063111546588	5.05479845793649	5.3243298893456	9.3115818917996	19.8698814762017	14.7929317684589	6.11935527619102	10.8983474167724	13.1512022493671
AL035251	22.3244932263719	59.0260991989035	59.1546119956793	84.8456653487193	31.4702379555993	0	18.1596816160879	36.7825336537566	82.9373186879041
AL450352	15.570985918033	16.4016243687909	0	0	10.2060357151852	8.99194065561689	12.0764545046612	25.1092543786227	12.143936102538
AP002448	5.80444384639463	60.8034868886564	61.8947020430873	30.7177912482822	48.2045804006882	52.5843253961757	0.132185962536148	5.99213267894283	38.4374561154965
CU633906	11.9795763454169	34.8550532860466	0	2.7438415800624	11.108526198379	31.219823511619	1.75262282423674	1.2354942926113	15.5110190323268
AL035653	0	18.9213553268249	0	21.500377970277	16.7180746861858	0	22.6739510521656	3.13233930244112	27.3012300101242
AC026412	9.21615063746099	13.2299154995874	15.2323611991913	22.4047319100484	11.5627156044563	15.8225481679892	4.95160487156838	14.1935407327193	22.7562343437835
AC023296	13.5911043224851	8.45732077574696	0	42.9888355154448	25.0556948023655	2.77555756156289e-17	2.77555756156289e-17	2.77555756156289e-17	2.77555756156289e-17
AL162231	17.9602963065324	33.823675764964	26.8763463623189	27.0158802562086	25.9431910435166	38.3749006631845	46.3372512035398	98.5662400606082	35.416700448855
AL354833	63.6345805159976	55.1240501247286	67.2078918151633	47.0229844278426	80.1930153914112	41.2418779009867	21.0649866024931	0.262779553088212	24.786481677859
AL391121	346.846356609805	366.910904514183	248.180269363609	288.818348555739	260.4152434892	517.990121024679	490.454360024906	551.715605371375	360.180444032236
AL139339	23.3286302538924	28.3401973210222	8.89843529702652	13.0195686818425	11.0869330838504	18.0622984197758	23.4074978425468	15.6963152731282	21.2460657885977
AL358790	14.5908791491341	2.46429055039693	5.32532846159078	22.481563920641	0.875138862322621	20.8019729836666	14.4894234981167	11.521648642588	25.2880943875936
AL356608	0	17.3461061173015	7.16274048337388	8.86489276236093	1.34134426570383	1.31729768190269	4.1588956813891	0.13072303774333	5.55692718088549
AL121929	84.8457540926462	92.6504243284424	83.9213864135155	90.68587023889	75.6722481731844	68.6721076391091	145.637860354292	76.0144035470235	44.1866484084479
SH3PXD2A;STN1;AL133355	3585.98219627351	3846.66213859064	3355.81388774578	3285.1796057957	3393.99512990271	3798.61355460403	2608.52749966624	1627.28479882733	3375.12506162689
CFAP58-DT	10.7172275635392	0	0	7.47950966840354	7.44171935678618	67.7145235308275	113.142440403223	477.56379962076	292.386611396159
ITPRIP-AS1	1609.84300622876	3845.97190798179	4110.4772780637	0	1088.03160403894	16441.9999721219	12240.4399916899	0.309155689067211	0.00874275374826539
ADD3-AS1	2619.28592790207	3035.06684945059	2913.15131864347	3057.85177337864	3313.37678647804	1761.82798934735	3590.48611527061	3290.71258057146	2049.76730346715
AL360182	25.2531482731059	40.2601416070407	13.3692121324315	25.1386499235538	40.8153420301841	29.744132027597	37.4444063629631	521.719749460427	8.10400035067702
AL355512	81.6264617926565	46.1336007917851	25.0137278671174	77.3630261960015	50.9594676587301	122.055014186992	114.185048149728	162.383125662428	17.2100462405582
AL136368	50.5192984131781	71.9229292548549	30.4088941133617	31.6418298300518	60.2607519683554	31.5969421676553	44.4912258354026	62.0451594050645	38.4486701300602
PDCD4-AS1	11194.1989105202	8561.3579020504	9884.73878014962	2882.63970294855	2979.65897593193	1809.75456495414	1858.46783549286	2712.09640221153	2859.14238981652
AL158163	346.346304494299	494.744314966047	508.094872310199	440.691409935797	394.344391942186	203.349972186851	265.702722725213	484.19081043912	229.161170546791
AL592546	452.761618255064	237.690520953824	230.251922034703	303.731705054816	267.369817446147	262.104133108514	584.68854646325	389.131762954875	394.575767764457
AL157786;ZDHHC6	3605.41293318141	3051.28449157406	3930.22592457041	3470.59301064128	3596.97307053297	3636.74116647142	3935.58273890083	4341.98310576732	3705.96443643859
AL139120	5384.31873794262	1735.91525509609	5213.4021038046	6421.33070764013	6724.0876742538	2997.59920515933	5168.79989190812	3194.74811182164	4020.61045653703
AL158212	843.781202820926	922.084750054133	985.681635926323	1143.91091758206	1037.33931385528	1005.40891032522	1770.93340919179	2055.91885596714	1616.23770970907
AL137025	124.343078290352	192.41116307646	249.153180719934	195.656413972703	176.082701456855	7.14903337068842	63.4989332438734	40.9852166873086	32.3778257635695
AC023283	7.78304133522647	3.36389597845322	15.4436137953668	0	0	19.9391477929545	4.94649135036898	5.91987075613748	22.2490660193771
AL731557	143.796395744125	79.4599591520108	63.5536243656321	255.412249267237	40.7190339106183	438.621249249644	114.321931117422	155.779857606496	75.8891749088209
AL391988	283.684751898742	354.913292848051	286.721214850285	302.792248247985	385.570762976989	142.780432541594	140.749825105877	346.261293736698	224.603919065854
AC022395	283.689736230956	285.623959056843	233.843863426037	295.349059017014	314.19671866915	261.266383709258	254.81995954187	193.947244191909	199.313591117862
LINC00867	180.740876807337	52.0679740074085	75.2273543333205	78.2371504772909	115.862123426928	268.572929358087	173.097991093433	111.977044238556	100.168030741503
CACUL1;AL139407	11527.4178788428	9577.26165269647	10450.1023414958	11112.4427538927	10265.4172577923	9903.22292581563	8505.88163499788	11104.7052505536	9658.97604298214
GRK5;GRK5-IT1;RN7SL749P	4505.07838108566	3391.67398485873	2789.46747884824	3567.49486506313	3082.57608162373	3463.16210441204	3687.99066963448	6002.73750138465	3422.68236631713
AL583824	3912.43239484485	3080.38713438487	2355.75741821398	3924.36218748631	2244.71732596113	1157.95342719973	1565.16656737489	4205.46111866195	968.232984637458
IGBP1-AS2	35.9666129462567	10.1611657844543	26.8957525948392	31.706314850978	11.0732400472365	16.2655991492505	21.5654138092273	0.248624344921479	25.2852753094077
IGBP1-AS1	33.0581949130144	11.0355215451379	17.0018310501519	5.53688578933255	29.7055348811627	11.7334824813406	9.68926347412048	0.237556883220421	29.3211778571139
AC023282	10.6682672418943	22.2222358232083	16.9868233912817	37.3267398974743	24.0987538166877	37.9680107467822	27.7215288977544	46.5476173070776	30.3551065667664
WDR11-AS1	200.144589704902	173.599132078673	61.7440548773255	294.494069616936	107.470272637421	526.200715255018	245.311597141281	377.707392693198	187.177447857447
AL391425	17.4901947269364	31.8420308668847	3.50296232920764	12.0893764400953	12.0238625208728	44.3884225308867	37.1552283581357	1.73648751049427	18.2161911905386
AL731566	269.609299113777	188.093430289239	254.494524285216	282.323678423551	156.131200021457	147.812716536221	137.038828222994	87.2255741761821	150.240175804722
AL513190	583.905669999343	534.500311133758	522.41616707445	598.170358882818	226.088126709602	213.315187892939	319.679776802368	294.199706305558	164.917993028032
FAM53B-AS1	39245.7019685811	14739.9954853255	17966.4025802648	37694.9602791042	17079.3480659158	5172.57057097453	11265.7722431494	9337.7749611213	16691.4921561476
ZRANB1;AL731577	4904.37725209876	3129.07994623663	4815.55513366801	4750.76685717062	4059.44626427829	4167.35982161157	2715.61810785173	9835.21744443576	5758.76088225951
AL731577	1952.81160582624	1451.20619714951	1669.37922930506	2440.16325558082	1669.18195344543	805.389812010441	1455.73758431652	2140.38192766278	1786.71136114913
AL731571	169.999023155564	453.277873961048	384.410578773026	513.398280667705	399.456153181218	543.291675750036	680.308535085267	319.999749362186	616.141401548103
EDRF1-DT;AL158835;EDRF1-AS1	165.161131352698	158.191470627205	155.005774683756	155.584211990003	183.516536321837	209.772153182811	164.677135638945	59.7540086322087	175.027554084544
LINC01163	96.1911140664415	30.6730842239036	114.765966016206	99.7160291899063	43.5144552134265	39.9291938932468	23.9769850510199	8.75104665096035	0.00750852291409565
PTPRE;AL158166	31226.5304630518	20925.6415669538	24252.4549585747	28544.6478237951	22115.6910941641	21148.8276149517	30673.2033150815	52741.9923462868	37869.0087175347
AL158166	5250.2350249896	5306.41536383732	5890.82250445347	8324.80528758344	7875.1815972354	2787.87945219761	5300.95073102801	1883.36799788368	3474.27711444735
AL390236	158.347876150859	206.066168024187	311.881610414962	222.66768863914	261.369657622453	92.1844225793477	120.177316541001	90.6533741647369	111.28992649343
MGMT;AL157832	1096.87261355939	1281.08476929333	1264.37537346498	1125.48971378165	1092.70409022629	1118.29378303288	645.57555159725	518.037051373922	834.676041123653
AL355531	207.898174838553	244.542125237296	304.667833768025	311.191561033605	371.679289715782	100.296019275017	169.457918690875	130.253709357331	178.061263432434
AL157832	64.1181147504118	70.1231556655462	39.3652396165345	82.0063623200733	78.7917795224502	7.17059660165189	4.95489896717033	15.5892417102907	33.3689791783594
LINC02666	27.1855240579292	79.655383673365	42.0876603901725	56.8435598622892	38.900438988752	19.8608867979233	19.2952354886284	26.8423013617305	28.3262726139649
DLG3-AS1	8.73754294757	22.4520645279964	17.1063172772099	0	1.80007305535577	7.3314039910479	4.74887274231502	0.138514437964977	0.00448012041627144
AL139123	1.92117732780899	26.6895977853155	19.7672597259252	11.1615498945779	7.37367420218329	13.6459854585579	0.102641855049317	7.12243507598365	8.09358608566216
AL162274	29.1275009689709	56.4318955490676	59.1406938504645	47.0307436115109	88.1038147245704	69.5434481136296	46.4463501929204	346.918159826981	55.1482760038607
PWWP2B;INPP5A;AL451069	8164.88694575168	8338.96943110305	8227.8220965676	9127.91918184013	6682.32740544534	4535.25624000255	5709.93950920756	20833.510422805	6279.80679066174
AL451069	11.1688904668365	29.3580279768928	1.2659912471897	4.61318211828111	12.0448391069354	14.8421497598475	43.852398230558	64.0028121116981	30.861647670794
LINC02870	10.6878104955842	0	0	17.7660154782769	20.4855848920662	27.9469370611013	99.6851007584393	107.281796670083	60.7075145880304
TUBGCP2;AL360181	8042.47984809306	5812.69872456417	6603.21947458782	5444.85904239437	7782.49417608094	8446.86262868448	8760.73358337359	15674.2880876397	9940.23761246208
AL592071	0	1.74604543510487	0	0	2.83415001049129	9.9024017173636	10.8908727595003	33.2549863418714	4.05568749238316
AL161645	8.72909715615023	14.0920932151981	11.6156734368251	20.0580392502495	18.5547386731521	7.32457474145415	5.32927318940945	0.141866944428901	0.00457579652677564
AC069287	5.81504641064686	6.20338051975089	6.22406061694499	10.2449375144645	21.4165984116762	3.56766881720028	6.43873430632521	16.3572214113722	1.35663593206831
LINC01001	336.145935821125	268.451099601097	451.631351918598	474.247197429174	528.31063226494	877.733381954154	804.288037184189	1727.21615431817	1353.69175892556
AC136475;PGGHG	4846.07652268736	8985.66153528089	3978.56478680458	2986.07091469682	4877.82713184989	4583.19539452454	5581.24444680259	8456.05764447522	6271.70767175769
IFITM2;AC136475	525.616023222193	275.293859060337	386.19153970568	436.968297662681	464.341105276028	91.2165039856321	1037.44484474094	2372.02672232278	1407.31320396767
AC136475;IFITM3	335.167457776023	819.377874671445	394.229441006534	464.901674162329	683.087253278168	606.489357398537	1704.66259675349	7637.46490407041	2144.87066583089
AC136475	34.4762128746385	65.6878027375486	36.694559936893	29.3079003914325	84.6409759186077	159.698035121731	399.151163750467	580.328697602983	783.826303670049
AC138230	15.5770312705886	5.94251085976509	0	13.0938914877135	3.6671180732243	3.63904172999898	4.69982922363904	1.53465576084466	0.00394307810800498
AP006621	28.8965688332472	34.2025027188813	30.6724382209638	30.2672466456679	40.7976033719448	34.8022168591944	28.3032043353816	25.2702583239131	43.7530009340479
AC137894	9.69363134088654	29.9390502120091	29.5740789899161	37.7650417042208	28.7306499062918	13.9488990840393	40.163259226053	40.106823204543	17.7113608057552
LMNTD2-AS1	211.794963578318	246.317128339475	249.128677185576	200.3053369234	152.891167525924	84.0379826125599	73.4216756743776	139.890229652626	119.382528041757
MIR210HG	10.6690641926917	24.8219976367028	26.0096398179675	30.7830875580957	12.9366668235359	22.5160288730477	23.0155227267485	1787.6294253287	7.09156376052714
PRKX-AS1	1790.56341983739	1983.21771987882	1409.50593829208	2052.56323566785	1123.26395365201	366.969544750319	713.955977609845	700.193795099926	427.965903415312
AC131934	30.0962716455862	77.8288022936279	67.1890660711572	102.5259784918	78.7840581567272	27.0780576783422	53.9834920256364	20.068537978845	48.559110617691
AC061979	2.89107342646484	42.0597830704473	46.7399928077842	5.53430310180701	18.5120085929545	8.08773106328603	40.3099842121572	0.23883713269653	4.05543186729776
TOLLIP-AS1	83.5620534246642	34.1106138826441	54.6291345698174	49.3524727084324	105.718599814267	70.5292927233535	32.5841118411154	18.7360244134201	114.309537415444
AP006623	179.727744500144	180.402166504695	161.25159399599	235.725893105679	309.600993062788	52.3481908688321	197.111889678647	354.437450703411	81.9585729033178
MOB2;AC091196	3272.17457118131	2958.94712659295	3184.6762127585	3629.93676771814	2062.13064091123	2599.90340918721	2424.54602926535	1956.75062489471	1556.04421674383
KRTAP5-AS1	82.5839124677692	89.8279155686596	108.489640126086	64.269787825801	24.0359382181523	110.303858760372	85.3879722198144	80.7554861277828	97.1263112171608
LSP1;AC051649;MIR7847	20617.2241805149	15593.5326413264	15998.6331691271	18470.115863905	17320.3508909081	49870.5598510822	22829.7749638728	42871.140418665	29308.7755838254
MRPL23-AS1	411.926111131154	851.052783542269	519.72061318391	497.521431924115	289.119449020161	120.184151194992	156.31205433718	223.390380170349	189.192615653692
LINC01219	18.4452037203396	32.5154533149818	43.9822021426926	25.1409696514814	20.358929479511	0	7.2803039534951	26.0225382213284	6.07570235786758
H19;MIR675	32.0551637519499	36.7686011694336	48.433745331252	46.6098112219327	12.9183681603221	50.6106274365179	73.2280368988452	73.3673162660638	13.1626095404098
KCNQ1OT1	4162.09191897822	7534.21937865629	5908.72325564118	9977.64914876838	11699.2621273957	8636.72076998775	13145.6888063679	6283.33110023017	8662.4238977241
KCNQ1-AS1	5.80929723742644	18.8439227321238	4.40156204583879	19.5840297668625	27.8788061637038	13.506892135998	44.2198984187463	24.0545251511112	9.11401380160124
CD81-AS1	583.892333652489	780.810046045551	675.636617760934	705.298632993898	646.907237933857	241.326124266951	340.181685077593	387.555236192585	302.508716511025
FAM226B	43.703111902364	95.8391680665426	44.7453092535056	103.457548070575	72.2858533292897	44.2999844035481	31.3291295502216	31.2805166768436	54.6285136072128
AC131971	1331.01970058545	1180.99066500898	1111.11338634291	1463.71634881417	1346.66401746864	834.369393858868	811.434277484077	1028.48817133986	836.701500457487
CARS1-AS1	170.012313434425	242.049822026421	230.305963223538	197.513647048051	167.730730629588	80.4040392356416	96.2410280764867	97.7696386094528	215.485376146228
AC127526;AP006294	7.75506667569061	34.4445775431277	18.8381256517698	14.8988354172027	0.871694129658916	1.76728695844902	0.0767078617317396	4.223486890951	8.08162480069142
AC127526	7.44405458229957	12.6261121776686	5.63618326421403	8.69638015297916	5.53263321048528	6.00713712209971	4.09548798133141	12.4058829301358	5.06248940198904
STIM1;AC090587;MIR4687	18234.9817485682	15301.0495037299	20234.4468488716	19385.9842469716	17058.0575957615	11504.1580527848	19016.6453420751	15882.5385662528	14815.7580190545
AC090587	0	0	2.73578621785524	0	3.7724790208883	3.54648486787229	32.0175310226965	12.7385940438139	0.00698746631578651
TAF10;AC091564;TPP1	7979.32813433549	5954.66241432751	6911.47664211867	6733.42367990535	6561.85503640132	18492.07888399	13138.6484306057	12583.349450393	16325.2554893026
AL590764	155.448818219719	80.2950928008699	181.937791474783	96.8624788663896	200.230366016443	303.831363355537	167.129378781287	78.1354800392352	183.123920306263
AC107884	443.015656205574	602.061706579326	521.054633840265	596.293170608732	599.653573064608	559.977768939232	955.593672844504	1035.4642871583	577.702318664633
AC132192	79.1973971630071	28.1240340844235	54.6520702811152	51.2320905222663	60.2472553626445	159.078857854287	155.122482114049	218.491125730619	187.170154392401
AC091053	10.1974187341857	13.7197746684456	9.83907111121077	16.8128723212751	2.72750629955904	5.38843928089326	6.65444991213503	5.78987203355639	12.638966289614
TMEM9B-AS1	481.892776397712	644.93165459878	405.018673614042	225.42739070173	290.985773936295	290.138758196739	471.169215812984	442.792646320151	373.329815754132
AP006259;DENND5A;TMEM41B;PRR13P2	5476.60930295603	4945.52395614656	4473.19669089914	8217.66695926691	7400.65196114285	4290.2629694133	8987.94761212057	26658.2845484359	9342.30859108954
IRAG1-AS1	0	6.78070175383014	11.6595533555471	13.0621016756184	18.6075601280227	47.8955747651715	72.0204275955615	38.3668420743951	45.5304672273273
LINC02709	11.6356187712924	62.5752995852653	51.1306682200645	35.3977321748534	18.488451956522	85.0184665753956	44.5677097803632	66.4913329774987	52.6133139986067
SBF2-AS1	93.2449342780348	164.97180120114	536.032389732323	204.95048258684	281.756773855188	516.186221940387	532.490572687032	246.458691092	568.588738601661
AC011092	100.064380129429	85.8955441698238	99.4458443752174	134.184867131222	116.318200819636	46.0631849460798	90.6359726703735	41.9428274609904	69.30247910643
AC100763	53.4191629210808	51.2259584225545	89.6070928424528	90.3754900099618	140.943205490399	41.5196672558535	104.499148821059	115.75626007382	52.6158883552228
AC080023	18.4404962131887	24.730001924766	45.7276654057926	27.9248375284985	65.8847142829608	169.869515738068	301.834345075037	688.762856352017	753.728449263785
AC116535	49.5470309950691	100.279729545485	28.6127212974223	37.2412840043423	28.6878666593121	15.3164966715578	21.6861318663362	22.7160250915274	39.4487378846483
ZBED5-AS1	252.623294057605	105.107820088454	136.17093257205	145.328949019777	184.443059789847	441.229509532625	196.032425524165	195.439185708504	269.121252241709
AC025300	19.4140448650594	16.1489181988975	27.7455830490632	68.111918526893	38.0053353478773	30.8290490833849	8.54037049110892	15.6473173786744	14.1677558524177
FAR1-IT1	3387.79830497502	2095.16843024445	2026.00167175674	2906.92500121602	2601.56939078082	2348.51897456704	2832.14384792929	6163.82475784417	2842.96214641688
SPON1-AS1;RRAS2	1232.91393655264	700.359703068898	538.488929874038	892.575943086339	746.998871535836	817.221262972246	614.312479794701	486.901907187498	929.774348010493
LINC02751	0	0	0	0	1.90400221968422	8.98568386301877	0.12413705770608	5.94809681925091	48.5295034577573
AC073172	0.976659917165929	0.875529785523598	0	0	0	82.2121898501154	0.146654030316292	227.287073788484	190.196699351104
SERGEF;AC055860;TPH1	2154.89207604546	2049.02246855977	2076.21253372376	2120.5554509003	2088.11228351169	2043.03705905342	2006.22341374534	1067.00608586407	1881.81526466912
AC084117	39.8302872060823	38.4609774674384	43.9106534516031	48.4611347924133	32.4132507779935	27.9534570620358	32.5887567580031	153.263267624166	33.3946310128697
AC103974	26.2529069492889	13.2120459425926	9.8027380790763	13.4906004813241	18.0774771246555	7.76361577190973	2.4735474491964	0.154277325740849	4.552122908512
TSG101;YWHABP2;AC027544	6120.76791048305	4652.24738893111	3310.08602715104	3636.42292996155	3905.59112257106	3524.61061757104	3454.85592579604	11135.2030450372	3636.15949999827
AC006299	44.6799898107272	95.9082077308724	40.2733122519198	59.6250933469599	51.8843749204262	38.0742131965339	10.9402545555076	11.5550691543072	21.2468208970738
BDNF-AS	88.4095406832801	144.666251553145	71.6542544305359	40.945848697643	84.3321014978951	94.946699479495	43.3989123156269	73.6196740383094	90.0416346926389
LINC00678	0	5.11923578045484	2.63951437809098	6.53416880306472	11.2062292940543	1.74088993701263	15.4432870319079	12.5368824419692	4.05339485532205
AC013714	7.77696791942629	5.9677972524334	3.53622549853957	6.51901609260142	7.42209972159704	8.13275083601086	3.71536977904544	5.79418679103826	13.1442158730507
AC131571;ELP4	266.203526042711	236.861296354129	207.855826077387	366.199635312101	197.383281535449	277.539680191948	350.877217953579	92.2990917480648	236.745729783664
PAUPAR;AL035078;RCN1	842.347196048008	413.840112791157	482.951454962221	340.960014864387	921.310749954539	1426.4930387565	1556.66176427328	795.38482017204	1835.27157173908
LINC00294	664.539994332625	593.484710917772	621.87489909511	642.875620341073	533.827388464125	1116.50553741229	551.82942988457	315.820110628379	876.154195200262
CSTF3-DT	19.4427145243138	16.2661578548645	12.52408568302	20.5329244704979	0.87216733087175	19.0316144931096	14.416372444311	11.4112058948891	7.08863489002236
AC132216	120.621979369299	1.59255748824886	3.49614050858857	5.53241218391548	10.138654935627	44.2585152802304	80.4382355298673	22.9558703813794	81.9437233370205
AC090469	0	16.4319755151666	11.7010287393814	0	10.2150294182816	0	0.115829974430829	19.4834572618937	26.2858982744087
AL356215	14.6351392424494	5.13256007470553	0	0	3.68852182004752	4.43842707390454	38.3706533340245	55.9917628747631	11.1375815752681
CD44;AL133330	46853.8771676314	36409.7633562576	33586.0333894739	46079.336410881	36242.242042626	91011.2462298001	69118.8306368566	38341.2685751831	41349.3617719196
CD44-AS1	4163.08012237498	4021.94559169716	4316.42388477223	4949.2280911876	3606.2244811482	2557.34025258992	6468.13083571633	3664.39945462303	2924.9129775821
AL133330	15.543989393804	21.4506887368478	0	29.9028047680451	7.36971280889073	10.785013233581	0.130504779377262	69.4403270656677	9.11392819650985
AC087277	2.41349613458989	5.10439258356142	12.6733139747537	7.46845072752468	0.880600900422134	6.77974338544939	6.03462937577322	5.05901020514709	7.08157754404471
AC009656	22.353651859284	20.5458757050477	16.1113932246875	16.761881662929	11.0856049749626	59.7172136127515	31.3328922085617	42.46318855623	31.3681854303581
AC134775	18.4566283658872	12.7625043893583	7.09343191684133	32.6744216842957	22.2556046858452	31.7208832214712	18.0590755312549	1.73000116675135	23.2672389432704
AC087276	1346.57394871904	918.434427454322	1004.49004282646	1053.75057128719	1041.73315135221	412.184238960824	659.872006526619	496.658301739735	519.017968595129
TTC17;AC087276	7892.85299622499	7295.61269121065	7869.38561710452	7222.56134215445	9408.13481329779	10519.7747574189	8620.04171326134	7283.50920989056	8190.95822716401
AC087276;TTC17	731.602460912759	417.309796056217	387.080646731706	455.600893969727	217.749235976244	156.33410444667	486.5601523677	212.350063517824	162.894882884765
AC068205;HSD17B12	1893.55089400456	1561.5573443039	1581.57076235512	1493.50805204259	1698.85299498138	1993.28906493518	1811.56691407773	2024.62238619718	2413.98292054311
AC087521	87.1111859836009	95.4932430989451	103.957179966783	79.7983792036555	90.5119034107248	70.7945183222166	81.7387790894014	72.2227160855216	81.6127093899333
ALKBH3-AS1	89.3667132649555	179.640176421702	77.8922548927908	159.329967932756	190.031195384678	68.6713698450088	132.07127958033	65.2400107994663	70.8245347293314
AC087521;C11orf96	15.5277168420488	34.2410079839948	28.670113107905	27.0111348983869	33.3790430384604	34.3134554782183	31.3494576232654	96.9324540961443	19.2315836934439
TSPAN18-AS1	11.6385965059934	29.94567347168	29.5787439976205	45.7194380865856	14.7855325974053	3.61281541318897	1.29247238718324	6.77307821563413	2.02761383442633
BX890604	1164.88629362675	1405.98555076259	746.383495052316	1076.11170157362	1073.24606104824	1993.42975072201	774.222472191907	914.075042756875	555.447220918207
AC116021	0	0	7.3398114107689	0	3.73497237483042	49.6665388757882	42.2043805310308	135.393592551234	85.9963018618877
AC127035	329.345165677221	306.954532825959	478.528173560541	525.507102951637	372.566505750843	195.273173615144	77.0849147818251	230.435559012544	184.134423905534
TSIX	64.0973343467216	6763.89157841158	3.50512303735402	10.1952033341916	3.65145541858304	7.15790237014677	6293.04251627396	206.945575665692	153.793516539775
AC090589	7.75770708943568	18.882874906681	9.81923233768925	15.8507878694794	12.9684982036739	7.23052124410009	4.87707728305404	11.0765029816486	4.05211503478539
XIST;AL353804	174.85493833652	35875.4547202533	414.794068239152	76.3454461509123	406.807967208791	374.16857412036	30651.6898682368	402.167573969627	181.109202147595
ARFGAP2;AC090589	7320.61308443976	7159.65721518039	7130.12068270487	7489.04393381642	6137.36355944003	9378.04853889498	7552.58685052727	3504.75645854287	8028.06677041631
AC018410	142.810992186921	166.759576976455	142.452829688238	227.37416974857	117.673814355777	49.6774815825016	99.6502024963345	51.1031724945248	71.8328377395005
MADD-AS1	970.574650830358	927.009486527527	842.291290800489	1083.58045260694	951.834591789633	861.500257371889	1260.82623979971	636.829802294146	582.761567469514
SPI1;AC090559	11572.0992209741	11216.6476984975	10442.9017960282	15873.4658151152	19296.3729271068	22621.4337192087	38388.0122065669	54084.6253161352	29438.2767832508
BX842570	183.604875169416	556.03952521652	124.471542077296	415.567988797657	288.225516446442	145.512124150471	336.300673063063	52.7076463357061	165.925396936791
AC090559	2.89233581462272	17.1153728451555	9.80757106594702	26.1481603561538	19.4836961323047	12.5839618894114	33.6574557010383	64.4770829376596	16.1952736994008
PTPRJ-AS1;PTPRJ;MIR3161	9299.63780978736	18663.71186766	19841.0709300703	24906.3745609289	13660.3304589334	7480.45300236249	23203.4548874466	30274.9271734345	15664.6009179465
AP003557	28.1814834182697	16.1862101690945	8.88462652510568	39.1951725877958	21.3047130793104	27.1835387631322	26.3268732262427	0.25262572223158	15.1787337710757
AP001350	364.330016601587	368.587898033928	311.812697719917	304.649795199815	389.269740650521	289.24053350395	389.471291306285	456.869426638588	342.978260080301
AP001636	134.072341605408	165.953298955765	64.4441829868702	156.540638118501	130.675221295978	344.509149856151	140.746624324221	154.394853510655	197.289069296876
AP000662;CLP1	901.611965135306	598.608847349279	507.144158867683	564.596080329655	623.739150489113	783.739630037641	584.309976716583	1141.57847307949	957.094646372341
FAM111A-DT	224.442945179444	136.790695680625	103.889645312256	232.03660316363	96.3456059999926	288.442417442295	105.912390706973	97.9070359075043	264.055208743654
AP002358	10.6690089628271	12.7493323190972	39.5465097568037	11.1385146414194	31.5545278171478	29.8237710323863	47.9250158030296	24.1843961172373	17.2062278309777
LINC02739	3.9267854784125	0	0	0	0	4.44280148355615	18.0611502957482	26.6994204897286	27.310917937215
AP000442	32.0647852668278	36.8273592910601	12.4725651007033	28.8811288375639	27.7988954801844	18.0312688165019	26.4745670727479	35.2541722749014	31.3625483242711
AP000640	29.1542275213833	17.4769681555732	27.3478433933055	15.807810656571	25.0263424436585	43.326712738061	61.9916797559495	113.001518100692	114.825640421438
LINC02705	31.0944915116561	22.1957009992735	30.4816162942094	13.9332770361614	32.4566910762682	42.6140043641069	16.898253168249	0.261756636258944	25.2915312679679
AP000777;PTGDR2	166.14114374103	176.218603530545	159.518668248562	91.2713594015962	91.7169073396683	180.888674415978	86.6210824087851	104.750809722211	61.7228460654624
AP003721	24.2967222668354	22.255172262674	21.9663694660737	12.545577692469	13.6402707717657	8.52231441712994	20.4389866656523	30.8343415460659	18.2130059691963
MYRF-AS1	0	0	4.65134993105287	0	0	19.0600489867446	0.115315439812956	9.98829203761417	15.171951877379
SNHG1;SNORD22;SNORD30;SNORD28;SNORD27;SNORD26;SNORD25	2399.73140782537	1978.90676535794	1600.36947264417	1859.67338996294	1817.47600401737	1628.09277252532	1167.28642464086	1651.0444949222	1560.08614151552
AP000753	9.71924618588831	4.63255068608949	10.3277339696563	6.03300918851172	9.74156592604495	8.09570426208707	17.3309260761052	7.95616560306243	13.6571127825783
AP001363	1602.57198453645	537.796403081877	731.131054343293	2342.37257661523	1792.02550133909	7461.62856820795	4596.12683960744	3044.87539378372	3663.98038232363
AP001458	255.512941329817	296.762730390653	321.716209023334	257.141105826309	203.869972687646	48.7521475881511	93.768977021417	180.485366682378	40.4779232712125
AP001160	43.9599038114032	47.4654911955958	33.5620350724182	50.5527766153238	45.4105161880257	30.9170239436388	37.6211564925601	73.9019491366513	34.6559804626337
AP000721;FLRT1	30.1266871013818	40.3309064429456	7.08645469765681	21.4163626076262	17.5814218921977	22.6073869024021	8.55336306381825	14.3208911013121	34.3882161040713
AP001453	3.86232277540449	38.5805530965314	27.7846512104495	33.5671562436392	21.2968236258716	1.74471458951328	9.55762097842108	0.198744512738848	16.170951824892
PPP1R14B;AP001453	361.412237213255	350.604375386512	488.404957531789	250.593053795211	409.657694665454	271.15683755513	347.425452342555	547.232108560651	278.230093825136
PPP1R14B-AS1	10.6702771763086	21.3854504699437	17.9023378867968	22.3680344243592	25.0451510872001	18.0609571677847	0.128460412564436	47.3163220755195	14.1691458171626
JPX;AL353804;FTX;RPSAP14;AL627389	3398.46043665913	6354.98173837634	5424.88945751695	4794.54459094868	4672.07351062186	1776.29415549467	3982.30150804106	1942.69954499602	2765.05482886139
LINC02723	21.3529338744261	52.1655175895469	60.9591851949311	50.3079407871528	62.1172689849906	386.932352598473	245.300671578981	168.641759050392	462.352727188116
KCNK4;KCNK4-TEX40;CATSPERZ	10.6780574605732	13.6741183502816	2.60783078972925	36.4943881126956	3.65252173854162	13.4730380892178	57.8507566478102	400.352669482725	43.5142045401447
FTX;JPX;AL353804;MIR421;MIR374B;RN7SL648P	29924.683160928	15334.4174697797	21513.1848227891	8218.51906879086	7855.64767449693	6319.81121838572	7212.34473463582	5025.47554646621	4568.97164699716
AL353804	107.823447926179	301.997561806063	197.132894582229	182.603395127582	172.371089259947	82.2076547825286	218.593486141763	106.258535397398	125.456315669678
AP001462	6.78055218871221	6.73745088492583	22.4299100534375	24.2521601089171	27.8552600706581	9.91949022422106	9.67208065304611	23.5540514714318	4.05499425322918
MIR194-2HG;MIR192;MIR194-2	30.1096720631678	25.5914225296417	26.8405680664617	52.2140955107247	44.5054770095573	14.3806490859539	57.7088412610614	105.589428934006	47.5546441189307
AP003068	79.9732506280352	157.945539921856	128.1216478607	256.928711645304	61.1146440258951	200.980489446347	126.731076999486	347.12183675689	122.426058687928
AP000944	17.8026578092707	19.0629593722995	27.5054872182604	30.4653005548342	15.1046127642751	46.4722703674198	33.2445846249897	12.5595896938911	26.9819157666039
FRMD8;NEAT1;AP000944;MIR612	41391.8249120422	58118.8993970642	30992.7527997509	45205.3848533708	42652.1163465865	47444.1392893877	21917.4716627566	112651.67812677	138631.113821684
MALAT1;AP000769	557589.882435076	135379.332615379	383051.991795794	238582.57266351	47236.0943568384	143939.807106207	949510.175845382	992607.809139461	45017.8951710787
ZNRD2-AS1	51.4785304931801	74.3916995854776	72.5719252535353	79.1964946489812	89.9185273493413	143.695662298906	147.930506459706	240.381076240315	221.566576767401
RELA-DT	212.77652106692	219.831716355979	185.491883761775	45.5927316906986	196.494125517104	207.884742103522	172.001257649076	384.544204062705	263.050080805023
Z83843	1586.52489269264	2456.98140432669	2602.24479881855	2087.94072529996	2148.35452349427	797.32555369255	798.162061441139	462.874833178359	859.967369053595
AP002748	104.283191061687	73.4972004115218	81.8193930812183	107.779998233965	85.8734481746957	85.5706799086676	71.7829206732205	71.3365397974124	110.948666171538
AP000759	1508.80180338183	2809.38073257553	1902.36592807934	2141.05824017811	1702.54103584063	1725.87213852641	363.183144975552	208.353020690229	1109.86212622267
C11orf72	16.5351498527007	0	11.6568512828609	0	23.2841081472551	14.4449242420779	0.123974284371359	49.7032674072248	0.00735725587735825
AP003385;NDUFV1	2190.84069522188	2147.38246985873	2011.69207683148	2248.20667554491	1741.46698906117	3061.87159977694	2043.54925613467	1364.1059799013	2244.01495831743
LINC02754	77.7501230946488	43.5910124331229	60.9717332543892	33.5114301290975	15.6965052277235	56.2830958274796	12.1328585679456	5.97830371257873	8.10231727888763
AP001885	221.017037129901	266.80121205055	280.91607240042	343.818633573693	263.205294596308	340.78879572385	349.828282359682	329.735186549897	426.44158736643
AP003419	20.8940239957934	12.3416339624601	12.955213302608	19.5727268090272	19.470016527554	14.8537576217465	22.3131316378831	47.7585010059524	31.3633162353985
RPS6KB2-AS1	170.052697243038	98.3402992947626	17.8274947503502	109.017264193132	83.3944080347541	84.9620617275212	144.070854600615	35.6933682048538	88.0214491323443
AP002813	0	3.38108419249775	0	15.0741929205312	3.69129333740263	19.0561591806912	9.66770068021684	8.63129353537335	8.09846026628083
AC004923	39.8627197085679	18.7738403329315	2.60224436254607	16.7444379514288	33.4093620173998	55.1428536298521	58.882416194314	59.3775264007597	35.4162910649493
NDUFS8;TCIRG1;MIR7113;MIR4691;MIR6753;AP002807	9034.42015358882	8879.43150976142	9524.45178002698	10188.1940332712	9792.74717497409	17873.7046128717	16568.1520799203	22263.2179972843	21659.0892263379
AP002992	0	7.01403182595362	0	6.59322625345331	0	9.86852499439426	12.1663851788102	75.4247530375931	19.2286253870575
AP003096	107.84214088033	64.0587606771525	119.197237319567	115.539743851392	98.2335814159164	80.4632912750088	58.9670666353469	105.855408074781	42.4996272490781
LINC02701	58.2844399640186	86.4141998068267	95.0329294749597	68.9400209796584	37.0246308337924	66.8939189841722	58.9390741223838	91.7297698509818	37.4409927797133
AP000808	6.78898390489201	0	6.22377754355614	26.2258866800574	11.1246673802152	20.7777926486882	16.9010148148321	37.8161335237048	12.1476302475618
PPFIA1;AP002336	4174.73651321313	4311.00253052548	4703.53577002234	4769.39801570424	4374.56849593978	5829.81196306343	5070.41246500475	11482.1214501426	5658.60329730836
AP002336;H2AZP4;PPFIA1	913.247701533658	947.521572208177	1272.4625191968	1396.65505160017	680.243715729172	918.389026072761	762.268255512063	4051.11653868015	1289.95945550515
AP002336	5.81052143017785	19.7381999645748	26.1024622492518	14.9087357952236	1.79688894012591	11.7882869733524	1.33831741869799	0.21082558657287	19.2053250491365
AP000487	26.2121081167097	61.5929878512471	66.3373139455363	56.8343599985978	55.6070700716641	47.0009341009978	40.321676618252	45.3227123639021	53.1144235920896
AP002387;NADSYN1	6103.26731980733	4993.43719605085	5211.60113414104	5262.26051985368	5450.60628586426	8064.51399527309	7017.701501739	6721.79907511217	7953.19987604285
ALG1L9P;ZNF705E;AP002495	441.07181536601	684.187070857302	667.600821002407	619.5877215939	407.76582914441	397.773411058933	361.818510983156	259.07517934206	331.84833681283
AP002490	236.073460047822	368.606143523842	278.653236252798	478.941657767814	247.43080415084	169.00656429786	155.166124880898	425.293048451372	144.683652736724
AP000593	5.81946694601087	9.86132556112756	8.96675830981659	7.44360567110081	7.40340797049416	27.6101316230303	14.509049180477	22.6113218335551	16.1914861713966
AP002892	10.7040487218696	6.39859411940532	3.53366588111899	7.92848647348835	4.14024542006744	32.6175162879423	11.533099045848	15.7054632541226	20.2354772899106
AP003785	8.74330608608178	9.4171085576222	2.61963999341299	7.44087166563396	13.0176835674507	11.8469669775809	6.02515660129156	0.186634608939835	5.06123770549721
P2RY2;AP002761	5018.03843334955	3285.55609100642	6934.80916831157	5757.00063887328	7146.71055733164	3171.16462005645	5171.23141955579	2781.70900005125	5316.63060900518
LINC01537	3.87062783143402	19.9262470769388	0	15.9144061955919	0	0	0.131254919272827	64.0247470057316	29.3370055750114
PDE2A-AS2	11.6467422198493	0	32.3895722932251	19.5767103724967	18.5420919984241	19.8131421062935	49.3093400162642	106.851082374706	27.3242192156347
PDE2A-AS1	93.2656230150615	48.6467575380023	94.9764831147095	97.826488985585	138.140066717099	58.6704125441424	319.808882187914	959.602996338238	164.920842991333
ARAP1;STARD10;AP002381	21968.6379883416	23117.5333216331	16134.8084224296	29632.8953245511	25100.9913588948	50144.4178812004	38111.6162048915	54829.053139247	51968.461168451
ARAP1-AS1	60.386763765031	0	0	3.67627724369987	1.79729587088353	424.080776350779	0.148554507421565	20.1794638224116	511.914082773017
ARAP1-AS2;AP003065	2470.63803343281	2525.342316445	3133.6031165133	3347.62494602021	3064.98379077433	2814.97098981079	4960.93478654318	8235.0906995985	2964.37219034721
FAM168A;AP000763	3432.46257306589	8961.69027111227	5044.0279960936	4215.937245799	5597.97218159343	6552.1182699558	9124.80562720366	8457.55174966418	3203.14215281407
AP000763	57.297035240242	231.814969863058	223.158142497368	215.241169490936	147.341734579478	257.631830124365	358.106124165944	189.75908014589	207.408329523433
AP002993	7.75649607578747	13.6662412256701	16.1396854091716	14.906553332914	17.6265110894641	1.74013726376419	8.43685790534151	12.5602773019732	12.1363705243548
AP003717;UCP2	11424.4424333762	7476.8980379177	6947.28688267148	8151.4718615984	10387.7788435257	11226.6576248473	13888.6501699076	8913.40712920567	13525.8008742071
AP003717	16.5391160542322	16.3621448082266	0	14.9475826673227	0	9.86390612405081	52.7669455351099	52.1058565847608	27.3210671498439
AP001372	91.3236821813845	93.639503673731	117.424529198089	90.369970479456	56.9585486755863	15.8003799918326	22.7786214102987	18.4022744143551	13.1568657934534
AP001372;POLD3	411.923439909771	572.113519945053	452.484115135803	557.152255018334	832.32884569906	1528.64630086193	1518.22072166068	934.005000561484	1943.52646812394
AP001992	271.063553004759	241.147162107168	112.828235905291	340.105628416275	267.853050000931	63.2091023921915	201.80971385852	100.624712696727	170.978408523864
AP002815	14.5655366653583	12.7717885019013	18.8208125971721	26.1285694051988	13.879162869066	10.8378625579282	10.8399052469199	11.3415634476318	11.1298976676019
AP000785	0	6.8663795940058	8.106894616406	12.196787939135	0	0	0.108923628413979	12.5824585260654	23.2471500648798
DGAT2;AP001922	1010.39239262867	799.496375724587	951.571635424329	3671.04199684409	2051.06293174834	4509.94237175152	2028.07447162677	24749.4379852424	7661.8266268157
AP003031	5.8414016189861	4.28436452302743	8.17284118477559	0	0	8.97512855379908	0.128455646724493	34.9739643537155	35.3987790706896
UVRAG-DT	0	0	0	4.77370971380222	0	17.1216448362184	15.7496780976267	32.5040200877541	49.5634852415344
AP003168	101.07083337934	44.4136997859869	62.7292963784299	36.298694794952	44.4588705753903	42.4343475801306	75.7121891523285	51.0991784704939	100.153675876763
AP002340	307.970555687391	299.261194993326	326.143482860533	411.815054687158	571.895347284193	302.791867249688	498.823026679767	505.002387565668	392.55303409962
LINC02757;AP001189	4.8485891276334	0	0	15.0027445748445	13.0510177744216	37.0076784416966	45.7628093480171	150.460640450923	13.1628377759644
AP002360	45.67921127886	57.4663196356771	17.8603726586086	7.39614856530948	26.8587353653226	118.469643265331	45.8116978408999	97.572943734323	79.9286269693156
AP002498	50.5192852106789	32.4231654379006	41.1890896127401	47.5083274332448	73.2654111607186	27.080882927622	33.6937821495059	28.4442575473166	55.6370505600745
AP003680	14.5686743153683	2.44995622518917	17.9327559267244	19.5824370995408	23.2112190732855	50.5412112421567	79.4782262394703	414.863013251108	87.0163378935396
RSF1;RSF1-IT2;AP000580	15046.3678270155	11610.9065918408	10985.0435667206	13491.084607237	13501.8706713751	8276.02124743739	9334.06739388204	9336.28726460934	10255.8940260536
RSF1-IT1	87.468733406831	40.1438536549345	64.5517880009196	35.3732682486106	23.1178707565949	32.5462783694033	40.7876426995097	21.402614911216	25.2965691249207
AP002812	259.386406969968	475.499903827109	520.650161499121	434.170897319933	431.892407889634	287.9143667033	389.976080675118	210.280455110337	253.440906510323
KCTD21-AS1	44.6938782359881	49.640716165732	48.4121550251133	41.9265066953376	12.9160363246482	25.4032102169101	13.2562313745075	0.242696037754239	17.1973845774926
AP002985	164.177274904141	279.671122799595	206.069937659157	249.695266550306	297.528426548258	252.137569267998	460.47448977256	1255.64584517012	446.177559601604
AP003086;GAB2	10974.5929756295	13129.7228878488	16163.5377178424	18720.7651404358	15957.011461757	20357.8255636232	34391.1994822116	71253.0162431027	35449.9682745134
GAB2;AP003086	5388.20798533195	3732.00123636345	4614.8105773557	4882.12976763901	5254.13096645724	2979.46847804731	14114.663323584	29610.8808837373	5200.29551962792
LINC02728	146.692941285969	194.123900305739	217.764019268273	163.030285417867	214.10387802805	68.6427648365632	127.420053172305	149.856644389507	136.582140862811
AP003110	4.84938233879869	17.3898635673553	6.2637003059749	2.75777773207608	0	2.66463628143318	18.6999839476554	0.179746451177965	0.00562042549135677
AP000893;RAB30	1433.02411036388	2306.51450073048	680.04183800241	779.78478002528	3420.99278126184	1448.22393655374	1835.38539741065	809.466121230708	508.908644713489
RAB30-DT	259.386155789756	611.543516468407	446.245926305652	380.118653737084	451.359024718882	149.995718552566	366.569910600565	314.0737687091	334.880658997144
PCF11;AP000873	11420.5462153705	10627.4532424113	10222.4911898069	9855.55935568239	11948.5316894662	18784.0411835692	15994.7562057119	22434.3450505533	15373.222560856
AP000873	256.001277717433	253.982113520206	275.551279996381	210.544238114462	258.578926210257	145.489391152706	275.826583945531	258.151488468542	226.628241441783
PCF11-AS1	22.3424973781152	23.9427034788014	35.0154930311116	14.8735765606617	17.5830112300411	12.6439497462243	19.1344335011058	7.29644111914638	13.1534038070809
AP000654	48.5958892746151	23.0271691625158	43.0529663105188	26.9998662495773	18.4932942119886	7.15572383803931	41.8729629454204	24.0803542027527	22.259972890382
AP001528	13.5891017881969	21.3846726815644	38.6657842479069	11.1415927714647	12.9405095912516	11.7096435502179	35.7698987755928	19.7587158394526	1.02062217777924
AP003120	0	3.51966874470399	0	3.77992274468336	0	27.2179807594612	0.122428844317861	15.5759116890208	16.1874121846103
DISC1FP1	22.3297525948263	75.4787848721973	24.141870606916	37.264285485718	23.1313520883367	2.67431471322647	0.0849244317986613	0.164559986840245	14.1387815366813
PANX1;AP002784	2029.58334443295	491.613720716513	1323.5016160511	1481.41439499783	1437.49383065324	3367.42080658663	2243.0929344686	843.571875028906	3129.27272493327
CEP295;SCARNA9;AP003499	2483.2874851473	2326.15853276606	1147.81880449612	1585.7401271453	1943.53188220046	2375.65797708976	2521.99106036459	3993.77123484101	2702.32974742025
MRE11;AP000786	5226.92919439222	4673.60504297898	4958.01964250163	4477.7608133677	4735.10080381801	3166.70556078582	2919.80286259812	1596.1399309161	2754.93755810539
AP000943;LINC02700	16.5045035591388	25.6676362793788	24.1938316479673	14.8735928789438	32.4748722224949	23.4677121085468	31.2648326125449	54.7387569339228	13.1609117133807
AP000787	9428.89191605492	4400.74486749688	5436.50206551811	8242.81766281838	4259.61300372461	1071.21485689149	1434.00152149592	1328.42296894581	686.970890745574
AP000779	33.9981424225309	40.19508214974	8.87188910022441	52.2072177320702	52.8645065019511	19.8297226233184	52.7635276738791	32.6144475330252	35.4113764332248
DCUN1D5;AP001486	2827.2175287024	1987.44358211579	1635.31046509482	1932.34277919535	2053.81884774706	2034.92267793055	1496.60094327219	1458.72764271357	1212.05563131606
AP002961	0	3.3204858513593	12.5632871325683	28.1019180120519	7.38678852860997	2.77555756156289e-17	2.77555756156289e-17	2.77555756156289e-17	2.77555756156289e-17
AP003043	28.2036324253149	0	13.4157401129576	25.2063794713603	11.0918443322163	18.2021481940396	0.107696337066404	13.8959534073897	2.03153993898757
AP000813	80.6263419105406	133.446457041852	155.080503923795	87.556644798942	85.2398694551034	63.2942214440478	30.1779232825469	62.2001399941503	60.7027317745547
AP001001	922.010186318087	579.772940933554	684.594657892246	702.499865497106	614.460846182543	558.723530201336	375.071674055962	222.386917875214	394.574937202853
AP000766	1055.0911490333	1464.95786891931	1534.11166023208	1163.68319894035	1295.68353958602	446.552868808857	544.517460567051	407.589752300546	542.28561444247
AP003307	138.945417658219	97.4743584181133	99.4554543364048	28.8235543142269	135.347384906291	134.741812206903	44.6252397940099	101.872728993309	107.242518392915
AP002433	63.6305879516477	85.5543130650008	66.2942641109629	68.939306093939	63.9358834062289	35.7410577088761	31.2308573255544	13.0084397306934	28.3287441721795
ALG9-IT1	100.123380860033	23.8530759505584	36.7079178312373	45.6511680441756	13.8419044708013	37.1258609323234	19.3011672499504	29.6268411761731	11.137015103884
AP002884	26.2155512997987	49.1880976257071	60.086110663926	34.4490455611484	46.8059668450347	14.436866063236	14.4807385708313	25.2544948847481	15.1786432542093
LINC02762	144.754632464811	129.084261650305	189.093207068923	143.467353158341	189.084643776752	136.501571532785	108.249204036556	176.662491297088	98.1425362745288
AP003170	7.77171628159146	6.38294388588153	8.06680213212697	6.50847497989981	7.87737080697124	3.68794264419891	0.0446174508189743	0.083663102353679	1.51834176848272
AC079142	64.1388617929981	47.8970616430525	18.7406024340389	33.5149031745513	54.7016345085098	29.818031699359	21.7294432495141	17.2285180964934	55.6326940339192
NCAM1-AS1	172.920671812136	166.682570642621	114.619095699488	594.568465712857	240.959392654744	95.8204704321092	116.539404392345	77.9355175669357	77.9065664173412
TTC12;AP002840	1115.31539380336	2750.31077545833	3747.49343815752	2150.35712806382	2489.4262746658	1254.78203174189	929.217279102784	559.099052126666	1000.59959992141
AP002755	2066.484864808	1062.91079588546	1680.13174691248	2334.87309081991	2130.76247477364	1005.18102207984	1160.09385932376	2970.58662595031	1492.3026271824
AP002518	11.6493937011529	21.4532466068674	16.5851006671932	16.7767563563031	6.90475549497017	5.81282040706455	14.4267695586618	19.6135660194452	14.6699099988771
AP000465	650.055369562316	24.668040128752	146.90168476095	246.906361685572	49.0545473424694	25.3076948922032	4.97433015231398	68.244047640682	0.00778947111948369
AP000462	249.432560889373	10.9868394285455	91.3807480001363	111.500798887368	30.8314149502397	8.10358095786597	11.2234494990281	19.4218495919317	4.05459392440188
AP000757	0	0	4.58238589874704	0	3.75499399599844	18.4516848318395	83.4317242594358	88.8433735323145	41.9919391786637
APOA1-AS	159.324838548123	152.171104697006	235.696174046079	200.315167420477	210.391641432665	108.500883938316	93.7640684683288	80.7331178763329	73.8599324386687
BACE1-AS	7.7472047458899	139.501332272862	24.9995719433182	131.410237746563	150.211372018898	337.340755576714	198.29953407634	96.4628543804125	29.3508900990506
AP002954	16.0166541352795	32.9836824975154	21.0318152830689	20.0110328080516	31.069858233022	11.6680877173657	49.907612301447	53.0646425024117	88.5141493623467
AP004609	748.56443551676	1492.82167447161	1199.86894561879	1071.92351843414	691.829961598704	366.067623112262	539.743658296579	714.300566874195	526.100302321232
AP001267	70.1874486576254	94.3119544497268	97.4745249312872	72.6592821788378	61.8373377468297	42.9819084827566	30.9727723488829	34.2907225950522	16.7008903813414
CCDC84-DT	46.6232057686123	95.8944739527411	66.314610352307	40.9607393416157	53.737783948478	84.0898847427619	51.7758541929053	44.0896419987177	101.166288730854
AP003392	58.7696520999219	64.322222270368	75.0463129574343	83.1655217800165	73.6795557581637	39.779120486496	28.0247379555874	35.4219716685695	42.7437948717713
NECTIN1-AS1	10.6953709946945	0	14.4268607218846	12.1469229984521	2.73364953164592	16.2330621501302	38.277736294805	7.38569965072421	26.3030254596524
AP001150	2.77555756156289e-17	2.77555756156289e-17	2.77555756156289e-17	2.77555756156289e-17	2.77555756156289e-17	0	50.1293179540348	0.262679347751249	37.4235240287548
AP004147	81.6948326380024	16.1659159018696	0	24.2081114165187	15.7129455003778	0	12.0897204613077	26.5364566549029	24.2739541116662
AP000977	5215.2564215202	6961.24290027899	8256.51752996666	10338.2373433174	5148.43482069051	2173.20722066815	2057.93384401313	1856.26866991905	1566.16014054101
AP001977	6.78036996583443	17.946848200213	5.29629923953878	36.4291425073586	23.1920198791388	2.63282864456074	21.6491823046538	12.9512462829534	47.5311499090965
AP002762;UBASH3B	1773.54784154742	2208.92902643025	1752.6887268683	2700.55156201696	3744.39628059523	2129.26512094815	5870.99657012266	20229.9788741897	5612.06591423068
AP000926	300.206483466179	371.195887554874	295.698214830039	310.25666284739	202.00893749849	162.661824071461	244.059949193193	467.835735986176	188.187139483021
AP000866	276.157910941199	292.891594697414	249.753244037514	312.122171720243	328.100324817659	211.10823405689	206.108612827307	85.5329514715705	176.799934502151
LINC02725	47.653333350515	5.87019943030471	7.98749131057871	26.1007810636669	20.3786807935889	19.0167096979444	13.2556729139558	5.92956693669491	18.20799870305
AP001122	5.8670253095148	0	3.63648620187961	0	0	34.6057314462325	8.4891553541415	0.231302937961124	2.03221545593334
SENCR;FLI1	3892.96912557657	14022.65002621	12469.0116458453	12978.6700167328	7895.52583895559	9102.27988275522	10712.7987263928	5465.62861812918	12438.1891235309
RPUSD4;AP001893	1689.52438852573	1440.1208097058	1457.91184133877	1394.74875080397	1579.29487411409	2515.90325607062	1335.54545166157	513.926562120664	1641.02351268875
AP001318	17.4909444580996	13.2217212782422	17.4849038631686	8.81445700679978	18.5508775412824	12.2079999369273	4.93109589646694	5.19370944872696	21.2334752527357
GSEC	118.514876063857	193.288841404928	181.905647385744	208.718461581365	151.053220919112	263.037534324745	317.344248430142	227.950976798368	384.452861256019
AP003500	0	47.3319075736763	15.1985346908988	8.33849427657461	25.0469450118414	0	7.23066075270582	16.4182720647962	6.07324503398196
LINC01395	3.86198673316197	71.2681156787669	37.6617499398165	18.5968131136066	19.4253397189593	24.4831579430481	4.95266596841364	4.54261762065316	24.2725644728943
AP003327	47.5860655417032	152.346700825972	162.296686618772	54.9285709231412	55.5645403008975	18.0087454197421	25.3585831271857	56.4283134897571	68.7876324297471
LINC00167	46.6409045122817	26.4434997699257	34.9273523534504	51.2717799729547	30.5603408889222	137.367559454116	75.888056796704	265.719236914433	242.809827704781
ZBTB44-DT	18.4462308149465	32.5264477776811	16.0714648124587	52.2640774078627	14.7847480339457	20.7900031350397	26.3741805012289	28.101311425476	4.0564088242176
LINC02551	88.3987090854912	173.692524720261	144.2929372254	92.2123546818167	95.4363936648854	116.650014334202	84.1778889369216	45.5573607975264	110.275427961775
AP003486;SNX19	16263.7171214774	12767.1279997779	9406.12215721542	13246.9679557377	18605.8839636635	18851.8762417074	12583.2972879923	12007.5356454108	15489.5679784325
AP004608	239.035151802231	101.711718964348	95.8346988437697	174.256491364126	44.425616247393	53.2998795381837	84.0931807793558	63.7366948787146	70.8213315413157
AC026369	4.87382181912301	0	7.00078138186028	0	1.2078765217853	15.4406435784644	5.69939894223478	8.098005275264	6.74888792036998
AC006205	5.33555694567966	8.58187848832858	12.1821033332223	3.22468227179182	4.13908339253501	12.21343135584	11.418064182578	7.24107823498128	11.1292703482803
NINJ2-AS1	459.536500386896	473.753118546183	628.18485791593	534.799681427885	403.139627697086	912.157812138696	477.328828674309	598.592937179327	894.36502345797
AC007406;KDM5A	17167.2499872098	15378.0257739262	18926.1630957352	15939.593378632	18654.0514370525	15863.2428304788	13344.2028673042	15888.2027904256	16637.8796975865
AC005343	445.961996719826	191.058062672224	267.909104389276	279.502457991326	259.955662033787	107.968827865381	274.529998751788	200.871177448944	141.140680950689
DIAPH2-AS1	2465.81002727299	1751.4397969781	392.389255734841	2494.2269693017	925.843785160667	375.996603945339	896.666008238766	775.266215095755	699.105294369767
WWC3-AS1	17.5248159269396	10.2925053734701	0	13.0856977877257	0	19.2726676495244	0.0903286089141382	0.175828373550097	0.00551538998854006
AC004765	703.41541738426	506.261944874564	315.360884808055	523.616037217961	473.590936412083	420.343360488577	437.567939996764	445.682147030761	436.056069271171
RAD52;AC004803	463.413893850433	663.612251204337	873.716868204783	692.253013251622	694.182397753979	1477.18392414947	1256.10169178717	290.402347017393	996.554011740457
AC004672	44.189243182245	68.3943073279088	50.5802218788468	100.192838441609	94.0994208846918	57.0047868834987	38.4898258267932	24.9797588685943	36.9300857042127
LINC00940	0	27.6429544291928	10.7409002329206	9.29936856110282	7.38281965875536	29.9866397180493	0.119763962691524	11.4200181874159	11.1321902945864
CACNA1C-AS2	24.2695861897368	65.0579697267156	63.6627428736321	49.3777640560953	36.1166337318001	45.1895288231263	55.2544323107502	27.1227226001091	55.6425672287131
CACNA1C-AS1	48.5671509531816	56.4145011650214	73.4992572855321	44.6919205357978	83.4457284588486	121.250241555007	66.1304742798593	39.85499871176	36.4297178625535
ITFG2-AS1;AC092471;CBX3P4	154.480406465863	171.944239435013	104.803014667628	124.836808111713	108.41297746903	83.2214575769111	30.1853194580807	48.2285506301889	68.7953553512426
LINC02371	25.247399365574	48.808471775333	9.76995621398152	35.398105009363	59.3806942846083	3.56845163500217	8.38019821010302	0.195301496742811	14.1504775272108
RHNO1;TULP3;AC005911	1628.32268221412	1422.19133404343	1182.80643401553	1086.34622789133	1189.09114528254	1199.60677779226	1031.39993245728	912.663419966422	1114.92533009035
CCND2-AS1	113.661774584465	147.950411339094	121.84127173532	166.789993681706	140.871931243779	64.117881628805	178.987199792412	152.68805487715	97.1303123468291
AC006207	4889.80700764024	3234.28195795483	3763.52603950797	5101.10414600404	3372.66378253343	3094.33618951141	3714.3963875137	4266.95522492051	3374.11763997886
PARP11-AS1	186.531813594721	200.101128661938	229.409266165555	189.124351464783	202.040182609131	158.151461098465	211.600555671033	294.130803281646	244.838047582289
GAU1	0	32.7241678092982	4.40231175458981	18.6498855566294	18.5526481879665	20.8413089050101	23.8801039863566	0.242507968876709	11.132875964629
AC005833	7.77157026315092	21.7145262234003	0	0	7.40875220559171	0	9.29305937832459	0.137286261222114	3.03639924977502
AC005840	14.5708479179127	9.3375674164701	11.6161725561935	16.7777429097742	20.4213642428241	73.2605277617846	25.388779969219	39.7980507955313	81.9426773351189
CD27-AS1;VAMP1	4008.61983998752	2519.35256925933	2590.54707418834	2499.74336166591	3183.6187213362	4770.42600528067	2841.73944618172	2426.55790980952	2945.1450698775
CD27;TAPBPL;AC005840	2315.19043234997	3384.89027819696	2388.92901667763	2634.85239721687	2873.13293282596	6295.46871888804	3922.37682309969	2484.63814863052	3816.24328775205
AC125494	27.8406053363489	35.9065558765269	33.4360032458245	45.3627114642779	36.1406872971396	24.4159269584487	17.691848971385	7.38292000473183	36.4120637649193
SCARNA10;AC006064	119001.078556342	40550.5711295465	24793.6257728009	27332.4447212814	57321.7876133011	64656.2099735047	39881.0827985188	73020.44267107	54025.308057816
AC006064	60.7099112195484	81.231503522877	102.633039824247	110.671060859676	49.5423840646677	65.904051751249	169.913661580951	627.375986939016	266.339542773885
TRMT2B-AS1	6.79442301926988	3.33441501214764	14.428762127465	10.2654852600625	4.59921812396008	2.6905444417486	4.75887552653412	2.90305081467831	3.03694577093781
U47924	61.552847807528	46.4916210830425	32.8260446184147	31.3442627966085	22.8184343849197	66.3250857178458	17.3934705035053	74.2775009590704	46.8791042524931
C1RL-AS1	783.059902641255	903.07014178051	509.803490121549	1282.06395285863	1038.97200741197	1210.42695693973	1055.48559272812	1130.53677063255	1818.07055974377
RBP5;AC018653	531.423526271618	667.873067452711	753.599670729848	958.749355650068	776.672136850147	512.520955401372	837.795617021476	345.508359959974	1079.50547900823
AC018653	15.5338437813302	33.4628630919601	21.9530947139402	22.3620389868793	10.1477261170803	9.47021969737123	7.88855480032506	4.50154877061535	21.2331254769064
AC006517	18.4736364723601	15.4210494605044	21.5929184131964	0	7.37652458860714	38.821323988895	10.9972710035775	128.031709322227	59.6928926639707
AC092746	16.4905455304934	112.059028461782	62.6722308420463	117.414286247729	159.485438995233	714.083117176425	496.62733834999	3254.66014585401	1432.60945449068
NECAP1;AC006511;CLEC4A;AC092111;ZNF705A;FAM66C	3576.26763841038	3714.96003159767	2798.43051344769	3560.04271747704	3403.26607280262	5523.3769238569	4159.24416322188	8361.19495795554	4782.44567616325
AC092111	71.4343894828906	45.3242733835219	24.5795385176412	33.9831129797072	38.9111466495178	10.4042668132084	1.34082753872913	5.15315083562179	18.7025731751442
LINC02449	94.2752478512807	42.7177484855947	40.2873711393547	19.5124769635349	55.6131323198803	50.6405788063659	45.6760884493578	24.301104424435	49.5730559374743
AC092745	24.5983485231608	38.7658976535971	22.942415246057	27.6128764865653	70.8411600637063	39.466488294334	31.3238511512737	37.3203134189736	49.2343552289945
ENPP7P5;LINC00937;AC092865;OR7E140P	484.790065035972	1014.37051656201	239.167208719491	914.038614437723	607.05181367049	967.240085236163	690.111538679377	2237.63208443947	771.955369026309
LINC02470	29.122172788945	13.5515755207774	0	31.6208773508359	394.301936863218	288.606162629753	127.402914255421	0.299084602607422	39.4672052480685
AC091814	189.499369026978	52.0773404016886	33.0704746233697	67.0538427768302	108.453071004013	306.460052986214	164.806321936421	514.455094133565	121.416485106931
AC009533;LINC02367	54.4129569175185	19.562953844439	81.6641226716795	28.8468451067772	38.9075845660618	29.8177355993428	43.1846496674775	38.1123398765171	14.1724367352082
AC009533	3.87109706587677	3.33621179376617	17.1704437587983	0	13.9653306677642	8.21205589921418	8.25758153097753	0.161478223055228	0.00512483738360281
AC092821;GOT2P3;AC010186;CLEC2D;AC007068;LINC02390	32276.768538602	34014.4246346177	27999.8725551505	31124.5328696348	20330.624733685	11539.4618082567	8757.12112826473	8173.44847639832	13161.576217508
AC010186	17.4967118741862	7.61906748936069	19.7697781896527	13.9742073708584	7.37421683351612	5.34992710645302	9.73462741358752	40.34560247554	17.2010427772899
CLEC12A-AS1	0	0	0	7.48422144556561	16.8759344015483	61.4964062724973	49.3029364325409	22.9310328467433	63.7350893446206
LINC02446	824.872647398773	374.515404871822	162.997790043957	109.878575926764	970.488030131488	262.09296302236	614.193216963422	591.286521884685	474.502186755133
AC092490	19.9414000857457	12.4036797482455	2.61105675415054	11.1734382214999	10.6470596172903	49.3039924134777	32.505459819407	22.1648446334196	44.0081810805538
AC006581	7.29562741251345	2.05961651692703	10.8639099339863	3.23420881028784	2.27948407951143	17.6903598451654	7.89169966610212	14.7325692312199	4.05478266330951
KLRG1;AC010175;KRT17P8;BTG1P1;LINC00987	11014.4666368877	4125.36094703081	12915.3870060734	2946.92970691215	2120.49380753192	3677.48061294118	3216.69594633886	2608.95101567202	1437.67472723671
LINC00612	723.795560730493	447.16714292412	1465.21127363976	968.983716634442	559.759197554597	338.085432403534	484.314352964701	415.840193863667	107.253408337836
A2M-AS1	4512.85904313659	1612.79224368922	4356.81254300905	3218.10823930734	1540.31795661409	1318.91427568757	2568.53223147317	1044.28054467321	400.654959655795
LINC02598	56.3949788373389	16.1697446243057	18.7722180285106	26.0807572885367	14.7854119665171	11.6954358139253	32.3269629928312	25.3925374318885	15.1808181634485
AC022075	4014.44280717203	2936.69332652053	3335.21098284241	3769.68595962457	2497.74130673494	2252.75242623166	2061.56214483363	1627.17397925274	2297.63510123967
ARMCX3;AC234775	2288.95949040476	2645.09796915099	2914.96439733312	2407.5115545028	2848.11213844002	1581.92376841106	3052.03601224977	4319.05415815453	2146.8931631623
AC134349	190.42480488899	143.624991461706	181.005603255638	155.578711835789	200.202200545991	107.597407268521	97.355005179501	82.1332369533939	65.7673231953079
AC244131	21.3767838983647	15.3498116919635	22.4197289012743	23.3085277442704	11.0819671157712	5.40485770567551	4.8637103101251	8.37746680801353	6.07151472462858
AC078950	23.3023665605572	39.3443785534636	37.6326829157312	44.7388069937826	35.2105017237032	5.47827818876095	2.44685706689796	4.16895120355404	0.00437677309278128
AC234775	33.9844360029111	54.6813575014345	120.186604485729	69.8741239633478	63.0094855399703	37.0117264579392	56.520961841288	62.2434975001157	75.8754039114702
AC008115	186.063455147602	151.589580808317	139.55674829781	125.532308071765	91.2524429086147	109.582723236233	86.0504083947314	173.475508623777	138.859200639505
LOH12CR2	2.77555756156289e-17	2.77555756156289e-17	2.77555756156289e-17	2.77555756156289e-17	2.77555756156289e-17	19.9070039906628	0.124394481586474	18.362511660887	26.2963538478535
AC007619	55.3697639482964	89.002232220155	62.7102034345388	80.1421285733478	41.6664826754766	15.32522285176	35.9026930270357	14.3491493528855	22.2588290274536
GPRC5D-AS1	100.074183347053	66.6505796537884	108.458636385606	77.3170436143981	73.1983460994433	75.975887216657	56.5132276782573	24.3590114405532	67.7834230009141
ARMCX5;ARMCX5-GPRASP2;GPRASP2;BHLHB9	519.769359025084	560.974217457905	513.421648823669	948.526070493063	553.292589674512	591.224452596105	458.034676834552	520.670702532248	476.526407999942
HTR7P1;AC023790	184.580337606813	220.59483337732	274.198761138356	226.38523116503	408.78287404073	765.69263696611	658.755624281492	629.657623208461	632.332477733807
AL035427	170.500993123646	162.877035659061	245.119554947954	172.818805547927	176.547379649163	68.6830200628364	57.779576352528	114.318805137678	62.2251203877312
AC008114	368.20218274343	418.131921908168	563.633895532844	563.680158422906	780.424199684088	481.871733227947	163.632667598292	150.293775586083	621.188522893317
PLBD1-AS1	144.75146820668	100.821683749302	169.345970733703	204.986379175441	254.919309351656	719.634437792546	233.351757829052	250.714416651572	791.162204640049
AC010168	3.8628092496251	31.7293827352352	24.2053017005077	17.683057227693	27.829375983467	11.7275350823951	12.0661524480796	22.343922754071	9.11086775679923
AC010168;H4-16	840.38890496761	1066.48688755859	447.077502306063	978.307761114301	644.112377128519	1730.22084900527	1047.13358068516	1811.00035599226	2947.15663882454
AC073651	15.5642288030168	3.32435062927457	7.13323480782048	5.55660337261535	15.8085256777707	8.08873967350578	22.6655994785439	11.4119140166905	10.1212041380116
AC092828	124.360021201456	105.163118290291	123.66532279803	118.325731145173	90.8027331861418	96.7236798879711	136.912211167897	72.3149942265602	67.7910762658926
AC137561	62.1889504093127	27.2778650047152	39.3949533774875	67.1170816809964	42.6169199729002	33.4768307874621	41.9168793216836	14.3944189028776	14.1713446478271
C2CD5;AC053513	7170.02875023304	5371.42247973262	5687.41558175554	6397.08398654345	6009.47409083587	5432.07409161772	7274.83573951411	4823.16371689572	4862.37176483718
AC087260	4.85254962768838	10.3877270755975	3.54463512692708	0	8.37468846616572	9.07521583409911	2.51668523767412	9.71496723683457	4.05165808167603
SOX5-AS1	34.9711628414983	63.4232991295044	35.8297955273009	20.4551555270009	30.5621331246349	12.5857680579482	24.1086738625961	74.098808656797	10.1265154032707
AC087239	108.85329783512	41.8460012318811	32.1963041168455	66.1641222632273	27.754454233595	140.945712342053	266.940765538101	675.68454428674	311.615222628959
AC023510	185.577719938908	117.546573275429	89.5515608770323	123.434841974313	175.654761537358	144.653436801673	83.6472661732558	152.694649187622	115.845050362529
AC092794	168.089537710167	108.141285533489	106.154542869983	137.429582881815	109.808669822006	30.6813020170658	36.7492449797446	90.7830282510724	42.4959573979106
OVCH1-AS1	657.75266341976	311.211991684087	207.810938273049	311.152696976099	870.373898235387	868.069354131859	148.011426469286	170.073041440146	186.165945487553
AC012150	53.4611216396372	17.8720030171143	25.0541189429896	34.9427312731953	26.8573111975109	57.3640696965388	81.138057885226	50.4399218633894	115.3290361138
AC009318	222.723118115181	185.095745414798	215.936109811095	271.835639640634	270.641564900369	139.003166839458	116.324978602811	50.5453817450999	171.987160590815
LINC00630;Z68871	519.769710570648	715.819380872979	696.268094763307	518.007342401904	612.619891646348	306.463375380654	295.699056347571	274.498743667513	207.409151434041
CCDC91;AC022079	18359.3334737569	27198.5662937554	29226.6714184571	8293.98016513974	24865.5874446536	4781.18540028272	6399.77676465071	4883.98966423869	6139.16950202223
AC022364	250.683397638873	217.29130128622	175.641838870753	41.8661007737752	96.3463632504551	143.767464168437	162.15837122856	56.8777689973407	82.9667614696137
AC022079	11.6736065855595	11.1836947541812	0.825235660318132	7.44715095592648	6.4712901238157	7.25281462372804	0.0930475755698414	4.35617011471168	10.1083486024452
AC022509	7.02371716752537	11.2596180810322	41.4114974148353	7.64022820354683	20.6314115591864	9.49312031485226	9.61174700297318	1.69006155194378	13.6516597464077
AC022509;ITPR2;AC055720;AC024145	18802.3723384045	14415.0798163952	16814.0880531102	14593.2778583177	16016.3201096986	15259.3794119997	13706.0030966072	14859.6488546944	14326.0809896874
AC055720	5.33103199123906	8.54235550173089	8.50539893833941	9.78946063264449	9.73811493013047	4.05799211989779	0.0824782868250784	0.159493650324295	11.615174930279
AC024145	4047.467269815	4208.39988836162	2091.38472752884	4997.68582073679	4468.19300033685	1860.36405470967	3181.84659172584	3751.86184032233	2355.30818484655
AC023051	135.040400253519	110.262176140894	149.643305039994	108.981548005072	213.215808419752	75.887588796138	180.132685898264	89.2755942795118	97.1289276505921
AC024896	103.936188345074	148.742354249784	237.483516196187	355.99140821638	143.623447581192	97.652610570562	63.782555486636	27.2238264986701	132.525920419667
MED21;AC092747	4324.35761184206	6022.33635085704	3949.01368392971	3458.46366257897	3837.9320214155	3563.56433318422	2345.29902306433	2317.58069705049	3118.14743532042
AC024940;SINHCAF	4547.808228627	5132.84450496993	6750.22489648361	5182.13521232881	4636.84784255301	4446.74482285165	3986.06953755796	3490.41175008092	3896.16884467604
FLJ13224	315.755298117495	288.19034179961	379.086437879765	259.931656522872	176.979732313807	330.864327641986	239.288588542827	346.579571224624	305.543100532482
AC068792	5.81065613416902	9.34520448894655	14.3357771571449	19.5985707343124	18.5640835333524	33.5252296775072	18.0757792315906	22.6139832567548	7.09088328440163
DENND5B-AS1	9.70984556360531	10.241417857255	8.02728165706239	13.9935267001865	12.052050693653	25.4529622223229	3.74595850981395	0.231668792838851	16.1831340523578
AC023157	101.032900068281	103.44097059832	136.218620121387	157.486022758597	92.6541504765386	443.789863461805	466.544424879586	1914.9271926399	824.56156836497
LINC02422	76.7379250379324	144.574964336596	122.767423517862	119.25786435661	101.006175397656	189.790731028448	153.995069687575	436.824799350109	314.646086778547
AC016957	202.067134421733	457.631711551573	388.039978295599	245.947044168358	210.351760260399	238.726943329126	158.680981361447	76.6917793904465	140.632705005829
AC048344	8.23688454608065	23.94489875734	27.8020378596787	23.2897920941	29.2176020921604	14.4751311286891	14.4033933695688	12.073617672507	8.60455492026596
AC026356	51.4782387914487	88.5394236664484	59.5528927635547	102.986164165135	69.4983760137858	24.8858925378474	10.9344564073752	18.4566638499727	23.7733527665818
AC087588	23.3167531202754	28.6945257458179	14.7357113060247	14.4077559601206	29.2201310898902	43.047231408472	19.2931555789421	18.5309759563338	12.1480675640619
AC046130	12.643814710988	11.157476230974	0.82353732704614	2.75020272098737	14.8884579307863	2.22717421975646	4.7688188839757	0.146470420845303	6.56851385195505
YARS2;AC084824	1001.66963636867	903.932497987563	734.755519107451	801.252210941926	930.525001642645	938.359061433801	646.784006405601	509.56346320841	1119.97772297815
AC084824	129.21779930695	83.7421272563056	103.47229977149	97.3418176876429	170.115089568375	96.2961295487214	94.3256764719946	39.1966724503585	88.0196323094481
CPNE8-AS1	4.84344752708828	5.06084625161441	6.23474479149807	0	27.0734033477791	3.54845044995522	1.34686120560217	15.4117298662403	24.2645965606881
Z95624	20.4440256371745	5.92316890088894	3.51804137613376	11.1921585797129	4.59344608858513	0	4.5458159016702	0.0696788655370054	0.00238968260912598
AC121334	17.0026703554474	27.5008692732033	16.1244469417373	0	17.6146417312335	40.8356987627765	15.6814841211035	8.05862643337085	9.11299500183313
LINC02555	0	0	0	1.91059202266074	0	11.6663970438854	145.481243215753	190.881659420199	264.048926612623
LINC02471	0	8.66853857503811	0	10.3299097060438	3.68979149529121	30.6574301763241	61.3950518170877	73.6767406825682	171.975729167688
LRRK2-DT	90.3530339010609	56.3644837242204	84.2181211910025	99.7007709228588	104.745555122574	337.165223084838	161.235721898114	298.680685636288	726.405222215712
PPHLN1;AC079601	11708.1315769588	9180.46361039906	9493.98301969678	9713.9502425117	7792.65331854273	6623.55273628004	6562.07647883138	5301.35707067356	5706.15235762936
AC079684	1001.71488483943	195.723460320712	368.248861761216	352.154516765616	459.691571415946	264.833634654593	188.855172199651	218.105951537791	669.746608780845
AC025030	5.81083686146858	24.0860621838075	13.4332586828326	16.7865568738911	6.44280700447103	8.12049368284851	9.61257498259824	1.69034465089972	15.1667971091953
AC025253	0	11.9852635079069	7.57782600470635	0	32.6426913859049	3.5774695797032	9.49602169259659	5.69360431284984	4.05082049415726
AC079950	22.3838731016091	11.98306868212	0	11.1792390799298	7.38526464332633	19.8675149128503	24.0360668522767	21.2771347081763	23.2699710860376
AC008124	2397.78939157705	2105.4939719185	1940.01332646515	1419.88898854858	1599.66427414542	2364.90912606752	943.74589916682	1088.18768300433	1896.98889300565
AC009464	74.8090213457195	41.8175903448958	65.3942925818782	88.5308458919779	83.4259592645157	18.0557889283694	35.8787139889506	10.1677755430652	19.2249877864319
SLC38A1;AC025031	49379.9057128917	32146.6137840245	37306.5836550838	36409.149275733	40183.0809218478	23536.3491892561	14867.2509945112	23252.1327064796	16977.8241671811
AC025031	58.5989609945859	128.320559622062	109.921705318879	135.745613514096	78.441490415938	68.1471629619826	34.5518839022615	34.615790661926	58.003723064521
AC008014	137.939109706066	331.837089338533	274.186722796542	480.827452579743	200.157063013379	197.07979695807	141.913145457566	188.158070337633	171.99516417038
AC008035	40.7809294096126	93.155813426718	201.710893337184	209.701535110247	72.2467522449779	32.4987388106848	22.9770950640013	99.7571476941973	31.3694054498934
MORF4L2-AS1	44.6761163458318	75.2644707014717	77.9705169490638	47.4839626409334	97.3548714398025	61.4921739081627	45.7223158128297	66.3488251017534	29.3472014638172
LINC02156	0	8.46693093730481	30.5901855616572	20.517496485687	19.4782696852876	0	9.64202059969415	31.415371577919	0.00672388180128891
PCED1B;AC008083	6678.41269162885	8797.37490625315	9502.08405842454	8719.83223967055	5105.79595083515	4125.88328230437	2243.12766578347	1741.85554193884	2955.25964412879
IFITM3P6;PCED1B-AS1;PCED1B	11636.2218119909	16603.5859642894	15576.6144609477	12492.2848834529	11587.9734435612	5220.57345039589	5426.07167738797	2934.50714662755	3758.57567362176
AC008083	25.7353238617256	32.9095369344355	47.5455287721374	41.0104965109382	19.8847007813029	7.23759736284705	4.28215563620807	5.06241384729764	8.59639368717447
AC004241	17.7207515652129	40.5570726534795	19.0121187312011	22.1200230850519	13.8629717590944	68.4933996581074	61.3075311961063	56.9924780571085	45.7850061212243
AC004466	136.660114972555	157.077851391817	149.643396342299	160.569829682046	112.735319650098	100.361443643979	43.0119256539041	75.5496399714526	117.691875768833
AC121338	335.661056248854	232.093613932132	551.141719549501	471.920944890924	407.331907633485	652.643842100144	1107.02613698437	1352.89942584598	266.600770427377
AC074029	77.7535967502476	34.1526768143057	32.2140467472633	38.1817482238058	38.9084131609538	39.8055915865227	31.2680244394271	15.8292580755542	36.4204050420498
GLRA4;AC234782;RAB9B;TMSB15B-AS1	78.681008509944	171.987591768171	119.174409821309	73.5666375271632	135.326980652398	68.7376929361235	60.0801781960615	50.985006173103	30.3589561199407
AC011603	148.644875325596	175.342957165959	160.70259881452	120.788608705968	129.11797984449	545.151135694649	598.493476011917	296.346744146469	164.246668863435
DDN-AS1	238.070260889698	88.0196267804285	92.2542815972534	138.832528479894	49.0634859214559	93.9568975866987	285.852336474426	147.214151383124	105.225944836856
AC010173	33.0255185157228	54.8134598264268	33.1294217733662	46.601579630706	21.2721757956084	166.276171660927	349.741252156105	354.978665297759	241.806320760794
AC020612	35.4663955775028	40.6828448350519	14.7161707293358	35.8837443525836	22.214209577639	39.3501294633606	42.5880990728724	19.3226686311511	23.2744657398135
BCDIN3D-AS1	20.3819327356205	34.149563599379	57.3798693545651	41.9141528877605	72.3500605911637	52.4542181479522	46.8707404891882	36.893655700174	34.4027268183169
AC008147	3.86874027923152	10.7042842767603	7.1356508921793	10.7214431537014	13.4722380322498	11.8030663326119	2.52933451642518	7.80693324448226	8.09405287841972
ASIC1;GPD1;COX14;AC074032	1511.72625301182	1709.54445483985	1527.81343590724	1689.18700169961	1110.29429070827	1963.53179572844	1083.13262129899	1136.20492028281	1155.39750123366
AC008121	4.36883548394612	0.769706242173681	9.97344523774879	2.76884471728051	4.62969922519088	9.08518260446836	2.51134387685088	0.186213017834421	11.1190486882754
AC139768	33.0140277483926	52.9820121392887	69.0067469376095	110.016827463619	43.5262943647136	26.1982596320618	30.0529020842864	6.00127889259626	50.5741478034342
AC107031	3.86479094221393	15.396389186528	17.0427442680949	23.3443666898497	11.0975184813595	18.1644730430225	11.9976813685237	3.10623829803565	7.08679419396409
AC068987	6.30397254506489	9.40119834452859	8.49727494939137	10.7229970912594	10.1991542959171	8.57749756497452	14.8799642839336	4.46368646595941	7.08541372061996
NR4A1AS	4.83538367372883	11.0397881090544	5.29565797380188	36.4242790598043	34.374103611856	2.63126405826355	79.0040883216452	29.8471402859089	36.4234349243646
KRT73-AS1	11.633016626662	98.4156919883775	42.9509856042665	74.5348719142873	128.912250572539	37.928196350957	85.1593118219794	34.1607007930501	45.5303939237856
EIF4B;AC068888	21485.7932815401	18521.7568072184	14287.1083851345	15607.9075011357	13393.4083930739	21858.5736051979	10453.2806376077	10669.2025113068	18782.7422815131
AC068888	1555.45123030585	1355.46315528744	1219.5423230452	1370.5313751939	1393.92787437074	885.879114126193	1009.77387288825	1597.0413993227	851.880135879083
MYG1-AS1	31.0737019784945	91.6764203798586	82.5315809056148	14.8498678536569	29.6150888395161	21.6135603030148	91.3031166001734	80.621298690856	100.155861618231
AC023794	13.5931326211493	22.0700809425193	10.0261954751789	12.5527692534306	24.8335888303257	11.0850248643243	11.6830638163723	4.82014923114622	9.86473813440944
FAM242C;SMUG1	105.882630762008	276.359996041034	157.692842948049	75.4164927934859	223.392973208625	376.096952230812	286.110465729622	170.030265965329	316.670368879041
LINC02381	9.69339230980344	68.7246312195038	3.49618705843509	22.3379895498334	35.2389220954531	10.8440620021545	23.7308409455184	7.2382615819066	0.00678718689335422
PRR13;AC023509;PCBP2;PCBP2-OT1	28977.3987739181	20207.29271576	19815.938491362	22589.1770890553	22454.9179195868	32199.3024497575	22143.3449953288	28745.8644939904	24269.3529374372
AC023509	25.8967577156808	29.3222038178307	37.0405575560498	42.5648910737299	36.4548422576316	24.342351402693	34.5511302111075	92.8431667586608	43.5070045556031
SCAT2;AC078778	267.158048861179	306.083354016959	865.758080710587	278.539339895191	552.40038250984	140.971904630848	152.755750093205	426.632847840958	129.508226491794
AC079313;ITGA5	195.254622892574	1145.06398935615	2678.55878440139	314.853823241168	2210.53236847078	762.078024235389	227.362994176706	1474.83360028446	188.192004340426
AC073487;AC023055	1077.43343214438	1247.67884891989	1159.48949406571	2156.93723192534	1844.38530798239	528.761459985186	1012.19836257605	2323.89926113673	860.986532617009
AC034102	15.0419032298652	37.4076011042	36.7819345133458	14.2431396899615	31.6767492370636	9.75139210300234	16.2118203133567	23.5075428224104	7.93172113158526
AC025162	14.0783525736513	19.6791954955833	24.6888369974802	20.0380178468536	9.22410217814989	4.12509089697141	0.0556265980610811	2.14532712701004	1.52009008851171
SMARCC2;AC073896	6687.16526695924	6112.03990044383	5709.81594009692	6162.28891402441	6476.596184345	9641.08385737025	8331.5484717119	7505.60599565903	8311.35332832816
AC073896	71.5620574175737	80.9354420424531	87.2130104725744	120.536516211905	66.3939785313966	159.266996377773	15.4059149988905	8.38306479790437	113.97981812632
AC026120	30.0980910957658	77.865074425583	98.6537989554058	71.7513602689871	29.6063916752012	29.8473508623688	39.5253942838081	0.267745129238129	30.3496460577308
AC137834	3.87295044017565	1.61483818927909	17.20437416414	11.2237162988049	0	3.57152751729024	4.86723876798264	16.285296757401	1.01924327838343
LRP1-AS	27.1856550241115	46.15821695333	66.3559894432586	52.1765974555151	50.9736289302715	27.9534336741325	105.581770478445	45.4502115916765	67.7851980683251
AGAP2-AS1	102.97493158281	139.408814475204	146.078672034456	131.369874695918	102.853063909667	140.139992679248	93.8303959231165	118.863084130405	110.280221592096
GIHCG	133.162609413519	30.6950083903456	18.7324088334675	40.9658712442518	54.6742617009493	196.276292328842	29.0273750793051	180.717330668676	32.3854714549799
AC126614	6.83418104334897	0	0	0	6.56764975118491	7.1866717271707	4.93414099660463	28.9124169894283	5.06594474704212
AC022506	18.4716696614068	15.4127793058139	1.71194672967589	14.9130824439946	14.8347599954604	20.717035525408	0.141491547303847	64.9821008150572	125.429926657411
FRMPD3-AS1	19.4768244526863	5.93499736365164	10.7816372060509	4.62494087468294	0	0	22.1671152197046	0.181771296798788	0.0056744426427926
RASSF3;AC078962;MIR548C	15968.3562510709	16199.8710822227	11891.8558299589	25051.7188723302	18667.0246597388	8681.00485698139	10527.7105272332	12215.2788555091	9226.96915009129
AC078962;MIR548Z;RASSF3	20614.2954548096	23489.5308292771	22410.1016543662	36502.3758112794	21402.0408742998	5900.3061396103	12185.2373044838	7659.81255981729	8308.31827633265
AC135279	366.290571841297	164.117385555289	179.166923123036	337.305510585698	218.708744787161	319.04293634039	549.389018240737	1057.81625399222	501.821307440407
AC078789	20.406679972381	16.2258610221514	14.3073901881887	9.27679294874273	25.9937808326292	14.4497500028539	8.52634277584469	11.4689283212867	26.2946842413499
AC079035	169.065436226375	57.1939078340905	88.6687453092194	129.5107113564	145.529075232292	75.8918179468449	126.175475468584	94.8824096590476	123.428951191571
LINC01465	358.506047327972	294.165974767599	369.209210030781	265.517562295533	240.017899754293	347.989745317571	262.189477657914	534.784590284375	846.805044090165
AC048341	1179.45100181858	1407.63765264215	1580.25480106052	1621.64423344787	1109.83742366945	1136.75748775494	1227.91429343344	1247.14030147779	1068.38805711502
AC026124	249.218325321679	140.200793795443	157.239728123382	176.087638146399	146.414949974745	180.782851424256	116.71961781604	127.548889163309	338.915876013018
TBC1D30;AC078815;LINC02389	146.699957536671	153.925019365601	96.7188985669738	218.058179588984	143.64486757571	413.116729601791	244.143519870888	408.915231782051	577.690886330845
AC025262	26.272227635632	6.76178513225695	9.82502699801025	11.1676696741869	7.37764795689752	12.6253833535055	14.4620445135497	25.1820248656566	11.1339209870263
AC078983	19.4141619259244	43.6623983591015	17.8554098687407	23.2606738000118	64.0421274652566	29.8980555899127	13.3098923157009	10.1481385702857	22.2564642556172
LLPH-DT	25.3241917733316	5.92469342988089	0	3.68457348295934	10.1997857436453	0	0.1114015957501	12.6311688949641	26.280135340603
AC078889	0	4.32772850970206	5.44813588649645	3.73947506241022	0	9.93658807552722	14.3354209354575	11.2884979296868	4.0542685470861
AC078777	1454.38966681219	3847.6235138879	3242.96361953863	1727.34743934656	2026.92488252649	424.866627753141	592.519057678663	243.611564990456	454.266223333791
LINC02421	81.5913234661588	235.293965558265	169.371158293584	144.405353224542	114.896374404469	0	0.0939904060663719	4.36332745857805	18.1829598928776
IFNG-AS1;HNRNPA1P70	600.396360433944	879.073109158238	1621.06137450154	1120.82931621754	1735.04697037702	1271.15817567302	178.086401721664	433.142283424579	671.788039923994
AL109946	39.8150928750296	78.6817499720442	72.5733245988859	92.2593909882748	80.6379727841011	21.6803996320858	1.35803048058898	12.9726499924921	55.6215609277917
LINC02384;AC008033	5054.05963168805	1541.84891918877	1954.33946161832	589.708254790237	1143.64415224296	4293.93732363473	8883.02191308872	3077.4220507423	3094.88499994701
AC020656	702.948617885341	58.4462917474283	21.8625394213415	38.6033104422126	1132.80137371188	496.657846850822	1771.25678566	1719.72756456018	2946.1422564741
AC090061;Metazoa_SRP;RPL10P12;RAP1B;SNORA70G	16486.201753494	15254.0604497362	17365.2069339852	14123.7072622572	7812.09297207434	10205.1163199827	22730.925543014	16637.9711048374	8277.97252664803
AC025423	19.9104835546638	16.188526094448	20.5909472651014	27.9682812575163	26.8912365648239	13.047481776311	37.7398886657528	33.7936723152071	15.6879300314008
AC025569	45.6478913759377	68.4003770144362	98.6251332256268	55.8788376617333	77.8591871969972	93.1427447775181	68.5501474372604	28.6201103841948	99.1440896790062
AC083809	2.89224406097441	17.9764538792727	12.513399881246	13.9620093274857	29.7438323823577	21.7556529906411	4.94962387169897	4.53708650391175	24.2713237882158
PRANCR	1007.49921017288	1098.10961077939	1114.760658871	148.077492450602	1003.75270994891	457.411485856796	396.737165180983	589.82662759478	387.495642578517
AC011601	34.0541813573687	21.4553137714982	0	9.28397548974412	8.30125657510677	6.38838076303076	7.05528244822375	0.14598159074318	0.00469248879237116
AC025257	10.6802912708406	11.9551988350313	29.7598952695679	9.29269428098105	0	0	0.114081154239444	30.1735600161243	13.1503565716844
AC121761	240.458262137382	269.841763347095	240.150401378715	172.337466712649	208.5195207306	103.008130299524	176.064436213162	176.063735778104	137.597284932105
AC073569	1046.84448833172	740.966645533323	887.550233557027	1052.36494405119	1049.62474021855	881.819531184409	910.008337632497	1084.42836109328	1131.11156404481
PPP1R12A;AC073569;RNA5SP363	24791.9724428587	15179.6047244032	17418.9266611636	19327.2824091566	17068.2489352975	21558.3828428207	22580.8432761351	24932.9512915372	19797.5118768934
PPP1R12A-AS1;PPP1R12A	477.998626294875	628.618615117427	213.187374538215	190.012214439066	912.085412699137	1025.16756863805	224.965503999239	339.871123191634	1476.09581670238
LINC02458	47.5893906035568	102.678144170646	96.8045827101507	96.9156318402236	45.3694055539002	38.8563428745852	80.2664192019157	35.4797881573078	10.127301487065
LINC02404	58.3421699144074	3.29829405210907	25.9762653175218	27.9512269207426	15.7151667127178	6.24453302196848	46.8190199751026	52.1336642862834	41.4797230149363
AC024909	857.873857422115	747.396727930208	674.709122862328	1119.93301329898	949.064269161461	5240.43483535797	7914.25638862733	2617.67055336563	4762.20965283657
AC010201	20.7063795658313	35.5851657929543	42.1015256387117	77.403889590878	43.2439188003207	29.507574859443	38.4425412682873	32.1256998445542	33.7251612257349
POC1B-AS1;AC025034	1095.90422240803	1062.98755133228	856.616063522149	1094.7485670624	1296.63264903298	1082.03149400836	2182.84069360687	1683.58742393743	1199.91490103395
ATP2B1-AS1;AC009522	438.180511623055	194.040068397734	300.167127631633	401.582551022502	295.638836532168	1288.13131913093	2399.29982415978	3689.32661416872	1004.65534939899
LINC02399	10.710000849588	0	1.72907740041672	13.1324046888199	3.67791537137931	29.8324281104521	27.6669132923	38.0293746253019	16.1944280105947
CLLU1;AC063949;LINC02397	111.712828838198	154.759607675018	218.679960039371	89.3972305708001	273.474066421111	430.381208972472	134.775002105122	155.887929877931	355.112179850977
LINC01619;BTG1	58280.2441923358	61508.812611715	56631.4957359112	65668.4244580992	57452.4575099851	8053.58086453251	11996.7699253867	57302.5605262573	14166.233492073
AMMECR1-IT1	17.4736100715294	17.0285259842777	31.3779887125384	44.7813874150007	23.1516690689723	11.8289134951301	0.0988076187732014	5.7424454505741	8.09200398295185
AC123512	832.610716832564	1027.10036602189	924.750511259664	1032.33660126474	735.867095285092	22.517394694051	60.178075970696	190.042078392196	34.4074703166928
AC025164;LINC01619	8949.89092025084	14098.750704524	13475.3192789847	8956.45726818741	7989.13219142017	311.78866163711	1245.39356300881	2342.51569869986	1774.56888318196
AC025164	265.237646861185	358.446122029693	105.660843879056	144.376296963849	251.173594916973	143.677728746728	128.75499472813	460.62673097377	210.442354285465
LINC02413	2.89539527236935	3.32526254551244	23.49205116448	11.190366794724	5.52545371598504	16.2724461070388	8.52560206686539	23.7841315880256	12.1444219863227
DANT2	0	3.33731797276533	3.52640810111094	13.0954127475647	17.7214349737016	0	4.67794862034057	0.112235691183113	4.04155702740421
SOCS2-AS1	24.2689654790505	49.5878615733275	67.2496851477519	69.9119544826226	37.9706919020365	42.516780279784	46.7821003862244	0.276746001423895	42.4890727451822
AC012085	319.638142732323	355.778985597292	316.311327200435	258.992569802503	298.425023186685	162.729833021432	164.65541953248	155.609629647476	88.0272140561871
AC012464	17.4714984778515	38.2427324033791	37.6642307983619	41.6482042024601	13.8516877520599	5.95866952487569	21.5587573226709	16.9729815948114	18.546710759492
AC123567	206.922802779339	257.352774634877	223.964914082693	568.4065328462	439.337527187351	506.150516237735	638.465001699391	4216.504896085	1391.13096969234
AC073655	806.368256948547	1215.63056047892	1426.12208171618	1474.43129153084	1539.45786407171	2284.33325544102	1894.59604532157	6684.3702643642	3368.55292021144
CEP83-DT	7.76504290958069	12.0089795129143	8.94780642738727	14.0104292223943	3.66086788839842	38.8082049121395	31.4060900542763	166.137738084827	55.6497421765876
AC007298	54.3903153453328	95.7864849137578	123.712352553564	74.9823946088771	92.6805453208861	124.237021919407	81.3064518410447	366.042505183142	311.100308996486
AC008149	2170.42852371967	2616.01667238465	3584.37650085871	2959.10039121634	1930.52674670352	648.998566599003	2320.93791533401	754.341607195964	1330.42346604032
ALG13-AS1	192.354017059224	265.956709273892	276.890089702014	276.716679179747	290.099676375229	189.825888248797	269.166304953204	186.815826368811	137.600766665918
LINC02453	58.3324888955369	39.3971110696773	31.3645510612891	11.1288148686447	5.49865184298917	34.3554442234301	47.9499514132945	0.275121309129704	42.4878804269596
TMPO-AS1	227.365883980047	163.360199261327	123.631557167503	79.1506644953512	118.609576878655	263.052567259378	276.479697487558	140.346782262469	378.379889088477
AC079907	0	8.53011149194974	11.2197527517061	12.6025930057443	13.0057237896211	13.6530263884645	0.101466012144031	7.10894864621185	7.08310182390459
HELLPAR;LINC02456	1232.92413060827	634.516046999322	1028.76252086819	421.087944325809	277.058255114879	331.710186815409	1142.79282720824	148.922587413977	475.515092258456
AC084398	0	11.2187664244215	0	14.0584126100845	7.41835871899122	24.3962553765973	12.1535464230476	32.4140889357407	31.3606502240646
AC012555	6.82988668285042	1.22138614807586	0	4.21038569087938	2.30104139358399	9.49423317490463	6.67448691675886	11.8899666824901	6.58005035055576
AC089985	24.2908752982878	19.6407341851654	27.8094991860978	10.2034360051915	25.9640905638935	0	0.0987368153611081	11.0543120804047	15.1593683307444
CKAP4;AC079174	1462.1605949934	2347.46369425207	2599.52152722084	2858.47111851707	4150.34334166133	10015.2715155892	7847.23742124801	24724.6570830621	19068.0494260829
AC079174	29.1406176978463	23.8866569502641	8.87472292855144	41.9500210191919	56.6112577096705	79.4861189802491	105.878939504788	247.215934805494	170.98089202315
AC078874	6.78356908173711	9.34352051800269	14.3337608649489	38.3658078551616	0	2.77555756156289e-17	2.77555756156289e-17	2.77555756156289e-17	2.77555756156289e-17
KCCAT198	29.1708272569356	9.32222440544248	26.0488463914521	14.8906104923669	6.43510719208523	3.57777581909438	10.6510289190965	4.36019307756411	4.0507793160802
AC079385	11.9821886828988	7.63519350854646	8.62716351293317	11.1742588500104	16.7202499818082	15.7000823199162	12.0327578651302	10.4614147475629	8.77254010973363
AC007695	102.010050274803	90.615482236411	117.400293633927	89.4261655757286	111.221084475334	165.536370275289	103.365196727838	15.9358751217043	89.0339381304572
AC007541	24.3128163850524	10.2042738919252	17.0424917916168	0	19.4914245559238	15.3353164567532	15.6907679745663	18.4543330421658	28.3222713130905
AC007540	49.5610878652247	26.4488551195183	55.6275918878666	33.5285383639151	16.6308960035318	4.45217433667225	30.8898644444197	15.4974209562757	1.02039300443701
AC007622	796.675010375863	536.153283252367	636.202466009904	845.077559479024	528.258353549534	561.320835128142	1039.77010366099	1611.00850582348	506.883976109276
AC008119	895.764604994212	688.370390244803	871.874678179533	936.361554342789	1106.63859566461	394.103102357168	538.524284615209	513.597961749665	576.683991622374
AC007569;MIR4496	98.1292241157662	55.5080135391444	22.3105217314427	61.4605693885352	196.627578548524	182.583799903241	246.379940545371	160.030170471948	228.649688323861
SSH1;AC087893	16236.515478553	12138.5591519429	13419.7196815449	15234.3123452766	10851.1485088506	9125.74636507648	10274.1520680737	20044.5900028977	14767.192953548
USP30-AS1	95.2062093045929	116.320145954075	79.7107472600961	94.0880011670684	130.703549331542	163.586313966919	259.589570414855	203.77858428474	205.382163066796
AC007637	49.5503891832159	53.0452388872703	44.7943068084698	39.1138050306987	38.9068170737219	33.4977637473263	14.5296533697671	33.7367918934351	11.1367632035417
AC007570	10.6824595461122	5.03954482740285	9.83174877871793	27.1375242833775	4.58599841610563	15.3624551727814	14.4510326362355	26.5021999549067	4.05580539597275
AC084876	169.040612748938	258.316658147042	192.642476263964	216.156935186453	170.512603045975	84.9657846080581	118.906473553198	35.6890534940571	103.193895332646
AC007546	103.94526244394	120.553710453378	138.892954811664	189.176140305737	101.921759065651	83.0966389328931	81.8902431024666	298.110976545175	241.797606285138
AC073529	17.4791496483661	41.2287524331113	7.98784765261842	22.3592238033584	17.587529942198	20.824983759509	12.0895943775006	0.24729266150107	28.3165497233708
LINC02356	7.75864950674934	17.1598906896242	0	21.4872177434835	15.7736480120524	12.6826380357242	4.91894139895058	13.971913155146	7.08631653026219
ATXN2-AS	12.6445410899473	16.4049740359123	12.5974517683189	0	0	6.33579489580153	0.0920542770007917	12.2307352510905	3.04035416495614
MAPKAPK5-AS1	749.072991120073	954.524745009282	698.965282357281	227.280118571724	298.383481942617	354.386774110531	329.346270963854	114.9340947607	370.289069601404
AC004000	0	5.10977944155584	2.63599942241568	19.7633131498757	0	9.03694337968452	0.107704585242844	9.87515963095453	15.1664281667741
ERP29;AC073575	2409.42506412161	3883.44211919645	2962.41963390689	3726.8221802039	4170.69454374454	6520.51225343059	5271.09139529349	4917.9323903807	5111.2559334535
AC073575	272.998310549837	259.080233599182	318.106624116243	368.970362313959	307.697830313082	215.171430086886	249.923789043845	100.715225653035	145.692861006434
AC004217	40.8208646828907	39.4090551497671	22.3671800349822	19.5348922098966	17.5708103841854	12.5984625679464	48.9698824946307	0.264239951678938	29.3367465954657
AC004551	14.5832780230657	10.2438087459798	8.93371162021539	4.61579363668835	14.8573995285871	18.005521021415	91.0740103739854	36.9265942357103	38.4492355705225
AC009731	50.5034948498034	52.0830799601762	97.6866322640596	107.166384103029	116.813475923394	56.0073745676746	108.070894399875	86.2491377406825	49.5808089722461
AC073863	44.6905989097293	28.1473270084159	40.3071047925568	23.2494157981828	77.0076852403712	23.4332668413917	83.9839847656563	57.9842720364961	45.5309087246568
AC089999	12.1219121887278	49.247486094076	53.8387033679079	31.6643570799167	26.3859109535387	25.8209920339205	12.6982623571936	10.122252209752	19.22197919667
SLC25A5-AS1	140.875596586101	129.977482379033	112.879076505669	134.163128370231	129.748311397902	237.794540235063	155.114484046802	103.531616489288	199.309091869829
LINC00173	84.5076558993204	167.645998788409	61.7504260632183	110.847460139387	278.152873936725	259.378461255321	282.617215538363	1126.78555112316	347.028871572626
AC083806	41.2894334207512	38.8927341785926	29.5268784714081	44.726645471371	46.3501765631905	22.1288541910337	21.0865506749145	15.7679323293873	37.9316688068528
MED13L;AC130895	42733.5382499415	37189.7041463961	34439.1080584847	39553.6600391516	43362.0714098408	44345.2665248086	55800.0109775139	94154.5672800739	63425.2794379247
AC131159	13.5945300056216	16.2410712643722	13.4137634205684	17.2382761919959	18.5458785411104	17.5968935232755	29.3752594313146	19.1968469670837	21.2477062011779
AC127164	217.631283581883	200.974023988043	186.376215875284	172.352317861139	154.755104214773	164.51765078751	181.50082540277	128.905721126397	186.156952286684
AC026368	95.1983550576083	226.769247913359	126.330487623578	122.971419887586	98.2103113036184	50.5777063503274	114.03963179858	48.3154057098994	76.8913833469077
TESC-AS1	107.877460768857	22.9776815303981	44.7649117691866	40.963778521533	71.3837593601303	20.7466865066195	49.1223883802759	26.9739605420011	24.2854033390585
AC026367	16.0164278399508	44.1964524431302	25.9857254662139	15.8044450504851	20.3683690711755	19.0257234835106	12.652930683092	13.4758181071867	8.60525101972193
SUDS3;AC026367	4499.22697042791	6517.42766794039	6565.60469119965	6092.4156010288	5755.52587977265	6328.85922443602	5021.07702446211	5954.87221794925	4726.80027262177
AC002070	57.319716703524	67.5897510682386	60.9370950598704	59.6291563288392	35.1784743286882	65.0723067688966	38.5928397386264	70.7580227092841	100.15418863593
NRAV	68.9687705031413	88.0691162605794	112.039540375796	95.0340110086204	83.4003766128932	202.630905712494	68.6235219641923	62.4956728374614	79.9311572713678
MLEC;AC069234	2181.1560634595	1677.09274696452	559.075407572913	1206.54810171793	654.282016745512	2589.05889930356	2178.14995575314	2528.14870496963	1050.18286560272
AC069234	6.79339970330366	10.9451061977373	11.4622926431537	6.26694380566052	5.53127832537559	5.82453646688398	19.0516366779544	9.28639076940094	8.35040644929285
AC004812	114.624016721031	265.156996661964	220.436682523676	363.439660401113	74.0842414812234	206.076380804861	257.257700385063	253.289603210535	305.539709257051
PXN-AS1;AC004263	1060.92002207301	1493.17917073228	1086.01667157232	1871.83210402326	1127.91476456835	631.818083240261	1598.71340941598	1492.58755925031	1710.82981701819
AC004263	147.670009995951	142.784058337818	150.525144799454	192.878435169284	161.261385538958	77.6681780510827	305.137263356792	200.883862233369	154.7981120745
RHOF;LINC01089	8534.08247825204	8037.95950831545	7096.96094763581	7278.47293335041	5242.04405102536	4812.87350592991	3185.55156478988	4482.04082535423	3475.29154346531
AC084018	500.335280711914	1019.4979670348	639.340867394252	628.424158392677	521.306983032707	197.5033409343	283.00725513025	227.075415310574	150.247410843961
CLIP1-AS1	291.463612670479	231.710006463732	275.982291306802	362.457427446031	239.097658275812	221.422105690662	343.818684640998	533.098075800035	327.802464318601
AC127002	0	3.42733579449988	3.59336353619335	3.73519119087311	3.71588391996936	15.388825835045	9.68097974174084	4.52019210147385	19.2156044245287
AC069209	11.147419977321	170.152668371769	24.5609742879141	44.6910802883842	60.2336966226611	29.7625463451651	69.1120933226044	19.4474329265591	136.057597416033
KDM2B-DT	11.6349721148659	52.2203757697194	34.922524925893	58.7395606856811	39.8477645018005	22.6361361390135	14.4735556304891	14.2539175670969	15.1781918875192
AC005052	84.508042121649	193.348666745507	164.900096480404	163.99312768297	82.4427096538911	35.2088282236387	80.3889151826036	32.7636559116046	57.6675899621533
HIP1R;AC027290	9911.73161592252	13422.3152171915	9106.87029445311	8113.265766557	7033.58296121338	5047.00166216845	3930.80273681676	3953.03232862463	4356.50505929171
PITPNM2-AS1	93.2560109716804	147.113147417766	104.807635704	136.029684078731	155.722869277403	67.0111899086033	21.7503091455337	46.5528618139988	8.10383295131325
TMED2-DT	194.31679812995	136.791441973178	188.197541216703	187.285372421728	83.363885235235	182.672674309924	98.6372368873886	61.1245866323782	140.628525780608
AC068768	3.87656002414629	7.74379370929114	0	13.1408573554371	2.74467590685511	0	10.8001664310857	3.09522175622883	23.2484666000062
SBNO1-AS1	207.919089344363	171.030796310679	189.08433338578	149.988871746597	117.670705031218	262.160680974318	163.585556864828	291.360687564768	252.932475676418
AC145423	11.6729967715594	5.94252038348945	11.7025973424533	2.28470223212054	6.47045536212017	1.73828722767144	7.86785956453473	15.30860794222	13.6534752666033
CCDC92;DNAH10OS	998.749844334659	1063.01006950508	1092.33386012271	863.673481104856	860.994735616973	1713.11292921459	884.81641053763	1242.22515976173	1101.7754554228
AC068790	64.1097904933044	80.645689515592	140.024988719165	88.8184564802216	62.3720690623301	38.8768763476584	43.626267970541	24.478831017555	33.8945120744197
ZNF664;AC068790;RFLNA	2597.00176754259	800.384902926386	692.606973545923	751.847216593677	1049.13942632707	4516.51328973388	2488.2434980784	644.098774646619	818.498234819795
AC073593	0	11.0847706524163	27.0309854263788	0	25.1126390747012	4.4469905572611	39.2519777925462	7.33183920389373	11.1337590636962
RHOXF1-AS1	53.42432604345	47.8212841441475	82.4604106176374	107.197474137925	52.7999299570648	42.590627105873	29.9944702448788	0.265180529378089	20.2375908202381
AC073592	1157.10619790619	1083.47937478521	1594.15370938075	1476.75812519435	1297.53580993582	326.257960811687	1427.93840344542	1636.53786480606	594.903711714264
AC007368	5.82309446243742	10.3332549843469	1.72456396184143	8.39681589745977	7.41563709224795	3.60742961217874	0.0773888111126761	6.80805550643002	4.04685105216893
AC108704	2.89870400823361	12.9670719814374	0	14.9977544724241	2.73822861507468	3.53516062779285	8.59375143562781	249.069689374882	70.8243160129207
AC006065	34.0150525237692	21.3389025720846	34.9927863162454	26.0845900290997	10.1413475678575	6.28969441321651	9.62190914719711	17.9504983463499	3.04292983445545
LINC02824	118.543674832907	83.7955655743972	125.519258341603	55.8667856355452	37.0176174192055	84.1616663166649	51.6962053125111	45.359327868199	18.2204431638246
LINC00943	249.685998629384	300.207220750035	350.426463081828	153.69195888812	176.061067296234	160.044154509499	81.8435529527784	130.15282153812	112.304085734497
LINC00944	1074.55092340598	474.552773384785	909.554823933355	669.88271712782	490.248406180054	640.020785160053	596.256790838109	766.718460190542	505.868539034134
AC073912	8.72497915970644	25.2775405380389	23.7704002248569	13.9480808433277	23.6502404650875	18.0685279125529	35.2281454128467	17.0539105301088	4.05629517993752
AC073862	17.5226220220691	4.19612036770789	0	16.84720919815	3.66388858904201	27.237791041327	22.6877953869142	0.240794098735829	4.05554709788556
ADGRD1-AS1	0.951763962628963	7.66843880313333	7.14192804199674	12.1386676612616	14.8863380970999	15.5974733200673	0.0871100896890047	0.169104771167192	2.02931562150446
AC078925	0.954685035132769	8.64932309085131	0	11.2656860319848	3.68573622988436	24.6948505678179	2.52482529769527	0.199578626726639	0.00614185646222243
LINC02361	122.409372635273	149.671910473077	163.112227524056	93.1374374696791	138.093243924335	65.9364090757305	118.987107145853	59.684945036371	180.076152600529
AC148476	14.5604989076798	35.1860119742921	10.6874060455048	11.1387406618863	33.4184611221814	22.9094945309299	0.0962433593604266	0.18828238346896	0.00584692843122614
PXMP2;AC135586;PGAM5	888.008143228143	630.257307461364	751.827966688787	436.933709041961	549.580353403798	1311.75475241425	865.512773389961	393.633533549543	978.340984363799
AC127070	25.2613455056461	25.233628220885	20.1365513329481	27.4968219535428	17.1170740732978	26.2267201719312	18.6934894278656	15.0540892985197	30.8531243893851
AL590096	0	0	0	7.61916139313084	0	15.3468036541385	23.9575642357414	11.5083559963685	18.2113281447872
LATS2-AS1	47.5935589856019	42.6840036655175	87.8611313961946	80.1439651500687	65.7992880815638	37.8888371256265	109.39222857944	194.719636327195	76.8965084524461
AL512652	7.75432540272274	30.0880117208348	15.2168249674961	21.4516587350969	6.43662458275544	8.14839256952357	4.87677959582629	5.75228636687214	8.09244115417428
MPHOSPH8;PSPC1-AS2	3183.7544265307	4410.25164370311	3624.64040634729	3926.20370219343	3487.59995919916	3128.73066742912	2995.5343447668	2543.87448631812	2080.11905598494
AL355001	86.4815571711269	45.2614410603478	72.5983850924065	47.9563801092618	58.8411926783749	60.1112624802489	33.7801274773294	42.6234971103722	96.6095568305256
LINC00539	120.469545891394	116.286815871341	106.608518362813	153.753395335249	104.710981049316	158.27291796579	63.8225113128915	62.4888179362092	119.381930865523
ZDHHC20-IT1	55.3833048081409	38.4379494525081	28.6160705198699	57.7829903358499	52.8359146050178	27.0798490813028	30.1152638294193	60.4822068756288	29.344135804953
LINC00540	156.426432897566	73.4563280586546	190.038758166748	83.8172362076496	131.605493822201	67.9873797388295	14.5561834769014	6.00240404799069	26.3073148855427
AL359736;SPATA13;C1QTNF9	16926.3214925382	10621.4397181082	14840.0407829131	9058.93463798089	11149.5926713341	10361.5084395663	15982.6694170733	17566.0357648806	13774.6893041715
SPATA13-AS1	4356.42507763289	3775.65944528688	4370.20916028649	3877.7522781564	2519.05006219729	2062.00688175054	2170.91255393866	1905.77508695714	1565.14850330329
SASH3;AL023653	11444.8361817675	13583.9184930857	10173.209635095	8736.57414643954	8751.91071733329	19608.4538496877	26563.2595568499	23229.6195085981	25173.8357743761
TPTE2P6;PSPC1P2;AL359538	36.067875179142	5.06212276487028	0	0	1.80241059122211	2.63691170397945	0.121331724228251	54.9010675507941	0.00721639113218764
AL359538	19.5396498792468	0	0	1.83070324054823	0	0	0.129056422505339	80.9125255746908	2.03290235168508
AL590787	0	4.30740710476706	0	11.3374018009834	0	2.63665422625868	4.95151385215152	16.9281956834165	33.3669705346669
AL138966	28.1976507602189	6.73940410297812	29.6670808629846	6.47321024940665	13.8802142974762	38.0268342729681	26.4506744142271	17.1704797603887	19.2272841110547
AL034405	32.0510532193601	47.9156350572305	36.7178624014323	26.9852880800055	58.4300470618626	23.4965549897508	32.3674406353229	12.9754182633198	24.2818688107676
USP12-AS1	3496.60146160125	2389.34018561951	3099.53208777779	3658.81076242406	3747.13096507279	3774.13481093816	4189.24315452541	5393.12959200873	4784.46553445852
LINC02340;LINC00412	33.982374164456	143.835753925842	52.8139715051687	36.285842572118	135.385283252979	27.0598839222244	21.7834610419469	50.9396620069758	94.0749576698678
PAN3-AS1	118.544969742833	51.2292044446943	74.3520022398487	61.4637349644265	106.609092488002	158.166001712428	241.559506397495	199.505389057694	177.054979986561
MTUS2-AS1	1.92210513273122	1.60187269384173	6.21957056066286	6.48867624927713	37.3175364978375	0.830707397026182	27.5419434828077	29.4376599896827	18.2126177842544
KATNAL1;LINC00426	1733.24264604941	1357.14644811054	1846.8408970245	1632.34312772933	1423.5735471612	1616.39403911566	930.465426148335	730.264154486259	1213.06244587221
LINC00427	22.3584952981148	17.106655480344	14.3170166771325	13.9604385027942	11.0909138854759	18.3463373999777	0.0904519639906063	0.176086808866899	1.01874712525396
AL353648	2.8941098209578	11.1071029518738	32.5268161657543	4.61491591703332	3.65658787458849	2.77555756156289e-17	2.77555756156289e-17	2.77555756156289e-17	2.77555756156289e-17
XIAP-AS1	276.882504397563	343.784331588016	334.232355088249	367.097526933896	321.597021434049	130.101838588128	403.78996187766	388.888863722287	233.713443115569
FRY-AS1	49.5391649753198	60.7035163339543	35.7803094605041	69.8850827800914	91.8019001567311	29.772019704684	64.8645138493521	83.1598274886173	34.4049519961941
AL121601	62.1966560849693	40.1738974460745	21.4369591765003	33.5179448452308	51.9202303503275	56.0602225579287	31.3601340185845	62.1220769559633	44.518360043869
AL138820	653.859789334752	572.985474529619	504.479687851255	477.950072884722	416.113717794376	358.955131241669	276.439366069894	145.963565850447	155.812433255677
N4BP2L1;AL137247;N4BP2L2	13409.2954978121	17418.5497336391	17513.9331468694	16913.2357764792	16332.3655868964	13415.2522165579	12041.1112982631	10056.497902974	10721.2922581561
N4BP2L2-IT2	2955.43884924111	4021.97587764006	3476.78337151227	3589.85097671579	4265.22416974484	1770.92125052265	2067.49753775214	1587.46420842719	1202.95091223637
STARD13-AS	28.1870990027573	15.3384937009547	9.78908600992715	39.2151793496583	9.21875069617857	8.9624948673932	4.97824118049193	35.2909785736363	67.763548724914
AL627232	0	0	0	0	9.47363873330881	13.556368963787	0.119236287179614	26.3649949191411	12.1426622207186
LINC02344	12.6597463826485	6.8431489777461	8.08729055369105	0	3.67471773658619	0	29.7875301270712	8.70160577673695	20.2298631626754
AL138999	5.82591264734403	7.28689597851156	3.08462157408982	4.63828543216846	9.30306592396481	0.833954551517558	7.30222634982049	21.4910185839475	15.6771641473907
AL161891	414.852640483436	428.467368516617	329.730983678658	284.141124288572	430.978911406443	242.264090594228	277.645264570429	226.431576806431	205.384178257786
AL390071	21.3743449976403	12.7555246189561	17.9000423287657	11.1409365750696	36.2235108201735	0	13.1608257624181	11.285613865272	15.1693018798779
SPART-AS1	15.5514079503584	6.76151781440889	21.5978326534463	10.2300275368697	7.37749918294732	40.9113090658281	4.95313271394954	0.244865611760193	12.1442039282945
LINC02334	3.86325453508503	23.1214190797147	33.2567426362006	27.0537014011218	6.4329670088502	20.0181764650043	13.1440121295071	0.217672658104231	3.0429951855145
LINC00571	63.161245502685	54.7492632390318	39.3947240760643	37.2427539723842	44.4741078797321	115.71321462513	92.6146826133831	146.948722799111	74.8736088617248
AL354809	75.7974515028041	60.7409803159984	9.7649321197653	32.5720117269035	80.6868178269349	23.5844861740416	20.3323134132948	5.92491612694227	5.06682052942535
LINC00598;AL133318;FOXO1	22096.8894445948	23174.8691525905	17011.199422181	19309.5747707933	17190.5847660263	9249.64164126357	10147.8239691756	9708.32239610539	6297.00561520273
TPTE2P5;AL590064;SUGT1P3;ELF1;RGS17P1	29834.2945810502	25564.2174899327	24015.8735825124	32387.9321404918	30111.3625228951	31039.4221148549	42746.7076150522	46276.5812604045	40902.1724556379
AL354696	41.2885239686216	40.1772533706267	36.7158409490229	36.3201762533287	50.9933554393065	49.3437314623393	25.9010455045744	3.88129857373245	42.4872519097596
VWA8-AS1	10.6947267034901	9.42086330433443	2.62031195240252	13.0864385287899	4.59817405284827	6.29532896075668	6.08268468070217	1.68738182487741	19.2055807311507
AL512506	17.4929066740144	9.33840934686727	3.50429138985177	13.9671630180519	27.8898197432051	25.3319275866994	21.6426793942171	22.6233710887947	13.1583954186174
LACC1;AL512506;NRAD1	138.91868440103	125.636327168822	227.626544202421	137.861415430791	318.896459534402	829.935609856818	778.820793974643	154.581447835617	401.661452109375
TSC22D1-AS1	60.2400235019993	52.1555832100652	78.0275333654488	30.7059994092374	37.9680127095016	66.9225017525866	40.9480500417833	48.1910627973787	56.6567656174637
NUFIP1;AL359706	314.782964430917	238.551787557101	229.359188930533	341.948753195547	315.12162156989	471.923700990637	370.240701869286	271.808314453747	302.510296019811
CPB2-AS1	1301.87616293027	1049.28539403146	1286.77927636986	1375.20728668292	886.006004094223	1740.13084419044	2386.1525884493	3860.74118543667	2765.05531174535
TPT1-AS1;AL138963	727.667896254533	1672.75494923424	1493.75217776009	2159.72401474286	1858.28108564458	1353.26830056201	1633.5616359297	1366.72089516075	1025.89781853582
AL359880	6.77990826754246	13.6237926889094	22.4188773354096	27.9898901796636	23.1862186177035	38.0281656764703	21.6888904976307	21.3348056197868	19.2272154944038
AL138962	9.72053445924777	13.7990167833352	5.33570339095433	1.81694889706385	8.34029034362077	0	6.93208989701258	0.113482264639842	2.02517532731379
LINC00562	208.878612073863	207.789232919752	276.922006818629	205.895382596118	192.759700194239	118.507234160743	46.9884059503533	58.150730350619	65.7648455525693
AL157369	99.0987710057713	106.064352133277	98.5714269168731	67.9853024117979	86.1817475129443	46.9828604317982	70.8483368854671	41.1914049619667	56.6569944754454
AL158196	33.0343129754694	32.5024297314364	25.9603242790369	10.1951284258489	47.3227010383928	67.8787251120653	63.5755482324137	14.4768441611723	21.2541325514416
MED4-AS1	802.499219589562	608.846883961323	777.796689914844	797.540118876913	752.569928082655	489.93341415665	512.133595569059	496.717804423311	844.78658780974
RB1-DT	39.8487065223	41.1370487311937	21.4685556012011	16.7330913893162	18.5010474245791	37.9729757506061	15.7682403390492	42.3486245534587	41.4785679601389
AL392048	52.473090784354	33.3069042279363	13.3569274584894	36.3214688457845	66.7946887832286	0	20.0774762803118	11.1697232220044	1.01970838528476
AL157813	35.4602291479627	41.0754530154947	31.341894089374	34.0003146622541	30.1034239331142	46.5970762515128	39.044490169126	17.9479512259174	32.3770872325962
AL161421	109.81795179257	60.7070410379675	25.9080711738888	64.2878067691552	41.6712996537089	93.053920681065	197.072788991965	183.842224622134	142.655980154282
AL136301	4.86433486619098	3.40562876549766	0	0	9.37397475912154	2.64650201343632	7.26821338234915	19.2678109252771	7.08559559787625
INTS6-AS1;RPS4XP16;RN7SL320P;MIR4703	162.230116029482	430.258620635051	275.081603623489	289.754825717728	284.525201490431	401.386766042986	289.761033151154	257.67235447321	435.039875213535
AL162377	350.746395173767	160.700214270001	195.310385198779	211.479767383907	282.692037403735	446.508248200897	327.125106759846	1526.01506906582	943.941115193655
SPRYD7;DLEU2;MIR15A;DLEU1	4439.97168939086	4729.21199179539	4501.91100762312	3748.22768589371	4820.37870914248	7871.91491486382	8408.54204695802	16738.1762807415	10937.8010872075
DLEU1;AL137060;RPL18P10	1847.86696043886	2225.14279876077	2621.90714214298	5174.75724603453	3458.88919845214	2068.25447945089	4143.60317905672	6636.69550075261	8316.40120075181
AL137060	79.6788220970527	77.876412521621	52.8450212393897	26.9696862070908	58.381902077274	160.828228046382	266.991271781059	678.875491425356	812.406407275096
AL158195	26.2215838012062	26.4601378379473	45.7450310073713	27.9308721397237	40.7958439491445	19.9013878264906	26.3144327163137	14.2589321200861	7.09010605578131
RNASEH2B-AS1	83.5551783773471	47.811021734894	66.284484383818	63.335582885425	114.977134566051	96.8002952866144	51.7497431694088	38.4311429758821	59.6935381798969
AL139234	16.50920961037	24.8455016491614	19.7091589926669	10.2077773067369	24.1160747869935	52.5034967067324	43.2077617005142	22.8307336376195	14.1727381870273
AL139082	34.0007219602747	25.5946453065558	24.1454388569326	24.1923865335182	66.8239713742389	21.6698172897619	37.1533260568323	22.7275026329496	20.2385335819098
AL158066;MRPS31P5;AL139082;TPTE2P2	449.817776361437	300.077539039903	339.555798030926	1329.70493751736	271.505437890999	258.55465261557	250.01407747068	196.764110433033	193.243479432598
AL137058;MRPS31P4;HNRNPA1L2	1784.73978931498	1059.51420303469	2065.52347254779	1214.92004901144	1294.74415811626	1396.6685599164	1759.73728453785	840.622321283931	1234.31107571076
AL359513	43.7624676224877	18.7849095635588	14.2903979781971	22.3619137884033	4.57445634687964	25.3134480851366	18.1041574833628	28.2218143106956	22.2597964421517
SUGT1-DT	122.446455416166	84.6994186361055	76.1736036575248	26.0332064714348	35.1691745250381	75.0733840853755	49.3306526238456	60.8129940302869	35.4167961457871
AL160254	0	20.7981300902776	10.7840510619179	8.38287503930212	0	5.45124528201092	0.0792408310656105	5.54290619094321	4.04733744656664
KLF12;AL159972	28505.2145744832	26488.6844499835	39203.6551629801	21350.9183913279	27907.3819516713	13498.4161619512	13451.1082334331	9466.56715889449	11028.8577746386
LINC00402	905.468250361868	1944.79978059142	1204.31291326361	1311.83393604436	1235.4342798254	1091.24662459283	323.487912254364	318.604001227476	578.709857869247
AL353660	254.541783167035	497.915217127962	94.0016041509624	221.724960962341	248.374853799264	179.922586383013	89.068903019936	72.4439222543083	230.664123567032
AL355390	11.6331703524337	83.0033405359585	34.8801293710553	105.343192513487	85.2962400314036	14.4171419118279	26.4086331278332	14.3484636377715	32.3687038229226
LINC00381;AL355390;LINC00347	8.72838390460246	11.0600524049283	10.7093183875967	18.6475016217978	26.9466133903118	6.37230998738436	0.0805514316006282	9.4198613054681	0.0049598627008085
AL136441	11.2118769327244	0.769136219780236	0	1.82818269367186	9.33664063685056	7.18285043394301	0.740746385076517	2.42129505116312	37.4010254586933
AL161717	0	0	0	17.9630715654487	0.888019657988173	20.8682261841131	3.74925870185836	1.71298352881082	22.2469646875826
AC000403	11.6404149049654	10.1615024524448	12.4821700503214	16.7424282997849	64.1419558646878	131.054290573197	167.070029451936	90.7917909891855	208.410161481349
UCHL3;AL137782;LMO7	1421.37559343154	1458.11284305183	1153.23112946806	1113.36676021986	1431.00884084321	1575.67437771479	1146.83034272144	1284.69730465431	1356.72911868733
LMO7-AS1	51.4741113719072	118.924803173043	103.958020072724	89.4362422518265	90.8216830466659	39.7442419271511	66.0280906232212	31.3448209643179	57.6665199122242
AL137244	8.71920455460162	31.5830275644021	60.991366165026	62.4657874194195	47.2734928054857	39.923655215415	6.16057210049377	3.1544761075901	24.2778293283004
EDNRB-AS1	42.7314826102504	74.3997536877879	87.8434044169517	88.5309002061432	60.22217707762	39.8190018977896	24.0995506316758	21.3870436479239	29.3408037834671
EDNRB;AL139002	0	17.2355913139165	16.2091873967822	14.0078106403616	0	23.4319237385146	21.7926750608733	55.2050302770576	117.340415786409
OBI1-AS1	31.0831292216672	35.9118182952009	43.037054842201	8.32737051668895	55.6661554362162	4.45891248913923	28.423385874236	0.226147255692673	9.10837586737741
RBM26-AS1	110.750949660797	123.140418949923	158.647168759003	78.2263795019507	129.756549217361	103.070059369983	99.7512998726913	49.7789648585379	100.159889639766
AL162493	35.0753358070891	5.05209961680135	4.41862025980376	0	3.66000288300333	0	0.0603075298827793	5.32832527792426	4.0419172134122
CLN5;AC001226;MYCBP2-AS1	6817.3597332892	5185.00349164513	5059.26023497078	4502.90621097396	6007.63209677402	5048.8065657353	5013.7977236083	3829.97058313193	3719.11860710157
AC001226	14.5817766756886	12.8438396024307	5.31469376504035	10.2375728631126	12.0503589130041	12.6556946259129	4.93712642316222	24.9133315725744	5.06612737363878
MYCBP2-AS2	33.038015762783	25.6311067046281	10.675274159994	32.6211824858508	35.2411767739043	8.06477400599053	34.7092545262917	22.6471657842036	21.2475444251365
MIR17HG;MIR17;MIR18A;MIR19A;MIR20A;MIR19B1;MIR92A1	231.231722672021	199.243365295337	179.190522201829	197.512897543125	208.53037655344	147.335683919121	181.479318932916	80.9266409219316	210.434323565512
DNAJC3;AL138955	17140.0580247921	10172.445050475	11159.7757582524	14959.457345873	14445.3726431684	16132.6570950219	11781.5125043975	15067.5639374151	10823.4788371977
DNAJC3-DT	70.9288143129296	48.7001579824829	62.726227761892	22.3067757048079	89.9521648595106	141.913071830796	79.4711103043343	176.766791714009	193.235847916472
AL442067	60.8865264507618	42.9941640026303	38.1853008028139	62.1227720962323	64.5828865691352	89.484730271499	58.2106272949592	74.1796444423793	141.970336669484
AL161430	113.673139063968	100.040290522097	118.297183430678	86.6283374295477	93.5935234029782	111.262462419593	57.7685641103402	41.282898959231	75.87969085417
FARP1-AS1	6.8125085108399	0	10.8961898976352	4.65575901958353	0	1.74449136630509	14.2140416031464	4.41785808255885	8.09310911522596
STK24-AS1	21.365996877538	32.5402978053692	38.5981082712046	13.0002136560436	21.29581048526	33.3716554839236	97.341999434972	134.077710076665	74.8708063498155
DOCK9-AS1	24.2970303539655	12.7613684633567	12.4959530288729	21.4354355250026	23.1860929129247	19.900315107999	14.4775833932104	10.1216057118708	23.2651731854719
DOCK9-DT	53.4331150781261	59.8779413874878	63.6429394122365	54.035099347821	33.3252470655679	47.9692802402266	25.3158180911717	40.91456592846	15.1840230631458
UBAC2-AS1	96.2154157415603	64.1684770735137	27.709332517352	25.1073998292348	53.7498220711637	136.504834324001	140.627995464071	92.1483887757664	138.606310146146
TM9SF2;AL139035	19427.0777595595	16715.568697489	15174.2377823431	16022.5186878064	15849.4887850838	23303.1250332209	18922.9568173101	12359.9044089969	20842.6240934742
LINC01232	375.987266603412	461.844761091926	475.855402205619	141.563109377541	395.751995975468	404.09643965865	511.958791731648	154.533189842854	341.965868398578
LINC00449	0	7.72670204756517	3.53861825352407	8.40750578127852	10.2434242658572	0.833662346462714	7.30662420538648	23.5446524364113	15.1725794382992
CLYBL-AS2	22.329847527375	53.1053134802992	45.7288418569538	20.4559969212672	39.8565668102581	16.2362030331033	29.9592041411266	24.0197604896476	15.1809212187084
CLYBL-AS1	5.80651872152441	12.7466946246883	27.8082563566203	22.3575644702663	39.9333530317302	12.6359572949117	9.70291090208769	30.518464081146	4.05563181611928
AL137139	141.353089246278	155.198197556004	135.725520334385	148.127865975152	222.008662076233	61.0439986370888	57.6679861508886	25.7376732676943	52.1040855485941
PCCA-DT	0	0.759710702960886	14.4770458131918	3.69572299872392	13.053834006906	7.21863155546378	9.57909492714695	9.81494484047343	4.05288111681259
AL353697	28.1554925524109	51.2829602108554	71.7199495257292	68.0296896725262	60.2447706799206	34.3736174087152	35.999943060839	15.8057394026929	25.2956318236031
PCCA-AS1	49.5362175272243	79.5534589724082	76.1743660585507	83.8694645982888	53.7281455712539	47.0184172270647	40.8891252684163	45.2525373696808	31.3681518944303
GGACT;AL356966	890.90261510735	1427.39745620498	844.077925767536	977.350174827057	867.4808352107	774.7021914113	1121.44286547924	291.801003884594	1169.55243706036
AL136526	128.239792986607	168.51260851727	127.226050314443	155.603672725613	97.2821502870485	72.272329085247	166.920431606679	83.6198374992572	95.1049598005601
AL138689	0	3.46386531892152	0	7.57144769849747	0	2.63166073300207	10.3947187869702	178.083953767502	20.7495397637858
RAP2C-AS1	746.148475715175	764.545211885734	579.729895807096	652.179591010747	810.047049755761	1090.20348475137	825.907814825991	1438.69902116628	1081.5395034423
AL138694	0	6.28838223215646	0	0	0	9.86783951999507	22.9142088211298	49.1690547902608	37.4308258516583
TNFSF13B;AL157762	2264.69449468478	1034.70253968401	1443.56642252268	1387.29047637673	1812.86336016482	3447.76450819517	5468.24051419182	7768.48960889075	6810.9564724239
AL163541	50.4993500201674	61.4803614832536	90.4696522621533	132.315625798398	218.835688912331	102.072974234139	62.6905375742045	233.542195869984	653.548836504506
LINC00676	19.4065423206222	76.1243823005716	60.0122078561181	99.7339632600563	84.3595742753897	56.8709891380179	24.2263755165909	283.929743481464	287.317970621868
AL139385	61.2190966726893	52.1837677030402	24.126654283577	51.2498027795685	38.9060187322338	56.9811567059631	50.4672795058873	27.1150133898123	43.5057197874169
AL442128	35.9328970817841	47.8571858773205	81.6142802913504	42.8344242145125	60.2493182260728	40.592379852054	236.734111159651	289.691292723464	161.87942189433
ANKRD10-IT1	853.018464681191	692.662066139204	869.200600953109	830.144675223398	843.400679031894	566.799236903609	519.325617219881	418.949774821317	688.983811234853
ATP11AUN	11.6666021715762	10.2770428756747	6.23318202256007	12.1358353977237	3.66245179238818	3.54152244248931	13.2659204229012	11.4613402546363	31.3469714517086
AL139384	54.8846996226179	94.5900617595152	43.4084737194234	66.6152896505623	59.3030422372417	187.580172980408	168.317308476966	86.5974457087963	256.465917424851
MCF2L-AS1	17.5463164616892	6.84617019689009	0	0	6.48568095009022	4.53561604423289	4.76668124472107	0.145604133293978	4.04640454057969
ATP11A-AS1	36.8928047911742	157.314905654254	180.998255575795	266.509283305136	272.532800428128	214.206732312703	276.497500841266	376.160730771964	257.993207066058
AL356752	65.1253939856116	29.8877717094978	43.0312711753105	31.6614837510136	10.1340914123551	15.2930631513988	54.01601934398	55.0050162338129	38.4475206005669
DCUN1D2-AS	29.130957313285	29.8553090182019	81.6544412065885	52.1819835427971	37.9762423668064	25.2763439140711	19.3480470724772	70.0630143660812	16.1954693917707
AL442125	10.6631193176725	44.4850634313769	52.9120538871886	39.5927698217686	47.7473602009819	98.9745814017279	73.41846228616	148.309873774762	88.529426160116
TMEM255B;GAS6-AS1	833.573995739461	1398.26161495247	974.005444317086	818.933550330433	1979.74991602507	931.12532901946	669.616297630635	901.190045576102	722.377083374452
AL160396	10.6729734300941	27.0444217298444	6.19756816306168	17.7011348792688	22.2681465947148	1.31553823941484	0.0701847999971934	2.87758936139746	7.57411326285442
AL136169	45.6481124357703	81.2690580418304	59.1131521839692	58.6782527065562	98.283114855801	33.3878488578156	80.4506321893557	81.8635502835421	41.4863944442763
LINC01054	15.5572691468858	10.2411361683039	11.6492221938614	10.2387483681064	6.45124611179414	5.44385886339701	9.38939495934339	0.158069326322458	1.01806392559779
LINC00452	7.7530147158064	29.1865772732665	0	0	53.0335308722972	7.17858246370031	9.69066482742478	0.238032045061163	34.3734020312741
LINC00565	147.651548002105	610.708550477451	298.349542224561	609.382492321623	356.806209997864	274.797921280135	349.757825276252	288.658142584829	248.888624463704
RASA3;RASA3-IT1	44999.1768282901	57243.9695613822	70123.8560687338	59102.6961645658	48907.1945321537	18191.9056493138	27893.8760647844	20334.9401956854	16093.5745094324
TTC5;AL356019	1744.89283534097	1986.59835303526	1879.06792970045	2151.30896357808	2168.75574154738	1761.04356321218	795.871959466805	713.305636553821	1397.19501922117
AL355075	64.849225613605	42.0432581010886	53.2856530758488	89.478832320971	67.8901606483334	52.4434829198258	41.8113391927481	47.059429725505	40.9775907866971
AL355922	0	0	0	0	11.3516661248789	34.9210395198627	12.1900282683506	39.234556060615	88.3404108045638
AL355075;RPPH1	371839.607642328	187832.583762993	150894.847851969	157384.479843416	258687.650772348	471381.098530398	203067.74006005	399977.635040708	444654.803504608
LINC00641	2636.76759034247	4730.11400498285	4404.26524919714	3346.66848202346	3427.35562593642	3144.95074828743	3282.91295984051	7015.52141105581	2549.56320773977
AL590282	2357.94159817418	2281.61876931623	2405.96466920689	2797.91408900089	2846.26231619788	2141.57716948919	2198.52717834303	990.631997697317	1796.83120195191
AC243965	31.6039805756853	12.7695836795963	18.8182637084688	17.6972660983299	6.89927838611643	29.7789310646859	24.176444032749	78.1621957494618	58.1716959648038
AC244502	425.543951946255	342.912502757151	436.418729960442	321.889197551429	248.351244260712	206.087289697656	276.434566700066	239.821823417326	202.854635088471
AL160314	10.7074608158841	0	15.4041354614699	3.69757823385758	0.879712995646733	13.6539289632979	8.39270321588711	1.67153545807695	4.05239171754023
PRMT5-AS1	231.246844745618	182.178907141244	159.497061136846	127.620713646822	79.6553451141359	230.447373463402	352.295946626439	900.680617554074	438.081027392177
AL132780	50.5307109101008	42.7697837309019	57.4145399980026	19.9870990971905	21.2714567591394	65.9503695123149	88.9701405869929	46.2606956312276	154.276377468637
ZFHX2-AS1;THTPA;AL135999	2340.459270337	3037.71351926008	1993.76067703046	1881.09234281204	1746.0963528208	3781.42629576876	2704.69737848442	2502.91136009104	3052.38654135023
AL096870	91.8111597301549	82.9322417746821	70.7557433389716	78.2481192865604	110.313899535004	112.990798994152	147.779599819281	82.2430295605394	108.762458362202
ADCY4;AL096870;RIPK3	1425.25478790835	1499.98532071898	1874.62602131267	1636.07227249056	1396.69596037084	1826.94647975393	2255.05944946449	1914.28687231125	2057.85699819212
DHRS4-AS1	501.313349287568	657.676678269034	644.30381823519	397.807567944253	504.175178684538	962.850148402575	490.497679446061	307.288436847296	495.750112447475
DHRS4L2;AL136419;DHRS4L1	2251.08226712653	2414.2546653612	1600.37191709452	1084.46075122898	2106.66138635032	1449.14684567744	831.905184184893	675.089921877557	1233.29531189282
AL136295	178.51993382063	192.852592131501	150.960116302411	197.993424072825	162.873855245736	135.370386520682	170.316930460551	115.053043284089	98.6483425605864
AL136018	16.5439893537156	9.40606177165236	16.2262395832261	0	1.80191031217914	0.845514947895926	8.30739374886248	9.58117501732387	2.02964538431911
AL132800	0	25.9717324155222	0	5.55657683395196	15.808433042627	86.0723263798162	0.137725305512824	6.01196340535629	52.6035311709377
G2E3-AS1	20.4088363209568	19.6936216633207	19.7314392690537	6.47404752970315	15.7459931718563	7.18742275473485	22.5985001651421	7.25941156858412	8.09833760704113
AL136418	0	13.6025576019162	14.2827441464861	55.1069638836839	31.5429117286219	59.8216483187814	9.77113749461908	8.81238435302314	31.3624886091638
AL139353	171.005286464379	138.549898986115	129.92796505373	48.3935439607053	140.882645805978	61.4531595011043	166.616375134222	22.974824144051	15.1862809577918
AL049830	96.1757982978365	124.016256478449	130.847193103762	90.3527363637316	110.284920215193	113.086878162717	27.8033071783988	62.3342357365553	68.7983905504172
LINC00892	104.938233973136	34.954144781832	56.4050991521804	173.420259063115	26.8168630265036	181.805477172834	108.191798745852	63.9054545508143	61.7225217335837
ARHGAP5-AS1	0	40.4729634913295	6.19759367243466	2.74036120483052	34.3924814500282	42.486007467161	24.1572998189258	42.4519447535623	52.6059283084167
AL445363	10.2004358957599	9.82441640010705	8.94312941732529	9.7776509373421	9.72552270483842	9.4549825186222	7.91337095331072	14.8220325393969	19.7220277767519
AL121603	339.072080786265	321.549383279839	271.487079706572	293.476786205805	311.40566887259	736.706231028227	609.575766938099	1543.28159640619	1319.29087730386
AL683813	57.3182040406613	71.8717150409634	77.1025167447429	35.3653142789167	50.0279098523081	24.3483591714163	87.4585669911883	22.904803046217	39.4598820254854
AL162311	8.25532204936809	5.06352803369235	9.41414656988377	17.3186111816132	1.80265818638002	2.65205197985197	14.2346301453776	4.42958364679312	8.59881348416885
AL109628	182.640364938211	175.254169992584	361.202131242575	108.02701529952	330.915208894808	115.697282154151	188.568137574834	0.299608878985644	177.045248275385
AL132639	34.983848899767	38.1212667487229	16.0698178408809	8.79701823226092	39.4276774033351	101.23596745832	49.4302954177492	143.399839647356	119.888179123074
LINC02315	0	0	8.03784168646371	40.3582954132242	0	2.77555756156289e-17	2.77555756156289e-17	2.77555756156289e-17	2.77555756156289e-17
AL049828	30.585789807551	53.4306384531806	69.4758073025931	55.4309180071596	67.2105247775116	66.0057584428741	32.5785828016956	46.117402527763	81.4376333181567
AL139099	0	0	47.5802114126836	3.21395373327694	0	64.6333371662245	0.142751558521166	116.197662245255	66.2680550495608
NEMF;AL627171;RN7SL3;SOS2;RN7SL2	575784.076749589	149566.983527505	152279.289353541	115627.31501792	229994.296393135	294290.838458993	809573.980047986	344302.690196322	507864.585766325
AL627171	105.91738775055	128.44837638883	41.1565381366061	55.8774152127995	22.1818528223955	168.077874965512	160.016174294035	609.179791646718	311.613498757889
LINC01588	997.780735681808	820.093971346074	721.306271010585	982.9493266515	1089.02355976338	945.583640039849	900.346914801632	860.223336529097	680.897662537725
AL118556;MAP4K5	554.756135867947	448.942927961833	543.030525107621	522.685322286191	424.46077205491	255.798621541253	409.822712992637	393.180248741053	177.059988720164
AL606834	46.6345623921968	17.8492540572754	39.405413426283	36.3157011954823	77.9325558257805	83.2196441073737	64.8963179875395	17.3253771381931	66.7726621708277
NIN;AL606834	21715.0734578293	15606.3520449186	13389.2154815611	16185.5585651228	25648.7747299407	28866.2900990856	15683.4761615656	25494.645888184	23461.9917017769
AL133485	38.8570256224397	37.5977951791412	55.5981695002466	30.2509724838236	45.4171100469788	46.108290515205	20.5728370551336	59.9121778694108	41.4820776676417
AL358333;GNG2	9127.74351773517	1038.92568824635	1919.32864972354	5758.8975747919	3583.05204877893	2165.87519118185	7544.26808223817	22440.7927672222	9909.885518135
LINC00632	122.481791075687	67.631129667975	25.0212185081264	26.9768224077108	0	31.5617530277773	84.1670710357411	176.195867398672	51.605086668763
AL356020	117.570795605123	85.5073090316228	89.6067639542756	70.7880481062328	62.9920480902521	98.5791904269382	74.535247787371	67.9770514848987	46.5458120719817
AL365295	161.76672396603	154.371149405434	108.385379408491	150.937985371409	124.639498688472	65.0955135015585	67.2879444339613	37.0088510384128	62.7268789631433
AL359792	324.496560534553	366.048716315391	326.173145843966	241.285095893964	290.080964227629	190.757903971726	236.686172140083	138.770722853523	86.0049085873324
AL133444	341.984899718263	355.76901886128	138.811808686856	488.261483131348	289.149974089349	571.428847366549	405.040846731555	195.493243757123	131.534148965575
AL158801	60.2512965832256	28.1490868907622	51.0992434405404	40.9869196989669	29.6246208861406	46.5115733714647	70.3163932525019	92.4519837494989	52.1081678861471
FMR1-AS1	0	5.96558758954973	10.8230273581784	6.51789464614099	8.35891785079285	3.53432486913587	49.1082990514752	65.7658734572076	0.00793349246970543
KTN1-AS1	64.1265421506202	82.1926692061766	38.4829231609367	60.5649679158827	28.6828453997831	54.3963549158828	0.132552791353881	24.1083050357265	21.2495579462885
L29074;FMR1;FMR1-IT1	7785.99642157541	6356.64376267257	4734.86146703103	4827.13919591376	5972.40409009435	6469.83803186794	8809.92787471919	9576.6620553556	6287.89860203221
AL138995	18.4432742294771	17.8739515050765	45.7616417628847	65.3270447308846	7.35292394521478	73.2163822332431	79.3271068676993	18.7520906113775	118.362064813438
AL355073	189.444161851312	262.574637693612	225.360529246528	231.062624227945	183.950950878759	151.835366548876	218.151190750071	258.019342000772	137.600526596294
LINC02284	372.092337366779	469.488124371194	560.968935936025	577.674760546848	365.137448375192	660.818733533976	520.557858723908	833.136708361532	469.447073760584
AL161757;TMEM260	193.333871080354	200.100500632465	225.821653507613	167.685026724551	223.367871508773	455.677118031292	258.503967111716	219.484791816061	283.28621140303
GPR135;L3HYPDH;AL121694;CCDC175	614.98969274288	608.038029004854	480.265849834763	466.759472456076	745.185340966652	968.248159150469	677.959185242707	288.93132599364	572.640942479487
ARMH4;PSMA3-AS1;RNU6-341P	4641.07578235498	5083.23132897477	6225.09493354465	4818.75919583146	6888.12578005245	6569.34277612239	4773.44276719807	4018.18193359815	4923.07381307168
PSMA3;AL132989	4031.92268151866	3502.83115717881	4197.251467025	3970.92120185731	3951.01577859523	4206.29206611761	3525.6817681564	2289.37465857281	4160.22678236504
LINC00216	1047.33135451755	800.418159473458	697.107246484222	1074.26501055103	1051.01789188961	775.624868801281	912.312064767644	635.35733299841	608.052788631272
AL139021	7.76650457592678	3.32821391255057	20.3225950258267	6.02887255973702	6.46189291872098	9.49902784491983	0.73210046380205	8.51356670120265	14.1555913779016
AL157756	0	18.7983338289064	30.5415998126399	14.8832416237629	31.5700744467026	25.3082095099538	0.132092592570542	57.2227622445236	15.1821275020499
MNAT1;AL160236;SLC38A6	2152.95271901655	1503.37083079154	1871.00669649451	2095.40697651467	2023.24076915059	1316.22461352957	1121.55254954554	991.888230856012	1161.46545836253
AC244197;IDS;LINC00893	23889.4017692919	16470.9565126248	17756.7512564515	20781.6806015998	15647.4299884414	23963.9326788652	15037.9508824652	20933.3802233837	22277.255900002
PRKCH;AL355916	38382.9442757767	33455.9275569085	31187.2199864774	33438.8710515991	49690.4055303582	18606.8201373056	35273.347792986	25066.0166436439	21217.9798082364
AL359220	817.068861272862	880.848694538977	969.578639425605	709.939597896878	762.756055818411	305.460578533683	4285.23511381178	5007.93750171771	1955.67784935232
AL355916	17528.6736436713	12835.534761031	13020.9467900226	17634.3909318056	13154.2977663663	7240.95714695724	9981.89297261302	7441.89612756873	6217.07762231509
LINC01303	2461.91346371668	2131.15433713353	1782.29132157055	2460.65863169568	563.440122200534	481.744602259141	865.613274954438	3618.06317498054	883.246330941664
HIF1A;AL137129;SNAPC1	21925.8973290879	19157.9923099657	16479.8204755799	19181.0002603827	20611.4865201983	14095.8570572659	32523.2419014831	127649.156846137	29020.4363039569
HIF1A-AS3	11745.0643022467	1265.54872667204	2148.71244721525	12427.1395508736	10856.7761671813	3001.16302374817	15723.075522448	31782.8919217233	17159.9328538361
LINC00894	295.332527629012	518.236053147022	594.118068349574	539.456395372907	617.276113414756	338.948213159369	594.979654469652	561.627953798106	483.607745293688
AL136038	20.0719331219238	29.9802738638157	26.2968697564325	19.5477597308519	18.2029713708819	46.4279737870107	36.4881521329803	26.5961215113633	40.8060530863218
AL161756	35.9580008074189	33.3876726479989	51.2046577003784	0	13.8554490072041	17.2509842166648	13.1695400346804	9.94649496514366	0.00673743009799654
AL122035	71.3963722686025	94.4808743493947	155.556812298985	80.5708750822481	83.3931951480605	84.1020422687695	54.1574200933845	53.8964509311443	70.3149911331629
ZBTB25;AL049869	5795.28012327927	6629.45939741129	6324.55044790239	5728.11189962479	5261.52274010436	4769.49668041272	4099.02983312403	3214.52770823318	2533.37475951535
ESR2;AL161756	367.224815231771	332.559527339199	1194.57214830514	1044.48007868197	720.1289855538	144.619004588966	206.680557663317	127.476796689373	153.784236329433
AL139022	3766.69514150427	2722.88368955445	3159.12377124724	2819.31929707169	3978.8427003099	1487.91420540405	2894.53187585329	2978.03418398915	2219.73520305558
LINC02324	20.3852658988267	7.57176256644162	43.0304847956676	41.9359563451201	67.7467547925261	20.0251997480249	13.1352522343065	0.215864684568292	2.03166437005018
AL355076	6.30716948379506	4.63554782994366	6.69672535705639	11.6782668326548	9.74493962870791	11.78824560845	10.772528163909	7.84371997522184	3.04259002087286
FUT8-AS1	84.551055745695	57.3133501938969	37.5924825734177	45.6390774473495	26.8300816094697	54.2224248412303	63.7001823862516	39.8163659380146	74.864098796016
AL359232	103.95591640319	104.335689659581	77.024995757751	103.41938351565	98.2372408836898	31.7476383924549	14.4759083825066	12.8808593480186	8.10128011855597
AL157997	13.5826860401679	52.3390689751398	22.3673092323459	38.2289185264246	12.9250305550449	2.77555756156289e-17	2.77555756156289e-17	2.77555756156289e-17	2.77555756156289e-17
AL049835	11.6494899709387	7.61072568903941	26.9906930693998	11.1561411097594	15.7564363025794	6.29091464464306	0.108915160254753	0.215401311393347	28.2965276363781
AL135978	168.076264028375	159.902859133665	102.093383881782	173.296543235873	218.75874833497	151.849896626564	137.103062859796	230.41362611359	150.750226227315
AL049779	87.4318043640398	124.89689175746	85.0971926598542	80.1020802313268	125.140214622274	101.231108869095	108.201413989568	106.152570555929	114.325292687515
AL133370	850.103131468156	767.079548199418	688.157950445812	860.893362073326	974.097722975257	234.965968488348	878.49170091483	461.310394464675	445.163623485182
AL121820	24.9215329654527	42.4821030702588	39.4217426928071	34.7688954586995	51.3116759310402	38.837990201299	67.6210325435878	43.0154662322608	45.5298335673796
AL133313	26.2309349261864	11.8747631750328	16.9761497331352	51.3416387491767	19.436426775165	23.4325739060348	14.5968557039663	76.180887762729	100.14660344592
AL132986	76.7746671738414	30.7086421613238	50.1773725240013	67.1154204501146	16.6234535337233	49.6437238198761	61.4468478807227	263.834288869276	115.339033267725
AL391262	0	12.2193649497328	9.9757851410367	0	0	10.9023752110783	9.54988148167625	0.196708871636287	6.07262248861146
AL157996	16.5000043424982	31.6536650339934	34.9724428224188	38.2276966712029	19.4292528853309	33.4460959163465	57.4790481929489	0.275474058588806	35.4097252409556
AL133445	205.489255642424	150.908233453316	161.728346062484	153.251124182543	169.602147211069	162.67638370174	200.787760635437	302.569336041053	216.005436943025
AF274853	38.8629183236718	53.9714148001835	23.244707798546	39.1347308331245	23.1325655719959	36.1284398288011	71.9556896417748	28.5137110794303	40.4714935079838
AL356804	54.3979737360766	74.4185065345158	52.8338360244093	78.2770262906189	65.7987581686272	48.9431004859702	28.8236836430324	0.26719407269858	20.2382434044052
MED6;AL357153	5521.30348346692	6136.00614503212	6596.97471192274	5218.46502812281	4941.76931286147	5098.548662338	4656.76924722888	2688.32830279425	3261.81741201485
AL392024	0	0	0	0	18.8357847079056	30.019617751491	0.117019831441696	0.233068441128546	16.1836023956387
AC005476;SIPA1L1	2228.71310931374	1212.53550429252	5037.81647022831	8121.79120402503	2528.3177401605	1275.44270593533	15210.7237894762	13649.6225852922	4107.62756912602
AC004974	1198.88810157574	1386.28931519923	1058.24832093815	778.868034071785	1521.85842445313	85.7925103741414	894.415750892963	3076.03093737296	515.99064624448
AC004900	55.3897375486241	25.5757367500589	37.6146276833848	50.3274085905584	37.0567286080888	27.9681574087997	40.9203493012375	70.46802570411	47.5519457647529
AL442663	1378.62323857936	1314.40361032912	1054.64436294761	2103.83585938417	1194.64543692655	3205.60965294528	2392.11164224968	1092.52756505913	2293.58982197653
AC005225	16.1811928521393	33.7336224463689	31.7165667478042	7.71265124166344	19.7571283747671	16.3192800589664	11.2332856042345	3.11522152679675	13.150896756656
AC004846	57.3373423050784	35.888206109266	43.9151062765293	26.053038266332	34.2733115223708	153.7969208221	57.7966844977912	53.9842044864096	66.7782020894654
NUMB;AC004846;AC005280	8280.49538651334	8097.7676994454	8882.84515072043	11006.2383708149	11698.3038378554	17148.7027492197	14616.0141926994	24580.5510410636	19138.8743804436
U82671	13.5861899740668	23.0823977452202	3.4976858422502	15.8088595368606	56.6947112651758	60.6896006218423	24.1185260648903	0.275310630838828	40.4656439574144
AC005280	0	3.3014592707349	27.8257924519388	42.9668458587933	25.0431033419166	85.7991260635975	157.578262818967	435.249424616233	274.176900220338
AC005520	37.8735591212869	69.5624178224649	57.9252455446324	74.5473151082033	77.86997285597	35.4904069762896	90.4935351537603	97.9000206528858	61.0442159820978
ABCD4;AC005519	2626.09444409355	2361.16364349199	2318.14751564727	2729.90017934573	2286.44410789403	2118.97471868785	1773.06904372521	1167.43621476501	2100.34695845986
AC005480;FAM161B	1009.43313779874	983.43933065721	1228.54067775753	1299.7427618274	895.281414406756	891.305734441853	1192.43243944057	1198.29352581889	980.367538273771
AC005479	3.86442864789349	7.1778567241876	39.2083889872351	15.3694419002151	9.23114286501352	13.0501061646838	35.3441623168498	16.456459136015	30.3485393008685
AC013451	0	3.33800880693203	19.9161239132468	14.0391022077565	0	0	14.8663593138318	7.17302543157964	12.135990087674
AL691403	4.36118701356049	2.04790046292862	4.89622100277779	10.2862341794858	10.7039901602771	44.3321603220027	19.9479024078688	58.2967734471526	10.6325819308159
AF111167	59.7567340803746	43.5815431868514	29.0618332125161	32.575122867827	79.3042850181415	172.611748286285	162.995476346687	210.240615796537	490.672750122505
LINC01220	280.782041081067	52.88966727764	185.448020104861	270.201124773813	410.655405326574	272.021319279102	992.820214446177	1216.34338694978	481.589356052115
AL049780	30.1209010065506	14.8799202141178	21.9230860098342	23.2765775677964	41.7605413196315	19.8735663196668	38.2505622789216	17.1041289138177	8.60799913650899
GPATCH2L;AC016526	6221.77941900824	9085.5526283681	11013.7793540337	6476.24984371338	11232.1212051609	6016.00032998291	8032.30567558066	18962.1102429976	11367.7853261985
AC007182	32.0983264208643	4.16350296882748	2.60531774304539	0	40.9376387602357	17.0883410877713	14.6076845455309	103.345325333883	300.450182541643
AF107885	20.3818659932128	28.9986929171354	32.211508139526	43.7808275628391	102.085202905762	28.9205344959907	22.9073821253209	13.0188253901822	49.5634521004847
TGFB3-AS1	31.1236760216192	8.46592486832292	6.19931641979895	19.5791423637205	14.816253894795	3.59301957251634	0.0848230167937345	6.90535721872854	7.07662239095218
AC007686	262.062641701917	353.823375698759	513.29425175844	350.780249141277	287.983414995388	129.209671467911	162.373137958104	399.57205881446	216.005882736699
VASH1;AF111169	1451.47781971839	1499.07973368152	4952.86363975905	1822.39422561072	1026.85924146741	888.594788368346	830.70439446137	858.923930052955	1630.89777174669
VASH1-AS1;ANGEL1	1711.87365237894	1378.55020639065	1586.07436520301	1129.20085899192	1316.06616892531	1256.56914556636	831.90488898834	502.558617406014	1592.45260639847
LINC02288	122.404062447952	215.57657485325	191.78628518297	164.910649381038	91.7095654100067	68.6643089637098	0.145179028211253	153.805228542065	139.609979917476
LINC02289	59.2506313041425	115.513838892658	89.6065467845287	83.8458456093249	78.7653527580439	62.2958304265362	44.6565342698417	347.398283182964	233.704023349604
SLIRP;C14orf178	767.529823358209	552.416804168707	672.063331763914	583.234350595969	569.049626639946	1111.9432064173	704.480390509402	693.399961100327	945.965795645513
U52111	34.9570082217291	45.2547515072943	82.4691013957086	94.1400702346974	71.3676225981686	47.8597517629634	111.65748384588	89.0491953740083	48.5691770949653
AC007262	50.5116991606373	74.4361940733949	72.6027957772424	54.0228965305877	51.8812582664997	95.8567195994591	68.5548084323313	79.2216995455007	51.6037509005243
AL136040	23.3176556496762	23.0908651983381	19.6935824776818	14.4089301332242	27.3608045910732	27.5379757369688	28.3139397480051	54.8712339368097	28.8378566083151
LINC02328	1578.76959804856	1691.60902743399	1281.37984028117	1064.91207682682	1210.40520076575	549.564553931533	2242.63986874326	395.062719750467	717.320952247849
LINC02316	153.506433841595	135.958689656517	169.384071974623	116.442090431936	119.539057789935	84.9684179553474	108.119178829965	58.2078110256691	84.986047956637
AL157955	7.76641520146182	5.05897644777274	11.6785519948777	14.9576816681448	4.59471326757738	0	14.2798137621873	13.8789441601701	6.07458711132086
LINC01147	16.498455955852	52.3002570836856	30.4562447707386	27.0026912404728	27.7889140076907	33.4087439582421	30.1505931822695	92.7270170272038	22.2659690950514
LINC01146	173.912759437216	149.651980247984	129.010589949202	179.83686774476	95.4229230148827	260.362368525763	240.412947909336	172.774373742203	232.698172995761
AL161662	358.534056035542	186.404999582946	21.4111901907185	246.919262117405	189.985775762693	1.73035527917248	0.14274616717686	0.290906792840158	243.768637797051
AL122020	16.5323585129174	0.749871497662637	13.4629039086667	15.8722282846845	7.38412809537023	3.53385402963962	19.3556033323443	36.7858786838882	78.8929420084779
FOXN3;AL356805;EFCAB11;AL137230;FOXN3-AS2	33716.5967506771	36008.7028731044	29832.3458295957	36369.096878854	38502.7696234189	29733.1825724291	34965.6971066536	28267.7420914143	27465.4040707937
AL357093	666.467894743881	1086.96611632893	823.022706863915	1074.26245310995	1122.38840627923	512.534435193974	818.517392397314	578.71468819859	514.467570332081
AL356805;FOXN3	897.690081959378	2141.43286823667	1802.01523671325	1860.61358888415	2167.84338457208	1835.9807848401	2124.06968711263	2931.25580141324	1599.54818875673
FOXN3-AS1	72.8608423250388	84.6676241578227	51.9185242841915	106.243962902171	76.9174804369733	90.3704051596614	126.182616257328	106.151192334798	106.232676979515
FOXN3;FOXN3-AS2	12768.0832366232	10034.7744731395	10702.7826257837	14713.4992014259	12243.2495642132	4807.374966312	7326.61963517785	9657.25796294559	7847.98025365096
AC245140	79.9894479443401	81.8113746972932	57.304333508673	84.7879258428237	85.2708153726256	193.145179699134	231.555161440571	173.170499588192	171.996638104399
LINC02321	7.79841336848058	3.39985005461573	3.57308540925281	0	3.70132701488475	8.05340177120936	37.2771580577878	40.9991686926199	60.6935467906433
AL135818	225.713815187143	322.434283170477	373.118330287856	242.537523653133	197.687709940796	281.112186227522	511.530888960231	313.213690737989	229.33109758313
HCFC1-AS1	442.047932127525	465.201386180668	489.251761207359	493.798405017177	561.660606100225	941.947373022674	830.686031089213	1104.90688476881	997.565089619628
AL121839	487.697257793265	1173.36510436651	1024.22713117634	968.038547501541	1041.74797870034	760.407625933864	387.074398160972	181.397040904644	175.037844742427
LINC02833	14.5537810690344	52.3023685133991	52.9696196331765	8.32887368669707	25.0006850585319	5.34026763338955	25.3470765233173	102.256608725306	23.2764735534799
LINC02287	0	28.3048516243555	16.1016369370617	40.1657960423623	10.1511605085212	18.8960153244817	153.854951943179	324.558881249034	66.7826589427234
ITPK1-AS1	715.052235140386	596.859919997035	943.591649558232	1038.87440787111	747.927388757037	670.74356394372	854.633070096412	550.528209330864	821.522465979574
AL132642	3.86918326271079	9.40453482353565	19.8648496385135	0	11.1366651802725	9.89050559177454	40.5026408899683	3.15038767599942	15.1786002450685
AL122023	11.6789991223735	0	0	10.2815563710079	12.1068611972178	8.11861662763077	8.4432690124005	5.83254567021202	13.1470799541258
DICER1-AS1	84.5125460457828	94.8814752764627	151.480610832319	72.6352888932812	164.089417399803	189.009933103565	62.6450349351021	56.8932377619971	171.987316931658
CLMN;AL356017	3097.2866400096	2962.33526013269	3794.90715493196	3288.90320228463	4992.79987373461	5747.60105904334	2542.50993442051	3755.03147723197	7000.14399992779
SNHG10;SCARNA13	11346.7343431979	7503.45713123632	4551.14556663963	5332.11885731088	6133.65716562332	10278.3984336695	5976.78556058714	11305.5272764522	8377.11655973865
AL133467	253.886986802416	336.656196856561	322.580051033076	331.683359891616	375.989791401258	643.93177526517	720.028882699448	600.434991615935	677.858851721421
TCL6;AL133467;TCL1B	105.882985345865	242.109887362875	129.893022088706	63.3004784263766	283.681990534023	565.975728381287	85.5304785709015	317.02015544833	472.472854312025
AL139020	47.6577292014986	6.73019770410327	12.4893951605384	17.6847576997143	18.5210106232649	244.303920557761	30.2240741192976	20.1786774897421	96.1155473587437
AL163051	15.5645152358201	6.78755681140721	7.13367604190078	0	17.6818035453761	86.9291227099393	30.1425084353532	10.2548582068242	41.4822198043989
VRK1;LINC00618	2134.51108080619	1215.18696600345	1351.27704960687	1319.28185211416	1037.07567703086	1455.47618579563	824.694148564997	841.952201542364	1058.26911029958
LINC02325	172.920224312544	383.214704940668	274.198661843079	228.249244457994	256.719568281785	138.316802401372	121.434966073422	47.0248552419514	194.24310105531
LINC02312	102.977299006873	104.301101538923	129.941320103523	163.084281401252	78.7424910733957	59.6324965815577	133.185978918978	63.7685936880637	33.3956008304256
AL355097	11.6549005628555	11.9581853077847	7.11495992042384	29.9440957602874	0	5.40505210381278	7.19595533815597	12.3281270058111	0.00586606156249259
LINC01550	322.534550322383	1091.39822957133	499.083791233116	418.301355511377	692.341788081044	449.316807920872	367.834544289232	191.272942460508	389.514628330697
AL163932	6.77971933101155	54.2574826552758	8.89186823301407	4.60382429739319	21.3208342605071	0	0.0853503272433862	0.165444246097545	17.165233740913
LINC02295	11.6453170995163	47.3839582858345	8.89666266194327	0	19.4673083853209	8.97746949555743	16.8717721438789	0.256175433689934	48.5370541593671
AL162151	816.579114712595	1126.75155262886	1282.79577882095	844.576639456026	529.629440053458	274.801136263201	454.20937294837	258.993829474281	145.697125100878
CH17-340M24	7.7702794314842	6.81252908931312	8.97056983990967	0	14.9028151780571	18.9727866967593	13.3134065055211	29.4626727034057	16.1910252035425
AL109767	9724.21773906061	13043.4235777614	11794.2449083551	10236.6317426824	8282.00953955563	1951.71224677189	2435.32354660324	1945.3753120519	1348.64020556812
AL110504	36.9854986645027	1.59779558520608	16.1456893917328	0	12.9658886999914	38.8527867566677	38.5079339900717	50.8538230178162	41.4822223674637
AL133368	11.6856882539526	2.48518260903785	5.35817134223418	10.2957607965794	0	6.34180110188133	0.090056821928461	5.65647246039704	8.0881428365926
AL157912;EVL	5974.06860227342	4659.11133159491	3313.68034661172	2690.72840680762	3132.61464810825	389.538067311919	2221.13436009402	832.093122158462	1164.50065907148
LINC02285	0	32.6171077582363	17.9016824907437	10.2067942885377	37.1582434342473	134.781890848249	80.5594089820687	17.3458622574831	93.0776976249936
LINC02320	31.1271139456574	13.6520758190337	16.1273361092686	7.41087617807742	8.29915721310029	3.58132059958852	2.50255101167064	13.5175678649185	2.02984881988337
LINC00239	25.2901327103485	9.34493584568525	2.60763159962126	24.2890991557593	6.44219113963548	25.2734870681333	19.3521362779257	54.8385942515568	35.4106916006927
YY1;AL157871;MIR6764	10929.9196960655	9517.42318222262	9135.54901302499	8452.41180790598	8370.99601767584	9587.77149855204	6657.09343393103	4652.09590518857	8665.45512233693
AL157871;SLC25A29	2313.27282477516	1456.36089728724	749.04709151836	2340.4855484267	1140.87719125831	1760.94544622524	2061.56925442643	1680.93296315044	2942.10126675902
AL157871	133.74567455503	109.124398033332	102.705214431156	158.708149308807	193.432013104789	159.623317787927	1093.05046817462	421.232054974923	197.970832325528
AL135838	43.7072566677182	56.4188781231676	42.0671454547512	93.2212749544204	63.9510636264301	27.9443736662594	72.1706958616234	157.876071401694	65.7662992427354
AL845552	9.70607808009651	5.89696906554115	21.5948067880146	19.6093254371863	5.51422119559881	3.71644164079435	0.0353474042939662	0.0657980378177104	0.00226424185118279
AMN;AL117209	33.0122497537091	76.9764326354471	69.8860380984744	95.0645933808325	73.2175462483495	57.8594116297677	61.2788018024798	34.1750123090803	58.679536158638
LINC02323	19.4967695785461	0	0	7.45906364486804	5.54525502358908	9.91377391621872	17.939802932882	0.235547940479146	21.2368107118615
AL132801	8.72360686379704	36.0431223014557	25.1046996148904	21.4233399411969	15.7263482599263	4.43810368828885	41.9568672078785	40.8177407646981	27.3183115597691
LINC00677	45.6670559118012	61.6843683318597	20.5426438938216	54.0706691595177	12.9163027509372	27.9399655602678	43.4275088979335	118.763413436579	208.396752514184
AL138976	21.3726266996064	9.30813340020278	31.4263211690509	33.593324470555	8.28870445176144	21.6190385578986	63.7017768769027	83.2528258023752	65.7613256409546
AL137779;PPP2R5C	15827.4963548237	11137.1271726442	13764.7270084487	11972.3963565193	10393.3032074073	6192.33376090317	8871.14287548024	5800.75192444704	4173.38751856788
AL137779	7219.58186488094	4446.08593320636	6536.03864336596	5666.62230282027	4667.42631583206	2140.62618037702	2809.20721531952	2662.63877061581	2271.3334966517
AL118558	32.0565540396124	41.5088663028732	25.0471946854518	45.213500044113	25.9227548335968	61.8557093618676	69.2488112985078	242.755115150172	123.432018887035
FAM223A	21.3631231332761	24.7659468792648	31.3698535268734	33.553210676767	29.6570555548725	34.2954213957751	56.5183364137221	67.8387475569969	70.8180780140676
AL133367	87.4271850876124	159.986773530681	117.377846134631	148.161520775568	74.1042208085351	138.263017535756	317.180894266958	107.801960079972	237.754042836035
AL139300	31.073907982283	61.6119060440225	40.2894987724406	56.8423806545103	57.4729875374893	15.3214752965409	35.924876134193	32.3526681298329	9.11409683330925
KLC1;COA8;AL139300;AL049840	7893.81697851502	11585.3101362229	10188.4536378184	11559.6739592285	7950.21171805398	10008.9969098693	9243.91936419304	8404.00175129776	10089.9710888346
FAM223B	20.3912895028896	24.7715430155981	31.3752611436754	29.8173659051792	29.6605962135274	34.2980485078078	51.7229414713087	67.8105624328093	66.7715786159394
AL049840	2068.41993689692	2406.51238152636	1731.18943870156	3158.51598953638	1878.63526533395	1709.4406008839	1593.97693754177	1618.59458877204	1894.96710388126
LINC02298	14.5521590737687	111.672237922328	9.77037174649881	7.39503346793528	31.4959410757641	13.634705526185	9.58459523935774	0.206004401110825	7.08417644933386
JAG2;AL512356;NUDT14	341.001742448026	475.488169282943	534.086673935697	401.549332585978	478.239065592505	571.321506917401	587.804516220759	461.347855070888	556.451460653208
AL928654	19.4210168375214	25.6504479847653	25.984404374592	27.9570733522559	24.5537437710387	19.8948513872337	13.2980209436032	15.6549636373041	21.7497178726781
AC246787	18.4468174001915	19.6124828488828	5.28909406771995	41.0437822824066	46.415869097144	12.6439116058531	12.0562643684065	11.4136981314449	16.1852878797678
FAM30A	1259.11428029854	1733.47064488533	1907.7733935143	1256.84119059885	2150.24208472118	3862.92449893349	726.21264210391	758.662406201552	1948.58949438823
AC068446	36.9122917683852	52.207333881619	51.1017929392633	36.3195533414288	30.5542403321792	27.0556808150409	13.39607923397	78.955739999167	90.0321707490318
AC138649;NIPA1	1265.96359595685	110.184986479095	1411.50208695997	176.030451752194	446.686031471646	1410.28790515563	768.194524572897	638.295804789064	1031.96313333148
GOLGA8M	33.0208412103521	72.8157152993009	45.6953320933794	27.9138282485519	42.6233152868252	43.4077847809303	34.8901388003912	25.6558700464025	42.4910545565546
AC127522	15.5202613280749	103.639832732734	39.3761924413708	49.3610383645419	81.5973719563715	0	48.6679984319362	5.94151556371332	7.08962053893688
AC234781	35.9475612050172	31.6187354858856	29.5457258974464	41.01004949925	29.6408132430985	20.7287016390042	48.0442748696667	41.0511125451	50.583124311275
LINC02249	3.86653057500231	3.31616783731465	17.9877985574429	26.1990514363248	5.51733349161243	1.85878392689748	0.0203681961993392	0.037476526217027	0.00132228272625662
AC127502	4034.83537591089	4167.33975231625	3847.75907693445	3675.5592448945	4894.53548273959	4794.86357435273	2167.41373529611	2145.01636489531	2467.60995891252
AC026150	54.8886463681675	62.8654517838787	37.1327670909347	61.9609889360861	67.6710132683644	56.0961942173266	40.2823868070145	31.2730141506576	30.8620646087712
AC091057	99.584993496956	75.2103179883056	108.44565694632	81.9747712887805	90.357556474566	86.8046641127756	66.7502415940311	73.5879777720687	58.6840764126331
ARHGAP11B;AC091057	804.435130408727	876.554527530729	1137.16157283691	790.06839398654	876.760387271173	951.927152487107	685.229500042371	607.109344549979	868.06231644323
GOLGA8K;AC135983;ULK4P1	177.794168456708	153.909110621668	226.759209541892	116.430714937482	147.34706535093	331.850753071847	271.583175476867	95.0982469434638	115.344582802999
GOLGA8N;LINC02256;AC123768	1768.20223843842	2912.79273373781	3174.842278981	2728.96082295719	2635.86137184888	2641.50016933933	1934.1559770786	1501.28257671478	2014.35310593376
AC123768	47.5883118954459	78.0845509466184	120.735646041685	90.3788555518135	75.3662404827124	65.1561142536785	32.5317262046501	30.8293137233302	39.4593934952763
TMLHE-AS1;BX571846	66.0516445591169	95.7721541427832	51.9054330018091	61.4559020414478	196.604928409284	172.706111067943	55.4489099528375	148.486598098324	130.513532359088
AC010809	21.3785492529909	6.30658058721666	29.653555239666	6.93895033936823	25.5219076367089	29.4756660378593	23.9378838328362	4.55355064583011	7.08995690103806
AC010809;AVEN	392.503277197328	439.583675183135	387.994287375597	334.462761075431	392.038125013303	489.133587745029	281.331223679561	162.989548770025	325.777091893433
AC009268	24.7767963808588	20.9313676722413	29.1595347640868	25.163228680307	9.68100867053952	22.2375622923536	20.8801721417997	3.12646263687074	3.04389866957899
AC079203	63.1578681011554	39.2832995423852	27.7120751327817	67.1080184530361	57.469504069006	41.5651017215873	32.5448854976976	59.2746976236118	47.5514231358665
AC013640	19.4698731527656	6.79359524759792	0	9.31443005981555	9.26492474637004	12.7350704599102	9.55833497524938	5.76538055610092	0.00612515433477734
AC116158	4614.38889660325	2322.21683819233	4118.44642617212	2060.89680021208	1801.68821168045	1828.77828048289	2167.85999290462	1356.23424290369	1423.00017725249
AC116158;RASGRP1	2049.95402668855	2860.61418646396	2647.01384022287	3223.71114138971	2887.0351439324	1196.91676606599	1621.37246590168	665.153783572151	269.130301180675
XGY2;RNASEH2CP1;RPS4Y1	8010.43269090418	9.29727208433213	5700.87786481991	6146.46639342847	6812.13036153286	9146.71724986156	53.0520976381797	4547.23459409416	5663.6558842743
LINC02694;AC113146	87.4269738016544	106.010497457546	136.218328346579	146.295439108698	115.843688952343	21.6518870846142	34.8439432426427	39.4956581135088	28.3307240124956
AC022929	12.1278620010542	9.73599279221847	38.6391795020194	28.9085098406326	18.052288784958	9.96478553562492	7.83019343783989	10.4952849645043	3.04229398504806
AC013652	12.6097657481659	23.900206970169	32.2651386401314	41.0281319221454	35.6987282193554	14.4173456038007	25.8140638878979	28.174112788101	19.225587610963
AC087878	16.4914330068263	60.690207902704	71.6901621637857	104.404558789218	76.9367125442764	12.6150647942558	15.6736982098354	41.7003345026746	2.03279673883634
C15orf54	160.300674608204	296.05188660551	105.67772543903	215.244860011231	73.1619678103892	220.750638724038	67.4192310972944	72.342529779918	40.4783821970865
THBS1;AC037198	5113.2498942141	5509.97925077354	5182.91672165819	8670.49262621204	4396.79028595271	12920.665293661	23487.3542185478	191062.700378145	10158.7797837966
AC037198;FSIP1;AC023908;GPR176	70.923686385048	72.7004193437653	38.4687788347082	63.3466177506457	83.4356503358851	93.0233440745543	599.95621580809	3046.07539956171	311.622766094747
AC023908	94.7357785509995	73.5354414021592	111.186520724166	28.362903093417	57.4356186524373	47.890644762507	63.6703682717048	62.1878085749241	38.9565961638428
C15orf56	0	13.2164250764756	0	0	3.70640053286777	10.8762590945038	0.105828669433514	5.80681174000979	15.1649980054067
SRP14-AS1	50.5051986310533	104.392910532584	95.9063880119997	39.0842221695325	100.120192748364	150.075356351542	92.6539685944905	116.112010719717	162.885051698082
PLCB2-AS1	55.3980867097281	29.0286454213271	45.7311360521885	36.3318030781488	12.918041209816	47.0164100002107	40.8925999537342	18.6887888006262	59.6857119486663
AC013356	41.7862583437662	26.1801361537236	38.552023581473	29.4912884333211	23.7585883403351	21.3545860475096	40.3791580443461	22.7841425116293	32.0375225674731
AC091045;CCDC32	274.954945842141	243.734575545768	189.938077754469	226.398957825981	190.902642618882	65.0138333923799	73.4699263828789	96.4325014009703	361.160773116561
RAD51-AS1	1866.35265383929	991.091510336421	1405.93764981573	1341.64048406902	1760.0407675095	1342.48996877551	1013.32621083439	445.962666231202	838.72548325207
AC006157	17.5090504790234	0	10.7476314230017	14.9366356065668	9.25283510199326	38.99333077536	0.128516492414654	32.2304969679928	8.10212355500369
AC020661	101.051559449815	71.1673389978437	59.1005716946872	79.1918220578083	74.36738563457	86.03993675258	116.394577755958	296.611232998451	154.796372091016
INO80-AS1	843.293146865394	911.593626894758	1169.39435898679	1296.95009506685	1080.66455828567	540.553514953637	746.465999606776	861.466411339429	523.068288476751
PWRN1;AC087463;AC090983;SNRPN;SNURF;AC124312;SNHG14;SNORD107;PWAR5;SNORD64;SNORD108;SNORD109A;SNORD116-1;SNORD116-2;SNORD116-3;SNORD116-4;SNORD116-6;SNORD116-7;SNORD116-8;SNORD116-9;SNORD116-12;SNORD116-13;SNORD116-14;SNORD116-15;SNORD116-16;SNORD116-18;SNORD116-19;SNORD116-20;SNORD116-21;SNORD116-22;SNORD116-23;SNORD116-24;SNORD116-25;SNORD116-26;SNORD116-27;SNORD116-28;SNORD116-29;SNORD116-30;P…	19108.4016701755	18019.7175855061	25379.7786528993	15156.9467737904	20909.9218630798	9083.31847590331	6705.19568046756	7033.07364249493	9496.08441192356
ZFY-AS1	15.5514429740114	0	8.01718525602129	15.8572018263837	22.3141918380719	6.26823897893005	0.119674942956399	18.2382216445057	28.311602876317
LINC00278	3535.46114811122	15.2816458680446	4329.00283502734	4745.20443797831	4824.11984264333	5852.50179056815	12.1752655576541	3894.99427793959	6333.41271739929
UBE3A;AC100774;ATP10A	28687.8661481622	28358.1487549228	26784.7817949567	25731.8090890587	32875.1414720088	19905.8723411634	25180.8895949496	22706.1386854777	23800.9202365822
LINC02250	11.6385814310797	34.2542274131429	37.6882473786925	6.46543818038718	41.7605702192785	14.5811999299778	0.100111868355909	12.4025542084284	0.00606194927488612
CHP1;OIP5-AS1;AC087721;NUSAP1	11426.3982149628	5787.88432154905	6972.40147696411	8556.7887157377	3819.36257492574	14178.2438085157	8150.10049607834	9293.92732211017	11606.5524703855
AC087721	0	10.2848446896492	20.7893809584049	0	11.1416309037025	9.146042995739	0.0816557828637421	0.157794859927426	6.06630351849296
AC020659	268.134632290147	319.376769605149	626.918927434274	421.606436925	185.311874317995	248.568288214223	205.052470493638	203.938099317032	525.073859010504
SPTBN5;EHD4;AC039056	3872.59179262378	3387.39409310622	3952.62894646947	3491.09107106385	2953.7432407321	7680.25486025504	13736.018563762	17916.7924807031	12186.2752457815
EHD4-AS1;EHD4	859.809092247315	1320.44840501668	75.1776627620789	1690.16459089096	1528.35959534027	133.709387755439	12196.7650390519	4806.03888408922	202.356007420986
PLA2G4E-AS1	0	0	0	2.86741014820458	0	34.3278191438173	30.1284936795625	63.3316228006528	29.3448844346931
AC090510	25.0109461129485	23.0450356224107	27.9932426952279	30.7490145129582	33.6102858858102	29.3621364813985	38.4257245283332	21.4209587951877	37.6849170424308
AC036103	62.1770895909576	57.2720164438079	73.4988669918098	70.8184321343329	43.5265511238079	78.6768741873509	46.9612580692345	56.6739941937499	64.7508674088852
AC018362;LRRC57	2014.0214031572	1784.7709074087	1676.55092238509	2021.80588552448	1518.10404343486	2177.74828729753	1532.68151505507	1246.62421725587	1855.51007480497
AC068724;EPB42	146.710567253642	126.567281420556	105.71175618765	99.6707899285205	121.407984367743	75.0293047811216	103.263807428016	76.3969847567517	32.3839692884742
AC068724	41.7862020321642	20.4487136822889	19.6566488346863	41.9503927590479	36.1524854242542	16.2773742188781	13.2613569484436	11.4536885759741	17.1978002199933
AC011330	12.6103339403474	33.3794877568658	26.8691244358511	33.5546619134521	32.448810502577	34.4176350588679	19.2816980263242	4.57651051705194	29.3359654579457
AC051619;SHF	43.7035515023407	82.1203039849246	87.8442590908643	75.4690917206118	63.0068021910302	75.901684340059	61.4138492079783	135.587373084887	105.218893076738
AC025580	0	4.85518197817711	0	3.76885630480435	0	0	15.7478516796665	94.0210491897416	4.56271419149904
C15orf48;MIR147B;HMGN2P46;AC025580	79.661616906608	70.0772890520302	85.1174849398068	72.652793836167	122.379716277652	98.4464392775798	583.111303834392	2477.48478564018	374.348903504452
AC090527	0	5.1036745212207	1.72929035597294	4.1701927834092	17.7774935183581	13.9376927223923	70.0665101135757	40.3042382919434	23.2760339577138
AC090519	14.5517518559742	31.6050180878243	29.5367467170902	69.9663582471932	36.1389982727591	35.3125881976884	29.9972837441498	0.265490853322817	28.3263585846267
AC025043	22.3442006636665	27.4040352601544	14.2866922240085	11.1375049679808	33.4131271381662	20.7678684186097	32.3767100542587	12.9812461615105	29.3375896056283
AC025430	53.4368670934922	39.290919991022	69.0541391290218	37.2420330704248	42.61581265213	17.1331643997571	34.7607435137235	5.9917539560068	39.4483293433783
EIF3J-DT	202.079680671898	254.035881201266	257.209677215823	143.450429635114	150.112980773094	187.09130923147	202.003882961872	278.637289898423	272.153323834493
AC009996	106.879624953361	55.5126499067246	94.9968072766764	88.5122008019721	70.4165641616121	35.2049935631592	88.7781895910256	18.7267250196724	73.8510474041575
AC066612	0	0	8.78943069387272	0	0	0	0.114787340002565	14.0504187730769	29.8201743839025
AC023355	248.711111174572	217.169210773398	521.670309905549	211.47173758813	135.263748258109	200.596664516616	221.368428623204	2721.30542856668	1861.57312422575
AC012379	3.87323345527152	2.47875798497459	1.72498023672677	13.1122046586041	12.1086748487031	12.6785417091963	3.14063897382995	15.335826649362	8.60237936776773
AC013452	7.75783140599169	7.62085628014704	20.6796102418827	15.8514937289049	12.9690960244938	0	0.0693716498941925	0.132702397723491	11.1015923184672
AC022306	15.5353918388493	21.8170010262069	19.2552067959045	18.1565553893601	22.716257189396	42.567220381381	21.6950069624424	6.69942381058126	31.8667999753503
AC021752	0	4.19048134706928	18.0376236059992	9.31294164762345	13.9415572461509	1.7486179249311	15.3035145776733	4.37948245512099	3.04102910148052
AC026770	16.5144982994999	19.696311783387	17.0229876375414	11.1503905212775	16.678961173291	23.7189868920894	1.33826869581443	0.210731469974672	7.08491396701158
AC066613	160.29145601474	219.762611478069	238.354317637688	110.823116985347	421.792101464875	330.814706993718	604.569104672809	588.433350353073	352.086604179982
AC025040	68.9634002720034	47.7790719455252	112.001172427843	59.5833230816536	272.648976151835	38.8408100676724	52.8757349809831	52.3234120526257	45.5294090648657
GABPB1-IT1	4035.82444684002	2596.3273626703	2500.93617046521	2578.01013953813	2891.66219098461	3803.9675536131	3600.26566971498	5199.32816520977	5509.87221316789
GABPB1-AS1;MIR4712	1532.12253826114	1811.2837990484	1439.96598349309	2740.19238413836	1540.34842167443	1522.34458448023	450.945367625002	1587.27330763548	1455.87594134426
AC244213	47.6448025150081	0	30.4976718256762	26.0907204437897	14.7904854708833	52.4660414637157	0.138743959970814	48.0225246334326	58.6733388026953
AC012100	70.936860478577	35.8510448577871	60.0551720368235	54.0389772954412	33.3273904046764	38.7981851410548	86.578975463737	162.233015864077	75.883261841217
AC023906	73.3541640814566	63.6935457109417	60.0165460028069	71.2778383556355	59.7645595070194	34.7367872825826	65.8473205566244	121.949466377444	58.4309599215713
CERNA1	218.605588283122	278.051291736252	111.054704608146	161.170311239202	118.594322528986	160.969988543229	71.0313830125814	66.7382294174229	139.614873545073
TMOD3;MAPK6;LEO1;AC090970	12626.2371670077	11309.0332270793	10197.3873610137	12796.0352966148	12952.2721113303	20934.6211322665	20974.9101182496	27028.2296628112	22496.8027610138
AC090971	46.3258666517555	19.3027082572963	34.350874362396	29.8024295195597	30.5742490828759	27.1032629442074	26.4855900393934	23.7105778855134	38.7785226469759
MAPK6-DT	23.3280878147453	38.7298179828763	14.3081075931666	4.60541076167622	4.57710164567273	8.05695102134499	12.1670398243154	82.3487375526237	15.1834295761013
AC090970	7.75502631872127	34.4433248887369	11.6106932583128	15.8353244614762	7.36827459854489	0	17.9980971867519	34.661671607112	8.10055017101516
AC025917	3113.81630077175	3386.60873598187	2322.61887041003	3040.16218357211	1361.44296102184	533.311492645842	846.226078958613	845.989742874783	704.164891059065
FAM214A;AC009754	12542.6866469692	11945.3207845795	12824.7443714536	10257.1242520453	8636.97938050594	5290.17822830325	2802.13507109935	4777.76577995679	4960.50533535331
AC009754	1.92426889976638	9.43591879133307	3.52677858277253	18.7521190161548	3.66780121561437	23.7667407330261	0.102228695927651	4.42316831725708	0.00617900375098968
AC011912	629.563390098427	654.232323479442	593.198361498327	581.376467357795	493.97062162312	555.979200864618	534.883208903741	198.392464753227	523.062121811185
RAB27A;DNAAF4-CCPG1;AC018926;PIGBOS1;CCPG1;MIR628;DNAAF4	13268.4265493592	15880.0777149123	12976.1517662272	12743.845545988	14117.2749777178	13320.2969005298	12350.1009519369	11656.6794062209	21696.5164718305
AC090651	93.2905694529517	40.9795056118235	44.7620857706653	68.0229440908403	49.0984211601872	75.1867281483468	34.8811956857413	15.8558138600781	15.1844850598274
LIPC-AS1	0	8.51307296692132	0	7.42810435078511	35.4581456406855	6.24872813008519	32.3988049582154	26.886247783507	36.4162609981654
AC018904	53.9107245533312	71.8356478977159	53.7273627704984	58.2126475275769	101.534262494317	71.904073061482	53.5132422235457	32.7788303365384	58.6799554602177
ZNF280D;AC090517	2469.673685615	2407.35331238927	2173.87314548698	2052.52603185052	2898.17365226313	4069.84951769599	1883.73067051086	1717.78597777576	2644.65964108054
AC090517	91.3268444537694	69.2247060899222	85.1217263168609	93.175882657393	78.7674375307866	62.4161624812579	50.4774713731119	1.7406091577592	68.790129157227
AC010999	7.76542550931547	10.2696921488978	3.51787442496795	8.37330539879773	15.8133427525496	18.2129274474191	2.53414713110637	5.13210229123017	6.5796021076606
LINC00926	2728.10395756679	2789.62666702326	2685.5467366487	2835.17515254332	2699.81024992164	2867.52441682158	1339.20452033742	2181.57902553086	1380.00367800898
AC090515	10.4526402832437	6.1583894157723	6.01685352127243	10.9733359763331	5.06714852051187	6.75926315879419	4.01070838240708	16.8094888050785	3.80033258134725
GCNT3;AC092755	2734.91739382856	1718.02944147629	2090.54886671596	2208.13845048483	1880.49377410805	4916.95915053393	3001.51190333548	993.523239485914	918.659508523687
AC092755	16.5319937019119	9.37302136526175	10.7429680058521	5.55135729970923	12.0517101971126	9.95257287084763	7.26145380014727	5.82251892632151	11.1261535049799
AC025918	67.0430676795947	40.9884903546799	59.1429461546474	52.1645718039928	56.5320687190579	35.2257285714767	56.4220055094355	31.3004165734636	47.5503930670058
AC092757	11.1902322323382	13.840369150336	3.98459873998895	1.81931648919275	3.20428760667245	17.1825131286312	15.046787439313	18.326921644501	10.628154236696
AC092868	11.678190936194	0	15.373902150967	7.4540037434452	0	10.7816662606452	39.5023229095171	29.6166832003341	16.1931699367636
RORA-AS1;RORA;AC107241	3914.34198697015	11213.2478900069	4295.73099869926	30807.9242648361	10351.5994685675	5829.78297769396	19669.1169532926	2779.03557600126	11306.0678128742
AC009560	28.4826587019412	42.4450748639057	40.8954575275833	68.3657327659654	52.5264269629095	26.5301875667073	40.6633596944057	14.8218208056716	8.77690942901825
RORA-AS2	16.5183459000546	17.1218931141015	9.80992971913638	11.1561334213457	18.5545819165334	29.1800990608965	3.73265296537533	0.219540252381996	4.05411645582723
AC022898	7.2745507154843	11.1104348316128	11.1968890111694	17.2814044342233	6.91778258475026	5.43371123087561	2.48780137343593	4.95359612368921	5.05837014583097
AC009554	174.375975367868	339.111116119177	431.536425401351	171.392350144025	312.341020403766	101.253773989794	111.145007198119	65.2711341289159	87.5162232968556
AC104590	3.87012790023406	5.06508945482937	10.7800361233107	0	21.4566477174584	12.6129956625722	19.2382396097585	30.7847230188297	11.1351976744238
TPM1-AS	0	12.7994644609006	21.5673488575701	12.0949169155513	24.1589008639676	2.77555756156289e-17	2.77555756156289e-17	2.77555756156289e-17	2.77555756156289e-17
AC015914	34.9984100913211	27.4084176543409	31.4206385016838	4.60261400131242	8.28799479484188	55.2636009641753	4.9780248571811	29.7312224282487	25.2960913362915
AC091231	1365.98634619899	2321.91538911234	1994.69793580297	1687.31119205643	1103.79898250257	609.260362337244	710.446026026172	687.660401678127	905.493995909007
AC100830	50.1893315332701	69.8724530337291	28.3037336328722	63.6708135674761	75.7171537625547	66.9215812650706	38.5557860443203	61.2595879524427	47.2168525010936
AC069368;ANKDD1A	1978.05431471187	1865.93485874658	6032.55660129358	3187.35324806063	3405.12353206794	3445.02364290707	20239.1480898712	33473.4499865867	8079.67463856733
AC103691	46.6555146484977	19.5981389736195	18.7634359230733	30.2771180180603	31.9773252251021	21.1580471678788	75.1959547934853	259.110211044267	13.1630861619819
AC007950	24.3152675321752	0	6.65684100438441	11.160378090231	26.4993604424716	21.163698444389	47.5697174150247	92.4501708452148	99.6470321581111
USP3-AS1	3755.0163187786	3684.08025150412	8635.6072491047	9450.33747376449	4543.22683745865	4905.05238362727	3483.68538080461	3838.50364962017	7199.4543390721
AC073167	106.895070805496	82.139609457611	60.0170398261447	5.53045126136814	72.2963951794351	0	0.121291895158564	4.5382437416994	51.5540192914058
AC013564	52.4553963437633	94.17147785587	55.5339450009344	49.3563150645318	57.4493737341245	0	0.0903236976205539	9.59091209192125	11.1159743709112
AC055855	18.9546522979306	9.33995646086474	10.7151870164318	17.2487253793025	14.82662524948	9.05040571166979	6.06842504157885	0.204883815356121	14.6587069428314
AC116913;SNAPC5	1346.569444373	1275.95329958564	1125.46508055226	988.518243487644	1108.46162928948	871.398856305948	1305.45573982042	1978.98321419713	954.065313724345
DENND4A;SNORD13E;MIR4511;AC011939;RAB11A	18524.5062266509	14926.4809231858	16110.6487430217	17049.2610679168	18621.6137842734	14348.100992257	12464.3703083379	51270.0680860287	13946.6885191384
AC016355	32.0458437497729	97.6909343875109	38.4915353254679	43.7729339654634	37.9704057400251	56.915075242829	39.7989076315718	83.4258031754867	112.293483442492
MAP2K5;SKOR1;AC009292	1076.46709861429	1313.57259518258	1187.29258219485	1249.41010763427	1435.64933600138	1506.09761178382	1099.90666956585	665.203528107271	1097.7266621059
AC009292	80.6712595873628	26.4269502753299	29.5184675939994	54.988151948412	29.6215600207868	29.8903778576603	12.12594880093	5.97296951533076	30.3443451372984
AC087482;HMGN2P47	29.1758792155604	0.745793898355941	5.29967591438887	26.1398964639771	18.5450610713409	58.6818452557527	229.454344087515	230.32030105561	89.0393428051452
AC012568	1864.38406205658	2296.13224931348	3249.20002423939	3572.17099900727	3893.58684363564	1060.29268894168	7097.0263610409	16866.3364542579	3842.55399369626
IQCH-AS1	109.289541741825	153.096696386058	94.0386712969907	149.077930709615	164.991951165194	184.022479635529	118.436013101704	37.1431721978095	160.355141975697
HSFY2;TTTY14;PRYP6;USP9YP28;RNU1-41P	341.987713692946	0	223.974831298238	446.330016776656	506.112353243992	434.01963245486	0.148639269810076	99.3689191890171	463.356799283017
DRAIC	34.9684477046724	15.2809389567515	13.3570972474725	25.1186892323285	112.347860379936	105.757315190151	78.2235227224732	135.693058206769	108.255783599803
AC104938	27.2542554332986	14.5770469636955	4.41157442485587	3.6790757610632	6.44950720862417	0	0.042546182703341	0.0796484514351885	5.04251692362139
AC022872	0.950491853750358	25.8360028476657	15.247492011479	11.1641895854125	11.1039939591827	16.3047559471554	15.574449270074	11.3812121615463	5.06623407769728
AC009690	912.2805193694	927.87131438314	1043.94673404703	900.018334929401	843.388135765963	620.117637160999	723.644135419009	591.499011141772	796.228681423692
HEXA-AS1	64.1572712931809	13.573990860367	48.4424864823284	21.3926700348351	22.2063587724406	66.8339409901351	55.4435006414715	252.541689326	102.187897288308
TMEM202-AS1;ARIH1	818.09826198615	194.884957212647	335.113047366671	306.509344328519	182.530541915282	2360.33840496797	911.321406595147	2185.84847667255	2616.32640961121
AC079322	7.75680131378621	24.075024902587	3.50530856958584	16.7831637793795	16.6954937807856	13.5220743111436	4.96420070244065	30.7849634353898	24.2775561991511
ARIH1;MIR630;AC100827	23510.4904447546	19275.9900393424	22020.3233671567	23344.7987400835	19870.0181678337	16342.3112215716	14986.2923396068	45114.5719146724	22209.4731711927
LINC02259	12.6230880044712	11.9291252372922	14.3256064862791	16.7769576027596	17.6215918119463	10.0251494994849	0.09115078443216	10.9094427095823	0.00556167796953089
AC100827	36.893881169254	223.352287277749	184.648702935343	122.041207207872	86.1551655542168	43.3620194845241	83.9792334178566	55.1797245280282	26.3129033271941
ADPGK-AS1	1100.76424062611	566.040678018837	476.637546073153	859.941954743217	2149.41256116885	989.809891407797	2405.22936573127	2358.26750562971	1114.93160813007
NPTN;NPTN-IT1	4985.014280044	3944.96094857265	3953.48783594296	5347.99807071417	4465.39703032357	9401.52685451099	7395.16225777524	8285.08800272003	7708.36369493926
LOXL1-AS1	251.645191042187	146.18718582794	188.174186058051	194.727845701801	125.083995288803	141.986839788301	32.6242113407747	144.036872434854	66.7798123512105
AC013486	107.835417299711	106.864782171784	145.188435844882	124.846580489541	114.91477315795	72.2511054969816	282.204187279843	87.9645325266056	141.643527089801
UBL7-AS1	172.928807887058	226.649291834701	128.981081773541	320.570005780193	120.443888863948	215.211078353719	115.47285584255	28.6726010293382	223.58352863016
AC012435	10.6845596159345	7.64051388559861	4.4136874777251	23.3912171803002	7.38452615761005	12.6684444460974	13.1857367417514	4.49900995188834	12.1399185397604
AC100835	8.25795418828436	0	10.335437193477	10.7386807335078	9.27823651950411	0	14.945218957105	12.6768347276051	15.1708693277513
C15orf39;AC113208	4176.68582192578	3962.09769661199	2180.99731946941	2300.33740167182	6624.03972510891	14524.4162375152	11363.2347181884	20928.9413276	16326.2679866104
AC019294;MIR4313	0	0.762510699395021	0	19.7529011101295	8.36916667631892	46.1612106016538	36.0361725048271	22.8082775133441	19.2292209952414
AC068338	84.0513254598087	59.4155950917652	74.3959886477042	41.8926292100341	49.5591904448877	97.1875714794593	63.1976999115142	81.420995720371	104.711399900466
AC105137	113.674113120836	108.614035158623	85.097442934641	105.281580726095	88.9567889262466	103.936204780936	96.231066181062	135.759156959094	131.523623314579
PTPN9;AC105036;SNUPN	2027.61936756011	1814.68845444692	1598.5748966567	2017.1374897343	2393.98597196308	5094.95405754815	3439.13989699801	1741.91803777035	3899.20205004632
AC010889;KDM5D	7639.28962748599	22.1236923343586	7534.2873762271	7635.34027125827	7888.16590207405	8872.78050664779	32.6135087952629	4919.31702793439	6817.02390278865
AC091100	11.6555954710989	10.2276392446907	20.6997047419991	0	16.713220646714	0	29.8925997493133	23.9170263066276	19.2229478600965
AC010889	49.5593481988759	0	53.8205493295879	29.7906703923693	54.7239938650043	86.9131846447737	0.139920979451958	38.3120865567807	52.6079833777424
TTTY10	110.740900751281	3.30325864240525	194.461671572162	194.734216900102	352.3088956645	185.429498297371	3.77378731713173	110.348333412428	112.301401000041
PSTPIP1;AC090181	8404.85063707093	11667.3899660522	8405.21363389323	13692.3577148031	11203.3646935953	11718.4548877424	9735.57714067573	8244.18407977299	11874.6593948093
AC090181	343.932979691051	263.36664285556	225.771648887442	241.289273643837	386.512070585621	286.62009181049	207.963747284523	140.265793560816	165.927291766368
AC090260	26.2164613416943	44.4721394826283	31.321539591393	63.4027361074578	41.7011525565079	16.2854136857565	22.6883212300305	0.240861541297252	15.1754664095229
AC090607	9.22506064603607	16.132094488958	9.62041870185732	10.0105827809212	4.59040303316006	10.2439252809896	6.30588474000054	2.67704078155073	3.04061329852268
AC027811	55.3662096133641	52.0977545217504	79.752853748891	113.716100267757	71.3544482593246	106.69956072935	94.945094303359	51.1748805845271	84.986129710504
AC021483	4.85712165412124	11.326434339649	0	0	6.51108719308303	8.96669756989521	25.258118406921	21.3329566606022	44.504038353836
ST20-MTHFS;MTHFS;AC021483;ST20;AC015871	301.169028716318	395.092384473428	445.36864714454	332.600041203368	444.883134964281	922.96065003995	495.394245506856	1281.64113551088	1181.69641909224
AC015871	677.641510248861	915.892821956983	1077.10464053645	1159.5247634052	868.413510419198	732.645908335963	643.813227889887	1509.25493500082	955.073074965398
ST20-AS1	394.446947803559	433.596140884647	292.975943200254	402.494898847881	405.94515885267	589.361295174917	411.24716801289	1073.63923610522	1080.5207389629
AC027808;MESD	1408.735825842	2014.00852154904	1400.54427591839	1715.26526971103	1826.76020188512	2419.09399626577	2169.74110000151	1157.5823391949	2720.5346775155
AC068870	22.8268175441198	33.4148173789826	27.3390456218945	21.4133261937177	16.1840542549573	26.6043771156846	49.908073436548	87.3090672794157	39.9675578646207
AC087761	5.81531205121012	10.2570925275699	12.5698863317888	3.68220090830482	16.7389616381268	7.34747789465592	2.44089591027692	0.130854088192701	1.01685034013413
AC026956	5.8054387614996	35.1081546809856	48.4969643350319	14.8655829035212	31.5211380206489	93.2448464309192	68.4056548260536	21.5189962255402	6.08065849580092
AC026624	21.3714034565395	13.6087913629337	26.9081575371091	38.2687493508109	7.35887027022737	15.33108393037	26.3856680886005	19.8572667904434	20.2357136536545
AC103858;STARD5	411.927746729487	455.791440489548	428.300752540226	583.261282115513	558.880240495644	408.541737028498	768.121825688247	1031.15835077771	703.153081516744
AC103858	259.893822480542	279.691612767572	238.808601271848	225.002283777868	105.60348162242	360.225284654301	339.031039318751	512.681523505015	309.593027820822
TMC3-AS1	120.470523767859	173.696246279669	49.2036885401936	86.6187883066054	157.589749317861	231.611281284882	27.8240912709048	79.3862346829026	67.7919249924958
AC104041	1.92061838550772	45.6927424855901	22.4443381070137	5.54003429724602	5.50701200222861	7.2953847772639	8.23976172086652	0.156933429798995	0.00499919594244291
UBE2Q2P2;AC243919;GOLGA6L9	230.237949848129	553.365627849326	404.118422061002	576.757939873861	339.189237539024	257.691716398132	90.2978477239389	157.152363739205	216.507523108237
DNM1P38;AC245033;RPS17;CPEB1	7316.74317434111	5638.28579239946	4250.97984768867	3873.99915066412	4883.38704957666	6771.87178935592	3749.30934531798	3409.83307152723	3880.99478567129
AC245033	13.6666966868369	6.9223651826787	0	0	0	7.17668545614008	21.5029580195097	15.5255232395207	10.1215638301261
AC105339	33.0139719144186	73.1438397844642	63.1677979134198	53.5547821610569	86.6940095973401	29.3708946399956	19.9307760475101	17.9124187226205	50.5754024158674
SNHG21;AC105339;SCARNA15	338.116413439417	267.696421201208	163.933796242743	129.46276020093	255.806706285124	215.161271601816	243.949260387351	159.995271556937	136.588742004938
AC022558	49.241926834637	26.4605343099227	33.1453366249519	31.3562091014339	26.5435250632037	11.4000914387456	27.1427852727543	13.8356357773105	22.2561255158861
AC024270	603.656940067961	506.530740373115	593.50899176103	478.56774572207	557.321595613368	109.903804504819	527.527695361516	324.025376231667	337.243275379599
HDGFL3;AC024270	4222.35756329571	2420.98440819123	3220.50906073283	3460.35175077593	3025.11709832039	1491.56890534132	1448.53525528105	829.361453811612	2629.4722515077
AC103876	14.5673754679033	20.5621179512941	17.9265997520242	13.0223907712632	14.8153513733828	3.55104317957639	11.9986069974632	26.0959209860705	0.00675742880336472
UBE2Q2P1;GOLGA6L5P;AC048382	913.263860487365	551.539212400509	561.802858255319	1042.6181732765	548.645286856692	237.696920719459	363.044652243684	520.416656181178	347.024885275516
AC048382	52.4722896444248	15.9230233876182	15.151774512209	68.3083213602812	53.5489088824429	55.6275006219139	22.3702018767212	27.1043021540049	66.2599530311636
AL645608	2.40541839235964	98.825788044987	4.61731663039573	8.56595084934293	7.82048915222184	6.92084097097769	34.1009054630656	100.228618853265	140.865944444916
AC115102	38.8632782191167	44.50960463807	34.9365983952562	36.3331112259274	22.2041205228775	0	9.62268888031734	20.6248256570322	7.085817925968
AC012291	194.307236680125	272.883100232925	215.515733671089	194.720864878527	92.1646646120639	517.087230371777	449.005541480615	601.867458987806	335.393756863157
AKAP13;MIR7706;AC087286	48385.0347936531	36750.973880265	41628.3918835893	47158.2449798871	40024.5854411655	67509.1900386356	74285.3342903477	60004.5318170841	70858.4499563908
AC087286	223.448006207857	185.936329063214	291.235975651109	250.619175885326	349.905245257085	277.930154551561	419.523732933744	516.2539140303	382.941028928762
AC087286;RNU6-1280P	3308.11819272277	3448.12908854761	3354.02897845675	4906.40222341505	1601.48616151581	3490.27282760606	6950.2050038814	3223.111176588	4598.30825536235
AC021739	517.829251785829	458.617701977919	585.735780104582	601.571309467667	662.377692335717	630.957367108264	863.45501629754	932.703327316759	556.455902286506
LINC02883	47.5955494048302	64.9982178633411	106.747067938033	51.2242662327949	30.5351051180264	22.7055285649608	23.7965610891138	0.232558303964028	0.00697267003637947
AC124068	3.89835562800984	3.46381219604788	3.62008840784368	0	0	17.098266342927	66.0310520601769	27.140155132425	85.9847094407137
AC087284	189.43824540969	273.653417670922	242.815735860935	344.754243302898	289.169086891078	264.827767762545	586.422797968334	336.790665995092	239.785848284393
ZNF710-AS1;IDH2	4802.36971442698	3851.7717376471	3941.86118800973	3245.10705040964	3419.01055655478	8182.08763757749	6148.56423697561	3177.9074262139	5079.89295501315
AL645608;HES4	65.1240153843494	25.5888997942756	37.6305204060638	12.0571352867629	42.6439445358836	271.108346759905	1351.24345911536	6573.18292872324	611.094712503618
AC018946	148.631268320581	121.338779190583	371.069404858992	149.035537865962	355.026821094327	447.467190497024	381.115208475882	611.001549881315	357.144575496399
CRAT37	7.76887640431638	10.2942801186383	1.72010727387603	18.7379498460093	1.80326221075059	2.67425147285795	0.0849695114377167	6.90723949346535	8.08574591839597
AC103739	210.164617808301	358.072107073808	251.76830115078	328.275337602473	336.442622704256	163.004450427803	181.91368844816	147.727327502167	195.936788394749
CRTC3-AS1	24.2756906844911	57.4242341469684	40.3382606824367	17.6574568597587	33.3555885045955	15.3623377482695	10.8979277221878	15.5804899246978	18.2090268341225
AC124248	37.9011837953844	16.1631768458332	45.7825565983424	21.4026940981245	20.3584600249058	19.8803547007762	13.3159362336279	22.5974803757928	23.2680838829974
AC124248;FURIN	10154.6264705154	6392.50104793693	7126.51402366431	9840.67970588096	7952.08053216791	10339.8357936084	6896.38228614624	15365.9463914452	13337.6188979161
AGRN;AL645608	494.515813117474	406.169166625415	340.459756730605	369.85806674072	841.626452258027	2546.47992756673	6929.78623550374	4875.40859030177	4467.7962092857
RCCD1-AS1	45.6793319769521	31.6336674629295	7.9779522774867	43.8239090356171	25.9293636515854	76.8750624814214	62.5050204791903	34.2024451778096	59.6926396772566
PRC1-AS1	48.5640235558282	67.5434281777387	43.8509233973531	143.592482290634	41.6639839054853	208.005134176779	110.642467344076	121.730409209385	65.770388963729
FAM174B;AC091544;H2AZ2P1	139.906113751705	134.271739497874	129.931381511742	123.911594176558	87.0862642984702	294.669418075615	205.681843832466	599.4731357984	334.884333631304
AC106028	14.5777373582938	7.91585040178226	10.1277603911214	14.295071448438	13.5977670133327	27.6449600338334	41.399631780689	188.128620376142	42.1627235210149
AC116903	104.915917943033	96.5682781935997	113.321569066646	194.298427711012	172.410359177395	139.186278682745	175.499374678529	202.210969833073	140.63363954771
LINC01579	11.6790686554974	15.6020325686044	0	0	6.47882666555208	0	15.2198171780788	0.17546230634825	5.05976403843148
LINC02207	82.5914079421439	10.1324230421001	55.5303955447166	71.7477276697646	98.2958167818976	114.807041868498	79.4250035003605	76.5939431315365	161.868829952117
AC103996	0.46836940132618	0	13.5835207080548	3.69919896200527	11.6567845384351	3.12458142623588	4.25502647539614	6.31996445214287	7.07895957232587
LINC01578;CHD2;AC013394;MIR3175	51700.9247975335	48107.0916045628	47186.7897077829	46437.0900757651	51484.6916702877	42289.5917408789	44890.0803143201	102974.237071129	48494.1886704533
AC118658	201.091861358514	490.947317797218	497.376899693493	304.646952715368	307.682122036604	18.0020876194987	55.2925163020426	52.3748155650797	80.9294556369148
AC055807	63.1540669397727	43.5626899688005	69.9257628616933	77.3659993530433	21.2593785120557	24.3974360571771	27.6351263994165	15.7744771277106	31.3604548833473
AC069029	6.78355086686512	7.615734947043	14.3335932417671	30.8557487255539	9.23548169955133	14.4506965848087	8.5253402451994	22.4182057656042	15.1768708798058
AC036108	42.7750925630345	12.4490854029013	12.4780885429634	22.6583852029291	33.3940396481342	18.6576089492366	28.384278802271	16.1947069138801	23.6066947773947
LUNAR1	7.75081244618062	15.3275216010843	3.49780196811359	39.198910542515	45.51799358363	16.4452866390228	0.0969792155320888	0.189840757116389	7.08146715175153
AC090825	135.034385363552	295.190307640916	103.883416423787	142.52882974185	184.437819465334	157.288009750119	267.850403511659	92.2134451088079	104.214150451155
AC084855	12.1403193391605	18.0212317770912	8.01451567622195	16.3223044364532	9.23974133224094	15.4852155571145	2.52664026244291	0.201493570149751	10.1134170875364
AC022710	4.83426092255187	46.3799930792466	35.0128142803812	26.0937488193787	2.71978253772081	15.4497571254132	13.1210414160185	5.82393423720978	0.00648444266642123
AC027020;PRKXP1;RNU6-322P	1181.38462926506	2597.27005347786	2073.53099976689	2220.2575944134	1951.86786689164	1333.40241148981	1188.85157744468	744.413531881784	1330.42163019785
AC027020	24.2719224967844	55.6455862843124	50.2023173709338	39.12060780761	37.9850917169584	40.7174462231274	20.5313024146338	24.1910746613007	35.4088203612264
AC015712;ALDH1A3	22.3412600736821	27.3845587062499	13.3806075747431	18.610586428034	36.1937158861472	15.3456913467239	32.2405686580274	14.2719530546374	8.10147164163469
AC015712	10.1925566466605	20.1935369086802	9.36997130276962	0	23.7102859869359	23.9805309989009	20.4332169646781	3.15548191301721	27.8162743441064
AC090907	4.51558192207059	13.1337231521033	15.5755556822319	7.11211308204906	14.5420271988385	22.2965680780764	24.8157416324667	14.3387942047061	23.2693031059235
AC019254	0	7.90429703578822	1.75943613550409	4.21261730536606	0	8.51881672039777	24.618129633168	24.7077031715189	27.3132348318241
AC023024	46.6377739073109	17.853474840324	11.562007366897	119.465800451891	7.35065306935654	51.4952212619354	130.709379953368	38.4390954184747	33.3948293504073
LINC02348	86.454592584747	136.845870901943	172.105073394802	115.521290482386	93.580010091369	37.0113684601552	45.7523845515771	114.022745796188	36.4287477498942
WASH9P;WASH7P;MIR6859-1;AL627309;AL732372;MIR6859-2;AL669831	11596.3884047161	12543.9270616167	15007.596458612	15197.9761549167	13197.8674754226	15627.2768563028	15679.8225708485	22517.8257242688	19731.746440894
WASH4P;IL9RP3;Z84723	911.30587927906	1093.79727848816	939.076080320129	1038.84862701749	1030.61735620216	891.366242036174	644.349283010093	584.444747084613	693.035474894613
WASIR2	27.1929204557191	30.7520405294187	67.3412603381305	34.4660659214945	14.7752923010688	50.9552748728617	7.33550996294856	0.24513384735662	0.00727808410347741
Z69720	1.92359787938877	19.9107616403659	9.87085107701873	9.32107254274585	0	0	3.69334870756736	13.6517359076196	8.09126622001693
Z69666	30.123875824961	33.4096701881119	8.88169246681679	26.0868593971684	25.0189982444485	35.2251472704638	44.4835660718969	64.8101534381242	27.3229484318145
Z69706	40.7906074133066	50.4108698370444	47.4533846516999	95.085373376861	70.4482032193609	16.2414545959812	27.5656247295285	34.9855319887986	2.03288892099274
FAM234A;Z69667;ARHGDIG	919.088140417842	902.241994062562	534.906215097225	863.692359556677	785.005764368584	1707.66277047184	1485.75593218982	834.986975002701	1602.57701619428
AL022341	10.1830276371553	34.3287528747655	13.8404812743667	10.2050034991914	34.3533944552042	51.0739924350835	54.6765117638479	41.1483588124369	47.5526063268679
LINC00235	74.7956637555432	139.450663916269	119.188195690442	102.47826690883	95.4456071123149	47.8463790068772	66.2055756944587	115.893102615108	138.598933171007
PIGQ;NHLRC4;Z98883	1186.26173593808	1154.51120044375	907.699428722273	1036.04595325988	1115.88510461084	1438.27789931292	1084.29962963318	658.147994288912	1441.71017708193
LINC02867	0	3.32126906380792	8.03328981286362	10.2440797530767	28.9056792620089	0	0.0831469814148527	0.160876519123814	16.1544341467762
Z92544	421.653884488992	386.537648542022	370.965513805742	424.863231469844	298.407203647902	284.755461934248	276.488406077881	123.400923698736	404.683783003703
AL627309	58.3194328377905	24.7375552168649	25.9454836390748	27.4620393216532	35.2153265027199	28.9168790741603	17.5439681148289	21.3970737679395	50.0698680039125
AL023882	41.7683803443889	30.7064033069138	69.9486899321389	57.7763145146632	46.3286359348361	29.8041664399706	45.6141155108862	28.4340432304352	37.4340237248434
AL031008	34.0004239217895	35.0494790095129	14.2593004352358	25.1257016218961	67.7521138486413	21.6649368487587	32.415469482883	25.5255953691858	27.3173330898276
LMF1;CEROX1	977.366854625051	1181.00008124744	1234.79385931793	1335.1361812328	1397.64922514877	689.747380047133	807.729493666902	389.319606202328	689.998826860162
AL031716	8.74179953686634	7.66704231711943	0	6.49887957069638	20.5079743631006	0	4.67794862034057	0.112235691183113	4.04155702740421
AL008727	122.413043103402	176.256689184674	145.186615610431	75.429024973446	86.1597779672851	52.4191970442508	44.5408950864069	64.9990848637507	54.634206830613
LMF1-AS1	79.6616603020817	110.367796048387	112.945601568502	66.1242961831249	60.2082645858435	11.6881885373629	56.1227256986411	21.3193979711159	8.10289078134742
AL031714	1496.18513973309	1368.29371330833	1698.10405622258	1042.54928701292	1265.09089131361	489.00376821672	1191.10271102631	264.922556440156	1188.77292683159
AL031709	51.484167702803	54.7023724152621	81.5888165790474	75.4874183403975	37.0311739358842	24.4070663771034	14.5285555888054	35.1095840715997	18.2151091818423
AL032819	40.7886379502974	49.5397891200427	104.921758430141	96.003890817709	42.5936521840527	68.7458407059072	49.3077209911329	35.5600072946266	47.5531340501395
AL031600	193.330811380865	225.763751366039	238.660533496774	215.526587906256	226.449162257845	147.602453739788	219.593592212997	311.965470342419	195.603629050957
AL031705	10.6822770845557	9.36490337402771	17.9852891855738	13.048690596359	6.44855250342558	3.56157194430141	15.4139101705081	12.4908554471101	0.00629744149043887
Z97652	7.75048628596263	23.9396150342111	20.5867327856144	36.3849367879601	26.887106183613	9.92683038195579	3.74141354028477	11.3333122655004	18.2022742262299
SNHG9;SNORA78	38.8769957217524	31.6639156695874	23.2713826553431	15.8000148493805	25.0111176257427	71.3921989916968	44.6057288717726	84.8924579339583	121.399558089699
AL031710	469.2528871482	462.631770275005	469.977984181988	558.563380997295	530.139991301339	607.971221560425	412.35789468795	424.524790878402	410.764783267533
AL031717	557.655805532327	816.711685543011	758.972757689114	892.585109632081	772.961073678572	651.787844319107	586.621743413523	720.015440022479	354.112038679506
AC005363	5.8244038746746	5.96449477554497	7.17240188759355	2.75716831208367	10.2354865867837	31.6665243190299	9.76426753350803	5.99324867897107	51.5808817214761
AC005606	137.965249104426	104.300940007408	78.3542200644669	164.949285252585	94.0469517284728	95.9812270201267	22.9741200706079	10.9638081246956	50.0798322370546
SNHG19	35.9387781409111	47.9014724829892	32.2168322137606	66.1991754091431	32.4093319820025	27.1000031565784	0.135153170689872	43.6292742541331	48.5535196235664
AC009065	8.7269318529462	21.4209877207481	15.6007434796707	23.7240393344671	13.6155451403295	12.0171935058572	7.96868001671119	11.1282788038246	11.1293160983176
PRSS30P	203.088220368148	86.319096494792	96.7500186990848	121.124996085452	46.2839809574601	76.7904912470926	116.609796775034	89.2863977719285	170.974155916452
SRRM2-AS1	97.1435984320632	132.553127012213	182.862761401957	87.5469279702652	129.751247248661	164.611819357967	50.6272879601224	76.5664443279551	110.277833652456
AC092117	205.000515243863	196.703943851412	204.320433398657	145.322981624939	138.067265281651	131.022118249486	174.368677246451	229.191322109287	322.733389490007
AC004034	30.1088706499307	40.1996639139055	39.4286680217252	43.8021179359749	30.5626207271272	33.5100751948703	24.0324814436494	14.3473757820912	15.1811539268428
AC009065;MIR940	4.83857856409651	24.1103296030409	4.40781702119738	16.7940349952247	12.0395317514779	88.7629212718068	14.5827742391737	18.6815295343124	37.4359794389976
AC106820	21.369506789875	17.3923124533551	29.9648972135303	22.7278379931747	22.0492993567721	41.2893232342256	25.748745587133	13.8406504775714	24.6881999405685
AC093525	477.267066690087	532.13488786083	491.03555698736	588.844521635541	519.706030638104	411.940523493947	553.908418493701	867.438817177341	733.501901895454
PDPK2P;AC141586	1970.31551080558	1953.33799127729	832.397563232612	1145.04313948793	1003.70952681521	1649.77302279196	1532.68032866477	1020.32151883787	2577.87647673317
ERVK13-1	596.505493651102	1677.84845573911	2333.42338203648	3433.41267257718	1550.53934279239	1139.87334888441	2172.11878823411	1195.75129662674	3295.18889532789
AC108134	97.3966615385882	87.8452813707246	82.6374071909831	89.4331329317673	113.086856825934	242.516925501683	119.428072884298	244.309763804791	197.288416889731
MMP25-AS1	649.948280972394	1027.06252945338	1047.50670638825	1657.55358238294	1027.82871786711	1039.56672735359	952.107540688261	1375.11428341222	1331.43378435566
ZNF213-AS1;ZNF213	734.478078823367	1356.40682813214	799.269978981863	1070.53223648176	940.708911488281	634.613999043655	491.695617555062	421.782138428385	675.832071338738
LINC00921;ZNF263	2226.78924283645	2228.63684441514	1985.70551517306	2170.87265027961	1606.14621555291	1798.04516176626	1503.82676441822	1291.86739465976	1957.69280604441
AC006111;TRAP1	1296.03874020581	1675.34516654625	1248.21521156762	1480.47656499114	1456.02531256204	2480.64591813575	1236.9921784938	863.289324371362	1377.97687584251
AC025283;ZNF174;NAA60;AC004224;CLUAP1	5782.66061855487	4167.31345480712	4713.38430842367	3067.1345901578	5887.16337811583	5962.72342403114	6783.23564605964	4093.21692563466	6660.20934217742
AC004494	751.962683856337	1489.7979056869	1612.10847641488	1214.01160448663	655.212876927786	331.773808217985	257.296389249133	346.556459036522	247.877193834448
CREBBP;LINC02861	21872.4614289554	16007.4307942494	18007.6504468318	23994.2110259827	18797.6941107377	24975.4567145692	29105.6680320719	35112.3710274856	27090.0523647086
AC023830	91.6377701609347	100.867913589672	130.532735467799	161.834995995443	118.006257383424	117.501635072011	89.0486102294946	197.747386839173	100.165412430326
ANKS3;AC020663;ZNF500	1315.47277493962	1600.09358651477	1442.69551972625	1232.63191497713	1106.59568262187	1587.43689855978	988.178706184362	970.722264430841	1545.91884507463
SEPTIN12;AC020663;ROGDI	454.676105961405	436.098648746469	424.704837165459	509.63224449345	845.317486858464	1427.43871732397	1001.36391073648	1384.95836529218	569.61147989082
AC020663	0	16.2896951196166	5.30862967400998	17.7317559703456	23.2454535909744	16.304528604792	0.117359013498944	24.937389273485	7.08813732732704
AC012676	16.1753004128865	21.8932114002092	28.3639154745785	36.9773450672611	41.7452895925264	29.8433655496738	22.0917903673102	25.0466977309992	26.3056746407714
LINC01409;AL669831	523.649096233209	974.101264626684	793.920658931567	770.51150601504	893.459416983137	606.564566576821	471.297830327864	426.070710471437	1026.89428089395
FAM87B	1543.77690521768	2693.04747485502	2187.33398766141	2023.65315641465	2091.81923054214	1029.60794184172	1246.58063409032	1259.24099850877	1818.07123823457
GLYR1;AC020663	4909.22999372964	4661.630653853	4456.19715623527	5049.83864816258	5138.27452010984	9940.32692767333	5476.71456970728	6528.00443774104	8917.37589145223
LINC01128	628.57435137178	2315.28522255721	520.549475222349	959.64265994318	774.787410770087	686.072784755297	1396.74342349951	867.434537857071	1519.61121925042
SEC14L5;NAGPA-AS1;ALG1	588.745989936043	878.295606527117	651.418707982674	1088.2661150227	708.072133645793	1899.35259080877	1105.95533920026	726.056911729357	1339.52896082739
LINC00115	341.017946323814	360.073664380576	217.703320842559	286.02556876426	254.855471146426	480.890550133275	376.361312328056	731.339469511765	777.003152782981
C16orf72;AC087190	32800.4331570352	27856.9960130587	29048.2927903883	29752.1258537011	27825.8191193098	33672.7637706436	34912.88041326	44962.2195531176	39874.2556025199
PMM2;AC022167	2166.55305474208	1235.66702356626	2123.71602604173	2217.46274810137	2244.75822950637	3310.45685670083	2708.24982545843	1270.78305068247	2710.42099816383
AC012173	312.825836656288	456.675871338524	491.068176211823	482.630928483207	380.90493079208	339.010347263751	368.974952586261	288.664947650211	179.08296988255
AC022167	28.8269887404505	21.9189244669695	23.5834889401625	20.4779850019822	27.1913568699534	38.9250478290549	16.1380666644936	18.1144026579506	33.0470070936626
AC007613	222.480234644284	141.8758614085	163.933024596859	497.650564803225	138.978098497442	250.388840550445	186.419446655447	538.3970712122	95.1123405649135
AC010654	67.0427413359156	46.1354623203799	74.4170746416602	39.0998108821644	50.9605413972818	205.151778730467	367.80904560566	445.45938122159	275.193663964276
LINC01786	13.5867248639789	29.1281632445979	30.513032401103	20.486099674249	15.7249820111085	18.2221166907498	0.105144511503433	0.207268367114319	12.1347712403751
AC133065	33.0256128725166	66.8588297023417	46.6217910507865	23.2548630155451	18.4866001929434	32.6550968497445	20.4042407474262	5.9567529038702	9.11251008497571
AC007014	59.261702478175	72.2949290218665	45.2102939409078	54.9573827135583	66.7366960752931	31.1289075417991	79.2191490659283	55.9045585448289	51.5999917561874
AC007220	33.0218982138588	54.7778473399313	43.9031229458043	36.3172583729746	45.4141300766063	28.4384307592628	47.4230900734612	38.2222127017813	35.4123112030059
AC009121	18.4475005758637	51.5165834488954	12.7764392330685	14.5569950352728	29.6681841568131	2.93817505467345	19.171494341013	26.0225349881159	10.7962093637025
AC099489	125.310389786639	194.936740119046	364.784347225219	347.569592980977	146.394645913085	94.8298860699515	345.134975598001	1669.88005787171	577.700443982653
INTS11;MIR6727;AL139287	1971.27006347611	1849.76268690606	1644.28303313628	2047.88950221469	1959.28882451293	3295.08599418209	2155.36524921799	1789.91905892515	2864.2029021195
AC109597	741.274701366765	1032.1787546947	585.963077580833	1776.80898366065	1760.07533613335	1484.31559657233	2480.99725127828	1130.6837747785	2635.54800500484
AC007216	832.922301906118	1396.5083105803	1932.59482694395	2242.97655801506	843.048539751096	686.503827917916	426.362328045582	373.163435017365	292.733188972374
GSPT1;AC007216	10681.198321383	8764.82217980564	9991.30860173258	11879.2489265178	9135.62051433612	7199.39061601893	8260.55667601385	5529.17420527879	6152.32536124215
SNX29;AC131391	9453.15462023742	12314.7831868686	10147.2209201008	9724.1888561083	11786.3384957738	12221.0909451837	8990.30235217869	8720.91957737885	9469.78317747596
AC007601	59.7363975072633	94.5063538486647	100.377055097492	64.258849105123	111.707037242333	90.9091373733209	67.3088682765961	30.7038770589852	58.6821270022289
AC007598	48.5711477975123	60.3024798594926	47.01757861192	61.500070160207	52.3559455084241	43.8304909027406	57.6410062898687	43.9144720092074	36.9319974879964
AC010333;SNX29	410.950981894691	768.018701997722	482.954473788804	602.810307265498	657.120491822592	631.915958619657	512.097287208037	546.106253902936	354.110914959989
MIR193BHG	3.87661087214061	4.23460331746544	10.8513952771531	6.5287573833229	1.81114331881942	19.9019134116815	8.53715354312245	5.95430732725117	32.361482872338
AC130650	54.4059626280495	40.9963576771869	42.0806567704784	64.3044505998265	58.8598419792262	48.9841201927532	16.3047297697649	5.98197640741888	14.6755109539932
MRPL20-AS1	1047.35091255436	520.754478163729	428.268552937038	658.70739986132	709.941518271533	464.625445756142	589.00147540114	526.35212558676	567.579882380813
MRPL20-DT	112.70546747164	148.063342865778	79.7212991618991	63.3212474015622	64.8414434006526	51.5069544086323	55.3202724749849	17.3234886318702	103.182849662425
AC138932	98.6109446676142	101.768702568408	90.936421749665	75.9092018332791	110.765106511116	75.9313911465202	88.9098974501745	67.2868005222894	62.2247606578177
AL590822	41.1183552609345	51.2944747643254	55.5564915293642	65.2369911342226	49.4181139016263	23.1300433954288	32.5738917146093	129.302874518259	34.0680577109178
NPIPP1;PKD1P6-NPIPP1;PKD1P6;NPIPA5	2267.59554592322	1972.05461333542	1843.21940821157	2202.55319729717	1838.78941268998	2162.36536421658	1595.19775352479	1576.20343329972	2013.33964987205
AC136624	8.74297985597786	7.67236015563349	8.96036704508148	11.2008760736016	5.06364626543227	3.58850002761072	6.55828310530144	4.31136831770815	4.55416528490081
AL513477	22.3453168242615	12.749529289905	2.60259020883472	21.4247176918815	46.4619080407174	16.2568543114281	15.6666106104388	29.360362358342	8.10141070923239
AC026401	208.392207625383	214.634293641252	236.118649498407	240.848448608274	208.057869951051	308.709632044703	253.095204236948	429.150223372287	203.869314725884
NDE1;MIR484;AC026401;AF001548	2892.28977255392	2668.99783377996	4471.49129664906	4120.01413627966	2911.11129550439	4205.36463872196	2790.10223748263	5214.81372546279	4228.01514703522
AC130651	35.9460457967513	29.8926928698364	37.6378501501146	54.0873193014793	16.6323423102835	24.3900254791587	19.3165251875964	37.9876690109814	24.2837180759403
AC109446;XYLT1	459.52398844892	852.626947436842	705.190162114305	741.623797203499	1255.89534224155	1517.85436778077	1127.54221441686	858.933869330727	800.282583941259
AC009152	813.489513822553	1738.32883553336	2308.97076809584	2255.38586106807	786.81510030049	1168.72351812175	383.961720324705	350.165338021533	326.795710846306
AC126755	7.28610638898552	10.330561313739	5.80052891887019	3.69327028396372	6.94617726832352	8.17377073658906	6.5925791760074	3.6860708084879	3.54560739252628
AC126755;PKD1P5;NPIPA8;NPIPA9	5965.31487794946	4610.32746091952	4518.03603601034	3834.87542688397	4065.00173805712	5889.52637179556	4266.19117002037	3622.0683329791	5891.29430661562
ITPRIPL2;AC099518;SYT17	1829.43188217673	1505.9818876187	1609.36666869763	1053.72504651562	1481.04649032717	2137.04479763184	1942.55332430662	1100.97745956574	2473.67271486772
AC138811	4.83521650958252	29.170171368867	25.1262790232451	21.4349817481775	13.8730671983222	6.31325477445403	7.21716445801968	9.75331113657824	4.05213522482932
AC092287	0	0	9.07546941042741	8.44954652595152	2.75667128946214	4.46127174884284	13.167550550343	12.6474258467439	10.1181739446454
AL139246	103.227584307289	116.124037791411	77.923885406744	103.887242098185	78.7554314515396	148.419467326072	143.779559004023	538.356398059214	210.443671376993
VPS35L;AC002550	2071.33885870401	2026.79294186786	1429.20139315438	2303.18264636917	2273.48970780827	4272.30771612479	2838.1276706321	1922.96075829884	3644.24551866926
AC002550	13.5802507733723	21.3011762896687	25.9460139498563	73.7187785039245	36.1453926747585	23.5091102821607	18.0845264270589	19.8749911720467	23.2692946627495
AC004381	7.76833709326652	6.80376560539007	14.4201572113256	6.50173833963028	5.53129478095196	10.0160099277987	2.50634950894156	4.35634151968677	5.06058489218845
AC092119	68.0160690907959	67.597860321722	0	60.5657697696647	76.0350670099581	7.60343938811461	37.2234410057225	78.9767548011186	0.00796600074920484
AC009019	1.9225952586802	25.522383065229	10.3031602069873	10.7167024527614	0	6.78847780895311	2.50942103964347	7.68580089388341	6.07078428454204
AC127459;USP31	696.605080509611	681.608745412558	446.205550234057	817.13940791383	308.579487518773	1151.72951707257	1021.71284524579	543.515465055563	676.850846732599
TNFRSF14-AS1	373.065186598585	512.276670036355	329.711640940276	383.842424705526	654.377443199097	795.499377090688	728.503679811557	1134.46800038878	647.510929593931
AC008870	56.9946079983195	79.6008930590547	30.3981984327738	71.4482440724534	49.7194747071631	32.2967307196517	22.449025629494	11.1052329963124	21.2477191893881
DCTN5;AC008870	5926.44727983161	5748.61588400999	4293.09960524172	4577.45059587115	4813.8766639232	6603.65946256978	7453.97726869325	3090.21968867946	7845.95329197123
AC008915	17.4938348531362	10.2048657665318	6.20456867886656	13.0318680393788	23.6923399998321	28.6248091437098	17.3621094717119	5.22089405712317	0.00709157570431529
AC092338	1014.9419696185	1062.71936464909	896.058305586754	1287.01875166296	737.405094158654	239.204903114719	370.648341107306	505.342201753159	336.233420515166
AC008731	70.908670389483	86.3281361276914	154.192267422521	87.5595078971938	122.351964597902	51.5388342547036	57.636200811614	38.3153343045178	32.380501765358
ZKSCAN2-DT	380.849987091677	301.849820419275	384.432660621806	261.782640674868	349.408131078673	222.370973151323	334.046374256926	182.655415474648	168.963761607158
LINC02175	162.241850585152	206.117352103349	152.302032090031	143.457172043553	243.784254460605	215.136743329389	236.807145990709	205.228812953558	236.744537121416
AL512413	10.6678851053439	49.8374402875837	22.3901707972371	11.135643781136	20.3735840803865	5.41252335321606	4.85030500189309	8.33201790396276	4.05076626148329
LCMT1-AS1	35.9369584783487	52.1829086443538	24.1264421542531	66.1895739527849	50.0514735525024	38.854488136264	16.9810131589971	53.6333167120615	57.6631803717549
AC133552	24.2976185867143	16.2136831674676	9.79389906387138	13.9496141335615	28.7788970507703	11.6923274000689	3.7710843044455	11.5734572864444	61.6853056485531
[truncated: 3,771 more rows]
