# Supplementary material for: Novel potential metabolic biomarker panel for early detection of severe COVID-19 using full-spectrum metabolome and whole-transcriptome analyses
Source: Signal Transduct Target Ther. 2022 Apr 22;7:129. doi: 10.1038/s41392-022-00976-2 (PMC9026054; doi:10.1038/s41392-022-00976-2)
Supplement: Supplementary file 5 — Dataset-figure S2 e normalizeExp-LNCRNA2 [file 41392_2022_976_MOESM5_ESM.txt]

id	count.CAP_1	count.CAP_2	count.CAP_3	count.CAP_4	count.CAP_5	count.SNCP_1	count.SNCP_2	count.SNCP_3	count.SNCP_4
LINC00544	33.5149674351677	5.69163669972032	3.46410033024436	9.27829470084997	24.4476084004867	11.532734491438	11.7175259407603	9.84234457602494	0
FAM182A	36.1137147409722	79.2765269900667	12.338775060489	3.67115257259311	3.891760809515	45.9865960518263	69.3437374252674	29.814703550494	16.641359365958
ZNF667-AS1	122.755058957943	15.2207893709136	31.8357480073469	68.8916223773509	132.939530887055	80.5540335189125	27.1935836419191	27.0647158232362	57.8071642178901
AL512625	59.0676000382753	91.5763741362821	42.0568153137196	44.1992355111891	75.747149868865	50.4310981765008	40.0594649672302	27.0090563800138	38.2070602412888
FAM182B	46.9410652963441	41.969249780888	12.3293343296609	38.1789615823848	34.204111037368	52.1638516942763	67.075488867881	69.0179230289053	9.78096909971763
AC008969	132.549323763903	156.383629557312	303.258323389237	110.763109080457	307.872690702323	225.532405618066	123.73848549111	53.9730586102502	196.931525010826
AC105206	15.3100298865426	22.2610936342976	10.8778835815535	24.5440101160328	16.9369204414156	21.832077727063	20.0127979421407	12.8612943544293	15.6713895186711
AL161668	13.2213424428376	9.51950725811865	16.571111464759	12.4046602714744	14.3342819634871	4.71247814721871	5.85672923013994	1.60435746817789	5.22660213418165
C5orf64	0	0	0	9.44521567812298	3.91484833804578	0	22.2753863431209	29.1555924859091	5.86578516600502
AL162457	26.1308838509275	32.8997755478164	7.44752091838798	20.9188353998527	70.4041180574332	24.4751667023997	0.0940283026647357	0.210736240833207	18.1381740403895
AC004832	60.6750369078958	70.1120232117422	40.297552046017	35.8183788934235	50.818690825626	12.7625308680567	29.3786103574979	26.0455892211134	16.40371774855
LINC02724	5.33378863197074	28.5849054096901	84.3264706233356	62.4066049209358	59.6220464035397	155.661006580535	123.679442454671	55.3429329887151	119.526085339717
FAM87A	2.67179173362233	3.80710987130487	9.8808878302798	2.77037211549325	1.94457662305794	5.2504803532179	4.80042078627328	5.81795023984431	20.6016015992821
TSPEAR-AS2	45.3715109953603	0	26.7042250463632	0	0	0	0	0	0
LINC00315	13.4694625459862	34.3405853650886	19.4550058261642	21.3916084734888	51.821777213418	14.1406456452634	4.82703265473665	22.3292802416578	13.7144050581737
UMODL1-AS1	0	85.1122556247528	0	0	7.80416071044261	7.191918058957	0.0594097003740657	0.127789665217768	3.92157835673901
LINC00482	40.5630812818718	80.1438370744148	31.8600962720373	71.7342476749633	19.5305924788094	123.739158609568	147.280391093824	127.240354240019	253.762759727705
AC069277	0	29.6235886500961	12.3874761928047	0	28.369153292626	0	0.0408272981757367	0.0859927666652481	5.90881831416827
SPATA41	23.4060247518593	11.409443334332	79.9701209215204	7.39476038666808	57.6784163176325	61.9126581429529	43.631011020014	35.4847749638808	63.6867516080408
C8orf86	0	0	0	0	0	0	20.1014443043666	80.9150890296098	16.6442909317133
COLCA1	17.9729940931391	19.9966601459136	142.220790771267	7.39383775638268	28.3317265962059	109.954694721846	9.56047894267009	10.1973362364172	18.6022650872813
GPRACR	0	0	0	0	0	31.986579896556	26.9348434217588	0.225170497492729	0
HMGA2-AS1	21.5735217724213	73.4332451997581	80.6925168332672	77.2910618347068	84.0555378465195	59.2546366230302	70.5995277166141	27.0746520287149	45.062955564817
CYYR1-AS1	13.5020577523035	29.6042477522823	0	13.9489913725281	26.402043529012	5.32747793546959	0.0678278719772905	10.7208979953687	0
AP003027	3.62543206899668	3.82522880000727	0	5.6386677502379	0	15.9546615993168	3.64865755453883	0.213195386364783	25.5006753661895
AC105020	7.77523209234188	7.13038910219631	13.3008814345049	14.9102946070821	17.1120549228873	15.6597112596646	10.0484071637355	13.1468410487187	6.52168223793063
AC004988	44.5101988127163	0	8.82011499839242	0	10.7448783283193	0	0.0604315585897695	13.0572631726783	0
AC009163	37.6182260159057	77.5096535874181	38.5177301953464	74.055395368386	36.8842149322285	56.1131174263071	57.762350359983	85.6654819757406	65.3946121278496
LINC00272	2.65437902566062	7.63437160464748	3.49538525453162	17.821188384456	0	7.14917828687525	0.0667017264699155	8.12615735681616	0
TDRG1	22.5880161383939	25.7780356010499	0	28.9259931490524	3.89298573839139	8.79797584134196	0.0964195358135722	5.87789189675334	34.3339396843716
LINC00951	7.2683575669301	0	0	14.1149716998981	0	3.47988198569327	4.77384341649443	0.18428962864229	18.6509136981718
LINC02731	98.412032845366	5.6848786202342	101.176968111942	34.415472690296	42.9940413287824	21.15562129449	57.6064024663978	36.7570127106004	33.3064188192819
LINC01973	47.8928952533021	21.9193249668116	16.7859858273161	43.8091864640161	7.80169320623494	17.5982613239763	88.1684202258894	78.784260639817	12.7205115829368
AL590399	45.1271763894526	33.3710411819644	11.1445735041408	48.1344433891506	39.0941014088328	3.15557430771645	34.7461625172599	12.4029391650876	20.9032518502424
FAM83A-AS1	8.95998927870596	41.070648485107	27.530145799095	19.5483733533462	0	7.01851588327653	29.1437662256801	11.3490171133383	0
LINC00654	110.159586208858	18.0839959098995	99.3893421336448	39.0752869809643	25.395006914826	37.9358425724627	252.824495389981	7.38794914778287	77.3921816383352
LINC01597	39.7576788373405	15.2356912270998	19.4668804416319	22.3338201148674	26.3878036748945	78.0673436325266	0.108851587612214	26.9064278492989	11.7428712225366
DUXAP8	45.2061011344813	10.4603208834116	7.00866383504757	24.2041525414239	33.2379928887456	43.427145267035	2.48871464728112	0.243707569247487	51.9532976845977
LINC02693	9.84220176366781	23.8074743093353	30.0664003575145	42.7992167748918	217.04608097704	482.942253482848	17.813999164821	18.693747860095	373.292748055452
LINC00671	0	40.0523744471876	61.2500676453526	27.9065853667787	62.5660691609099	54.7722888123372	0.115445632350671	74.8749462272492	166.588050326852
FIRRE	63.987646351791	123.978766948511	77.0757763083748	93.0932995636715	199.398094170202	226.378323008317	307.277628091031	76.5475330971557	102.859483783724
UCA1	12.5833960226632	7.59851820208302	33.7829522120531	8.33616308806968	35.2049981387615	36.2142398359221	17.7940493105028	103.774353838705	22.5210741533939
LINC02026	13.5761052565323	7.618547411242	13.3475053868499	10.2465136157904	0	0	14.1435027116704	22.3243048242748	18.6215616758529
AC010336	3.56024383319278	7.08078720539755	8.1127956260048	5.97067523579643	10.3405703475976	8.29785696906526	18.3925065519788	11.9060091674162	5.86787201021957
MEG3	53.2522129216947	29.5454077035602	10.5500628732895	80.1659305222761	27.3550195205484	19.4496963710866	28.1702353198925	5.92996722428143	19.59433904927
AC004540	47.3248745450611	56.2594651254957	81.6078689672762	71.2443156200383	38.1046427060621	57.9011344567934	55.3909002339043	44.6342560413288	76.4248851041156
AC104472	37.2672643673687	30.8187141185333	34.5460929381644	54.0309311117202	43.3285788298366	21.1653626678738	43.1326741790996	19.9772538692703	45.4025556165413
AC129492	13.2319934943624	6.01448005961084	8.82521295333484	10.5381191784371	21.5203032074901	6.73448095990266	11.3723121096897	11.7202796512504	9.46828981845204
MIR99AHG	47.8094173361208	33.3610687030979	59.4385158728982	29.7648528492864	49.8455058635	10.5256039737814	50.5252641264797	42.220641087429	22.5255227268111
LINC01644	0	0	10.6199741228055	23.3577488763141	23.4822724605898	22.1815511186739	9.49238741259611	0.22090618639857	21.56628434341
GAS8-AS1	5.35105571311103	3.7829485777461	31.2118450946529	13.0288321090333	12.7023475540505	13.2264513644081	17.6734746803029	11.4656308290416	24.5026632963307
AC112721	9.44199539377013	12.8742939699429	7.4845339880321	5.07992350700029	24.9495741440885	3.53251648648371	0.0624039573033743	9.95174125923641	0
AL157371	0	22.9686305409297	8.40527550367764	0	13.6935034654525	9.63127130993304	39.5870000901798	309.982044286706	21.047529396589
AL109659	4.89566220610706	20.0443299629718	4.35454047393074	31.7575923014509	10.7427722817506	11.8658170915757	57.407307638825	10.8508524404321	17.1369055682447
MIR503HG	23.4515738096484	14.2835320611926	26.6140747216672	20.4733447351884	25.412677190098	8.74858587844047	57.6762556283699	50.8181544437835	66.6316372939033
AC006372	4.86751900192496	0	0	3.74155582518917	3.91596805242265	16.8556610276639	3.64718170241473	18.1090767420789	6.19478749435407
LINC00691	27.9724806092543	50.6070700989431	31.0575010748552	0	11.7140882773125	0	12.7567951183164	10.9755014409446	0
AC097468	0	2.85937032600368	7.84434235948661	0	2.60402437140904	22.7780301257478	2.48043063924161	15.959575736755	12.733403847908
INHBA-AS1	11.7116086142588	18.139648838063	27.6419129119745	0	4.87249632708502	19.525991620495	0.0957807806012569	11.3561731122949	16.6624343775738
HCG14	0	2.85747087507299	0	8.4838069636133	2.93064119411	20.3317107041644	6.01474777019513	43.163934546649	8.80494570497689
LINC02828	0	0	8.05680165900819	0	13.7281589109839	3.44681990692126	35.2854645626791	42.1055382993554	27.4310101021645
LINC01991	3.73714516457543	0	0	0	0	0	0.104493780803921	55.5637062976553	26.45816295645
AJ009632	12.1705628737629	3.30644254154658	8.37831099323938	35.079894079401	0.961950971142539	7.87877329023878	36.9481661458004	17.0649306845014	22.0433249559824
LINC01133	0	6.67804549089682	7.10610731644919	7.46148232414373	7.82405003543232	14.436375948036	0.0670729711568827	0.145558855799428	0
AC131097	92.126422963075	70.9153696335297	28.011579720973	32.8698031533077	13.0134173074694	68.5728529882388	357.325143681412	756.269181231746	241.9825664758
AP000345	10.3216048118822	0	4.11446043200592	5.27632192686463	4.23100152971629	4.05910326818296	13.6766244107433	14.4067355313888	6.52372195232782
LINC01754	0	0	13.4812132984347	4.64596478344382	6.84686117213803	18.0028798995141	0.0732831220882852	0.160197838751654	0
AL391095	8.65249864643902	32.7630536464451	26.9049111904617	30.43869960325	15.9535712971426	21.5581765221005	14.9430341554254	9.60486011723792	15.6741144265671
AC025165	6.95770003163799	15.2861102259986	11.0923968107296	4.85292097703682	9.03734813602056	11.594787060842	5.33201239373247	1.2869216768853	5.13943971145532
LINC01657	0	0	7.17880924774598	0	10.7892182606599	16.9799651231964	0.0827145738321606	0.182854509194851	8.82179593597058
LINC00853	32.629533323787	11.4311071840525	0	7.41201840782258	18.5758236615262	16.9504435320761	0.0853248212603055	0.189217895662533	11.7669025895956
AC096677	172.299400595011	130.640714392735	154.694042311887	141.522128239322	142.686767009842	282.550907022698	205.556224444333	128.710051358466	168.017476941888
RORB-AS1	18.9584998769575	43.0178542333199	3.46372926112539	0	12.6988282572296	3.46407883757959	25.598962200689	11.27815769449	0
AL445645	3.54594335346954	21.9907792100824	6.15262872248498	0	20.5475526136596	38.0729959322564	25.9347943302095	14.352617327753	27.4313933471234
LINC01058	0	0	17.8197540385095	10.2376683697335	22.5094428503872	0	0.0361524897028935	0.075752981368269	4.9252343958505
PPP1R26-AS1	1.79382334748644	0	0	5.66906484164959	1.95325516988627	28.3429754162766	13.0373624632669	4.53515526440095	33.3259655892824
LINC01671	0	3.81944390173345	3.55072179802221	0	7.84562438348139	0	9.44207858664124	30.0521078255956	0
RFPL1S	45.079814391373	42.9022736526771	32.745722310134	66.1318250457603	66.4655278224289	77.8174913854653	76.5542300086862	17.2725258333658	100.92301498836
LINC01107	19.9310623754697	11.4425427897698	7.04416235585564	15.8586294328091	0	5.31812276888737	0.0701340712347656	12.0667990923148	0
LINC01703	12.6586195871607	14.3286646326874	7.05679392581487	12.1214900170604	0	0	0.0994636214409477	34.6377382142036	24.5077133407896
KCNMA1-AS3	0	0	0	24.4589474487395	3.90178703388056	0	61.7460974930143	0.227943862125121	1.94472746814466
AL118511	0.617057582635251	0	2.82156786719234	12.3954626040573	16.8957943131029	10.4790641536646	6.46902453053261	1.28142252176076	3.66671872179503
MEG8	17.1114336706195	39.1496418863102	0	35.4396917580797	11.7158874882577	3.46674890311159	14.0522192178547	5.82016947331201	13.7249509914371
AL513210	33.7500228199153	0	0	6.49981945562151	0	9.80389168168525	11.6025213436741	0.169447891101374	0
AC009365	155.557237315879	163.057934228713	273.520418197696	316.156379262114	180.310133008062	106.957531674569	211.856882253174	75.0609747321168	89.1468555082972
C5orf67	0	0	0	0	9.8356592713033	9.66008649225327	17.6943325465968	4.53068904110752	42.1599846086605
HAR1A	70.3940819128353	20.9478225596981	56.73965614511	60.5315236038382	52.7740027691124	42.4954425091301	27.1246664141824	11.5771492154617	36.2538814943048
BX005266	4.44568797738921	8.56334815712841	18.6645120441914	21.4631986319591	11.7236755309555	13.2460385264408	18.7926422296968	18.2523758433745	5.86585442320261
AL353803	2.35889536047431	5.72281392512694	1.11724120365328	3.70366414439665	12.7367295367496	7.28869378642759	17.7080835870677	45.9441147474517	10.1120019765683
LINC01918	5.36810778337769	3.78822604435866	15.1465363650238	20.5813014382209	0	9.76345611855794	17.3946504558646	0.184326680557361	0
UPK1A-AS1	0	6.68614633515126	0	6.53162446614491	11.7563052194261	8.7997596609136	9.4781062283428	0.215700074085496	29.4256363387806
AC020595	0	16.2669178082709	21.5073301299169	0	0	0	0.0490790801825325	9.01519932256378	0
AL138749	0	7.61691046757159	28.6425111884919	0	10.7520867147712	0	0	0	0
LCT-AS1	17.1785035267755	0	0	24.2886504810796	18.5816356596579	0	0.0331272959746582	5.06539342516742	0
AC135178	21.3725251300954	31.2223689695208	39.2352565766075	36.7778225273452	46.9195099937075	35.8379575765959	23.3148467205699	24.805134819843	28.6556294517407
AL023802	17.1104205031556	23.8453308416848	9.68152705497743	40.1148018145365	13.6723320666122	2.56373054890229	91.5811904937357	61.8859959199833	6.8419029260667
LINC00511	21.5918649248562	4.73158877533709	89.7306193640345	24.1737637470829	57.6739070375215	22.1071179935113	16.541874243396	33.587901464316	8.80466576028855
AC012065	25.5172093910894	23.8202732220791	66.315292611874	62.7602402424943	0	82.9448537491811	43.9940621377997	9.267970966675	40.8181591468738
Z98257	8.50794648195086	70.2645580103805	4.7924199370814	12.0723614557217	0	28.7509742453751	17.7373849975388	26.8170240573657	24.0012089189691
AC104667	6.73877209250972	8.1006680588396	12.9102251891646	0	14.1862229455346	6.55496752955736	0.101880312462113	38.2165602609086	23.5208844417996
IL21-AS1	4.44599705234388	24.8434995737104	5.24892084008253	11.1582691863335	18.5789149110925	0	3.35944226149948	0.0530759733221431	0
MGAT3-AS1	0	19.1143575154023	0	29.0114845043651	3.89545048969703	10.8606429596612	0.058867984732075	0.126545641641612	0
MIR663AHG	5.34061874020012	3.77989312944412	37.3536731507752	7.40255579203267	44.9932650459323	30.2074298130382	4.82989918018964	5.9022344274667	16.6568940570945
SMIM2-AS1	0	0	0	0	0	0	34.9625062628706	0.217965776371572	15.6790781077606
AL512658	12.1229066343713	9.02908624829968	43.5720604730005	19.0712219101633	27.3695272227239	23.4587708219691	17.6917949212813	11.4896817302853	20.575325947108
LINC01624	26.0857541170384	75.3373361631828	62.0260770550172	74.4866897184775	126.09631501132	105.185443616511	134.279022481296	21.522971338252	228.299174555752
AC018647	129.263637121613	119.509407343534	166.66990344227	162.016859384709	183.416032134256	297.12447197089	180.673784335351	145.654064812276	257.997143547582
AC005392	4.43800521071628	3.78023339308858	31.1140874403831	9.58250889830381	44.0186553675612	65.0609092183393	7.99395916066474	403.443917933168	25.4560904499622
LINC01132	3.61938691213488	0	0	6.58252477228752	3.91355964042744	47.7390426227653	35.4030394762538	60.5967332951393	42.1241666048441
LINC01736	0	0	0	11.2477810343094	14.7007564803923	32.837904272348	0.10200485104923	0.23087591304812	34.314350259752
LINC02770	10.8011562927854	0	20.462636643611	6.48053869138881	25.4363630696021	19.7836637897844	0.0758597574833839	0.166336083719891	0
PCAT6	14.6583056064043	0	2.6189295120503	0	3.90603009261735	0	0.0945554124712258	12.6918097811624	32.3764990098763
AL450322	2.26781034755327	0	0	4.24846099142983	1.46328211448926	8.33510512249159	7.17507190684893	29.2749799245857	19.5979991760893
LINC01013	0	7.6375947601144	0	0	22.5463612346465	41.8140103258559	17.6510742491706	0.225689285637345	0
LYPLAL1-AS1	0	4.74494425613435	0	25.2810257581816	15.6534039868311	5.32409798350538	8.1104876900223	2.93935905333034	0
AL592494	10.7922451638003	5.69289531983102	20.8881763577894	5.07615054117758	27.8792463480178	0	8.70136122040895	3.62438690484913	5.88195923090838
LINC01205	0	0	15.1897818123069	10.2632437633194	11.7395996243604	9.0677695738622	0.0536720831739428	0.114692930571562	0
AC010737	0	0	0	13.9820937405919	41.1264764524174	10.6165250137544	0.0905233114346391	0.202014261398083	25.5129421676207
BX088651	11.7491405500872	0	7.95589768940283	10.246147962543	15.163531694155	9.74653670115794	12.8502454258675	8.47142182677569	0
AC008269	57.7360738479939	53.8804796807706	55.8527876384502	38.6157592721011	51.7965299747263	48.6692330404975	34.1886828711124	36.7469320560249	25.9543649682511
AC105053	0	0	10.7150528182311	19.7166446117866	0	0	0.0688128109395085	17.1550775349554	0
AL358074	7.2040027033205	6.66679654822228	14.2842236360871	9.32187041874383	0	22.0446439040771	43.5525206296301	49.2672659167927	29.3856812475362
AC004975	0	7.63353169345785	0	14.9892501658909	9.78296687193166	0	18.765027525534	0.217719047722769	31.3868759366908
LINC01150	23.443189108786	18.1034897429035	0	1.81103449401744	75.3221193163986	42.472499530321	18.943741835644	33.9125513520921	36.2506070441623
AC013460	30.6461365451341	64.8984511664183	32.78292921069	4.60128430901426	42.0288534223343	14.9634272899767	52.8193833271616	24.1120748158033	21.5467500106466
AL359878	33.8410151603261	18.5749208647248	32.3679429415168	26.0593109303735	30.7862396297957	28.6766556316483	48.8852304395602	52.9110774581997	52.9074006215717
TFAP2A-AS1	7.20216378747047	20.1077447418874	3.48550178808473	3.68904617462498	3.89807158506197	3.53401565804407	9.17385708704979	0.133537150806622	0
AL590666	220.626223829773	317.020263766501	164.669598410457	224.211473424734	184.90367103747	186.892197000666	218.151466906858	189.295447775901	210.052511092937
CT70	0	0	9.98145234797667	0	3.91384733361082	8.74713808005781	53.0578612059115	150.320300708661	42.1185816055042
LINC02641	6.24689993915041	7.59970195299258	20.3969195018848	28.9098709497741	27.3773898826058	19.4432254111829	13.0329286551891	23.9245637846783	20.5741306848995
Z98742	3.10982429849319	0	12.517555447564	8.86735276072719	6.84123209489492	9.26817333713617	18.6785489969666	7.19684501363681	3.90693114774252
AL590068	9.68680574780383	16.2418204077226	7.05160806965814	6.9583596681069	9.28136130678572	16.9602838174138	14.534759140658	62.2079482125231	19.8309833962399
FAM41C	0	0	8.06480852867726	0	12.7478797109575	4.37373953555639	0.0836430436357536	0.185113287268046	22.5830151995364
LINC00595	24.5386043825028	3.78774384496743	3.47769542458465	3.68403171830199	10.7524502935766	22.9930208030738	14.2103698961071	36.3626956818477	9.78487891178465
ALG14-AS1	59.5484909810243	37.1747288952753	44.2999462530104	64.2670896766821	45.9300754599345	19.4756919485517	0.100425680981372	8.68431774487551	33.3382512816621
AL035409	0	0	0	6.52560333339761	20.5908960704306	7.09622193110504	0.0767834260807216	4.33744749533701	9.81125164061108
ERLNC1	0	10.5065711104427	0	21.5618963482285	4.87808721519536	14.1347268946051	26.9195186178473	0.2234609932078	15.6759222663159
AL121757	3.57161191714561	5.07870033681598	12.8467251786579	3.70005824257774	2.595288184645	8.5093008910468	8.30584403305456	9.96654684757979	17.9738354306573
AL035252	4.76732140710768	7.62292097663937	4.0796998892701	3.99972904125229	19.9081242994126	16.468014846658	16.9353730911056	11.5179925809269	37.9023875373163
MEIS1-AS2	33.5091648104733	0	0	3.67495639513923	41.094133244353	34.7634644620292	0.0952142557036479	11.344897690842	0
AL132709	13.9280752676815	23.3578139910238	22.5852900563045	38.6857556048084	24.9201480856473	64.67260977179	25.3937456763178	14.3974743983807	32.3277842821646
AC068580	509.421068702798	473.966052551485	325.300008550945	639.948282869548	410.716228241591	337.210822946878	1399.49271706622	6013.28875723186	906.965881069184
AL391807	6.23648346785008	111.58462942167	228.94556834322	24.153855963176	106.53015305297	46.0248060192577	35.3389399668069	35.3059695207372	15.6627675004771
AC099344	6.86869028732134	19.4226545577872	25.866716817674	6.17142008619381	0	7.09307007120336	0.0774305176083367	15.3136595209928	0
AL078587	34.2845304603152	57.2710132105342	10.5566327731054	9.72635768273352	39.5885877853079	24.2778352752874	22.4485955826194	54.6765716239225	20.5652135378445
LNCAROD	9.03982812948009	0	14.3002871723369	0	11.7416646762636	26.7134223877893	4.81462252643923	0.211219868812315	11.7562229929903
HAR1B	10.7741056533985	6.64419746589113	32.0092924033277	22.3583257576469	20.5248476336016	0	12.8309435908675	0.187064048790699	15.6994604265485
LINC02884	282.335074371394	239.359727802064	180.797338412979	61.3977242383643	552.224644578014	505.935404645218	200.296384696092	131.571496123093	87.1803521941561
LINC01750	10.8446612285812	10.4978171988452	16.9617171811952	0	3.89713181355041	9.68942477182241	2.4784425717403	26.3213640863441	11.7537072145126
AP003774	11.2440596061612	20.0436511019105	12.384069666871	12.0867770451253	16.6163899350234	43.8175573782634	18.9374488300389	49.1494960769113	12.2325999350686
AL391840	1.76271103901294	9.59678163250748	5.34916841529158	0	1.94572893689408	7.01621003684252	4.82062485847098	35.7579113559666	1.94523791627839
AC010132	20.2817498456364	10.9402717958428	9.23557546659737	37.3053540566641	28.8389844797488	17.7644983613571	2.47330413809548	11.3016265973236	10.2849338407142
LINC02595	58.68603003396	42.9158601990938	34.5477364227553	30.703697089693	30.2891060416352	24.788906356769	31.6730295588565	19.7871382492001	0
AC010731	14.4880957281217	1.3997531009708	17.8450675199176	4.62026095805218	6.8340943746396	5.39101295129407	0.0538100788079465	2.82822506691858	1.46337591665009
CHODL-AS1	33.5177406788065	14.2981983311234	0	7.40947007385488	20.5313922374251	11.5630053021507	10.5266424126437	5.74693799839542	0
AL445228	5.37602269496443	15.3022622997431	0.813767297498319	15.9004364187938	1.94040549359703	1.29082548509336	0.0510357423935937	2.1647224573332	5.40573212262357
AL157834	7.19883358255163	4.10956313942263	8.56841915218283	13.0767333017721	6.83632852368537	12.9795245164819	8.69118204932338	6.31547582832161	16.0105488343877
AL139393	13.1797290315772	22.8858070806538	22.1535291266065	14.8679500600178	37.4823625516871	37.7202774930974	23.2522723137371	39.5302371766275	44.4182341706329
AL031432	40.5817800796396	40.2873470914579	43.438340966411	31.1679446376194	49.1145037146133	37.2936002115259	56.2826476709296	92.6138477779	62.4558947319661
LINC00384	3.54293168305316	37.3189052706531	0	17.7263234013099	0	10.5209088073862	34.1976658470681	77.1286731617651	31.3452287762027
LINC02181	7.20246477002353	4.74906732923258	10.6745144375951	0	15.6610725613583	11.7556785346904	0.0611590449685331	0.131817745516071	0
LINC00865	85.6581445186082	20.9422358405726	82.4026287636616	104.276763794881	254.147234901645	154.904937666543	44.8557629718697	0.265577609484531	91.1192731352795
AC093627	38.6681731821933	37.7845866626929	27.436291886855	48.2037962366831	37.7471683084492	68.4562931901737	84.5947330343659	171.367686564126	152.720529562161
LINC02802	3.55035582238987	22.9675916671044	2.58675104200071	9.30753259764706	6.83414060285355	29.2563683152138	13.0250470877357	21.1376559787183	8.80559458284516
AC239800	0	38.2186965737712	12.3698108294308	33.6019921112834	0	0	0.0865400429663663	32.4084850506427	0
AC004990	0	25.8180677292651	9.72683919445813	20.5461603161437	0	10.6855656957675	0.0802129103252693	0.176794043837135	12.7569520570752
AP001610	414.915346331955	24.7573403429337	30.4945799573935	33.0012347973512	33.2114053171244	60.9113681417955	224.448665145592	364.867051104201	411.498439573054
AF127936	6.2631822353751	0	14.201139706381	21.477759125964	16.6233229531875	64.5031101835982	159.982213508346	8.80499413200478	97.9755776641178
LINC01725	55.0041349211268	4.731686676852	163.393673951604	28.8201927543686	50.8146739826635	3.44834715482815	25.887018040526	11.5252196965236	45.0948606554537
AL121832	101.29648071767	204.756731929771	100.730993273279	121.349192683868	96.0955802319927	152.889406235009	120.670280823315	612.6774762836	248.192119242496
TTLL7-IT1	3.54084898755238	9.52065613301703	13.2929795001134	33.6570394548858	3.89409000204768	32.8046634885259	21.1995374510907	4.53345477544902	18.6120909139457
BX322234	1.75279938492419	4.7627946780854	14.3914340635493	0	3.90353017602876	58.1021915187956	8.95951058533179	14.3453391403984	20.5679670415763
AC099541	0	1.89618695733923	6.31636531597053	3.2648346193828	1.45865942790446	7.89318514361307	20.5576936365043	15.5603867679413	17.1463052397664
AL138889	16.2384301050329	9.03772121420285	4.79851211917603	27.5348304763999	16.6156653777059	7.54609819774688	3.59648032898083	3.66967255207725	6.8609706722983
AC104794	64.008688680956	102.051972637972	90.6506915091318	112.461290764531	44.6990984661203	134.632534957887	103.987945136016	104.575987432883	110.951547176172
FAM224A	0	20.0821684507803	0	10.2419545794099	17.6116690548315	0	0	0	0
AL356417	5.34381175729453	16.2058955647468	19.5131800905878	21.8991378601503	21.9957835943455	47.2056903558761	490.976594302837	363.417842075609	110.204789695697
SLC26A4-AS1	5.34504202445659	21.9497807393736	15.0524869464523	33.6089787601986	4.87084569446754	9.73551420382767	14.0222875514178	9.84847410518296	0
LINC00656	19.2056727361242	0	0	7.4686027193207	0	17.5892252987455	70.7120581206367	137.983132682194	85.2368578377774
AL162727	18.6043949971337	9.53597553383999	0	13.5340553522646	2.91799237370808	5.25376174668521	12.3073547641789	4.44030205358972	12.7446450966011
LINC01949	36.1257873583846	15.2350146176347	38.1845058234016	10.1961622701692	26.3871205533299	30.2225669653141	0.098450803888289	25.0588022874881	0
AC016907	0	0	8.92039834377569	11.2367084714773	7.82512881819491	22.0685676869257	18.9228449900226	39.3503205359277	29.3918014498103
AL162595	3.53750212870535	9.03689014578663	21.319248142791	17.2298407129547	25.4267046723015	33.6576931078919	15.9749594344528	15.7059653169734	25.4739747719315
AL358473	0	7.17933008704613	3.52561754063054	3.71449488227484	5.87049549418266	15.0205676885078	9.50437533122871	17.6101517528222	18.1278840479856
LINC01675	0	0	0	0	0	0	25.7645604825397	14.1685102312434	18.6195827623391
LINC01426	0	23.8318232441203	48.8731646459366	35.4051701377058	25.4072976223524	14.9525531163829	27.1550367773963	63.1487084206898	36.2487815233314
USP27X-AS1	24.3008768955072	45.7770927975163	55.8898510074512	27.9019589992837	55.7153509788715	63.6653385583617	22.5080812585717	48.1304062869888	96.029738475305
AL022724	10.9004711445282	0	14.7998084442147	0	3.41128290519199	3.49129011383152	11.0424985012743	4.34885595894798	3.91208487530557
MAGI2-AS3	17.0602058982168	142.064535267957	255.287818664589	136.829255466807	931.466836130455	40.5753504874153	261.429920307202	425.759107054529	36.2329011557837
LERFS	16.1771941055482	119.392089419365	0	1.81085065599605	22.4690586850609	169.09201842397	47.2043187446139	72.0561423362394	0
AL603840	32.4881618278504	14.2779898946394	18.5675761266563	17.6593297692976	52.8022323820199	24.7795374723445	10.700160020861	28.079709664851	16.6497993500601
AL021392	0	0	0	0	0	0	36.3075467594819	37.6080171875509	0
LINC00163	0	11.5006045951578	6.22331564280414	0	6.84741214416803	12.34128041855	14.1708585613309	37.4497041616692	0
AL450468	7.66729202738772	8.58893209736936	6.63323027457596	10.268362634952	1.94098279207714	22.0151254826509	53.0722194804615	188.215935379184	14.1895290205011
AL591848	19.7787686342712	40.9986556517219	46.6860302146535	69.8801999779986	46.9110682375655	37.204558344874	27.0823219334233	13.4041827191218	18.607864281284
DAAM2-AS1	3.54361145973883	32.5286285550513	16.8968300845624	0	3.89480424200252	18.5413559613285	6.01790038427359	15.684024792107	44.1147107087959
BX324167	15.7225126761914	20.4797034586613	19.8858967725304	21.8485980532644	91.4331175280988	8.32510642110131	22.9498697720617	16.3501256696503	30.8740528847703
LINC01281	0	0	0	0	60.717249096738	0	0	0	0
LINC01967	5.36424783570013	5.7006131639672	0	37.4891578218835	0	0	0	0	0
LINC00494	73.9025476608661	92.4806658848904	371.695812003419	104.256180881318	101.631549558663	205.298508327085	43.7061361935671	28.5673397081369	114.630527813824
SNTG2-AS1	11.7377664333693	9.53112120553936	22.3223756068037	5.55355274075065	0	0	0	0	0
LINC00607	0	0	0	0	3.9407789933916	10.5634282602139	36.2199054327217	11.4382201204641	2.92449626689378
AC012363	0	0.951592900768821	2.27467231985458	0.927522178287346	0	0	14.7032724545117	16.1383688406119	19.1156286171592
AF064858	6.69445234662228	32.4483139272156	13.2407979750996	41.5095255338056	15.6282498709358	28.6514974217682	74.2238377083767	142.822692039081	48.9766416959864
PPP1R9A-AS1	2.64165088912144	14.3242477214039	3.47560731568336	13.9930819814598	14.6702737260111	5.30444502919418	3.5844411417853	10.8626957117605	0
LINC02646	2.64076926948487	0	14.2233560023554	20.5600503327745	13.688982331385	12.5525455629701	5.87137574549502	0.160188753620611	0
TRHDE-AS1	46.1470675182785	20.9759553455172	17.699584877598	3.67227710912806	17.5856212973844	24.7862036789225	14.2008912808639	22.5499073015336	15.6696842593243
AC079584	63.5891331445687	61.9847113672333	58.9384353614688	46.9972069716948	74.770091909498	31.3839172913254	24.7882353792484	26.9171873964456	37.2337911131471
AL807752	2.67639467798448	1.64815341074796	1.27408221028648	1.36369116555667	12.5054826358829	7.0103605203521	21.1010631987952	16.525616115453	9.54461024834497
KCNMA1-AS1	10.8157992875272	22.9452990199855	0	20.5510153291146	0	0	12.917529851089	0.205666050812281	26.4911890307967
LINC00896	147.976859776578	80.0900266828387	137.446176737193	62.3474669342282	100.66142280309	57.7731381232988	4.84098615841312	8.72572455035811	5.86390086570968
AC093582	7.16664454277821	35.3862253825056	7.03374865984864	8.35081209659116	5.85077815695277	10.5887030937372	9.47281223724705	9.98145262348004	16.6632720133905
LINC01852	0	10.5157348065796	0	14.0466478650267	7.82133980305079	6.13843022959573	19.8358949202739	13.9761546305111	0
AL596218	19.9574322741267	7.6159372109668	20.5292148452065	0	0	10.533543247773	14.2306886223221	53.0821086189049	22.5296622294883
AL132796	13.9802804106149	30.1112476186004	5.24812595452406	8.34964314568566	7.80777954685646	4.89563222409995	0.062388682003067	4.19607715059791	3.91988943579549
UNQ6494	1.7480579294542	27.8488719242881	0	0	0	0	0.0708996418501799	6.90330264109077	10.8026597939968
AL139130	13.6173469123105	22.0409624016203	0	0	0	0	9.40096457346622	11.1506998829575	10.7834464395094
AL954642	0	0	12.5280202754797	0	17.6370361643307	34.740434041427	0.0962826464393132	9.99873743346906	3.90548861236551
LINC01522	12.6673678187428	0	21.4594308431104	9.31021798545667	0	9.0677695738622	0.0536720831739428	0.114692930571562	0
AL031663	0	0	7.27368925915709	0	3.4271278306501	6.12878368429338	22.7804636700454	5.86458535673454	11.2646604897613
LINC01115	79.2538021884337	5.68719167792193	30.1728931603408	1.34655383802926	0	5.2511156677797	30.7183166127072	0.200425817383658	0
AL136309	0	10.0513790163205	5.31234327123979	3.70323356935908	6.84594324495401	5.3009373123489	5.87910854544945	2.30343230648272	6.37129875375021
LINC00211	43.2549501717584	14.2677254146708	70.934334857326	41.8695663966186	136.86379505114	92.7672803883832	22.5290731279434	315.853099631788	248.861412114152
AC159540	2659.62932901252	1870.59027847666	2019.9004564822	2357.15331570989	3100.08996299894	2223.6753292391	2115.60671130864	2187.44438601411	1833.06087144337
LINC00398	8.96139488465357	42.0321296866407	9.68694561692932	18.6160648599691	14.6525666669269	30.9023819989979	0.111886495361041	103.645961457031	30.363605532105
AL357079	32.197090061916	22.8788752893608	23.0282017364867	14.2398300646517	33.8883698455868	32.7334466682472	35.2878306828796	9.23448954186141	31.0264017033368
FLG-AS1	0	8.56874452515985	7.0431705126273	31.8145409828743	7.81024553506496	21.3492249455889	0.0931672318929557	16.7172977421902	3.90639262457458
LINC02257	0	0	22.3609106322244	3.68554825087908	17.615914092341	0	7.09320279655147	0.189733248615803	22.5780869254411
SPATA3-AS1	0	16.3116281151591	0	0	9.79075313953888	37.1834663172479	57.4562020711349	0.245715651350878	10.7633306258741
LINC01685	0	41.046817143916	35.5215986677062	9.26461147837562	33.2383906590115	45.2493890483567	2.48769542700192	26.750503328621	11.7454623993742
AL034417	9.63609523372197	1.24182162304519	5.57544707723864	10.5716356264918	12.0645602173379	17.1093235544065	11.8274016869322	10.9611879020462	17.3114925947816
LINC02006	0	2.83043204738987	15.1196164984066	33.7102323642242	0	7.07552797336122	13.9336511692062	0.179070867388303	3.91075213378324
BX664727	25.4060886982615	7.61181262729884	0.810167492223621	19.6117522274901	0.962125305411011	3.48318426055078	10.5093832366563	8.39809707265239	3.91052011171786
LINC02042	8.06070974901935	10.4687157664203	3.46265649335535	25.1772656999275	36.1932251851481	0	0.0331272959746582	5.06539342516742	0
LINC00881	4.43958746367326	25.7742150874115	20.4074129966874	24.2392074321925	9.76167450620364	15.878420233035	18.874516173077	43.1982463633426	2.92394113505002
AL133481	17.6145353596617	17.1759315258428	8.36922946293423	16.304572105376	8.2966884445275	6.10310505345663	25.3183677087349	28.854469840993	31.3588023811993
LINC02029	0	0	0	0	18.6562967181424	10.5517046496334	4.83815386979387	56.7205475414319	0
XACT	105.457142414681	380.505470313057	850.359995576903	393.863804391126	220.862644716679	126.364636231647	121.441080313291	368.278518444691	320.378608523768
SLC5A4-AS1	18.8883151919847	35.2848788979296	89.8029943467559	20.4498360308644	1.93770155362032	44.2580001101016	13.0770785486099	0.250377600481299	67.6310285619379
LINC00880	1.77745783359938	0	0	7.54093070115548	3.91489502779209	44.3392558472851	0.106080575058492	0.241326227265882	46.07211065718
DUBR	77.5555176651293	61.0149532328991	52.2447145859748	73.5423300353416	159.330625459969	135.361815681061	75.42860809944	45.4382070348823	83.274391784658
RN7SL832P	0	0	18.6759085078081	4.61215778572936	38.175443533606	0	14.0947279744543	23.488563318296	6.84918560683648
LINC02086	60.4264804931737	107.80915969589	36.285699024067	36.2767947160283	63.5255958319779	32.6287378894285	179.967025311015	77.7567823584606	56.8141645585098
LINC02447	6.25255217010061	18.1262507407349	13.2733506668508	4.60814585842888	33.2616972926209	24.7463991150909	0.107001678705357	42.0349071412808	32.3367809024972
DDX11-AS1	5.43582086223613	0	8.07593779683164	0	5.8715455481482	15.9984886887333	9.43592311426785	0.201632859546013	10.778631824554
AC083805	1046.95015839301	982.902525576457	929.348080193267	978.612632644395	1026.51873512323	755.435941674981	519.096883433547	347.118967432458	448.05579660443
CRNDE	24.3447903067346	23.8357318780481	44.4348076573163	11.1297263311197	19.5393114185957	50.3590939833578	63.623321931708	67.7822846550383	71.5215709454925
LINC00900	138.074975844475	103.000743389526	55.7916763275688	100.567658490494	48.8528675430953	84.855177250229	161.219352392878	49.6789598428419	82.2919297473967
AC010198	6.29470656629361	0	6.63114513293378	9.79602485610183	13.2119212241143	3.06644146664154	4.70007663820572	0.146446836743916	7.3613526247504
AC040168	0	21.0551568688076	7.06413205504621	0	14.6757861560794	0	0.0331272959746582	5.06539342516742	0
RASSF8-AS1	7.17838342316496	4.74207062276418	0	11.1727214052607	29.3682376215946	8.79656283121481	23.3947992730512	0.217556765397707	17.6424691554212
LINC00920	34.2474529044817	18.0882532594065	57.6694646631318	22.3063537263568	77.2329816412218	22.9488324435121	0.108928953515111	10.1772926136489	84.3079330640254
AC005920	21.7454050169876	4.42186066150366	17.1954001676235	3.05729926518964	10.4209033499112	7.36072210540232	6.70161594630268	13.7709961961133	1.29361822732419
AC090204	63.9983488488408	71.5071568657908	149.016139781925	33.4689221276901	153.458156313647	183.117012227903	48.4195573630336	75.0373014872581	137.166104030588
LINC01252	36.9553148424932	62.9632181703079	33.6460698136267	37.22626214939	50.8232802432865	46.3009822798889	0.0993720416618951	11.4250641362342	0
MIR4458HG	34.229639976782	79.1814441442363	68.2968313141657	28.8249105389243	51.7960548682629	9.66132601685378	4.83887454170947	17.011596610686	41.1800415168776
AL160313	28.557828606573	5.69475328214438	0	15.374354900065	13.6826739499936	11.585890589246	3.02932420711909	0.177471061087886	9.31548142504704
AC087257	13.6616744149837	0	0	15.0084150096222	0	13.2660769745989	0.0957386878215214	4.48862051715256	29.4264715473268
AC074194	0	28.651832305801	23.1012788124118	10.2114352513966	17.5927091942584	3.46907283019835	3.6334826310358	11.2149513577694	16.6740635357452
LINC02102	10.8058629084179	0	22.2687256802825	10.2261335488375	16.6224757178616	15.0087108547053	24.6492631589993	5.91904513206021	20.5781490014366
AC008549	20.7576503239804	22.4215029984414	14.5959221355888	28.9127157744654	1.93803516088944	7.03079118178448	11.7614690547759	13.9813495547945	7.34108056930223
LINC02065	16.2130265082544	17.1573496577717	16.8206685659231	21.4212375652641	22.481770200307	29.2811164020194	23.4826046852068	0.228965843844868	11.7489872474801
AC027801	174.966065376277	220.613924962253	182.59672277926	196.769291487087	256.391031531086	182.681469938958	282.686667777569	314.788854286525	200.837358933641
AC091965	5.40802386417686	0	1.71190492944492	8.41476980962858	10.2815711752806	4.85230289858089	2.43363031394811	1.61651166371549	10.3066022285239
LINC02224	102.499220584904	0	0	0	0	0	0.0248188996755894	0.0513646349863112	2.95641976238403
LINC02265	0	10.6234323366634	0	0	0	23.9395093815427	14.1663024309013	23.7792916399917	0
AC036214	96.2477233422737	82.3359256494145	70.3145418413981	61.4350136623842	57.328602689587	36.5539803694059	43.1321554272558	15.3211509222312	34.2900954027486
AC015909	4.24019209701012	8.58579850859548	12.4815842594289	4.62712461403846	7.3276275967264	1.96911264748159	3.49549617582237	0.851601613453173	2.94061970299671
LINC01234	7.40106552867557	0	1.76112180312079	0	0	16.8292892808556	14.1322622710831	20.923016114748	0
LINC01187	0	0	0	15.0507989183811	7.83145369791939	7.02358999529042	0.0939445046941838	18.0942101383365	18.6292992759008
CARMN	5.3468593832964	11.4281378916181	10.5934198447343	11.1488501140277	37.17900688666	3.44637452965645	17.7637405181696	79.5969975448743	21.545609770489
AC034229	3.25742473743036	4.43227109324732	8.58659413841889	13.4079991455426	4.87889964138089	12.0745176316361	9.47636611736944	12.7194173629478	13.7175743463192
AC027338	4.01009551436107	2.83380411140854	6.17333779140049	24.3718540339744	1.94039639043213	0	0.0666442463711905	13.8860900154947	1.95129267544875
AC007663	23.2418477135426	5.05746025450628	13.8913895968295	3.36679194850246	17.6000615884761	22.1638397160551	9.89025442453928	4.04564166671282	22.217596353266
AC117500	306.015525356232	338.320160449444	234.007603095935	279.798989110095	245.548010104887	211.937023639249	334.203622265025	324.373648181042	218.716958405057
LINC02223	0	6.64561199087856	7.02008192294843	66.3890166345019	3.8928629707705	3.54485520632445	4.65168006401867	0.125452577474623	2.93763879651407
SLC7A11-AS1	0	45.8475615378128	22.1641369140032	11.1355698229772	23.457792866195	16.7214545687108	40.0562608143321	93.8136982043126	3.90300662371057
LINC01340	0	26.7837950937847	17.8078546574609	0	8.79008102189889	2.67337168210237	0.0444927964216421	0.0940974455216903	3.93101146268297
AC095057	10.802193136891	19.0975878785547	10.6108456578413	11.6282812756986	10.255838830406	11.9700966890647	4.79711675896842	15.2485414599241	3.41716221027997
AC109454	21.1621972574698	30.9960087715272	25.6883084245848	26.5270697259929	35.6782176636582	19.3715940990274	48.8883584770911	90.5797983324567	27.4213358683916
LINC01511	7.18180415104665	7.61486700608117	7.05095218659742	11.1767442095036	16.6297334373143	0	0	0	0
LINC01182	15.5225678547445	0	10.743667887843	0	0	16.2205563883049	0.0703774655223279	0.153321332495374	0
AC097652	0	0	9.70174411031609	53.3087125080484	11.7208970141895	0	0	0	0
AC138035	0	14.2916683626082	0	55.132053430756	18.5688091827577	6.98355341561404	10.7281640861089	40.8144351872063	63.7103577428351
AC097658	783.372176951142	1121.03051918642	1108.15006877084	1325.02195045342	812.639927529325	1277.1815363362	1229.77970182271	1038.73515030998	1112.96488498677
AC139491	28.9162320504908	3.1441095532807	39.4456143797822	13.6289997328466	11.3906273036706	6.4759159919319	7.83042862782403	0.179057747528309	10.4616123814864
AC136604	8.09440507222222	11.4490526342005	15.1324423418861	2.74876982456958	10.7513506959391	2.59760528049951	5.89192456130066	9.62641149369561	3.91263576184047
AC091173	0	0	0	0	0	39.6970126211995	103.711959447572	222.701621001355	134.222556733474
LINC02506	0	49.7138042915701	21.3076819637393	0	10.7407056582234	0	0.0737277959228382	0.161254447579205	18.6724464515024
AC025539	24.3133307560653	30.5067074303901	40.7954699970619	35.3789797123151	42.0292294283914	0	9.19902391479889	5.51192228081027	0
LINC00923	0	0	6.16465447616241	3.68537023664645	34.2858743526894	10.6935552314586	0.0791139588866434	0.174143463021023	11.7751797113777
AC108727	32.4569514903017	32.4168668238548	31.4490328710228	40.0459461553757	37.1384470112009	17.1854988491382	27.6917421539431	16.4464472794885	46.5543446474067
LINC02236	3.54628272553984	0	24.1083696169602	13.9880672016513	9.7701717445877	22.2233850137025	0.0948439650323429	11.3374733258137	11.7555351656094
AC113615	46.9221788991297	40.5289041382919	16.7672519488358	75.0373447665073	15.6214785550278	39.4282977730646	26.4995970991526	19.1948578321597	11.7443497221999
LINC01094	55.8798111872511	52.4277137423814	69.1157372358166	132.271285301459	104.57994095126	127.313615757915	116.645730424256	141.1776991413	111.684374592426
AC096734	26.239400512583	9.99365127745467	7.02491286493533	5.54159022692868	26.4067731560582	12.0149276398985	2.455111807592	2.34539420938633	10.2953259263388
AC022441	0.839593935560641	0	8.42323664240942	14.9630021894813	14.1898980422823	18.2904978505159	4.78586012513015	3.73638694977493	3.90873745416327
AC113410	12.5586559766961	37.5126289043366	26.8538071749528	28.2248188644255	64.8552786129664	72.8049088696769	35.8347668652523	75.731288460591	74.4613001655139
LINC01218	54.4798770660644	0	3.46508371551671	0	14.6582418867855	0	0	0	0
AC138356	8.0752343223679	16.2232012411378	10.1626348658467	15.8431419624597	12.7035077821107	22.052145639849	55.2170630128052	25.5564056630774	27.9169900731287
AC079209	0	36.3946660166358	10.6395029771971	1.81583335857385	0	20.2443205619119	68.3487226535301	91.6825401178516	109.741629973223
AC087273	0	0	4.56919802775083	1.86968948446059	0	7.02124462807068	4.81591342192613	17.4407508773564	16.1734372804057
HPYR1	0	0	10.8677064706891	0	4.89417570345957	9.75226744081248	0.0851267474042534	5.76529152163201	13.7326045699307
AP002852	10.0111363154296	0	0	0	14.7034122653898	40.0276177334519	0.0999046381421245	8.677638711158	10.769270419061
AP000424	15.9862024809799	3.32086851824526	6.66780601954	0	0	14.389066414194	0.0713533457612083	2.95798268027449	0
LINC01484	0	0	0	0	0	37.2264203792066	27.0600708630588	5.94614019372884	17.6287756288415
AC008663	7.21437246350311	4.43300054026404	11.2978237616768	0	10.7622545106838	7.65764280722014	4.00816847793437	8.89723859365321	8.81976964841361
AC245164	7.14078533556251	51.4601149226256	121.39383929438	387.446123912254	396.339281267633	131.68805533645	455.509891464615	39.8819292032375	132.253766468921
LINC01151	8.94858387934004	38.163400647518	20.3452086217664	3.67104021886885	69.4345398812533	25.911690576892	0.0884492213564245	0.196888927579013	6.85258852611026
AC064807	40.1062289621825	50.7777691355885	52.5194962154566	25.3297174525955	88.4684559481956	94.5163750932601	32.4800321365742	17.2494344636772	55.8454902813948
AC246817	3.53151747581985	64.4235060611236	36.3463346590107	13.4535375161875	53.2789643103716	1.68417312627742	15.330585527583	0.226687114980431	44.135346749067
AC008438	23.957407768642	19.0808334500657	13.7159335574372	6.94133639716898	14.6563513182297	26.60135138137	11.2640536294687	10.7715485462374	17.1443128053672
AC027031	11.3249845044529	3.79261047370186	12.9404630428471	0	7.81860259367459	27.0044376763442	28.2007330002702	14.2849136447445	11.2559138118652
AC087439	9.44095039389597	6.65194867753308	15.0920955410178	20.5349603265635	8.78779869387279	2.60802161765271	8.13202909109972	4.28446280126923	2.93238892628605
LINC01933	6.3307614332167	0	14.3948786272918	3.70539658274123	0	7.98686430256688	15.0441241791144	0.173907817696418	0
LINC00824	22.5832221406745	0	32.0361564694446	9.27484393156111	19.5490677232774	0	0.053276843924364	10.3545670679521	0
AC011676	161.868813436741	285.631214998501	113.399035536331	428.396647591699	182.507794415633	734.765214237935	180.074438855351	1200.48063299756	300.27245942103
AC104232	0	63.9668811055196	37.5605309744085	17.0340750679911	27.3615842842833	29.2634295514568	0.0858440497962834	0.19048859322822	0
RHPN1-AS1	6.26456168533471	7.61041264880729	16.8962806997937	3.67962470985779	22.5027470615442	15.8526879091626	27.1109908054239	26.8773857196219	40.1788837632533
AL355432	0	0	0	0	0	3.45615186828841	14.1356424140726	11.3886444127409	23.5309281689892
AP000942	8.97951213362007	9.51908945319765	18.2108624786337	11.6236921581307	18.5773615625644	17.6385080555042	12.47194287017	37.1826039533902	29.8856207829841
LINC02696	13.477223558511	13.325890774326	20.3611338296721	41.0275637904669	31.281150828251	22.0592719640124	0.109112075631671	60.2070218124403	38.2143669915472
AC022762	20.8085560942601	15.2639756888112	9.26634731171583	18.1833868769529	0.961833826136948	29.6098111485895	36.48032748584	35.2430468961371	17.1343018881475
AC103681	5.8511947325871	2.35925578610319	9.80965390067822	5.10558433469852	7.33222944724784	6.24226006549182	5.82819329138249	0.143707637750932	2.44273985054355
AP001107	56.2657958965608	77.5430476244653	52.1833154923096	63.8714584989868	63.3291915708217	82.2421100884905	56.3643485283757	67.2784211032152	76.5169576057733
AC021393	10.0452597439976	0	0	10.333485481787	0	6.17426796606362	17.3665536317176	0.180265338169677	1.94765454846062
AC123777	0	3.87795736380044	0	0	0	0	0.103514222268606	65.0321415556137	11.7469500235976
LINC02688	1.75426307801184	0	0	7.4787862482606	14.7052708479483	17.6904167679108	14.1691136874656	29.2552454986916	1.94475439267873
AP001189	750.505850217695	529.269831546195	605.479847981758	297.916187926779	901.434358632845	583.253658717981	510.868104249826	788.713228336384	316.43943939593
AP002008	0	2.89447401540404	1.80121725567531	0	0	25.3479743783767	0.095567461542637	15.4354645038294	6.35768279297052
MIR100HG	4.49044959213218	0	0	17.8597980730391	3.90279745476422	0	0.0800421625714591	0.176381747114395	23.5763267688476
AC024475	889.827781827253	1402.85901985324	1224.30933803169	878.973062055503	546.312363336074	541.049877119265	528.992247201106	1718.70368175663	570.1904410583
SMILR	23.4836616666289	12.3792114248898	15.0432420035016	3.67373369681476	33.2527325007105	14.1268808793769	22.3012140786564	14.1900481336701	10.769024391528
LINC02734	7.2710892329857	0	13.5319648050034	0	0	22.1480622009739	19.9879667030281	0.227820450280726	20.5794280230284
AP001266	35.1138777304326	125.445128784223	144.640572448439	13.9105299325631	57.1651994483318	80.001335110586	83.6485259783407	67.9111310172994	101.405607592917
LINC02718	6.28780376473597	13.3819810711857	8.87019653646428	0	10.7572377462415	14.3569930746009	4.73406969762778	0.162765150596227	0
AC010768	1015.72025358365	866.247998748809	615.504048095232	859.131796836954	400.690149315272	352.38970603203	1915.43748482694	9206.95462210322	731.511243514141
MIR9-3HG	128.914507414706	451.092874491482	96.537778835943	677.012697410741	466.191923399682	321.820844997757	351.031722362639	100.592144197033	561.400405168216
AC140847	0.398786510818388	2.36557379265145	2.16754809315053	9.37889071323505	7.34181993069727	11.5393237574792	4.20770697639753	1.66113204802072	13.730253246648
AC093510	7.17533902424916	15.2748597604698	7.04361024346522	12.5753114950386	12.7071984866197	30.1261964685359	9.52962793837498	10.8139001053784	28.4210302088595
AC117503	72.1526766626701	67.702000753026	65.5788494049618	79.6142093180027	78.6752791516604	65.4877047239079	33.052499479373	41.7305252137571	39.6742387072839
AP000777	0	5.24499538696989	5.32043247630059	6.06248972034704	7.33882868034024	7.05159334084524	14.0058339206428	7.80787157373728	2.92740308730495
PRECSIT	30.7078639557353	3.77938984637715	22.1537980163631	0	53.7950526552445	51.2354163083218	81.2552225267339	80.4459817526475	65.6384159831444
AC092112	8.0954008252518	19.1225842023504	5.26357586786233	9.30380446904157	5.85401334337302	7.91893214357176	7.13778069026157	12.6613268748351	14.7027820016541
LINC02414	21.7513771504071	3.78504174149931	21.3908778626374	8.3575332408971	0	0	0	0	0
AC131009	17.4405572964183	18.4414484151562	23.0994679690645	6.78509949848706	14.3295727652044	21.268118352022	14.1605325201282	15.09376829803	9.13450916751615
AC135782	214.136662545189	152.903019412355	142.717502601515	133.449433447335	81.7564496931098	42.6677384211136	54.6518794759418	144.023105406634	61.7164213397821
ODC1-DT	86.5528978555796	102.028954734878	114.343685596237	111.723528787776	188.63993007224	261.707438752292	144.991377540118	221.810348446404	387.984300623051
AC138969	12.715998694218	0.925339815932543	0	9.33440602031787	9.78244472055333	5.28306718609423	10.487938108569	4.36267137992514	3.91141570212208
AL355112	6.28892609199401	7.6247235259491	17.886899836688	0	6.83690019692212	0	0.0308617967568263	0.0642922096383469	3.94113942351644
AC004801	20.9507824905404	21.9262799740436	25.7108933357735	20.2348339149454	29.5690720742242	52.0248525849679	35.9209709526517	17.8846880812755	24.4856161756565
LINC00640	5.37268369253928	28.7426857008894	0	3.68681709144832	3.8972975282077	0	59.4242385228358	0.227723379221757	3.90438357049833
AC004817	17.8057259753431	59.5595033882809	36.0024128308011	29.7856197511476	14.8409980257016	16.5588634205898	31.5664323046645	56.848443948575	12.1350006062332
AL132712	7.65062034392613	10.9779395797876	3.4816125899943	3.21876988790826	16.6373066212311	16.8920048464803	3.63823517360957	0.202605778300692	16.179793653691
LINC01500	9.06682112628983	0	3.50120758487914	14.0642485878481	1.94225584658117	0	0.0771972090269295	8.31902923292968	13.7452146848625
LINC-ROR	20.0037673477216	0	16.9758668583271	0	2.91872791471841	0	0.0263680196720282	3.77965300844464	0
AL049870	7.18845764731154	5.22360816128543	13.3459048514092	11.6539364809363	7.81365602453595	1.71684273656007	2.98891752868158	2.9291295553616	7.85383075762745
AL133371	42.9619047071362	83.9500394854033	62.9524891064616	58.0385934310892	29.6320245361699	89.0735442522106	34.6515946948782	33.6550858540058	80.0183859552942
LINC00638	51.4168792365674	35.2674890818937	90.5565867749993	35.3564225839825	25.3970222433798	63.7028489585203	38.9245222007571	20.0503411055178	65.6502344282206
AL583722	7.17748259036904	10.4858415692567	14.8156261032205	8.04769037534716	12.3816197019436	27.7600134650018	4.84013167971786	22.0805440787118	20.9015081261088
AL162171	99.5623686642658	87.1086514817093	41.8973882229677	76.6615658180153	60.2617544360542	49.7637391830091	67.1553860030728	59.3985103706094	88.8357952708831
LINC00520	51.7891890088457	3.78291197726871	6.13917986870906	4.61046038156531	0	12.396779814056	0.09221198405658	13.9884587743367	13.7223226248283
AC009779	32.9213376780813	28.601008514882	33.6880967643745	26.0522114890869	35.6743072152013	84.4142808314035	98.3612471492154	60.9243731463988	128.84255924057
AL358332	18.1092624922364	11.4432460533088	7.94006778109084	11.1707164875819	4.87376590341834	2.60635926341858	10.4089011336104	0.157222954935264	4.89804216974145
AL161804	12.6916950091209	10.5052930717191	0	6.5037124646132	7.81765827520842	0	0.072929740247818	8.24201334899587	10.7998971063747
AF111169	24.3032369452878	47.3715369864068	42.8477471248657	51.5414466389402	35.1784421048057	18.8095452434411	34.9097538977864	25.5012195256541	33.9670847398054
ACTN1-AS1	29.0125067000456	0	16.8765945620913	0	17.5999252323058	0	35.2779199273233	48.9952745292425	21.5480809530568
LINC00639	0	0	14.3682511987655	0	12.7341760512583	6.11349935170384	14.1715451467629	16.9515434820968	26.4672507279983
AC020658	6.06299308266492	8.82535272191876	9.55122871523634	7.2077498945014	5.85750297407012	13.2913949630766	12.6324324214575	4.12047961496086	10.2856570748644
AC068722	7.61422537975608	11.4300265317313	30.7369164610243	8.34584709183989	13.6794541069374	37.0984696796243	42.4380929869518	60.5901259714735	44.0848619124961
AC109630	1.79361719021445	0	0	3.75939890333656	3.92194095726845	0	9.46192897221047	0.210105293456865	33.3614520869866
AC009432	148.368124607103	144.948113367096	140.488576749789	252.855315811559	97.7207903003547	33.9684009729851	69.5025597446397	66.4044144113884	94.5534226696977
AC015660	10.593287222955	4.50320851287776	18.4887882729174	9.29864402017992	8.5458400272266	9.68668462976964	11.5197979070873	11.3821386459381	18.8688412832204
AC012414	18.9268575642565	23.2097538793422	33.7734874140197	14.8723823470209	10.4117893599071	40.6724462973333	33.0245404960829	34.4418742569384	43.1096978360547
AL161669	4.76782013663765	17.2213092892742	8.56819316368678	0	9.44970591716291	27.3278529852808	20.1620428748861	160.625298438037	54.8588521268435
LINC02352	100.099483794985	144.01350774647	114.348671401881	85.6363475371506	137.806729507305	137.040739332086	168.397549887692	103.233958273534	121.482051470999
AC027243	50.9093922822661	25.4215602838044	18.2676983135158	30.7287082847929	15.9505687442901	18.9069583896851	12.2045148491914	8.65079953945184	13.7148898670479
LINC02244	6.29527693611724	12.4293561135229	5.2832937300873	0	11.7410239648388	13.4174522900772	0.0777064149726283	0.170758943916554	7.84357670129101
AC104316	63.0930320362033	96.3151392376738	64.6612683285422	160.210303097357	103.107791376176	121.132077131865	92.5230810061913	108.789232036297	127.855984626338
AC012236	26.1408670854879	20.9628294262821	40.8326551375062	24.191519017138	30.2969329188831	82.2877529859896	51.8630030834681	36.9146791354918	54.8621235329219
AL096869	0	7.3143222581581	10.4065226439056	9.96555233198438	3.90027869419486	13.5995873800203	10.5981521204418	3.07493538853535	10.7778053822592
AC013726	5.36279401723099	0	18.7214514415675	13.9913639257932	11.7302082858198	3.5118627378093	8.1196958618933	5.58151791193341	0
AC018845	19.9207992590687	9.04610626179182	6.5937400431096	7.88784149810836	13.6854908510877	21.7341843338135	1.2995288884734	7.27541359753805	23.5293585519994
AL022344	28.8082873200543	54.3575935953145	86.0845734246808	22.3000591754103	67.4425591987234	46.9386575846721	35.3119281750183	32.4679882024334	3.9031228397106
AC007938	9.88411407722128	10.4740903643437	18.3512873688832	19.8913472861369	11.7219971925861	10.3486001611313	8.24591986151017	3.95944372256221	7.50933544491629
AC007611	14.4229195952278	16.2141083441225	10.5964698569146	12.0863630244187	19.5535648880608	11.5323569840672	3.6298147569844	5.79261604554465	11.7639498689888
AL157700	3.5663628689735	20.1378834118719	4.39541673867383	2.75844145994981	0	3.47429678648098	22.0248331377284	5.77626086298982	0
MMP2-AS1	19.0716016677329	0	19.6627670863255	0	3.89703806742382	18.7504914537083	0.0854827166143544	11.137910930581	0
AC126696	145.346452137463	77.5622342433179	29.4685141127163	89.3995059617685	34.8428765816033	32.6200774061279	84.5060680204422	321.549271300423	73.7943657590407
AL162741	43.306036222163	54.3807397687967	26.5469746459622	36.3045931774172	29.3118904446897	8.75835690914886	16.576659804908	61.4197547496441	18.6065582932637
AC139887	575.315157913205	406.494313191081	253.040725175328	325.873412197676	469.119965163582	376.873612418527	363.997076079271	372.117608838149	317.916217582929
LINC02562	35.3154779803773	18.1212333487426	8.80345673934844	19.5633875723531	0	11.6856012924311	0.0686565556345342	4.25979982507082	0
LINC01882	50.4867793099979	81.0791680633196	57.6090890018403	63.3163641435805	45.9262419222419	61.8426327411766	37.8169001439142	203.978116164079	42.115029544651
AC120024	24.3195282791684	52.486449875033	47.9356595319165	21.3847561621531	13.6674610434541	12.2959583172557	24.8036697654486	74.1850067057329	22.5246104205847
AC009108	1.7570042002465	3.8061361338245	5.330422027887	8.431930546988	2.43435549934705	8.80026877010616	3.65064202540753	4.489618595555	30.898922662383
AL353746	5.33802722293423	20.971380621928	12.3465534207325	52.2527290871206	25.4110688230786	9.887901752742	0.0657163355434176	0.142389673358523	3.918078777072
AL365181	1.763125640277	3.57123829685082	3.98678446033844	4.42768570347029	4.64492076723054	10.4107843350744	3.33857187437608	7.14623781311591	11.7640756260685
AL353719	4.44965123684842	7.61038966791948	19.5883691195121	24.2970125299696	0.962039157248002	76.9561644799464	50.6995229934153	35.526752811076	75.4440470121906
AC069224	27.9244044705122	63.9333491276583	33.6623214310011	31.638892741664	33.2237632969439	43.2771917645075	75.3418672714391	42.5364542189739	76.4244145003657
AC126773	13.8150072046579	8.24082570325221	18.0436994010533	18.3245708158964	15.9628956600036	8.84566091109049	8.25327624620742	6.23265321595143	8.16331504679215
STAM-AS1	23.4244943794214	50.5876967349029	16.7841229507351	7.3968110562634	43.9937738244915	16.747089976882	13.0604951650449	29.6032149489817	41.1633182467827
AC114811	20.7536613873568	0	36.4824612044764	22.3593930568647	11.7175312500135	16.7714091488249	0.103866172441881	33.5563942632715	27.4406787260346
AL359715	92.0411363659385	28.2591340729602	56.4066443725057	78.2207745939259	90.8989146283829	50.4260264787287	42.7987351297437	30.7422348404668	35.9190417155471
AP001120	69.7058251801327	20.9696018196245	2.27805806536499	22.9580493939677	4.86933483861465	5.51773178892066	23.5108543835545	21.5957394636708	21.8838331970018
LINC02280	0	0	22.2270980605529	0	49.916899332614	15.0264202697007	0.0991401819262903	35.9746945194474	6.84630290449198
AL135744	3.56228158094917	11.4734279389662	6.18795819566105	8.39095471753402	3.89954260177385	15.0356902467105	8.32722699891933	20.9554111229603	9.78986660565029
AC022893	192.709288421631	301.058557589566	175.788376414383	253.896928567817	175.58559403824	92.5815163184428	82.4316172245538	28.0655479179662	77.3992064595781
LINC01964	0	17.2657645890828	0	2.76164976441071	7.82547982607924	42.7423786480792	0.0986390957997996	0.222327998478681	11.7515329634792
LINC01960	0	0	0	0	1.97051113841889	7.00641236680347	4.82972310437619	0.223852578792643	45.1222024645964
AC009021	12.2046521726452	20.5672490521718	7.05829545080984	5.55662177979372	0	30.7082293790901	13.5436780660897	1.68725673597547	2.92514543717538
AC107398	13.2695336058373	21.4643301873923	19.2824269386055	17.451028761745	17.8342376825103	27.735667210999	10.6720431955108	8.33575107225903	14.2026519894794
AL031985	44.649436536425	51.0294992113307	31.8730068780847	27.4354758533622	55.2262157606527	72.0815448593396	44.828801747496	46.0402612202068	74.4640595886905
LINC00622	3.53367122712166	8.55243469804898	19.4840591856226	53.210681170848	20.5212749656172	37.2255851826169	22.3940905606719	5.94638356578945	22.5323470995121
AP006545	0.54162457179919	11.1509541989771	6.78509056081066	11.2113254658898	4.87892662343734	14.1904615769539	8.67625916283645	3.54162460117961	13.0680299423462
AC126407	0	10.4879756606587	16.9198388010779	0	23.4892726204964	8.79524703957705	0.0970561969458723	16.8396804261797	25.4953065810221
AL008628	13.4736091259272	13.3242134740183	9.67319038408863	41.9514509816036	49.8701076663311	40.7663868655845	17.7352905432795	18.4970548160328	18.6079903457931
LINC00563	37.0698125225995	7.59742884399002	49.8429752206274	0	10.7374353419918	43.3684759830468	0.109622348520011	58.8770613513248	24.4861172131826
AL031123	18.2368368117678	16.1940850774965	23.9347825793057	21.4062546940759	32.7513625512666	62.8039244387422	40.6939646102534	31.2764323294821	65.1579295949608
AC112236	4.15725999084774	4.74588223869207	7.36116743666201	8.68454955338956	18.5963744843577	9.0607910911889	13.4357092951063	29.0482567108653	34.9576405972805
AC093278	49.6126385432195	31.450062774427	52.314535230771	41.8875716033596	54.7338655659206	144.977811293456	131.986171366566	68.0770737349883	302.758545598294
AP003071	9.89879275216612	9.524056480645	14.2018452161834	17.2575948528275	7.31991007015647	3.67529660146914	11.8308203216245	28.5131072067599	15.1847788833708
LINC01686	0	0	0	0	0	10.5755205364023	4.82538731405278	18.2224473832613	19.6039113973893
AC079414	10.7654576362132	25.7544051427078	26.1685817086825	24.2118161181148	22.9664463735077	21.3386545366554	3.64626989057941	3.08819255261621	15.1926097131129
AL513548	12.2500764647497	34.9475089144791	84.3154962266435	63.9567816538923	54.4051457124847	41.3062503015989	29.8579603775232	25.061877491897	23.8334485659341
AC093849	75.7925470901277	28.8178986182592	65.6033734065727	96.6535086518263	38.3485307217814	31.8030503442419	22.1777716927323	43.7076037157574	47.5229287244192
AC100803	16.1647366666553	90.9764355054157	34.23646875188	41.8886258996061	43.6509672041081	38.8440422175525	155.895487400953	37.8736331487971	15.0062510571717
AL158211	12.3108586169575	4.04214176038809	0.821657465954745	1.35884447378325	6.35617304454423	7.27617698318287	11.9936148954789	6.11906741856274	6.1174130240514
AC009041	24.2959975711345	46.0898044473234	57.0580748258309	42.8204205782743	59.6237243821235	32.4633867526572	19.681014491739	5.48243687307407	36.2618021444223
AC027228	16.2188927286946	17.1603136970487	15.0423382350295	18.6207734473568	21.5049384304389	7.9362237112456	12.3106708786117	11.8932196009569	3.41715404197668
AC244090	2.65036105491811	3.79284067631584	0	25.3390532754701	3.8988897020954	9.66840548925071	9.51233613004775	26.5542104721462	19.5975550351349
AC090826	279.301118020086	248.888099623743	308.195060630133	364.698093011178	432.312586500559	370.387175378957	1003.16247110811	1243.32362645953	481.360778890376
AC073314	3.55207724436785	12.4153360075718	23.2666688313147	3.68586992005894	0	0	0.0588378897665258	9.23715494462318	2.93743866655435
LINC02185	23.5242220571415	23.8767852125599	7.02852217337146	0	15.6382529480606	113.49742765629	37.7118633624598	0.254792642543929	0
AC004233	6.87311191182134	7.6120122217184	12.120665047984	11.4825427432189	15.9731182814471	15.8767866142565	14.9868570907485	24.4184017462035	26.4580766340974
LINC01569	119.118409978914	90.599930295812	70.8925205284756	67.0201076618766	63.5181353874952	146.828381426854	97.7962388150552	55.323773762433	111.689141493588
LINC01977	20.7355272033853	26.7129357967226	28.4056185426954	19.5416030840686	10.7373445339237	11.4023381069364	29.5396788285995	131.719222158845	18.6003873064215
AC005224	272.165925176982	147.801950626289	103.65538679925	174.420948446272	229.351422632557	89.2166833943879	256.765976161228	218.918017437118	307.643387520175
AC110285	39.6835058249827	32.60252405556	45.9382705527569	29.7717480405555	45.9376982543481	35.7550239383564	35.2895240169984	3.98356290592166	33.7066521004292
AC010401	32.0253823134242	39.1161481091448	22.5674245723053	26.990985722309	24.9161128331319	7.02786956698257	12.9256893060285	13.3263093774913	8.32202772861127
LINC02591	0	22.1244333069616	0	0	0	0	0.109307907490697	110.041726206952	13.7029544653251
AC036222	590.455867999741	346.649645133252	364.350946498851	326.34753378188	175.903920908427	191.848206391499	270.856736525252	219.571942496686	116.08585595505
BX640514	20.7578946441425	30.0765399751464	22.1871542271393	1.81174323598698	13.6750995381531	18.0346155124971	25.4520276132664	150.320219052723	60.2501281468789
AC145207	59.7142098880822	87.9716286569881	78.4326133710511	102.317460080061	108.977416758865	108.830588183192	90.4860321684982	167.387965087791	148.920629135778
AP001033	18.9279339872062	20.5009546712877	18.1518079451119	5.5366694479536	37.1612362550506	41.6192543790564	22.4354440638094	24.1054413795373	23.017786799097
AC004253	81.2347761880119	44.8075069334024	50.953880072429	50.7336575963616	49.3500702837915	56.1615899881885	41.8577334732874	52.2338404838921	39.6731575154226
AP000894	4.50222307679106	7.01240776144099	4.72353727543937	0	6.19518882543743	12.3941503866986	7.52102645680856	7.21086003795298	13.721814045057
AC090844	60.8563335305863	97.7652453444425	44.7074538965107	44.1908501864171	126.094845652298	142.065396575148	36.6259894387575	49.6039401126355	53.3874122661738
AC125421	9.88207937211923	1.39759592852697	1.69111388593445	54.7245583725358	4.8714650036512	11.0720893014904	4.79766717307208	7.16996250563253	12.252966556743
AC005828	10.8549164159416	4.74847077005073	6.53308574440759	9.69441809384678	7.22864970803526	6.18449748100254	6.13439388172587	4.08943609124259	7.0559467768109
AC080112	133.476645905801	160.691511746228	151.584784006035	158.75620750232	154.416309319176	136.505761393248	1089.01955677747	2232.67806672709	746.051796550399
LINC00683	0	0	0	11.3789140546237	0	0.806867937184614	0.0923766138132764	19.3856245212582	20.596619325797
AC026254	9.00807585829941	5.70144051689675	0	20.5741521212041	11.7319685004309	14.0968396394365	0.104765988994059	33.6115385616848	35.2862947398157
AC006441	571.295487987727	344.250857104047	439.98352990333	670.13277007938	439.792323576673	364.783047133834	635.375621760123	1311.13663815268	1055.8224130344
AC005394	9.40725555318596	20.4953808083353	40.8921869611598	1.81112755779603	39.1129897537516	23.8587306162157	30.5887997858693	39.26424128563	4.88312164874536
AC061992	0	0	10.0645860029458	0	0	7.92269460668277	7.13289013574274	22.0738603430983	3.90664939883942
AC011498	36.5615692060735	30.0406066955025	15.2281731449672	32.8313506712848	24.9170732361583	18.3157161176041	19.1810069320125	23.3034965461566	26.4560374935423
LINC02080	0	0	11.7718206710303	4.67160668325771	0	14.1739464317127	7.14162327429113	0.210578579796892	21.5752192556883
AC027307	48.0596529450215	52.1132866703157	73.8661975934867	81.6321886861604	115.339825833686	113.806855828143	76.2103810430865	63.7028281347491	83.2745911917162
AC025048	20.8907057788726	1.39986518318271	10.6515718359699	3.91885483886412	7.5690759191372	6.57382569501587	4.23359102138062	11.0021817138739	24.5184300983992
PCAT19	7.21226694596536	7.63008961670577	7.08562546266999	4.63039046264388	7.81960628782756	6.10470017261808	0.105068525456208	37.7592022159902	41.1713627695995
AP001029	17.5423802507861	8.548967428192	48.4185238007061	16.7253264233993	46.4413660417245	11.8644191469891	39.3466989161964	34.4410981129289	14.6852897026036
AC005498	6.93597128209339	0	3.506889781271	4.64336156264793	11.0991160378319	7.66290149618795	7.46551282116479	5.74979422571017	7.18333313346772
AC005381	11.7478952251626	6.65996142395343	0	0	27.4179876837226	10.6308240001208	7.10955721173806	7.15528071846936	8.81664832514647
AC105105	16.5713022445031	0.931294367322405	0	0	0	1.25052660849624	0.0872876675644165	0.194030130689614	30.191031511029
AC020928	11.3095296326793	1.87789103564086	5.27506855177411	14.4874328627721	6.83633512565458	14.6612133158268	11.7358522584596	0.199208993031853	8.32467981241551
CEBPA-DT	14.3816541385096	19.0580909683862	26.5987618310453	23.2690451441641	38.1302467570349	159.308640619801	54.2657889418967	21.5075533726124	79.35618810935
LINC01478	12.6140365651133	18.1344717828115	5.24730922274227	6.47874072928256	24.4538349336517	2.57283809187564	7.14393588084954	24.8626443755876	10.7744343485557
LINC00906	0	21.0276607055171	30.3862936355967	2.74701094407045	0	5.28070494281797	0.0802727784722856	8.37314021772951	10.7903807290961
AC092296	7.44857378820496	24.4813557620149	44.1799054129534	11.1341129486125	19.5424088557897	13.0798775748215	4.38239800336556	2.5674559523951	5.54742539221113
AC003070	250.325642328498	236.03339688985	178.600204674129	221.606555456876	185.197751253453	428.38144050063	525.298968846015	308.702513071599	313.505169404706
AC021683	11.9056153696818	1.11284938291016	18.5163982667011	11.7302940282847	12.3149486667558	5.60226889619124	20.7619912448646	3.0789737216942	10.3841948126992
AC008736	3.08990113700663	16.2267944033843	18.680648357453	13.9737402295841	7.80901412037723	21.2344935321107	19.4352303116869	13.5581990741085	17.6328595267269
AC010327	20.7143790346222	27.4159323793766	27.032376632567	22.0956606495165	34.7020466885197	35.3997378646262	25.6480100709334	19.9281858828583	27.9210075333547
AC104971	5.36672116950328	8.57575526612337	13.9420927138538	6.8053067780779	11.4057920278224	20.029147900073	33.2496595372123	9.66050002473282	18.2841589759435
AC015911	40.8589154256729	44.6116971126993	13.6694436902473	26.5243607392468	19.5364134771286	13.9236569402692	15.5860287324218	11.388536983377	11.5074417336445
AC004156	19.9753230782646	9.53581197201733	3.47904184549748	0	11.7334256296068	0	0.0737277959228382	0.161254447579205	18.6724464515024
AC002116	21.6727327019617	27.6884213489509	13.2617980775639	11.1433701890171	10.7401736263924	19.6605249391118	3.62146630485808	5.7617242675278	0
LINC02078	43.3456745373582	40.0698702815756	7.00457140071198	58.7452244873281	0	7.00338603920623	40.862935065995	14.192348771293	0
AC087645	9.01762459536462	0	12.9071518390131	6.96570338037372	13.695395709699	1.68202680436835	13.0695787106123	75.3344349529092	23.5077939320494
AC087289	51.874852267924	43.146069955341	48.9806637646918	31.8614088122969	52.5337034213308	33.5542322280346	41.2609130536533	69.637251621561	35.5083071861199
AC010624	4.67684405083469	11.2014028040349	19.1427212339574	12.8075182360603	8.299499398213	37.8710021428744	27.3751957835315	9.80363582570602	21.5496366773976
AC007785	8.0624927790896	3.78123967061642	35.1817380990548	16.7581729115724	16.1241630170146	11.5005013158493	18.1165940154644	0.206548779093338	10.2856532543804
AC073342	10.4763848553679	1.88439448301151	7.58625778160222	1.8277262153303	1.94359736490684	18.1537930912667	10.6611855677126	8.6624850865026	18.6205172508878
AC010503	25.5944567313127	20.0273597684743	9.39082067251478	20.4876259519286	16.9362717144965	11.787647351663	11.3957959531101	10.414390031768	10.4475938283007
AC063977	8.97143795901759	32.0073141091964	14.6122829369809	11.6158644414095	9.27373071328525	19.855358680081	32.9329786269553	37.9095812960968	11.2537931310178
LINC02132	20.1666468933225	0	0	3.70674604614807	0	0	0.0965048180706534	27.6735044158526	22.5513814131789
AC012313	42.6241255516733	30.2192536846213	67.029869401672	40.5473565684414	77.6410284817573	78.7206561839692	55.7383012536231	33.5316614143474	80.9035057277942
AL137002	0	6.70627572940404	0	5.14056052070274	5.87424907642635	15.0007885131405	20.0153966597404	12.1736961808962	24.0099201671448
AC092723	2.93633873795841	1.41631770539398	0	6.83559103012951	0.968791174655699	12.1691861269499	9.45424561107756	11.9724577999492	7.83127244615359
AL391001	18.9419449101081	7.60007194020743	15.9349844841867	16.7502884533803	29.336248537711	21.2753625089229	4.82939326391013	23.7278707135104	7.82709710788178
AC036176	1.74120011684997	7.62371740471332	15.1745840292715	1.81838529897125	13.2080393649951	11.1052620574661	12.8318094298103	0.1872410623919	4.40024127038709
AL670729	81.2444571319249	19.3572697135818	39.8507140770867	50.5819326046041	73.3091567611171	23.8204778890078	46.6667276903603	25.1161560847839	45.0728478189152
AC090241	32.8741173991267	55.3116160010819	90.0834040481624	35.8175330185362	47.8847193407073	34.4963933162279	34.1420639242563	22.0410015127886	27.4288523228094
AP003465	9.52138658201781	9.5605049644761	0	4.16749757639684	6.35225659444787	3.51251464577178	6.41632405807751	2.94510915032335	3.91612898085449
AC077690	7.17224379220005	10.4819693996746	7.04009781279084	28.0491326488312	4.87312955781252	13.3637478426587	13.9661212061379	0.184984559281963	0
SMC2-AS1	13.5393528629394	24.854470622398	13.3056516087414	6.48332781395231	0	2.59680277760971	4.74750233920463	7.00021053822948	7.84398742836414
AC013731	6.25878977634569	8.5635905615245	20.4585149131274	3.67753840532609	25.4353223287326	6.15614574979391	20.886404141246	0.192071540656363	3.90865671981838
AC079610	0	5.72188297852946	3.05708722851882	1.82571844618383	15.6817807261721	12.9930501558496	0.0746845318093508	0.920028179393485	5.38799200250205
AC104785	0	5.73276615608866	0	11.27785267329	3.90640030318502	10.5805316298095	26.8656555365454	11.3754131645809	1.94515893872948
AC010719	3.59367485971981	7.66330268081555	0	8.44376481128077	0	19.5907267266052	3.63700573578437	4.45058769526583	8.81485637125306
AL512631	5.37781130341792	3.79129953500865	18.3416469789099	1.81888461653699	8.7973778439846	6.57822382393894	6.55928950899177	16.7356930675773	13.7202417843172
AC091488	5.3846196425075	1.8793792946513	3.49063072336968	14.9781284649391	8.80004569723313	1.70422117481405	0.0767289578239874	12.2446459372522	7.8444771866564
AC018638	27.0256137653064	48.6549560380002	25.6636381060406	37.7103790346786	38.1159372782205	65.4317067947287	34.260933532158	48.8462778526884	91.1268741742916
AL109936	6.739602723358	4.2682912361475	16.9664751942323	5.56040766343375	7.81543323839053	9.37315676789716	5.87549741106771	4.31129946723933	0
AC106881	0	7.71966020504625	0	0	1.95312541244714	0	42.1102692425099	11.4841802714309	18.6138806603646
AC097359	425.320528968828	340.449911255013	356.369230153269	348.700218831285	330.332356725398	283.344491121542	223.305398799465	457.355908924704	355.150685783372
AC012640	22.7497977338482	16.4270921553796	27.2516176898347	34.4692937585633	34.4565014612865	25.3571974840533	34.5112575931506	57.751299356649	54.3799231005653
LINC02772	0	0	12.5434746726883	0	15.677574560454	6.20238747953817	4.73641594766899	9.58598109613128	0
AL121992	7.48535948986811	13.3647553777784	7.0511616082113	11.1769603030764	10.4241133131015	23.6324591831852	15.3381488278416	14.668113972424	10.7683109878382
AC008875	659.082182231625	544.530342237261	686.174413114336	436.9815170146	726.809741333286	1210.72210502634	1027.98643959004	822.981946370711	1346.14670859032
AL121906	4.94763601620795	8.60626098074324	7.11843471270588	3.70229827073557	1.94282374200423	6.58720221499084	12.9074806182051	4.45640999869584	14.2149435978079
AL445222	1.73725494997903	12.4052158158127	16.9217461766483	7.42583168568102	11.7299865262543	6.13063720567863	22.1904445932618	8.60007799556601	7.83018790879258
AC100814	4.46385727056765	7.62286823687752	20.5815143872757	3.68759178662021	3.89756674540212	13.2948592373702	12.9164665123876	0.205424652353986	12.7407845519897
AL390719	9.90069080870915	18.6260992676162	15.5504297008668	5.08117851261344	7.80972051094212	10.1576581887135	12.9222817867992	11.9654022648186	5.86872335197111
FGF14-AS2	0	3.80060505888193	10.7449768048953	0	11.7536932924633	7.02350188886955	0.0939696256220559	5.85561269792883	30.4141670680927
AC004775	10.0372964976065	3.80711797993902	3.52194766498915	3.71218421514145	0	7.93924168456395	0.0885760113823624	16.5668772362276	9.7984329172431
AC034236	46.8584104672643	76.7707196371263	92.2334348614394	57.2427457685203	81.1204761879533	63.231348081982	51.2692742598796	39.0061170730816	64.664922630709
AL512329	23.6732823380472	3.79070840005903	6.17340188108026	4.62512688424532	0.962910247311679	0.858086849650499	4.5227859705325	0.0779754581500695	0
AC116036	2.6914014525013	1.89307377872203	1.73475388849997	4.67829642190422	3.91230644287756	22.2315137697789	0.0942345657768886	22.1567402579348	0
AC025175	46.8853490776833	44.3331164266074	63.8531834491318	69.3936970618735	35.1734273251972	19.0332017377097	17.0713536414259	11.4379099690442	13.2216965402472
AL021368	185.826694251486	145.184510413721	162.000364652413	182.273656913241	141.46241513434	101.727945531041	56.8997433911716	60.4943460601564	75.4377089976419
AC016745	3.57769987196082	4.76242689301861	7.12550992565856	4.17490614561814	5.37474221113676	26.1867363916511	8.33454154537877	3.81121893718326	19.1103077016792
AC093673	11.6468906856209	171.665336893717	195.074457967422	175.53017749057	181.299350059551	236.457534409662	268.052551787889	349.554991497846	571.685151092607
AC067750	6.32466381243169	14.3837311828089	5.31163626011662	0	0	6.17015944934748	0.082707517049589	5.7383555722796	14.7194265439999
AC073352	3.60049510257106	2.85057073005205	0	5.61234386623023	5.87372291178742	7.86516938182577	13.6767797025179	118.204061370662	22.0321166941809
AC107214	0	6.66003686849268	13.7951016614177	19.1695388313407	5.85465029793479	18.1501499036073	10.0817764738915	5.9007487299576	23.0362955818326
AC103702	10.8008996148746	34.4287282125874	0	3.67779382916998	14.6618930399872	0	0.0667789697065102	5.543575664727	9.82361530179294
AC073389	14.0749160224791	34.6628905515134	25.3973350151034	17.3489595268778	42.0398540234716	34.7852012340832	13.8577316751822	38.9716676562815	35.9255935952065
U91328	190.646555956492	151.625779968521	119.045167625129	166.36101745018	162.886859150658	193.691687171069	79.8067967582731	98.5487264391227	166.231291144456
AC012360	134.365776661011	187.871879311828	150.383171891795	169.457473785805	231.634668261419	131.152905735341	101.355442861758	104.606848990708	149.575796155255
AC009237	1.73503605958209	3.7839930866855	15.0930034820811	19.5979482291892	20.0507730467898	8.01723550991056	4.73036174796869	0.160906883647042	5.88036695224551
AC064836	212.592605665161	204.40574782308	139.733588744844	159.518202665553	183.736237715319	109.323096547477	170.312206786019	104.586871085936	80.9815488717094
AC022392	7.16195074977237	14.3019717663247	32.0892553004075	0.883696907478913	15.6382044387896	10.8149919418539	2.40696020347223	0.138340521959225	0
AC211433	83.4911690108902	91.5863632282993	45.1753537945608	33.949309658276	28.8170735446332	37.5697615229618	41.8030192598082	24.8977025081243	43.1104526491302
BX537318	0	0	16.9512370207223	0	27.4204780411083	22.0304410697358	23.6661295083033	121.8900253814	14.68066035955
AC016737	32.937533244853	20.9636909011034	41.7290497336603	28.8621971069505	14.6467190883339	10.9731852077043	31.2016793031266	51.1142466930888	17.1352018290663
AC009275	18.1949690331649	0	10.6824936189522	7.44463718583033	0	3.50640428313578	0.0718112201546819	0.156708447628164	13.7543706333625
AL121749	0	0	0	0	1.97051113841889	8.79707364102615	14.7063786722242	16.1461325842166	10.7722633976963
AC027449	8.9653007259668	10.4677565827969	10.5836365695267	32.6614938808339	23.4636880861374	24.8466640324551	10.6650223101544	19.6400324654058	2.92462932733846
SFTPD-AS1	40.9916267687462	0	7.05360921724533	0	0	10.5419592333581	35.2012824110699	0.238215032144129	37.2479792811632
AL137796	0	14.3086972029691	28.5409283825283	3.67811883968388	15.6418514844314	3.65365391812026	0.0301953707570694	0.062858086803393	0
FRMD6-AS1	17.9999865496184	20.9670294511165	26.5909596867221	41.0169959459241	21.4951007600161	16.7813263899904	20.0160010671773	5.92723264341402	28.424992812267
AL135999	0	1.8990874511741	0	0.905659018088611	8.84153589667591	9.69760644707249	16.9998774717841	7.92416324334609	11.2647142542847
FAM27E3	84.9268046901879	41.9582697550157	0	43.7627518153174	35.1779452066764	98.1400151502285	55.4615116537124	146.577970033065	73.4724138871175
AC005089	20.9587668930289	10.5097999053585	3.49002631516833	0	0	0	18.6480876709509	5.81321254917305	11.7615266169401
AC026333	23.8884354820385	42.4740928152492	14.5665484084195	24.6667198321204	21.4952725629998	62.2393747346684	71.4070011305833	636.54205068406	164.584863867876
CU633967	5.343668702676	8.55630134925934	0	31.7265332630056	40.1081475380315	14.2757078798677	10.5167427675835	1.64749409304521	0
AC080038	12.222565073554	9.54132879883895	9.31686660493374	4.15590492512498	4.87688571281732	1.68726234629636	20.4674553307882	10.6558138133439	13.2279686376039
AL360181	7.20186918886016	9.54374284158597	8.87266864740102	7.44098906214606	5.36724611874998	7.49998938520869	9.98127380387843	7.80738172173442	6.3628456896508
AC004825	748.747074549901	605.109437103578	427.718066970128	388.724449042286	264.353193983653	110.437203907235	267.407128716721	424.041117671129	257.665280021576
AL023803	13.4846134693269	24.1635243412069	27.2170445301806	26.0855210506479	14.3244270114989	42.8215815712877	27.0992274659267	10.1622596522389	23.5094178904445
AC010333	51.8614229298861	58.6557532450267	50.5219433684494	49.3421702500523	42.0185910867221	57.0302881782388	57.7141245322801	66.9711190027438	29.870089653662
AC006449	88.7677856530745	74.1878129391933	81.2006337434956	74.6668360847199	72.9047260397963	84.2602848516309	130.861000067481	457.046450253589	295.685364202433
AC009159	20.7605704164734	6.64507162211282	6.72188859860825	36.4050225189983	16.2852818583368	13.5935137483134	9.44778727947061	6.74744750115	9.79521329512948
AC026469	1.76046520435021	0	2.62291793030661	3.71552163465443	11.7670978205839	11.548127690226	4.78269073913505	5.76908815938919	7.8368398175307
AC243571	28.9178690766185	31.9824571902662	17.2648243121692	8.80340856713741	8.78201207125514	23.5171292879892	11.2407312787103	10.7217831131296	9.78945736387094
AL512791	641.757122661532	775.796722823463	647.563062878871	798.437972257814	1214.83167320299	680.807232634135	810.378598732609	518.394974352637	546.681201114417
AL161431	0	0	7.26555441739088	0.906252427549712	2.93444518422379	3.45735918991161	0.0965197306374961	37.1380466318104	9.7910722284837
AC024257	70.33539973959	50.759017280305	98.2067578396371	69.8184646325857	109.470046659737	74.00489266866	86.3259011894551	114.3298052209	116.835652773036
AL138781	0	3.78545799181748	9.73103706232034	13.9836878624396	26.4258719110192	7.06650201510383	4.77324984951577	5.74347960778927	9.80406388278798
PTGER4P2-CDK2AP2P2	0	11.4930048567376	2.60694609431209	1.82537920727632	10.7713009792003	0	0.0771442736348487	2.99600061771211	18.6645611133137
AC243830	9.88726399030053	14.6232036848046	20.4490968009278	8.66021859496388	13.6810269813216	3.21972898105103	4.31562140606926	1.12899706300606	6.21390454622263
AP001059	4.02463609000061	5.2363866766454	9.81424804632598	1.82307823345125	8.80438828219414	3.04816704135912	4.73961520377333	8.28947018274757	4.89595873442188
CU633904	0	7.59753010276263	16.8095079135952	38.2438424495908	42.0529980883674	23.9960174206137	15.2804241536562	0.216107451928549	8.81011128067366
AC024884	0	2.85983391974998	3.56417910120805	3.73860488963043	2.9318120664007	10.6391974551744	4.7885123471044	0.193199767391481	15.6950853261597
AL590491	0	1.93917041131637	0	0	0	29.3157187830503	2.48186146984076	21.0027964903144	4.88509002538225
AC002401	106.860979355491	159.033459369805	135.191500318618	119.172435185752	124.361962993829	251.581499160687	217.612666010047	230.819567349467	76.1587043587512
AL158063	0	0	27.9191647689098	3.69536786117735	0	0	0.0694111411363298	13.332224739517	3.9161627322569
CU634019	5.94160583396317	8.87048077661048	10.2736562726189	50.3994706116752	31.9378192614312	31.6441048610374	6.00973397968935	9.6309628703082	21.8849030862399
AC110048	108.264197324396	81.0526199018947	98.411001566392	111.754383783702	41.0326067827059	63.6338312383262	22.5177976835683	153.292363072696	47.9969801567483
LINC02391	0	32.4554287189865	8.79277043831228	27.9600268967097	32.2666521875599	23.9569397570933	0.0989868123415363	5.89965269773791	26.4719234701386
FP236241	6.23527474544039	19.9922888049772	64.7230882499921	153.79809288025	44.9490864825364	50.5099886089029	0.108379053974971	8.77053226560924	51.9465646913012
AL031658	0	0	0	3.76966030034524	4.41826999194307	7.87635469012413	4.84474999592934	57.7684516994384	20.0801512445027
GLIDR	14.3622881704238	48.6480332895595	42.5574992398144	46.5685506599113	41.0475562497073	56.6356798528017	17.7879919823691	17.2239794068198	70.5585278392759
AL161772	19.0301258659522	7.61368756953431	3.47402103477905	3.68166061951941	17.6082424016736	29.4447603903027	0.0919906809321374	5.83665719903051	3.90676044268016
AC063943	12.6313838581195	11.4401534322121	3.47085392675879	17.7291804656833	11.7266774878842	18.6933771981376	9.43482603968144	0.201287328941188	7.8331113608118
AL022329	0	5.71678624176931	13.8905207523421	7.93106800154621	1.94205657136214	10.1191747185541	18.8117278505536	14.1826666966571	17.1466556080523
AC118758	27.236768557627	13.359717185933	5.25722227806243	2.74716422800934	4.87378155808314	5.29276416620135	8.17867045911652	4.33777211340863	3.91262628949285
LINC01727	10.8188518546662	7.61290920034283	2.58291964481182	13.0477758001504	18.5871377562333	23.8968864933681	25.8554178231412	17.0314956560163	9.78562217870831
LINC01451	92.1339446236676	11.4074528397353	36.3090196648114	60.5455043940832	30.2863561470798	20.3214521578554	20.0498157611495	21.2139068795772	22.5336421715937
GPR1-AS	17.2929732936285	0	0	10.2709054901953	6.83929866217804	0	0.0703883570165726	10.7836368187379	6.86656394358597
ERICD	69.5070906270878	28.5851488806792	62.9806366485683	42.8177414075609	34.1971105059909	61.8087166244355	84.9148332723053	336.76913778109	109.721112316502
FOXCUT	0	22.0053060260895	0	24.3375760139616	0	7.05157045436807	15.1542546518537	0.192459783614909	8.81808811939746
LINC01127	33.3110609058367	31.4395872872696	134.003164580506	59.5745832084788	88.9432149529447	44.9969781033132	88.4669299757169	170.960498052357	458.552117992266
GHET1	10.9041388176177	0	6.20486442515108	7.46274175519988	3.90156490941334	11.4268137393416	38.7187846824701	21.2382916040576	17.6286844738227
PANDAR	4.44828882617525	22.9350898852862	18.681933865342	5.54745408190254	7.80910404228153	11.425852452464	23.5652776047825	17.0905576328496	38.2254716051226
TGFB2-OT1	0	3.7805041802579	0	10.2068256908084	75.356352926827	1.75373283500684	5.68856788031812	0.0977240057457542	0
LINC01012	26.1125663276182	46.7357905129334	15.8781497449486	53.0985881459556	56.6956962610979	22.0932993005512	14.2185384037774	10.1395918202348	42.1499943104301
LINC00891	0	105.870260996766	0	0	305.020098762355	146.987004069978	0.114610554653741	0.263558670510974	101.90699821186
AC006511	9.55922810226805	9.57818148922291	1.71555036614796	0	2.43371273555622	12.3069616846287	3.0794642400193	64.8359152804282	22.5291768372465
AC016588	4.44010328470182	25.7766151142504	14.6037718809317	21.434517470273	16.1234291740136	10.566560046953	9.50150618593484	19.6471179502544	19.1099640466511
AC009971	0	0	41.1014691102398	0	22.4973938896216	7.27021372402855	0.0474437977497405	0.100671459489862	0
AC004554	0	4.79078106214187	0	3.73786020681878	4.89828721555857	22.9977649402137	30.5291547244588	14.2839818366907	12.7268591232904
AL137077	10.7515154678764	45.792338116333	50.5939776201477	14.8524285515569	47.8990444007881	26.4809668376015	29.4995718111013	39.5206708646949	47.0333550673529
AC090952	5.80983355350176	7.13146335776692	27.6658540778527	7.41927067644943	9.76772884091423	7.46102694591209	2.47815761894896	3.09824918776228	35.8071965318506
AC002407	15.3850916120269	0	0	11.1764344207371	23.4902897769652	3.49569984739311	9.31347141899009	0.167016477546293	7.8450211349065
LINC02767	3.57154235869483	0	10.7313931725446	0	13.7141504664754	23.2306028256422	0.0872183898801109	0.193859886227992	7.83543512495638
AL139398	17.4229951711329	0	4.42407619724179	0	0	23.0624775936332	0.0990669277620135	22.3622129421409	11.7511039948878
AC092634	0	9.25737948194908	0	2.4539971964208	11.7592949911655	10.0527680913051	9.008652882045	9.3460272757926	1.29352660912585
LINC01226	72.2190902589486	4.73154018894046	10.5475418784798	69.8702535063259	83.0933480293041	29.1158227755404	35.409049487947	77.3742771192612	51.9255581934999
AL391294	28.8603330097467	29.5627785715871	43.5112337137866	7.39700729683069	30.2975215768624	51.4094916312317	27.1081411607515	19.9263560875832	9.7829910341112
AL139424	19.8129364976368	32.7558554540175	33.7264842606447	17.3519216312507	21.8216445395577	14.3725019377457	18.1452529324074	38.9052134264644	40.8319414457423
AF131216	369.173898153648	328.060380867923	264.597539053206	302.378748933808	256.053379876296	151.167455226919	224.040161017976	151.893078322727	146.21891174022
LINC02795	18.9206998033525	11.4177235326248	23.9412838778185	27.9529850306801	25.4134373964786	14.1676971688276	17.5761054209699	5.86282235200024	7.82988598345162
AL359762	58.6388610340005	56.7440743167146	42.5182139812833	48.4069705327341	54.2408892238604	102.561007483501	79.5666380920304	115.731548566928	92.0910217835537
AL136961	9.17964029685431	5.75084577192776	0	0	0	6.11595006770058	15.3236392650744	16.9212242834912	21.5627959426295
AL450163	0	24.9270979194596	1.70275906754266	0	8.79958132680561	0	0.0688646676192979	0.149760070869223	15.7292351082222
AC040169	145.547179967736	149.418635436828	74.1123250655925	129.739748717204	97.0740918491958	66.5429548753595	95.8534268373098	175.293199671236	110.706905532956
AC007240	6.37008894049785	3.81346725962226	3.5367184362157	0	3.90918372687505	10.5293545658044	37.6315468633878	42.1323899919659	21.5470312080781
AL391834	104.950438155987	83.5968977606979	83.3141303520733	67.6365554756858	104.903212081449	64.2356937120065	81.6312243329058	58.4616813185037	59.4324645371682
AC015819	47.788707018676	48.9470286572668	54.3690991531667	49.0284665832134	61.2488798822001	68.0917895569403	61.6537377326829	36.4615666379525	72.1768521189285
AC011322	0	0	7.09582665008847	21.5958302919272	2.92066523051302	0	0.0752087583185923	21.2884197244501	0
LCAL1	34.4817971989122	13.3498161353565	7.92708873909685	0	7.80817221579195	0	4.48829691548218	0.0668043106002414	0
AC008055	0	0	0	7.60849670241701	0	6.99038142342991	32.8875164803916	0.239774961126271	47.0557972113768
AC073140	7.63127826559331	5.6981198754532	23.645944682397	9.76465245472906	6.83153901484848	7.52163721176136	4.76811575530343	7.06848155114481	6.85719142700932
AC092803	6.73137820262931	12.410220485599	7.28059343051873	11.8864468647832	8.05810160673857	49.0343185059512	55.6916784559987	91.5470406326845	47.2646239892033
AC087175	18.9481961391997	15.2497762239525	10.5851804337658	34.5379366127625	4.870637200092	17.5954315666781	75.3141206719855	49.5062618914578	75.4474272076382
AC022387	0	14.4099150507948	0	0	6.85171118728388	0	11.7005221457942	0.190860861876311	18.645197458711
AL078622	37.0866348634235	33.4152417415526	27.5283040825715	0	0	0	42.1824173230462	0.23784690182379	40.1916397046813
AL731702	37.9114606225375	38.1594135530957	24.7917084054622	0	46.9270815444653	20.3088270349275	32.9075300266893	0.241789604756363	39.2049329818674
Z97192	125.641811756562	439.742218654812	105.730228088808	143.374115113632	46.56761118585	31.1695827653395	26.819649871117	139.52033479076	42.1194583989072
AC097637	0	16.2458425354669	7.05543266051525	13.0587532812092	10.7520406915578	0	0	0	0
AL512603	26.0855996139483	22.8520716941186	275.741682410666	20.4305192063253	20.9947317808833	1011.07461239588	590.224361268176	1559.19304062927	38.1932290838769
AC011246	17.1535790559771	0	19.5437904424955	0	34.2453005690101	14.2628030798778	0.0838204455674338	0.185545457970194	12.7516995356522
AC018695	24.4731565879506	31.9455146793133	32.2061118064788	31.6545219737694	34.37048427722	32.3282767094692	18.1132806075478	16.6224359166357	21.3881094169162
Z95118	33.7380422397388	0	0	3.6870024882146	3.89736197634442	19.4015001915963	4.84881794744307	40.758535600826	48.0233332735385
AC124242	0	0	4.99152037003323	0	3.9232379653222	29.6293750910498	41.694842683101	14.348223589056	18.1164277065603
AC105101	0	6.70280659299092	8.08465131864586	3.71898470140467	0	3.46143571376362	39.4660348930108	0.209801840718722	0
AL121935	115.409695710392	147.4855017303	200.6568778627	208.272088168333	224.139454122795	119.477613344018	29.5699731195315	66.8799867299273	52.571566685185
AC090946	12.5974970298319	0	31.1522023237901	12.0808245236666	24.4454626195226	7.06838622971399	0.0827372754323381	20.3232928085271	0
AL590009	7.19488179381367	0	16.0633091991718	0	18.5985472269539	0	0.039093549953124	6.36843210536978	0
AC010896	34.2146998685662	82.0226248759996	82.4661977098634	81.0186529561619	63.5222484849824	94.63312732711	115.329174058728	29.9509153859681	63.6763996575199
AC127540	13.5790457808368	7.14010951117366	6.16422998713358	8.84006322987198	8.30405353601527	0	0.0182571809853226	1.32844199246356	0.981407274322019
AL590807	45.2909516607275	6.64460599626304	10.5809080656653	3.67354409936075	23.4622160026096	0	18.6323730929195	8.51444627340971	7.83425637969003
AC015802	21.685676448041	17.8850295155819	12.1535483897707	10.4460748216327	15.6354054938606	13.396476787307	26.5919555740592	96.7196163413764	31.8336398153111
AC092718	6.12791597473872	7.25313548886898	2.78079050957925	9.90868274901593	3.70499554849441	13.5729846235307	9.29038082129137	29.1224720650773	22.3408927336926
AP005899	471.256536259481	607.467157832812	389.109174642484	1705.49252018155	595.184580522264	281.960291198203	365.284549790822	1918.9391903348	525.612971724345
AC012301	14.4329983749441	8.08429599591167	16.8683255388507	13.4964803677181	13.6812979420984	10.5756396374659	14.1382733705601	12.7621796620138	15.6779444852062
AC099332	0	0	14.2239905413802	29.9548594460149	6.83229222792578	7.00581463625524	22.2877180856791	16.9119092443767	12.7318365779904
AL360020	79.3812205106634	79.1550979263319	99.3354655602121	47.4540333516906	58.6323771305395	24.7042250566274	24.8165002643524	31.174568198999	65.6614861220289
Z93943	47.7605082841389	31.4389324108692	98.4490610253027	117.376043734483	65.4764233135923	29.2689876878583	38.6018583000853	0.230861228083516	0
AC006427	0	0	1.69720327039444	21.5195150272058	22.5156569539536	0	0	0	0
AC096992	30.2271124412264	28.610700530538	25.250628165739	16.7272799167504	30.7885457008483	36.715707384134	47.0020300063448	10.1785094571285	25.4676246372802
AC122697	0	1.8747483048658	43.8136298133445	0	15.6423066139005	0	0	0	0
AC022239	54.9494983181605	332.904495408611	98.7900459677623	35.7920221680983	238.972583276373	66.6980559583395	154.786879236378	62.3532897992055	121.489481418655
AC012157	272.843778556846	337.123315324992	243.313559645836	360.827076416163	278.045757153793	385.877237356568	566.036326823589	909.186584526079	587.342442523768
AC090945	9.86749984496348	32.4635576716362	11.4697090247596	10.2050181321989	29.3338805975847	14.1458195520409	4.8250259451467	14.1267489175201	19.6041468088887
AC092473	10.9307964000069	3.80232946788184	9.84942932181464	0	0	0	18.4136617858849	0.16791877598676	2.93048860113995
AC104335	27.234587076299	11.9219837992368	0.370894749025811	3.68067372443907	10.7485860237464	5.66273717625201	31.1119520885868	26.7076167515217	17.6304558241293
AC073326	33.4413530476603	12.3740723174324	28.4095990847863	21.8798507007466	7.80326319509984	3.07618736885489	5.81059213452817	0.13736179053329	4.41132851262757
AL121899	10.6160500006093	0	1.74445648336924	0	0	1.68674465916361	40.1151322775274	3.09532955212095	2.92528725447275
AC079848	22.1984904861498	9.04577496974878	4.8074221390239	6.95149597126875	14.6647281611067	2.64020738153039	2.38503639996188	0.121494432124681	5.40106827152413
AC073046	17.1220393945098	27.6803970661555	14.1458053631586	14.8775763665993	18.5674006303022	13.2777988282553	13.5193865783054	16.7483977863278	0.966104783033774
AC016821	0	0	17.0834773377277	0	10.7695475015847	18.5685924235419	22.3332819637933	16.9859435365086	10.7675056910086
AL929091	13.5299634123799	11.4355017874805	12.3997282920499	17.7175838240196	7.80829880353853	16.8461198527896	17.5851940575412	0.214063999966077	11.7549739381153
AC103563	28.809505546314	27.3108775362626	87.573074720628	31.0017317607482	78.5267449907786	52.8319698294121	39.6334869866645	18.5894252002672	23.178018388295
AC009248	8.06604242211941	19.5630830364021	26.248810400597	13.020812749408	7.31702429813693	21.6571848055784	23.5476377476013	10.1288184228549	27.9287512247883
AL136090	8.98147516141858	9.52008148654605	13.7383872424459	20.9943064236929	11.7236411930439	0	0.0688646676192979	0.149760070869223	15.7292351082222
AC027601	171.413792808055	127.068579081432	80.1676071476595	139.435060764467	149.532718775952	149.404390372365	121.101895276162	145.182337540217	223.631565488164
AC109133	3.55378898575288	2.83320873956775	27.7962044509834	0	6.83579131441158	19.565329856349	4.80849227010949	11.2873300462841	4.88758091734572
AL450267	4.8880885527325	34.8448597847937	45.8288123518324	5.53627545095161	12.2050140330071	15.9395924118359	12.3869287181021	14.786234871757	7.33807447401388
Z98886	0	11.4386287438678	24.068888537676	23.3533556794912	0	4.48042960201082	4.61757285074336	0.111859798182238	0
AC008403	10.3345128086312	9.03779598605306	9.25593713755072	21.4465476534477	23.9593850963065	7.91759722821326	19.2906087257804	8.58923120048106	7.34001281904311
AC092053	351.572985815246	584.416919419835	329.381519747726	555.340645389583	475.566680183343	1901.4188498062	2471.16782805265	6839.86556132928	1851.27666229443
AC012511	1.29556581732228	5.7182376037381	16.1674488006846	3.22982151577453	1.94229707624095	15.9568946810403	25.0866759821376	0.212580361731097	3.90591583760801
AC112253	7.18986664099547	3.7884149014873	3.47920108164653	3.68500113778184	26.4392075041898	10.6471794126731	0.0857405730800811	0.190235226473133	18.6457332844035
AC005229	44.6852658174573	40.0618430673577	24.3351710544772	18.117681765278	38.6071054523621	53.4636227387766	55.9873587191448	58.6635486325067	77.8934630993858
AL009179	17.9876135239769	24.7804708585832	41.7059912096643	31.1873792821327	39.5876279372539	21.6835422021664	4.25072663436256	3.11995254790204	40.6914022449932
AC115284	14.4330084930087	21.9657704958404	8.81707347166333	11.6239934471459	9.76517612920198	3.45623822970914	22.2493641406014	12.0716586542635	14.696937073181
AC005740	13.7682521369073	49.6261490567868	36.9614755497401	25.744116538876	23.7743277849027	16.7873130879223	22.3316449799253	21.1051786621125	8.15238783979192
AC115485	0	18.155992429645	26.8072200543182	6.48815180047086	0	0	16.4056200121768	0.210032857793371	26.4862014849301
AC068282	12075.893010841	11954.1552086756	8461.34673362882	8971.44292921376	8366.40568822603	4121.93637249711	7452.20124238471	6389.23314245469	3196.34210230337
AC006130	6.3110885635437	0.926025693005675	11.1711255017609	9.81447646477199	1.45273414229689	17.8365248753475	7.09968520701054	6.45796694348488	0
Z80897	19.0701548197189	0	0	8.37263319842041	15.6557685148449	21.7076361543352	10.0900975338875	12.1308033789959	17.6365773049133
AL450326	17.5649563657678	9.03037026031298	13.2451391917206	27.0229101537321	36.1809622927284	41.2395665651354	7.19218684797709	8.74148178876366	28.908409716199
AL031668	1364.29167586879	1760.46397249136	1171.04784501638	2356.27513629501	1050.1277305955	1635.23503797552	2321.10339508489	946.414479960338	2581.09484236527
AC008507	59.2126841536332	44.1646815169431	63.2232070720627	75.7396586365819	86.3380095670669	33.961489435321	13.4381375180046	7.34679259622666	32.9948543200309
AC073349	46.6466281848971	51.8452977317595	19.7387511460903	23.8710686987482	24.4243751046558	21.5210180907793	15.7562492991404	23.0065433081072	16.6505848101188
AC114341	47.8076469293545	66.7827159643101	39.8689949663764	53.0851711648566	15.6205900109195	28.2741262181467	27.1299504131975	43.5842381923823	22.5260509873924
Z85996	1.74135486082133	14.3421211253747	5.72475924193306	13.5488013465038	3.89784211314494	2.12518332307418	35.670345455327	21.0742019147966	6.35511186684128
AL136379	35.3082122832779	19.0764038240869	25.7726812313445	0	3.89284992325148	7.0714634662837	0.0820501328524528	12.3842336587586	6.85711056267236
AC124798	39.7098630432331	24.779138690878	23.8932847827686	38.4979917372182	33.5542183475855	26.1629490403383	48.698643159244	77.3591541388578	38.529545127925
AC092802	17.1432293490028	10.4712230567003	28.9269201585825	9.51184803228967	10.4969908073255	8.16310627918066	7.6896826233131	8.17469592538163	10.2894818060901
AL357141	24.5915125159501	0	7.97103377162763	6.50119181824947	0	7.198643823739	0.0583168983876172	4.1531081172168	0
AC136297	0	0	39.1469627038965	37.321196688077	20.5234857749347	14.9446280394586	48.2920579749065	38.2323084510727	76.4365523028701
AL049646	9.30934778850697	14.9649598319405	7.65084896115666	8.67795201243223	7.48605196700278	14.4710232286329	5.97932123762092	10.8693054337514	12.7380136820382
AL035251	36.952513597854	21.9045284209185	3.45747261818664	121.206352707982	44.9546815602519	0	17.7734443128368	36.706365243916	80.3750759044341
AL450352	21.7319384237147	10.4798085246251	10.6138268928417	17.7218397798173	0	8.78733943814451	11.8266461790448	25.0835320460147	11.7511990495532
AC093677	0	9.12826492370759	4.91360262584569	1.83864534287983	0	4.36112968678001	2.46598358562446	13.2257862541154	14.7095112623013
AL136981	15.3616745016314	0	13.3064601606846	0	29.3608003019643	0	0	0	0
AP002448	7.14230748241038	7.5947361830212	102.405823187302	0	17.5813642282318	51.4500282671056	0.106568549066637	5.95173523606574	37.2421197237639
CU633906	11.9946679480074	21.9524698486203	12.674270940495	9.27741923317127	22.1620556216975	30.5594472980151	1.692544356185	1.20976169576917	15.025557778513
AL035653	10.7734816989086	11.4213592812653	8.79645468633747	43.8796027392034	18.5671199114963	0	22.2467485189009	3.1018974442571	26.4765781922939
AC026412	16.2427909835652	17.1723456646376	11.4914113621969	13.0232098495174	13.6795294328116	15.4748916612357	4.82863821821203	14.1578877659861	22.0554129612404
AC008394	20.9341437451123	0	16.9892095284437	0	0	9.96471405902167	0.0563815178422764	0.120855730942603	0
AL162231	33.3608250396365	22.388468213101	49.2511957593081	30.2447217104245	40.0724915450187	37.5264430246804	45.3995861435169	98.4168376676728	34.2802695852117
AL354833	46.8822231468241	41.4679530824748	65.1812715731013	45.1410285408518	68.9081209619565	40.3508489915555	20.6377262264562	0.239149179059158	24.0042933567622
AL391121	160.503879500474	288.003760967735	308.514671664113	288.648172096074	348.911647077127	506.62804120948	480.613565201827	550.685140088937	348.773943327399
AL139339	21.1756270274275	30.0503337259187	32.3966393137438	26.5396992638894	10.2471222349374	17.6628817466123	22.9448480347603	15.6519920949332	20.5741504762905
AL358790	8.95941389147593	40.1119766302255	31.9934884896386	0.882766732718493	16.6086760512442	20.3461445427768	14.1884816597082	11.480249914929	24.5007436810592
AL121929	58.6507421006651	78.2352927478588	38.6751451583852	26.6527000413984	38.4341994027793	67.1609856906186	142.756738015991	75.8601086850304	42.7687897282539
SH3PXD2A;STN1;AL133355	3023.55967908238	3821.31917232663	3801.38571803287	2608.06988778138	5368.47206854516	3715.30495129695	2556.1812891823	1624.2207358265	3268.3660665581
SH3PXD2A-AS1	8.13580579115033	6.67369376967551	4.39306884071853	0	12.7265055574362	8.04275939175378	8.11607262098777	0.150784457866156	0
CFAP58-DT	35.2206136269116	20.0124543466179	15.0126515910626	15.7960031983049	39.1073953570485	66.2189959638071	110.846760707272	476.722556945338	283.144512642826
ITPRIP-AS1	2677.14807138995	8910.09689358949	2186.07128219949	7923.97143296642	5617.67748119475	16081.4113940888	11994.8771191432	0.278294762714722	0
LINC01435	0	3.78793057430422	27.751239731665	8.36850919334058	5.8545516470143	11.6735550729243	4.71294416470168	0.152444705317226	0
ADD3-AS1	3937.35158626206	4222.8220437836	3522.13025593576	3231.01566172208	2578.1807074675	1723.18005126263	3518.46246429286	3284.57724290545	1984.91530731673
AL360182	25.2057650466422	15.2252215700454	48.7746312550801	77.3600808689343	40.0676394417207	29.0811290574724	36.6614208422859	520.914531325315	7.82185638880746
AL355512	20.6751142069105	113.549324776256	22.0821325520964	29.7549482487796	92.8647176895692	119.37749178909	111.899043702717	162.103129089599	16.6385436962368
AL136368	40.5669549377329	34.3134163022405	61.2050711824829	28.8294207390789	69.4027339623949	30.8975421955098	43.598078133879	61.9404441027436	37.2244053979278
PDCD4-AS1	2730.46144424854	1510.57922306222	2719.87193284473	1699.29251318809	2026.97381801106	1770.05719554123	1821.16639895675	2707.03630854232	2768.70765197353
AL158163	492.546805210439	335.203815815274	394.061584617883	328.675881597549	254.095075235819	198.883110724944	260.365471468632	483.31477907493	221.900093347449
AL592546	462.29033403394	539.784849193905	289.394414299888	457.186162962884	390.437872619724	256.348441219605	572.98034520484	388.394391928516	382.08991385937
AL157786;ZDHHC6	3892.22775181828	3910.00547073047	3866.09049173675	4148.18881534743	4633.51185110934	3556.97588856205	3856.61510280416	4333.87968036588	3588.72986477216
AL139120	4843.86086669512	4976.19817379248	4530.96708095757	7834.5860484806	4229.86590165533	2931.84981917895	5065.10676443134	3188.7707944712	3893.42693690273
AL158212	1014.10060069296	1101.96048775683	772.784506111602	1354.3638669361	592.736792256566	983.350556157461	1735.40433444019	2052.08897847001	1565.10889818609
AL137025	96.4852383138991	289.052852502212	69.9710817174541	70.727702339189	71.3324056653617	6.98179002984557	62.2648696716573	40.9068969357805	31.3467974682716
AC023283	21.8938047027694	0	0	7.45121122958179	3.89967996478698	19.5080663705969	4.82446757900966	5.88631437786403	21.5677386446329
AL731557	152.443579695181	111.562329425665	97.4650192080391	128.482200828233	218.936502397445	429.020131419703	112.006553401622	155.470917236616	73.464299352419
AL391988	268.787631725445	270.832654431336	278.353031255306	305.411390885893	308.835877475476	139.641851781448	137.907806294705	345.64044654136	217.498176397743
AC022395	442.017213732863	359.527339736857	305.819742594686	350.09876703876	312.739512523827	255.536213083167	249.712093729722	193.569336907608	193.000697754861
CASC2	0	12.4123374654465	0	32.8086156339869	0	10.8606429596612	0.058867984732075	0.126545641641612	0
LINC00867	128.959969370665	167.844810545082	166.665359001367	167.604215836606	151.482891438004	262.690827300175	169.626354866522	111.745267255917	96.9817195685366
CACUL1;AL139407	9961.96704486216	10943.2676580738	9241.05116619162	9242.40480536034	10392.9002073297	9686.02094388532	8335.20426145161	11083.9871982759	9353.43368598406
GRK5;GRK5-IT1;RN7SL749P	3488.11703961945	5872.68017349813	3125.83117095282	2768.22737933481	3555.5139642252	3387.20224518437	3613.98499955658	5991.55541379004	3314.40373157791
AL583824	3930.16604017114	6834.02816055547	1660.38273549156	1571.70832915182	573.672110086925	1132.54865075268	1533.75070677279	4197.67805623197	937.583341434462
IGBP1-AS2	6.25609752153489	22.920829177844	19.5495824063125	12.0900846147276	7.80718131685916	15.9076193071314	21.1449166960903	0.227012335987824	24.5052955024801
IGBP1-AS1	5.3645267413489	20.0809396521375	0	12.117718527134	10.7514017291564	11.4735002375194	9.48281111944194	0.217384497735306	28.4417348947039
AC023282	3.53539882240074	25.7700343343049	33.8075862526682	11.141126206758	14.6536261548552	37.1336752553163	27.1539025604802	46.4661879033748	29.3862093972864
WDR11-AS1	181.294050153683	204.084594233983	154.218949894332	133.121610019637	269.753871710526	514.666473824352	240.374780426296	377.000706352045	181.23693258354
AL391425	19.8708002923604	7.60296608489745	28.4808137112443	6.47508574755221	13.6781283372107	43.4255787086406	36.4292203329072	1.70530679804155	17.6267751363146
AL731566	206.559420065657	174.031580008894	274.424930982737	190.406195671339	156.853055887549	144.570854706157	134.289847290327	87.0391001943058	145.491102287052
AL513190	261.565575502102	514.069208389273	179.901796922031	358.500350187331	154.403525879598	208.632118215117	313.280802604995	293.651826036701	159.685136420119
FAM53B-AS1	15112.5629386413	14821.8142671416	9199.35819128142	14762.1787403642	8717.75113361598	5059.11586094118	11039.7278263577	9320.33955239803	16163.5199056622
ZRANB1;AL731577	4568.74212223605	5328.10650714823	6278.35475396693	4216.14625682004	4702.89623891397	4075.9540615943	2661.10394150561	9816.90430512732	5576.59410605665
AL731577	1972.74484339595	1674.62517314298	1467.16005106806	2182.59539969281	1134.66633934593	787.717223112031	1426.52420535482	2136.40037645214	1730.19664327053
AL731571	362.625835296814	254.612617129703	259.715451428458	427.417429191696	269.736366961807	531.374159882732	666.670714953649	319.375492337327	596.654358245566
AL158835	3.10600978384646	0	7.53597682314998	14.5076106106627	9.29044250058346	6.28890297187642	1.81771845907744	0.123021294501908	2.44599901972619
EDRF1-DT;AL158835;EDRF1-AS1	122.640109495793	157.349797950643	167.550878323492	174.124764163158	170.055225429074	205.175739437362	161.374925870691	59.6099225997376	169.494375033512
LINC01163	92.0686885209533	68.668161382545	49.6115363945012	39.0739764864883	50.8148666211679	39.0711103327696	23.5084251294469	8.71155127864284	0
PTPRE;AL158166	33686.1837434812	29223.0489156691	23434.2058764521	31019.7404626406	19702.9130265554	20684.9789463919	30057.742203166	52643.6206826299	36671.1124102979
AL158166	8240.05355012684	4622.38080720229	5644.44901277828	6909.9413474641	4028.53339350378	2726.7305056927	5194.61959703167	1879.82601154761	3364.37506410243
AL390236	224.622334079522	152.571297395141	227.858700740741	246.773905277219	83.0570632547834	90.158774190485	117.772925680796	90.4693331258011	107.769630239774
MGMT;AL157832	919.141415631785	1070.00584431153	1128.54110090434	949.741015025526	1142.49682521596	1093.77215406327	632.611445364145	517.045994941986	808.273105402624
AL355531	162.32737286947	222.201491897983	244.691055926513	287.746270674685	152.453276344703	98.0898615653642	166.065448172342	129.996621040892	172.43574835946
AL157832	63.1817524730163	41.9523424098484	58.5409531009758	57.7472189553645	7.80040746697919	7.00484473760165	4.83116634777791	15.5516846598418	32.3588842545406
LINC02666	13.4640608572124	34.3313195829144	34.5740976012036	36.3186824893542	43.0099466034657	19.4207925707523	18.8986821610737	26.7892079456382	27.4351254132515
DLG3-AS1	0	11.4668661597589	9.78018449159731	1.81951092145307	13.7014876358272	7.18596640484715	4.66270089758506	0.130040968190461	0
AL139123	39.8279485989715	4.73458664867145	11.4704157443957	17.6823168310294	18.567419635338	13.3578085673686	0.0842684930589481	7.10126794084974	7.83783468949765
AL162274	60.4428682866727	43.8542628586115	65.6250273584661	48.4046298097505	50.3286558506983	68.0093242358147	45.4855760178558	346.369946417042	53.3805565402522
PWWP2B;INPP5A;AL451069	6829.24667051783	8242.51494331273	5527.42138060788	5309.29810844872	4499.60668340585	4435.77879155095	5595.35053656492	20794.7147863047	6081.14402078021
AL451069	13.0327030951146	52.0650770335197	13.6903623614663	12.0690199516277	12.6941373249836	14.5069202285854	42.979388948396	63.9084789622975	29.8749868297965
LINC02870	29.0284449969535	2.82900958315718	0	0	28.378589269253	27.3241960614933	97.7034393891544	107.096457191384	58.7771034875506
TUBGCP2;AL360181	10108.1335869554	7575.88071176689	6084.13657280903	7740.49379681368	7770.72884345844	8261.59856270642	8584.94038971433	15645.0646472471	9625.79576276516
AL592071	0	0	8.92688069798117	14.07459347344	3.90241043550211	9.67822443830476	10.6624955507199	33.2423508961615	3.90480822174151
AL161645	3.56511233733087	10.0363129884192	1.70555226454733	4.63410323793015	11.7456423046167	7.17803282247214	5.23452046203387	0.133090493003818	0
AC069287	3.27256383658479	4.44198656561963	5.91775710819807	3.70425888366741	7.8280840105097	3.48137582048811	6.30763576766834	16.363236927643	1.29386420677417
LINC01001	453.700115709124	666.62733139968	455.649220158115	617.357559819004	284.389093021748	858.476553289512	788.132562435482	1724.00922792656	1310.87377226811
AC136475;PGGHG	4447.86707594623	6611.75079112693	4402.42391107738	2852.01665573976	6921.44318672736	4482.66954463853	5469.25113732716	8440.29322113375	6073.31436716975
IFITM2;AC136475	523.249359975969	256.518586366846	532.888805857034	283.046539075105	40.0514380402543	89.2058480974681	1016.61994187931	2367.64786655738	1362.79940452411
AC136475;IFITM3	918.28175587051	945.089925931204	688.801882796957	496.258881371184	747.653160556295	593.177067637922	1670.43687094297	7623.3080844871	2077.00806845391
AC136475	64.5159367488972	69.6333578969185	34.9645051656884	20.9017552060883	71.5982656654387	156.185438480433	391.131900143983	579.246446729962	759.057819310024
AP006621	28.6092615305699	21.6721012703851	42.1273564749602	32.5773508567259	51.565606999623	34.0376992365206	27.7267809904166	25.2050312116065	42.3792932421642
AC137894	23.8860927437061	31.478836361961	22.5793869603917	26.0660511037794	25.8971439239355	13.6342459761439	39.3789923527621	40.0441065917135	17.1352135129402
LMNTD2-AS1	203.911023067304	108.700834324007	147.16007087215	119.166345271037	120.205377576619	82.1896367078952	71.9327894781634	139.637343349244	115.609263192312
MIR210HG	7.15063372254738	7.59905465441331	27.5364299953993	17.6808541624232	34.2279381207701	22.0125558998283	22.5216842960399	1784.50252754951	6.84326601032518
PRKX-AS1	1532.55350730793	1450.5205888672	1468.96728268535	1520.54578663677	689.001404980223	358.914007984765	699.646358369999	698.892995878866	414.416081782059
AC131934	65.01996490345	21.9075605553594	30.0997156039115	57.7647122530463	24.4214949666323	26.4783354586485	52.9206811809461	20.0054788976484	47.0323819819544
AC061979	30.8729558190156	6.65377947736479	18.6935343899804	0	0	7.90327940191851	39.5963459536637	0.218800239830055	3.90523191395533
TOLLIP-AS1	27.9105479256299	45.7708087833433	66.5432744345193	24.1675878134998	68.4250423541855	68.9841183440378	31.9079539331399	18.6686537646056	110.733198755878
AP006623	252.627256780078	230.805740207882	94.7909175985827	131.265288005041	129.976347790129	51.1897270937176	193.165534762027	353.83224553655	79.3440700035362
MOB2;AC091196	2089.97028012459	3012.62911582792	2395.36430956231	2211.42620934885	2236.1215498029	2542.88268673716	2375.90414185475	1953.08715723041	1506.80859210295
KRTAP5-AS1	35.1417286432253	22.8584067906657	30.9743145111197	49.3483643120005	96.7870143122702	107.88521707706	83.668684752229	80.5894694423259	94.0525780409453
LSP1;AC051649;MIR7847	14422.4463736318	20543.7688480924	22649.6651485435	21454.2079590787	28793.054550254	48776.7909701148	22371.6795124726	42791.165715781	28381.6514000539
MRPL23-AS1	415.873725139012	343.321629984647	141.765427924624	319.376322511412	309.811243836257	117.54164830371	153.169696999777	222.97966793167	183.209062859722
LINC01219	28.2547635533426	11.4614680000149	0	0	0	0	7.12549132085006	26.031555295839	5.86945973766804
H19;MIR675	44.3012390799531	15.2367343629012	13.2354252674354	36.3541989556867	9.75823665370594	49.4972034652423	71.7795575126772	73.2426063242572	12.7203745180489
KCNQ1OT1	4473.99784467217	4788.31231859747	9766.82790291019	10627.9848556408	5583.46428749794	8447.29523560092	12881.9457993824	6271.58583399615	8388.40334645745
KCNQ1-AS1	0	6.66921362652829	7.08262369145869	17.8004068851148	3.89893726478802	13.2029850891795	43.3803550275901	24.0050086047712	8.80396410212792
CD81-AS1	755.093356325214	531.200143245003	480.501000005031	92.1244807052971	292.210217474882	236.027459042849	333.358723947278	386.834471340871	292.934482551142
FAM226B	58.580419057501	40.0212440327145	122.375197864907	48.3756476538673	201.36485017881	43.3278403909413	30.6882228318875	31.2039143187898	52.9122126966219
AC131971	1420.7210284489	1214.01325906538	937.01896199592	1018.64580649451	926.499961697919	816.066597473854	795.1477388082	1026.56917844864	810.229405954773
CARS1-AS1	167.762893924064	198.36553562439	169.310194303529	191.815645651203	150.502451749179	78.6338626384599	94.2972860900252	97.5681349015397	208.700887084639
AC127526	0.546303444018311	3.48241986537422	4.71492562578466	2.76531309280051	13.066204045714	5.8712708823571	4.00053567983041	12.3984568399241	4.89211164150705
STIM1;AC090587;MIR4687	19870.7440108697	19361.2396074149	16411.2192490325	19628.271999549	10289.2914772026	11251.8404420919	18635.091895926	15852.902628183	14347.0923828114
AC090587	9.96994603438951	8.59502188996025	6.19400303519004	0	6.84108071309298	3.45887903209362	31.4525897473186	12.7113932538531	0
TAF10;AC091564;TPP1	9708.4854087044	12382.3461059311	10525.6241331467	10436.119818269	10739.850116551	18086.5077834747	12875.0149906733	12559.8577840219	15808.8452703481
AL590764	124.471176256034	127.788243588274	85.0533460309536	122.902412741003	162.243643484731	297.176926470433	163.769348012318	77.9578044246476	177.328249088905
AC107884	395.51337409445	690.00315111286	510.642764980408	348.217291834232	340.100918059744	547.68971163347	936.431588742306	1033.54134104607	559.414556603664
AC132192	50.0099317322147	69.6045861692665	89.9856388916928	71.2143263452337	130.489513850486	155.585763595244	152.001601182604	218.085137151403	181.248092668653
AC091053	7.64821022490309	9.0581856493892	9.75728241219248	11.1890288350901	5.36568977791001	5.26462309836243	6.51482124913361	5.76665201279819	12.2583302229535
TMEM9B-AS1	172.220637034309	251.745291985411	339.51680348129	406.909268980445	654.833339109996	283.769266081655	461.72494068982	441.963707666969	361.515125699741
AP006259;DENND5A;TMEM41B;PRR13P2	4462.33014809128	3449.38175977073	3568.21319401737	4637.97828963424	3783.23143311999	4196.15781809412	8807.59154924941	26608.6178520804	9046.77400953723
IRAG1-AS1	6.2398675300568	35.3036349508474	34.6148036621307	24.1993077173276	27.3651564053673	46.842017508922	70.59552734321	38.2763407001064	44.0830166459483
LINC02709	3.53144731099298	46.738937802841	82.6221596479211	31.6390426047162	25.4001097729923	83.1571221817324	43.658573341366	66.3616003540951	50.9399198823344
SBF2-AS1	676.561807735257	220.263441157775	874.224598578679	388.258177087571	299.049793226886	504.864874570431	521.811898719881	245.969408195463	550.609467231782
AC011092	65.8133820561544	90.1210048500901	77.9930716142623	143.45522555024	44.9432569226784	45.0471951948126	88.8403124819898	41.8422877112657	67.1121552818538
AC100763	138.943211556732	124.936078392847	101.04585627153	111.734140335764	56.6710898274958	40.6004735924463	102.419988791981	115.556680921808	50.9359297574156
AC080023	116.406219557631	92.508127082065	70.891597548623	104.304347721536	30.2803114993007	166.133951436999	295.758442324766	687.491355625958	729.909279762664
AC116535	22.5044198976638	13.3188370681945	46.1385394427797	34.4460287888897	55.7241893241427	14.9734248260472	21.2436097734279	22.6615092290847	38.2223535184502
ZBED5-AS1	173.165592866328	175.463307697685	231.39780064208	52.0873986237424	353.816315999231	431.56020556308	192.082891653165	195.05205129704	260.604258666948
AC025300	27.0588234607006	20.9669864897916	34.6139972686654	27.9354269725137	17.5821418342043	30.1632402028588	8.34837718269684	15.6066157123056	13.7101761591942
FAR1-IT1	3237.37919466836	3490.41033024892	2354.55803666399	3154.67831124697	2163.79421360613	2297.00345035305	2775.30611697795	6152.36046713979	2753.02060562295
AC021269	3.61389131882184	11.5512823345222	0	0	0	13.3387462654809	0.086488795318616	5.78007699246261	11.7654222874434
SPON1-AS1;RRAS2	1417.99724479766	1335.12765292381	811.995387229507	1330.58974769473	1226.54414404556	799.298110670851	601.977294044292	485.969521585692	900.373753751926
LINC02751	0	0	0	0	0	8.78135281509932	0.100505502574658	5.91166596260051	47.0793827094233
AC073172	4.66627863903844	0	0	0	0	80.4019357345813	0.117289428495667	226.898001037102	184.200490679315
SERGEF;AC055860;TPH1	2237.01464170998	2096.13956256064	2220.71694099196	2284.99308786675	2478.50350389084	1998.22930746415	1965.97502946241	1064.98877305289	1822.28877501814
AC084117	30.6857898234079	14.2796682188952	25.701290956683	35.4114249150666	20.5170622966377	27.3309114282429	31.9129645213879	153.05688806756	32.3186754906357
TSG101;YWHABP2;AC027544	4423.53225820497	4957.13865842364	4274.78429221491	4143.5294950919	3484.16549073959	3447.30048954981	3385.51584470401	11114.4862311885	3521.1221032625
AC107886	2.65761006522119	2.83901074954362	0	18.7821774792848	4.88164027724932	3.49530164664521	10.4543406612506	0.16741845423788	6.86157647223524
AC006299	26.1322433271108	32.4229411827265	11.4443712467255	52.1990586175801	33.2290953599621	37.2515234738934	10.7005183734615	11.5110830756004	20.5730214444375
BDNF-AS	100.119474569399	89.6353780654261	83.302305140857	60.4872574980049	155.411557231614	92.8660996794374	42.5068696945277	73.471720245532	87.1984755885695
LINC00678	11.7330210297398	11.4456706660179	0	0.885223311905979	27.4092707311776	1.69294346505983	15.166333154339	12.5228907916508	3.90828158401477
AC013714	9.04873534325095	3.79476641419582	19.7477809252826	0	0	7.9532359099981	3.62384491770012	5.77046124875657	12.7491905507111
AC131571;ELP4	283.194648873524	403.396622427051	489.386801202278	448.813087790184	334.239873598659	271.453211246827	343.860926173732	92.0937559978423	229.253395811495
PAUPAR;AL035078;RCN1	763.98890819225	852.566226894087	732.228218129025	1051.25769426954	1101.45301591422	1395.20520626761	1525.43144147246	793.872522545312	1777.22786500781
LINC00294	727.033557112528	660.88177248486	626.747687506191	667.614208787278	716.380734247522	1092.02574908135	540.743288095222	315.198603390736	848.446087002644
CSTF3-DT	8.07507859279735	19.0966065391481	11.5043397369781	19.5918733730609	4.87240168053711	18.6189355562913	14.1300318245487	11.3789010185282	6.84744791409233
AC132216	8.94156746917689	89.69988397232	67.4334162817299	25.1000492703284	41.0426402467196	43.2826926377602	78.8428412540922	22.8824818139168	79.3671065500881
AC090469	16.4835818648362	0	0	6.53741312464702	0	0	0.0943957678631193	19.4621159353792	25.5023187281429
AL356215	7.2445599665991	0	8.93484340419156	9.3591419939853	0	4.33065752591517	37.6216627733797	55.9326513103838	10.7632245151526
CD44;AL133330	58808.5413583936	38967.5554934534	34262.1442960092	42273.3944580675	28697.2578823319	89015.1736169326	67731.9795078528	38269.7182725029	40041.3578681292
CD44-AS1	2025.90134244609	3183.31981674694	4009.76050881833	3904.25548544243	2346.55464738227	2501.24502243391	6338.38657499269	3657.55157170553	2832.37719052037
AL133330	17.2755278698034	0	4.38350155945688	11.2045423618788	3.89850547330566	10.5392499719153	0.105552255563214	69.4165899249206	8.80402917972766
AC087277	10.3970087387021	5.22734213647896	5.72453933538461	13.5484558190901	4.38744612651089	6.63012370183495	5.91067027589987	5.0394156571596	6.85855512207324
AC009656	33.4772543323066	20.9866653944995	1.68974806055319	18.620904772645	13.6751218745592	58.4121089956841	30.6916248913011	42.3766685164226	30.3638820578366
AC134775	12.5934784084551	9.51235041575871	0	42.0292863585331	20.5275978760237	31.0350609837893	17.6923218013715	1.70023034161673	22.5372929312057
AC087276	1439.66518735438	1107.19695997525	943.224865734873	1121.07817794687	929.431918149026	403.138812699301	646.645191875469	495.720085811125	502.596789175441
TTC17;AC087276	8329.29955970746	9553.78571554639	7206.48140628365	8166.95164623534	8492.97470963889	10289.0538132769	8447.08022052578	7269.90492038215	7931.85148568389
AC087276;TTC17	407.670909822595	665.659864266892	496.418471190395	868.786139092678	502.340224922724	152.897824384492	476.850480134154	211.937374574212	157.725176053653
AC068205;HSD17B12	1865.36368742093	2328.8416743243	2561.16993755323	1518.64518539993	2605.55926021646	1949.56904148099	1775.21018148013	2020.83491272943	2337.62676252888
AC087521	64.2941811374843	64.5073914660961	139.822146744155	134.727860648617	104.898801096662	69.2384534017586	80.1006649071094	72.0762558100625	79.0307737973048
ALKBH3-AS1	228.274448497328	150.674690511095	159.572734108723	140.589403964576	72.3072156179961	67.1603576643379	129.451348713129	65.0996109347429	68.5748340265275
AC087521;C11orf96	7.16617886480689	1.87449841378909	30.3241082877003	10.2220128533095	14.6614537122891	33.5545091248401	30.7056765014462	96.8059555504655	18.6007886286987
TSPAN18-AS1	15.4379911979784	5.70792928863941	11.5784689665466	0.887538938606918	3.89827741161791	3.53187415439623	1.25404420736286	6.77119188139516	1.95244867123445
BX890604	1162.68590610594	942.196534817541	1446.7996065178	615.430516470455	2583.10489902287	1949.72167829664	758.672674168727	912.354245428122	537.856161741718
AC116021	14.4099610244598	10.4688108100202	14.1564532644636	21.4337221301678	22.4861045697118	48.569773752997	41.3352848570063	135.170868635503	83.2770145574394
AC127035	321.128741098286	291.817652030378	234.892428332835	375.269515608486	207.183884074355	190.98989745747	75.5116794957328	230.01402602428	178.30974267356
TSIX	7860.43069979658	3.78298882581871	9558.74041577154	0	0	6.99238899289489	6166.95515864156	206.522871163144	148.901385608692
AC090589	8.07435285545576	22.9276518130502	2.57908364840702	17.7158885396182	12.703156356817	7.07025975964932	4.76970936757566	11.0663187003023	3.91027489016685
XIST;AL353804	45742.895340791	272.712980967945	37092.1412540148	326.775986575573	182.743850996216	365.952485372591	30036.8576220842	401.38242569309	175.355541948163
ARFGAP2;AC090589	7108.85738820374	7858.17245680892	6274.75171340589	6423.86506087834	8238.8735193887	9172.37033753441	7401.04667704932	3498.18741237956	7774.12059176171
AC018410	82.9643339443217	124.946554607658	80.6442600336019	80.0592803339503	98.7097659223506	48.5819966321474	97.6741411243191	50.9882437239578	69.5598512245315
MADD-AS1	878.559661668286	1271.25153106899	675.480841931209	1149.96599132036	608.86393056689	842.603777237476	1235.55600855814	635.621617703254	564.312302037062
SPI1;AC090559	13817.2284052668	16433.5038704839	12075.2460060129	17403.8103600712	8181.1960429661	22125.2878194098	37617.7658439233	53983.7506153553	28507.0563181597
BX842570	426.690848625264	225.996586673412	586.108734410003	250.44888283321	142.673822394844	142.316301896658	329.604167141848	52.5747588511344	160.671584924839
AC090559	0	13.3743760485679	20.5601925334549	8.37214480453876	0.962646945576137	12.2982699968122	32.985394376906	64.4023448214135	15.6632991046342
PTPRJ-AS1;PTPRJ;MIR3161	9668.77081608254	30308.3903120282	10704.6698600438	14537.7617840244	5548.27141383164	7316.38024772486	22737.8929142761	30218.4742218377	15169.0780001031
AP003557	7.15318683556803	20.0309512527493	32.4717632279354	7.87235833213094	19.5477910558866	26.5948426077018	25.8192124073074	0.230506932968831	14.6911377475011
AP001350	307.562938024384	351.894870537673	342.177176582516	437.644345743574	388.976305858548	282.891282560986	381.658472632108	456.020340787525	332.122886029146
AP001636	102.762297676803	215.519023252934	375.084536766992	92.1313710570544	381.176016043945	336.961869109733	137.904721925176	154.085592978427	191.042904693558
AP000662;CLP1	867.739721425554	1068.1107920955	635.586269405138	900.401547144098	898.162867445013	766.546570295473	572.568210347887	1139.45627114366	926.820646038091
FAM111A-DT	157.812671915127	166.873118625471	278.397883276476	244.892166988565	251.175502188695	282.123261647645	103.764448523215	97.6948710352175	255.717116324546
AP002358	14.3768810902359	23.8321185355159	61.3637788650315	25.1304346711757	7.80187800106882	29.167323196287	46.9932140800541	24.1240391990451	16.6442699918661
LINC02739	0	19.1968992750195	0	0	7.82644034587049	4.33514902956567	17.695278538984	26.6571805629993	26.4610222967023
AP000442	34.2659052892011	41.9685509973138	43.4639788885751	21.3805592009332	34.2038484005747	17.6287845490192	25.940024595306	35.1914631468977	30.372571849821
AP000640	27.0626354685466	16.1907623467115	34.6199998145051	28.4053650296929	18.0717572650004	42.3679533628635	60.7340358767166	112.798974139447	111.206841339291
LINC02705	5.34139246358918	20.9822505494132	23.0687099901794	28.9034761964599	16.6094767984098	41.6950639947737	16.5476439064449	0.238265711144654	24.4954402900353
AP000777;PTGDR2	72.9870892120365	174.502700691026	229.599518165107	307.300191948249	356.740441681899	176.9297065945	84.8716059079007	104.545019890541	59.7513641887707
AP003721	13.7152833118423	22.1751346313143	17.7071295160406	25.1569431975003	20.2782189086522	8.32626526994756	20.0304944197471	30.7936964263546	17.631571862623
SNHG1;SNORD22;SNORD30;SNORD28;SNORD27;SNORD26;SNORD25	2499.51495053447	2151.45170155663	2250.85618950576	1646.21087184606	3116.70598899792	1592.38393184609	1143.85210337432	1647.96008587886	1510.73513191737
AP000753	6.74262796957375	11.9408276737887	8.41849134902113	9.78677695109492	2.91874035545285	7.91201491380503	17.0008860330413	7.92508808178101	13.227804231863
AP001363	1116.29937267119	750.04623359495	881.645985338959	371.008454358402	942.146637008577	7297.98603919212	4503.90351464559	3039.17004525119	3548.0671908393
AP001458	129.916034940492	113.487337230491	102.825092043856	103.34937597168	69.379456311373	47.6742244360036	91.8893680280172	180.197449844107	39.1749858391297
AP001160	43.0766231695912	46.4985291415206	24.9890386281756	33.7368746499454	45.937651682649	30.2322019196496	36.8584294027901	73.7895588504031	33.5484251035974
AP000721;FLRT1	0	17.236677043332	3.4902981039858	10.269541022462	3.89913432882114	22.1117188250115	8.3584604446903	14.2756857132574	33.3267828100966
AP001453	4.44416873211275	20.0476930235258	15.9682990815983	23.3298892932806	4.87181124838795	1.69724124725257	9.37517440425064	0.183604991723569	15.7019940284828
PPP1R14B;AP001453	174.968689492272	207.896277030061	231.394320955304	216.023438780601	174.93598518168	265.20362580186	340.451705281868	546.231048916485	269.416657696762
PPP1R14B-AS1	0	19.0940346776265	7.92529735937268	13.9663761881285	24.4550665802831	17.6604448939936	0.103975523613361	47.2851571611534	13.7079033842083
JPX;AL353804;FTX;RPSAP14;AL627389	6311.52964439084	3114.63837051383	6149.83640110901	3826.93652490109	2313.32005450912	1737.32944291349	3902.42582713758	1939.05401830399	2677.58831583265
LINC02723	6.23525576108754	41.944157644421	58.5097061892978	35.3490248398914	132.961015215068	378.447889314045	240.365287275792	168.29780323169	447.745285975439
KCNK4;KCNK4-TEX40;CATSPERZ	14.4587735713142	17.1919129820366	8.83363985294731	10.2320156631959	3.89505736827541	13.1672473547361	56.6644493102086	399.739205805105	42.112506274992
FTX;JPX;AL353804;MIR421;MIR374B;RN7SL648P	9191.61211341418	6066.21146869059	21671.0872530724	13021.8884581784	7558.63972514442	6181.20275973497	7067.64278818401	5016.08508667034	4424.4315455081
AL353804	247.192372235825	187.868582563763	196.80769053534	176.905777533497	111.402940719017	80.3972619829584	214.242512316154	106.042118376461	121.482412644547
AP001462	12.6852992072354	0.924198948528607	8.87143102491921	5.56327482937085	10.75753744061	9.6969832439085	9.47095986469852	23.5417185056274	3.90584525449995
MIR194-2HG;MIR192;MIR194-2	16.1860809462041	53.4619874345598	24.8023362748893	15.7929215010686	24.4287958446018	14.054806482419	56.5520368104115	105.431207391971	46.0412431786602
AP003068	166.572473766075	42.8773506741058	154.536691139347	147.106853740586	279.864243197452	196.569628331294	124.169522573724	346.507970740884	118.535617108735
AP000944	16.1959141588149	15.2375452245841	33.4453441494526	16.7334951842866	34.2180407995866	45.4601926113092	32.5807249903037	12.5086594594395	26.1217296626026
FRMD8;NEAT1;AP000944;MIR612	46323.5066732137	33461.0916177556	172046.10415139	38504.1366292528	21850.0937661132	46403.5761500645	21477.6687247767	112441.540045126	134245.879688368
MALAT1;AP000769	60242.6274239037	222753.372622057	204258.304041102	466529.823871376	443624.615250997	140782.876818942	930458.459206059	990756.166520158	43593.8341287126
ZNRD2-AS1	152.459663299487	110.613215206573	91.2631786461178	169.490928624347	112.387413684744	140.538344582743	144.950108346545	239.937355875015	214.562365959849
RELA-DT	85.6264790775732	244.154882870822	273.116783152724	141.507401298327	165.163768415812	203.320057716042	168.532536601649	383.844612621959	254.727031633968
Z83843	1721.96270005882	1240.69476421097	2123.2437498053	1836.19522410811	1464.0310163414	779.837852243944	782.150229812507	461.985477158883	832.769155566013
AP002748	100.145167667659	65.1514409372935	81.845454151873	79.4481348387014	82.7454240651849	83.691936085048	70.33311846885	71.1868349147789	107.449285002192
AP000759	1323.2631485627	1652.70664208545	1974.34447347073	373.327893899234	1325.25407233846	1688.03676672454	355.867680348319	207.927942030911	1074.76484254833
C11orf72	13.4798714334025	21.9282352586588	15.0194738956901	63.4810797938593	0	14.123098928754	0.100729761098041	49.7066869963976	0
AP003385;NDUFV1	2680.81810943324	2580.60408080582	2301.37741181669	2144.37670458961	3179.25165762367	2994.72249199639	2002.54061370034	1361.53503562511	2173.02917355714
LINC02754	37.88936393784	13.3188932342021	30.1155904876967	13.9196874439	76.2680415409706	55.0772712562317	11.8708241477383	5.93958416556347	7.82422269778392
AP001885	321.130977553896	251.279469596693	221.589972903761	317.987394892717	297.107228760415	333.311459849	342.805668558927	329.106189911492	412.956871237754
AP003419	18.5757718084999	2.35307754355523	16.4697571293046	5.55241425306083	7.81155723008256	14.519387592219	21.8541252391615	47.6909002118919	30.3713295562002
RPS6KB2-AS1	41.4399914272641	44.7992008589755	35.3898065352041	56.7781079659652	168.145561395229	83.0961429114907	141.213054716385	35.5954336862752	85.234025114034
AP002813	1.77681825100424	0	0	0	11.7887012337235	18.6465251869699	9.46629063185941	8.60103806699969	7.83014312817871
AC004923	19.8390795152041	26.7199628707533	15.0335220396969	21.4187518400969	13.6735475424512	53.9317206472153	57.7064708624776	59.2647634427481	34.2809418003586
NDUFS8;TCIRG1;MIR7113;MIR4691;MIR6753;AP002807	11657.7927020913	9940.96106791718	9352.74925929205	9749.87315096775	10950.9547100239	17481.6908707073	16235.7053421055	22221.6839204168	20973.9570139277
AP002992	0	0	3.69380527766249	0	0	9.64199193535831	11.8982121764768	75.3615638815916	18.6052329404017
AP003096	55.876341368686	89.6419022265417	104.629331393752	81.9285661511562	103.600370696467	78.6974486952734	57.7741490564041	105.673841462042	41.1371157264206
LINC02701	19.7828715432088	49.5996326980475	72.8076092093014	25.1054695087623	35.1782989304515	65.4246982123089	57.7519368107764	91.5726060391276	36.2384742288002
AP000808	28.0941836431233	0	5.24834329255315	8.34987983028111	23.4756452091238	20.3185184698004	16.5514260688164	37.7705346446614	11.7455140423065
PPFIA1;AP002336	4467.74060260738	4004.42019831906	3827.97081868751	4225.47586980712	3629.78957436419	5701.94605261844	4968.6603863337	11460.7294912247	5479.59587836926
AP002336;H2AZP4;PPFIA1	1012.12490097061	838.276550302674	443.199796337382	783.086723738746	433.921203285292	898.237828932813	746.946161274155	4043.63317383074	1249.14089633033
AP002336	39.9126173420708	4.73733119354775	7.02792647760031	9.28155023611916	9.76419415599448	11.5348897969848	1.2895013481955	0.194081267530296	18.6424677445753
AP000487	46.456637017166	47.2083564391736	54.9963834909783	31.1655001610162	33.7102495538813	45.9680282351882	39.5047115384508	45.228058056704	51.4371407176941
AP002387;NADSYN1	4999.90480659179	6638.44267814722	5301.36000983413	5039.26954641851	6983.00947990378	7887.64030048217	6876.88786943746	6709.24540398003	7701.61927072314
ALG1L9P;ZNF705E;AP002495	515.94987963012	541.678474270589	609.055207573572	435.75009956311	489.637525197983	389.049927077632	354.560875444787	258.571743117546	321.347360978998
AP002490	624.30656111213	336.63685580803	327.99449091996	274.660378368234	168.085258920472	165.293589540386	152.036791506124	424.544009316533	140.090227008459
AP000593	3.9927445391865	9.99823115143351	11.9476332490936	19.5873711174491	20.0472224891682	27.0077292293817	14.2047408271218	22.5655438527474	15.6691774527993
AP002892	8.10092948174013	14.3313267232884	3.47903285152705	17.2922660347496	1.45103996058246	31.9101262699284	11.2830514296295	15.6602197669962	19.592666529643
AP003785	4.45472148090046	0	15.1271458109564	29.9613102483452	0	11.6006062364094	5.90234243347471	0.172998740062272	4.89421635848264
P2RY2;AP002761	4889.05649187739	2528.14263927876	2364.30404887852	3154.67271822762	2311.37084403972	3101.60860346413	5067.48399361891	2776.49534467206	5148.46173755628
LINC01537	0	0	0	39.4464730844001	0	0	0.106057366205349	63.9860407427444	28.4161473361926
PDE2A-AS2	9.85393286503984	35.3004832853166	24.804007441524	11.127811579367	51.8250480630417	19.368776060238	48.3186567883175	106.705022879763	26.4403960432576
PDE2A-AS1	53.2146033997472	90.6415272940369	43.4077347516514	56.8016413691035	14.6423074351952	57.3730732139392	313.384500184512	957.905797517631	159.680758967909
ARAP1;STARD10;AP002381	23631.254097876	28796.7625052637	27663.8119181444	30670.5667318149	23749.0533877561	49044.6373821555	37346.9001696723	54726.7676165125	50324.5624063061
ARAP1-AS1	0	0	182.012910764589	154.691202062861	0	414.792653079992	0.118653323580219	20.1068173119266	495.772785166558
ARAP1-AS2;AP003065	1739.96984988438	3649.69648895901	1880.2699664764	2829.7254123384	1457.18338342558	2753.22435570569	4861.3967059776	8219.76302012797	2870.58368833474
FAM168A;AP000763	4179.04055996916	8252.05124744536	4029.17137772633	5875.4341269136	8212.49195158956	6408.41240554269	8941.73656186206	8441.77869897617	3101.79587362839
AP000763	72.1098051571753	96.3056339861944	154.292536274023	159.250893269187	104.569024599323	251.979386778527	350.942622474624	189.384506945467	200.837111297255
AP002993	8.0725410549302	20.0510266673957	12.3943197850049	21.461122890739	3.89392449278765	1.69222768742039	8.26551658057629	12.5430605342563	11.7631274251573
AP003717;UCP2	8646.79603346222	8883.34606405136	11345.6773267602	6080.25451347326	15116.3390336009	10980.4291131724	13609.9842452292	8896.75804443764	13097.9473510531
AP003717	0	18.1395663063664	21.3618148518675	7.41615152026451	15.6416609377586	9.63729154875622	51.7332624115457	52.0230267418531	26.4452397598275
AP001372	11.6826842808103	15.7253902424084	27.1011240346197	10.20667650831	24.4412870500203	15.4500796174447	22.3339130778862	18.3622669611224	12.7291166672999
AP001372;POLD3	527.628389403984	593.154012659295	1080.68465324466	1309.20735577737	1053.56179592246	1495.11822095145	1487.75719298488	932.236414756862	1882.05857769724
AP001992	300.421333243135	363.387335756231	42.4581370200656	182.483584745409	176.889538773173	61.8139035499613	197.7868241604	100.416454274753	165.578858403917
AP002815	10.8051859280868	15.2681895668932	12.4048707450851	12.0989565551692	9.76691686536915	10.597678031007	10.6202260564334	11.3139659652588	10.7751602078296
AP000785	5.37322482697492	11.4588738941844	10.6631649123292	0	13.6967578595889	0	0.0890975304741177	12.5618902939687	22.569050260557
DGAT2;AP001922	1219.49490180314	1422.84826032783	2623.27955494329	932.951459407474	2519.56245857892	4411.01988016303	1987.34798814679	24703.3598564806	7419.451142653
AP003031	0	0	0	0	0	8.76933370441704	0.103893499514411	34.9313937509507	34.3080948662893
UVRAG-DT	3.5551526227113	0	12.4702317015376	19.6633114592996	3.89774723554145	16.738667134075	15.4131376021497	32.4393174793736	48.0235079899822
AP003168	34.2292595928994	78.2260523899765	48.7382068267177	38.1482486127255	64.5081676409191	41.4965818300432	74.1974520936292	50.9841321249594	97.0038930036007
AP002340	358.986706326221	317.554043859037	415.77557131502	498.174250781912	382.132197649487	296.14454230601	488.822829366991	504.060982056387	380.129326354991
LINC02757;AP001189	13.4802888493025	20.0168610950522	55.1758964642995	0	24.4333911082811	36.1877944100481	44.8322744669113	150.258277054848	12.7200394101156
AP002360	71.263470963636	38.1207907063474	46.9384606554663	96.877059360754	72.3235019989189	115.874940257393	44.8697375706914	97.3885928554908	77.3945926831417
AP002498	45.9837912169222	67.7262712390335	46.0765937665927	59.6019389524824	34.1960390300328	26.481384995461	33.0124584070094	28.3735061013821	53.8969108828984
AP003680	13.5426057937188	11.4403610156484	24.0789952976263	3.67968794223324	3.89480780609384	49.4223942397936	77.859696164043	414.184569589573	84.2439931012853
RSF1;RSF1-IT2;AP000580	14134.7566291043	11838.7465788081	12423.6632195336	13787.2764164761	10246.2946525488	8094.5057856434	9146.77960315708	9318.86122757036	9931.47463255554
RSF1-IT1	48.7222352445158	55.3281487833256	18.5413845038786	53.0930420897659	32.2439234528278	31.8315352013879	39.9853044515357	21.3435883513661	24.4874707144756
AP002812	273.297859321498	333.786587762062	364.388063580302	250.922253355103	232.59636130925	281.597669442586	382.170249670162	209.866950475536	245.416273334856
MIR4300HG	0	23.9130597064898	16.9209426084313	0	9.77061981462827	0	0.00968508212597997	0.0197224253272541	0.984565396343545
KCTD21-AS1	23.4976121038069	0	33.8359076226143	23.3088303904768	0	24.8577005189789	12.9849413949148	0.221915795283693	16.6581643994408
AP002985	400.540585884906	220.277770195872	228.68144395439	349.186388816692	264.851072886609	246.597944117414	451.222488101352	1253.36071750982	432.050247953082
AP003086;GAB2	15751.1719517253	14903.8153395814	14225.9444771656	22372.3471688604	10305.9075593266	19911.3243191435	33701.1372522223	71120.1311918268	34328.5847567738
GAB2;AP003086	5444.62189116064	5757.25454288891	4132.90774335489	8206.11170499218	3423.56645086962	2914.11150418183	13831.4604471767	29555.7164229497	5035.77222284588
LINC02728	124.447134280121	113.466613443897	216.361428577842	188.101999347445	134.865500621243	67.1292427209353	124.865220897831	149.580034502107	132.264253360814
AP000893;RAB30	990.362308540666	3533.36982183576	1420.15800885644	1705.81914277651	1842.2595611976	1416.46278670447	1798.59224078048	807.933556882652	492.787366493506
RAB30-DT	503.345119119953	129.660911121109	593.131492579615	394.787232777322	519.942830981579	146.697409998437	359.22778771268	313.482328881758	324.290900124473
PCF11;AP000873	8606.18921396038	11550.7426206594	12244.5927339713	11835.6142559732	14786.9712196046	18372.0633417365	15673.8166331694	22392.4976972706	14886.9179003004
AP000873	324.342743891966	248.43560476702	188.80340960473	165.717260672679	129.972359747946	142.291259014536	270.303035404791	257.667792013523	219.456356709771
PCF11-AS1	18.0830298903015	0	10.6111801180469	13.9703276021821	19.5596156686524	12.3641419625773	18.7681665487153	7.2632217057948	12.7345664441104
AP000654	63.2294702772111	37.1898872634775	7.00217090111655	63.3789610545045	11.7110930206764	6.98875479017358	41.069848389581	24.0281352396964	21.5504384314104
AP001528	38.0415157570304	11.4250730593204	4.35109659612243	9.27522051680593	19.5493847627572	11.446138918219	35.1059500980336	19.7217513203545	0.965593349876083
AP003120	2.66027938611643	0	0	17.8513796129783	6.84463862963424	26.6323009202816	0.0993409586982406	15.5400099956318	15.6755632298711
DISC1FP1	10.840477699914	1.87706330487835	12.4529801484151	1.81709021091659	16.6353979757502	2.6097759265746	0.0702801697804847	0.153091901643319	13.7570554643579
PANX1;AP002784	942.550996443047	1786.19834857789	1954.76268338062	1899.50019305343	3285.79468559971	3293.57082021598	2198.07993765472	841.963421244832	3030.29635547844
CEP295;SCARNA9;AP003499	2538.30410646454	3486.61442900891	1647.98783896696	2249.60593567639	1754.29398226968	2323.54936235058	2471.37981952463	3986.33235672152	2616.84204864688
MRE11;AP000786	3898.53252590853	3913.81560591976	4600.14096356259	4623.99950435695	5228.70559587247	3097.25399947579	2861.22212291974	1593.13557977392	2667.7910619928
AP000943;LINC02700	0	10.4757560795021	11.4977434254789	10.2195876319906	35.2286096234572	22.9469735730183	30.6383618244683	54.6677161920658	12.7228852124682
AP000787	5714.3120008028	4723.46602835919	12962.8355034435	5730.17100375432	3171.41273859826	1047.71732930633	1405.2429298072	1325.94535826153	665.222046677158
AP000779	28.8523761672931	29.5589101899866	39.931703625489	34.4588936043604	16.6018858744831	19.3868897881695	51.7292967485552	32.5422194178889	34.2885336409059
DCUN1D5;AP001486	3626.21330502463	1968.34427316565	1933.46340753926	1894.83179640172	2218.53014359147	1990.2947749916	1466.56865398201	1455.99430288591	1173.70325305831
AP003043	43.3385390304468	20.9598808105714	6.11674141138209	47.5293485196917	37.1420565765034	17.8173751643854	0.088265203819895	13.8814526832699	1.94640350659027
AP000813	162.402354354145	110.616020245623	126.770183221559	99.610567521076	102.613292959465	61.9062489912866	29.5510532587939	62.0817860746002	58.784524414187
AP001001	1164.56178792559	656.103024744801	660.417791797163	731.853536741084	938.236402783067	546.474682658487	367.542261245729	221.944222043035	382.091249670043
AP000766	934.494999419024	1008.97708647696	906.012879878011	757.921648842189	908.912834424204	436.755590693385	533.596835024698	406.812266632353	525.133744699878
AP001981	0	7.64337262771367	0	0	19.6084550189111	10.7379375069206	0.0732722706759272	8.24827139372275	0
AP003307	31.4940736838942	78.182720466474	140.114885458126	112.669272622539	153.453563992111	131.790443747411	43.7040458693456	101.675521789894	103.851478767495
AP002433	49.6118566654174	56.2748432389429	57.6498132928496	31.1613142225003	36.6422730613874	34.9602660841582	30.6091953185746	12.9584491058723	27.4313584769559
ALG9-IT1	12.5705817834812	41.0432770188911	28.3799142473642	19.5319107147911	21.4959843601735	36.3171453853464	18.9037168980832	29.5728491001338	10.7641174926114
AP002884	24.7889987060878	32.4326334546172	24.8032313057728	22.7951765246176	28.8313513924117	14.115426864033	14.1823691712335	25.217756623423	14.6911430035638
LINC02762	156.074574793616	97.2569761089941	169.369821157167	82.8374267404011	119.230695102274	133.505829060521	106.067727529101	176.342927619085	95.0253347982448
AP003170	1.74200495294874	17.7070565191412	5.27852570538868	7.911524364452	5.36744523260574	3.61985359151593	0.0378782993426795	0.0795207415976857	1.46820240303228
AC079142	43.2778213273068	40.0409160487202	87.8870621098875	22.3022552293761	44.9535247547044	29.1616910218761	21.2779552875231	17.1715274451125	53.9038070576346
NCAM1-AS1	282.387997675828	139.214918055272	89.4611286484316	376.265674255198	79.1471236742128	93.7172186839833	114.213909374401	77.7742952751888	75.4330145041139
TTC12;AP002840	2712.43227791005	1262.6234838587	2157.78902532346	1115.45491398537	2734.57202653521	1227.26535466699	910.570373133888	558.028823911948	968.947983345396
AP002755	2599.72878440586	2638.82560766156	635.551444092145	1106.15565574993	665.543915254813	983.127281486688	1136.80066563225	2965.08245625589	1445.0899129748
AP002518	19.4851052890666	15.2790365467548	5.70591262633621	10.2358139234471	0.962226900063318	5.67631719652483	14.1389196418846	19.5856109291002	14.2057506498775
AP000465	114.595056105059	112.548340482952	43.3681536111023	124.809968593616	28.3251980980805	24.7492543217987	4.84636366267864	68.2045746596364	0
AP000462	103.007893766322	46.4104660137933	9.07001121039027	49.665238105294	12.6878376576415	7.92003978859187	11.0000428993891	19.4084598004196	3.90645149939167
AP000757	0	1.41459165127815	7.68987232430535	4.21180253269581	0	18.0368281935708	81.7810259778508	88.6965361730509	40.6500233727363
APOA1-AS	123.549519415182	182.159952796924	187.974172756303	182.517889678228	60.5779934244542	106.122197642336	91.8839163216213	80.5692235886474	71.5136779718628
BACE1-AS	90.1538967615534	68.6335642484626	198.637959274567	129.415788540852	205.251876975898	329.957386600061	194.33009200641	96.2564559168262	28.3951036936266
AP002954	42.9185540683905	14.756405202628	55.568980488671	7.39779303407714	10.2464739859196	11.4017664225653	48.9036553647047	52.9579286119265	85.7442343394531
AP004609	346.310201241694	854.007736911875	1386.19851451442	399.877946721205	801.408348459426	358.032103973649	528.913116622368	712.976571406787	509.454462532543
AP001267	58.6273804032496	92.540906142303	56.9496270434068	37.2121501688673	38.3496736353903	42.0424364064254	30.3497583199145	34.2228899485037	16.1535906453955
CCDC84-DT	46.8995804778189	46.7264616177769	36.3095588476835	40.9549461974917	58.6458090436326	82.2468283748943	50.7223113251759	43.9827392014698	97.9822823234545
AP003392	110.386315579475	60.3171218087522	42.7291417252865	41.406150965764	36.638234514499	38.9058059043999	27.4501506650725	35.3456771451083	41.395606283635
AP003393	10.004475584134	0	0	0	15.6833613719716	1.69858073883905	15.0841226711514	0.180475715252848	8.82275351654233
NECTIN1-AS1	9.12899316743394	2.84825919449302	0	7.49793930821255	0	15.871455774787	37.543000704309	7.34454825150367	25.4754508192043
AP001150	0	0	0	0	0	0	49.1846194941205	0.239076126334487	36.2658209256272
AP004147	0	27.8132613113107	3.49003297656661	0	3.89907573684499	0	11.8370495164745	26.5062303506508	23.5246077690567
AP000977	5632.30204884008	1737.53856776398	4208.3060759394	3853.0172820136	4135.07248647728	2125.54359649705	2016.6445729115	1852.79516059082	1516.60792867144
AP001977	10.8211800843726	1.87579368034813	15.120033217971	18.6809797103161	4.87414908006736	2.56492392142699	21.213308720931	12.905368857845	46.0781827337103
AP002762;UBASH3B	6490.15761961348	4910.89082369184	2603.20560842659	4417.29514192119	1408.31145744439	2082.55503906838	5753.1800489244	20192.3211241936	5434.52520628013
AP000926	204.723023718858	213.604519201221	347.551147023485	288.651933247514	286.357030402584	159.086444692006	239.158178170282	466.99817534	182.219712437523
AP000866	280.305289384525	270.122573262604	254.417070493098	260.710731076636	243.106218934512	206.480050041417	201.982558995442	85.343775987562	171.206004221521
LINC02725	32.4606929867201	15.228474671307	24.778945559619	49.3861277933272	45.9431312837326	18.6031570037377	12.9848388273572	5.89537673405288	17.6395842473898
AP001122	20.8325912027575	14.3137434030931	14.2048122589463	0	7.80968073228417	33.8802146294187	8.3069922525386	0.212139247887275	1.94543477851203
SENCR;FLI1	24858.0764533916	20766.9380868132	17506.9584782371	18444.7918380928	8375.68126995061	8902.64419815066	10497.8535501875	5455.40443869903	12044.7479204182
RPUSD4;AP001893	1529.81561485586	1789.06841785545	1626.74637980768	1447.89183932667	2073.89394567484	2460.73368418676	1308.73993925935	512.932945516698	1589.11469115271
AP001318	18.5225816939268	15.2603705236857	10.1549345866411	15.8351955793059	8.78589477776838	11.9403068836278	4.81226807694122	5.16346832283242	20.5941809991702
GSEC	193.918174234115	352.895852105765	126.710114644551	268.186415427023	103.581916028167	257.264715051598	310.9783794263	227.505238517374	372.301361774877
AP003500	14.40406246903	0	50.8073249388636	0	23.4626324301056	0	7.08506496158982	16.4198992805606	5.87330964179982
LINC01395	13.4969240157403	11.4228901994971	46.3329900175298	5.53850787634649	11.7179895822893	23.9556676644679	4.82928272815517	4.50908792434506	23.5271299948256
AP003327	38.7644180755549	3.77834919042887	111.052305660327	7.39376144925832	59.6253635449346	17.6045126914161	24.8305524256367	56.3290442110912	66.6361455962231
LINC00167	12.5501851578795	68.676933501127	54.9586590627654	43.7424393032516	86.9995470714687	134.348971957119	74.337829261201	265.238808615278	235.141270851744
ZBTB44-DT	38.0631604487183	16.2110109797463	0	12.0831475248856	10.7415916278078	20.3318985485863	25.8601983904547	28.0594644091337	3.90377557433133
LINC02551	37.8252435350274	65.7939203881822	93.1193953498497	65.1655502674662	96.7639830839538	114.094707992683	82.4838713640772	45.4437132008643	106.794257192475
AP003486;SNX19	9962.84093357564	12391.8707739011	11271.1709018274	17607.7360420193	13499.8243578751	18438.4149345061	12330.8061562987	11985.1174281971	14999.5915576395
AP004608	131.76402573531	92.5073127771407	10.5450350365661	138.795074876077	45.9209086530271	52.125568621232	82.4169010553022	63.6059944239956	68.5797601797662
AC026369	1.7563992326122	18.2608726450871	2.31612066489235	0	0	15.1106475114072	5.57132451719536	8.07312348436752	6.52477138948612
AC006205	1.7499825724843	8.12315268059577	8.47117409010775	7.93770856858517	0.964213513841291	11.945850469433	11.1902652225265	7.21210531275162	10.7761867346168
NINJ2-AS1	558.353676373263	510.203143183402	341.25234289066	460.893696928607	758.418129070455	892.154261502944	467.732729534758	597.458431578697	866.081521233638
AC007406;KDM5A	16418.6649003764	19607.2856749024	16866.894776399	14473.4982579534	17618.282339604	15515.3247347846	13076.4450255501	15858.5555989636	16111.5803005173
AC005343	451.029969767903	462.058879474849	227.772537793965	373.376972095207	375.780314966762	105.593049198441	269.050125684806	200.493176027352	136.664174978484
DIAPH2-AS1	395.908678741483	1737.57582870285	960.926453174595	4076.66700764403	459.325707262523	367.741883853651	878.690703495106	773.817309735191	676.988457919947
WWC3-AS1	18.2414046077922	0	0	1.82249743595191	10.7656299364512	18.8934474554472	0.0746088754078595	0.163351369984721	0
AC004765	868.709752650094	656.122869514357	482.231887796069	606.164691155345	301.002398637161	411.121425177259	428.787160103954	444.842592931798	422.259532204379
RAD52;AC004803	477.123135578545	542.615055791237	748.216860349409	967.471920560093	889.373045223482	1444.79201548599	1230.90976867924	289.824820237158	965.027073736543
AC004672	78.9419457528763	52.4354751782853	79.8056390263993	57.2467238946143	65.4784421108737	55.7596666611128	37.71454391138	24.9104420630218	35.7564394048561
LINC00940	0	11.4546400506245	25.0624200225297	7.432983780694	0	29.3479197574292	0.0973222389091726	11.3863145991316	10.7716085660686
CACNA1C-AS2	55.9248128217666	20.9477145669662	46.0720224739283	66.1272385123295	74.2872283108955	44.1962357025267	54.1540995988362	27.0475235625291	53.8883362554663
CACNA1C-AS1	38.7318249048493	47.663228138347	33.6157219145907	68.8999558268717	147.613342803329	118.602805063742	64.8019962011653	39.7559273049222	35.2581050456729
ITFG2-AS1;AC092471;CBX3P4	66.7271769079852	87.7423949675909	71.7909107072585	39.0647019856241	113.383311294813	81.4012789671762	29.5567414054176	48.1222204362011	66.6242424283877
LINC02371	13.4769780386321	18.1029601201783	32.8433915746132	22.3357408988543	33.2380223238104	3.48305674650573	8.2175418342986	0.18057896872587	13.7377989332811
RHNO1;TULP3;AC005911	1412.54920670111	1724.22042497566	1387.37237327645	1649.96251919422	1864.74382017239	1173.29644622886	1010.7017785734	910.944471718737	1079.65630952397
CCND2-AS1	68.5197019302403	90.5958371076215	90.4197201007801	74.4719265483659	114.354544427428	62.7030400760671	175.42053050776	152.406763698251	94.0463715198496
AC006207	2179.25741548486	3260.57319772692	2124.93956460792	4079.32435932851	2679.82822805061	3026.46596723686	3639.86803685457	4258.99555274798	3267.37962138079
PARP11-AS1	316.63283795966	205.975392583071	263.289562348935	196.442878833171	305.907232954684	154.676222408057	207.350078215375	293.588152637644	237.093409026532
AC005832	3.55781902899322	1.87860241652656	10.679399822637	12.1444199258412	8.79812642588093	3.49003684873419	0.0785876606932772	20.1426629343098	0
GAU1	22.6645656233172	10.4838843693824	6.14899916510487	15.856852147383	0	20.3899431237153	23.4284923024468	0.221833065700648	10.7705735624535
AC005833	7.20888717441617	9.54822299385137	2.59434805610677	5.56739793394308	10.7603242941089	0	9.15388255668412	0.129091518506335	2.93693403408026
AC005840	6.24683562592622	37.2514592454587	24.8633373798329	22.3601166813663	0	71.6571437165388	24.8542111147494	39.7028325425215	79.3686979275514
CD27-AS1;VAMP1	2247.80820485251	3732.64063868967	2696.76277218193	2506.58581966867	4159.5150924171	4665.80538688294	2784.7121749584	2422.00998667327	2851.97553090542
CD27;TAPBPL;AC005840	2229.7625022891	3556.20543407581	3656.01233203426	2445.1258050852	4377.45881047268	6157.40167075591	3843.67045895437	2479.97599236356	3695.5193361569
AC125494	23.4383868265447	29.2519487747899	14.716742479409	30.1190496194858	26.0615848018039	23.8808904936772	17.3267683936855	7.34181386348449	35.2856732609393
SCARNA10;AC006064	85169.2869476641	60678.5984930616	108707.61870936	53527.9531259458	122842.26205477	63238.1547994743	39080.8583695758	72884.2292595987	52316.3401959752
AC006064	35.5763882036004	47.9061910931922	76.714782612226	97.8215349558007	42.9928766971613	64.4480534055027	166.484198355322	626.271322966587	257.908991112253
U47924	46.5858279646044	37.1741316782108	44.5943567998941	34.7310131166063	92.2177343113577	64.8722445731132	17.0161814781194	74.152001984705	45.389771171441
C1RL-AS1	386.896100988255	1024.23044921911	1176.42904951477	1116.43299246812	1254.89477030799	1183.87643456614	1034.29579301779	1128.41141232189	1760.57499182554
RBP5;AC018653	488.857920290833	791.546958343688	570.001420868358	879.94447609901	592.255393940667	501.274619588092	820.994416787585	344.833033211006	1045.38043783208
AC018653	7.1752699361008	15.2747806913169	13.7629364583618	9.29483187492162	9.27915652154333	9.25910599131024	7.71833192956122	4.47188948754641	20.5947362653816
AC006517	14.4928567921464	0	11.5520636446899	13.0654751531833	4.87578530753854	37.9624803739461	10.7452538678445	127.848172976464	57.8017503160813
AC092746	162.406637734127	27.6183058457775	243.071224447011	19.4965498278794	135.85116224107	698.412525138813	486.632002817993	3248.65421959287	1387.2878728399
NECAP1;AC006511;CLEC4A;AC092111;ZNF705A;FAM66C	3433.09755671333	3815.59972263308	3226.01775517172	3346.47710396012	4059.82066938214	5402.23377737254	4075.7746605227	8345.61414754387	4631.15464329654
AC092111	27.5119029973155	14.7569521063579	31.4933946946382	3.67133726559277	50.8486439128735	10.1767633306474	1.29147953114729	5.12605995790393	18.1474644389147
LINC02449	51.3950315186914	47.6698470499436	116.289751906939	19.5021953547805	50.8160253599697	49.5309153208947	44.7611075407368	24.230722175552	48.0086571851866
AC092745	60.8100677370703	25.4103273503715	49.6837159614766	33.5065242264008	16.92552169708	38.5987655109635	30.6841898271854	37.2394286554177	47.6842947118514
ENPP7P5;LINC00937;AC092865;OR7E140P	719.777310400019	1871.1427801198	1297.90653142392	584.712753364807	373.322124223721	946.0209518333	676.243588068096	2233.50421838304	747.520039642297
LINC02470	63.9617632930699	146.832105016904	792.793131838652	549.433233704143	39.0741129492881	282.302482925615	124.850390208059	0.269885127275074	38.1938007180816
AC091814	133.467711677293	268.014663949096	131.165705346766	161.07728230957	136.818956984172	299.737016767313	161.478984832683	513.537579431472	117.552631030363
AC009533;LINC02367	61.5299202829354	16.1910106229033	31.0543476120804	0	14.6481946783986	29.1604339743193	42.3366464929477	38.0432273375561	13.7029418283484
AC092821;GOT2P3;AC010186;CLEC2D;AC007068;LINC02390	23957.7987667898	24501.4663243639	24895.2106938405	19739.9769078087	30520.9663786268	11286.3753672529	8581.4008228748	8158.18113150106	12745.2498252908
AC010186	41.7216574605085	17.1709102305957	10.5959741692195	1.81258893933802	1.93833998064257	5.22250287842358	9.5206819247249	40.3182522897724	16.6521476527086
CLEC12A-AS1	13.4773879016637	42.9591269622066	23.9268920930196	27.007976005809	11.7142731638925	60.1497242028672	48.3113123391965	22.8596835339268	61.7281958394374
LINC02446	663.886786261174	721.925259577467	424.586360658112	304.433505905306	1103.42398484883	256.336294186017	601.883426124579	590.185703416442	459.488409330175
AC092490	13.9255766408539	46.2962595703681	11.8960248564519	11.5949170845963	45.9553333269578	48.2259783746429	31.8454762568241	22.0996694773665	42.6207462472189
AC006581	9.92990248641036	10.9766583482301	5.71826218441958	9.78096414097033	6.3452512509662	17.3086931927018	7.72179015732645	14.7088176522827	3.90618853048666
KLRG1;AC010175;KRT17P8;BTG1P1;LINC00987	18315.6551471705	22673.3285519504	5603.59807095222	23747.6396236542	6569.57928712905	3596.82811325097	3152.16219690973	2604.0729719674	1392.17650370923
LINC00612	743.231464631024	1648.9214516776	534.501107787475	1642.57687914432	348.888453917765	330.667718188899	474.621542417601	415.068866076958	103.834808762417
A2M-AS1	6345.81141289699	5015.3126523849	1602.73989265085	6482.58586555201	1901.86340125837	1289.9848754939	2517.05018354352	1042.31362065805	387.954819165715
LINC02598	24.3869619155063	21.941731977554	9.68897035372419	34.5251768478331	0	11.4308717220509	31.7032159204975	25.3458633799974	14.6877876428148
AC022075	4350.477241631	4903.73909220681	1723.31200504244	6353.16888263467	2292.79732447932	2203.34383859832	2020.19556301171	1624.11898391312	2224.95686874932
ARMCX3;AC234775	2596.91738050306	1584.00468518685	2852.81304778882	3270.14743708859	3456.81339001145	1547.22044512941	2990.8024324543	4311.01980373802	2078.96905516542
AC134349	135.273945162109	263.24543799318	118.745662343435	170.394458562954	134.864199256392	105.23852500491	95.405689095639	81.9680333160956	63.6739966472755
AC244131	26.2053456964615	21.9424539689715	20.3984525514051	9.27237573880353	11.7178214735532	5.28248686360613	4.75863914400546	8.36401532169977	5.8761366902418
AC078950	16.1889355318836	42.9509836874922	39.9641584146012	18.595637568364	10.7355793609135	5.3656235102949	2.39259352118871	4.16159591225346	0
AC234775	18.8738955886641	45.7706394080781	62.0952027409035	33.4922989148846	73.3148778465248	36.1928607553989	55.384187217181	62.1215065442069	73.4854447365461
AC008115	215.58800803623	151.376657921022	161.754794011539	150.351999473996	305.43031228558	107.174841972086	84.3068143752463	173.161486284456	134.467590936987
LOH12CR2	20.8778027212465	0	25.9400108548318	0	0	19.4717487605982	0.100809173734229	18.3238342059409	25.4858696437062
AC007619	40.6011362504757	65.8528887874402	18.5495865228194	26.045171150326	25.401350770399	14.9828930123211	35.2113424170395	14.3025151794325	21.5522656488415
GPRC5D-AS1	141.674921634419	41.9291179593849	62.8879326804334	143.436119608543	86.0001509770738	74.3134414350181	55.3773122468879	24.2838760916813	65.6448900350406
ARMCX5;ARMCX5-GPRASP2;GPRASP2;BHLHB9	509.605956290464	954.636936209607	466.255841722357	551.207894904451	922.606299514571	578.257558001994	448.837375000428	519.690958005753	461.446716845153
HTR7P1;AC023790	208.309309938533	310.879834979661	454.807175829013	423.671237950674	474.010075373614	748.899095321357	645.535317742494	628.470584486403	612.324653577759
AL035427	143.882914932106	102.503995531976	123.213127870297	144.798570710485	115.809049611734	67.1725966560279	56.6076882575855	114.123200541951	60.2466744244368
AC008114	287.67456693123	744.808944141808	1046.15853206074	890.180661416138	563.910327492391	471.307661705386	160.322537526174	149.98063209633	601.570907869194
PLBD1-AS1	165.923153056494	295.64035653061	210.956456942638	311.943107814257	300.042668334743	703.856978720652	228.642906392531	250.216079388123	766.159667087562
AC010168	11.7235632337644	4.74093044510072	9.72746190718699	19.6086759268806	9.7685206341353	11.4656615531428	11.8183395872296	22.3185842879155	8.80875142317185
AC010168;H4-16	656.608754431315	1708.01891315145	1117.86372561324	1063.32750984679	2333.87875624929	1692.26995173804	1026.09976200278	1807.60976051365	2853.9532929269
AC007528	0.855994471861613	1.89174012967725	2.6368807306211	4.67378860405248	5.8768165117087	11.5301527585165	7.10798106794599	5.79590679102289	8.81688581864767
AC073651	13.5258293191986	4.73840838555182	5.24823426926048	26.1498506937273	15.6402831523759	7.9042381489526	22.2419621490246	11.3797559243728	9.7906805064728
AC092828	95.5835349787282	203.172911275608	32.7103143220995	167.637282428971	90.8831898529751	94.6005269778281	134.189323447023	72.1613179526007	65.6330032344583
AC137561	28.817407060176	61.052880535946	32.7567732202864	80.1468458207099	19.5313197459419	32.7448401124337	41.1045565685239	14.3442656467239	13.7046370792042
C2CD5;AC053513	7272.14322633569	7400.41885464653	6490.19609449691	5236.66519800103	5601.05846538344	5312.93386979329	7128.8829092108	4814.15022910828	4708.55373415803
SOX5-AS1	9.85013045039859	26.6912704094793	51.5082986380534	46.5961157346622	19.5354906966221	12.3000867303867	23.6159720646879	74.0316600592242	9.78250265755316
AC087239	38.720996242092	66.7404571551357	115.292600355637	91.2518910981293	111.422908763872	137.844719461939	261.572005432306	674.470546534731	301.750478692463
AC023510	211.531281184995	207.899942788437	160.871701490074	200.658080808331	169.072569712242	141.480812680081	81.951663797502	152.412195769703	112.17474198865
AC092794	107.790082155758	109.671213218388	94.8370161038985	132.241364872126	68.4020912566437	30.0006338310786	35.9985337704406	90.6475695146856	41.142695003502
OVCH1-AS1	273.253378155248	589.368801817223	717.248770311287	134.957775210008	822.927765400635	849.056029633811	145.013913680902	169.725562092765	180.256898710334
AC012150	42.825687121709	50.066100759155	55.8656273081863	52.1455253605204	37.6195061046327	56.1004844557655	79.5113268565026	50.3223162848122	111.700674280531
AC009318	206.36080393391	138.267027121772	159.55711768621	177.846082337114	153.436131702134	135.955377904914	113.987208171025	50.4194534689251	166.563279434078
LINC00630;Z68871	416.715992118578	472.060116366016	618.834287579048	410.614030115275	379.196171959119	299.741456408158	289.769617718508	273.978308678032	200.83582846464
CCDC91;AC022079	26674.7625223065	13857.6361016811	19662.9831742041	20007.2352130155	13628.8226867584	4676.31912406404	6271.37318856042	4874.86326803737	5944.97304447845
AC022364	251.686657596574	50.5060305016822	344.955418655222	197.390791222069	180.800267701079	140.61681320845	158.927954631101	56.742937209799	80.3292843891257
AC022079	12.6423256025512	4.74210413206985	3.47355255418458	21.4958171740864	9.76988223482513	7.09622193110504	0.0767834260807216	4.33744749533701	9.81125164061108
AC022509	8.06008018678911	7.36204199952464	39.6390905174621	8.34023046214313	21.0170547423782	9.28458464813787	9.42003011764689	1.66622707761443	13.236571209309
AC022509;ITPR2;AC055720;AC024145	17040.159353245	16266.5946578025	19124.8698138602	22976.6364099638	13875.1105548101	14924.705674025	13430.9899374958	14831.9201845541	13872.9058583159
AC024145	4575.99271698311	4313.41357575321	4672.86125978147	3174.20739851311	2728.68821905049	1819.55507419568	3118.01044375801	3744.87264710456	2280.79415415034
AC023051	147.019891596304	153.537202866678	156.911536103171	218.854163146366	70.3523664143687	74.216617230396	176.552456642488	89.0914409754092	94.048539800915
AC024896	217.495868955563	113.479217620406	86.832540918206	115.452163670756	59.6024506905312	95.5127800588643	62.4902757574553	27.1402469216358	128.359984212951
MED21;AC092747	5825.3033243125	4739.69261902109	4401.54324137226	5080.25568834666	4044.17473062146	3485.40931961164	2298.23025719512	2313.23894407136	3019.51354139646
AC092747	10.855085128639	6.66531115839066	8.87072204265653	0	12.7182529176924	0.865265103236815	0.0323614952975757	3.85437169384178	0
AC012673	0	11.4586685881353	25.9886298602295	0	3.89735400369888	0	12.6389497146638	0.150855970610886	3.91620334155933
AC024940;SINHCAF	6745.36715551204	5469.24248190995	5278.31271511071	4344.63638818383	6525.61847171882	4349.2174481402	3906.08859997624	3483.88528242262	3772.91915443862
FLJ13224	256.153622390619	298.494474136321	309.396893383588	224.378352972389	346.955660061604	323.606526487289	234.474846967849	345.930478956343	295.874905144711
AC068792	3.5377447246371	20.040642567615	40.1293740102721	0	11.7206861049301	32.7975237707699	17.7070797957973	22.568566715042	6.84401683680396
DENND5B-AS1	10.7997059588667	7.60702385982722	29.4273908331211	5.54532035457347	10.7448200727421	24.9137397116617	3.64786135470613	0.212328586831457	15.6824742464948
AC023157	180.404277062251	131.588391828946	125.839910702602	201.135086143673	213.063053871902	434.047437451226	457.158939672331	1911.41296333429	798.471354523163
LINC02422	69.4016950633146	130.654795067645	209.335729628574	82.8409055166764	91.8609355748993	185.621429774158	150.882923446909	436.033321336182	304.696320474476
AC016957	218.267026725858	221.239142561671	276.601294016186	243.01774654233	281.472411234407	233.498304289109	155.496779701515	76.5190974639212	136.17762929573
AC048344	37.9202749965239	40.0751139828716	20.3454269323259	26.0601641298952	15.6246697380706	14.1577640482341	14.1195793521677	12.0431487635278	8.31962553777057
AC026356	38.3111427578485	20.9505200603556	50.54082445025	30.6968466176291	82.608664877182	24.3421431329909	10.6960663721095	18.4116822430683	23.0266390332931
AC087588	24.8275629196459	28.6314518377216	7.01407439273727	27.9631021382261	10.2490339041541	42.1146937118176	18.8969279840483	18.4808830817292	11.7448984571534
AC046130	12.1780885041398	7.13237594247754	10.6224424149769	6.01694048667208	20.0540441776597	2.17277728279315	4.67921123421698	0.137117093885007	6.3804655048252
YARS2;AC084824	1122.12072038512	1021.36578514565	1105.48689098212	937.634633117203	1068.21752163044	917.779502762166	633.79430993973	508.586785107783	1084.56462998791
AC084824	190.832662840243	127.308535587726	106.79065254159	135.011545103357	90.8813434947898	94.1855507581233	92.4406885793176	39.0946812616555	85.2368351438693
CPNE8-AS1	10.8525096330389	3.7904667179523	7.07041334801587	11.19655669565	6.8363459808017	3.46112627706467	1.29605971757423	15.3864308585451	23.5395670215664
AC121334	32.4473417413978	36.2324164977574	24.3236506397896	33.0384269026122	64.5226751521408	39.9586008610812	15.3584386045453	8.01912362392571	8.80555197806876
LINC02555	0	3.83179772948568	3.57995115016325	3.74838512399849	0	11.4004238413274	142.558113825732	190.52781224069	255.726674188345
LINC02471	0	0	5.40902107149244	6.59852256142266	0	29.9753207934321	60.1479686626243	73.5232857952187	166.580974337506
LRRK2-DT	55.8504271423612	131.590587247703	292.671983166059	113.567518853437	215.997679250795	329.766882825405	157.972452274487	298.103045603132	703.467031927397
PPHLN1;AC079601	9494.74053484222	9379.26670494298	6066.40304417041	8565.48358283197	6902.85813328646	6478.28265384872	6430.41265763917	5291.45209645372	5525.64639884139
AC079684	467.267878420377	432.011606284483	220.676497211328	376.168715115459	444.686468991143	259.020404194854	185.042832717029	217.67335832552	648.605264414014
AC025030	19.8284567468722	16.1960970246545	24.8352617137386	27.0192736873522	18.5640014781481	7.93979933941777	9.42066185586336	1.66645787107271	14.7100638969098
AC025253	1.73843225176576	6.18049487759206	4.8178410734111	9.7747603876013	23.9849899227683	3.492535638019	9.32591418207852	5.67768055621237	3.91232422810789
AC079950	27.1171569511253	6.64487653679735	7.01813015737344	13.0108277010796	34.2316690357555	19.4280857265075	23.5562370044699	21.2277939801993	22.5328777578956
AC008124	2313.67884566303	2081.82923123884	2414.8621914276	2452.5942278076	3248.64398306586	2313.0477101139	924.788334397949	1086.13386412266	1836.98820351413
AC009464	64.9777362288674	64.8638905230967	50.525110906376	58.6719636212694	7.80033336856887	17.6558311763552	35.1916674160467	10.1248228352352	18.6110145073241
SLC38A1;AC025031	57594.3945669632	52133.8199147427	36781.6294998666	30799.9559818277	42641.7741546981	23020.1451999571	14568.9282037968	23208.7567318187	16440.7624195871
AC025031	112.76817940497	102.04193834151	99.2862552432948	110.191958533233	52.762275834906	66.6568691581741	33.8431493290239	34.5302789603449	56.1736451747575
AC008014	195.726914186905	221.251036822014	273.091627449115	216.022629401817	107.491951719082	192.756917765377	139.054705199603	187.801544078009	166.550786478417
AC008035	64.0538520719526	48.6254990541696	68.2848964470517	49.3343325213474	48.8609914534517	31.7789894363747	22.4931290750506	99.624985253197	30.3619240876617
MORF4L2-AS1	78.503656667003	39.0768628942274	67.3798549645387	66.1112246099616	55.703156229384	60.1439700982382	44.7991314271404	66.2316048870346	28.4006165860472
LINC02156	25.3187041837051	8.55793106129795	11.4820437207342	23.3107361927302	10.7410919438738	0	9.44801640666817	31.4386251175878	0
PCED1B;AC008083	4971.06292811535	4198.00698001213	5240.21804852665	3305.48745088488	6048.68650803128	4035.39955548761	2198.10799109363	1738.57998675038	2861.77697825621
IFITM3P6;PCED1B-AS1;PCED1B	8700.9289894814	8230.08893623335	10698.5252392612	7841.97639455132	10043.9960906385	5106.07568388871	5317.2108825854	2929.00878581597	3639.67356365873
AC008083	36.1931429660993	12.3775943398391	29.7749731381002	6.00428923088874	7.80417229621323	7.07885716904874	4.18517388441083	5.04236970835378	8.33257333711046
AC004241	46.7194285116913	29.075095897666	37.2382648045318	29.7806580245301	26.1356573765953	66.9914813498449	60.0788299816642	56.8765774203273	44.3254529523739
AC004466	35.7247546982858	65.4834866001758	87.2239921107307	78.5424662948628	45.9253329952489	98.1612112514464	42.1249986994985	75.3943374120316	113.983339163257
AC121338	325.183251306458	336.169313878498	193.203550570914	425.561650243493	215.002367248906	638.323853274917	1084.83166519015	1350.40229589939	258.141404723055
AC074029	40.6339228594613	36.2500751750682	31.0290959022097	22.3236889443065	13.6683952209847	38.9352445712639	30.6390696966757	15.7741726734426	35.2725323045875
GLRA4;AC234782;RAB9B;TMSB15B-AS1	135.289532231242	150.678160753828	115.211244704122	126.618643646421	182.767001872387	67.2323838159632	58.8808159646221	50.8802000346693	29.3803215532851
AC011603	101.557573241101	438.732829099347	239.938454821396	248.918247709562	194.806281762468	533.197971421348	586.51186664569	295.773100626369	159.027201123912
DDN-AS1	46.8703575226778	58.1669608916222	51.3872258216941	67.0447352893324	80.1484410515389	91.8884499294419	280.16298448735	146.927632021959	101.881438784108
AC010173	26.9917201320762	68.6624714285593	76.2548916945542	73.5643736418166	82.1010641949659	162.621557662368	342.737267515949	354.322030462484	234.148921807765
AC020612	18.4746796104608	13.8087984080038	17.2600140711512	27.9614983252663	22.4798786619105	38.4890080529035	41.7500357563121	19.2644190363948	22.5259334192811
BCDIN3D-AS1	25.2286023006356	27.6470344821971	27.4588649676329	38.1920192795505	34.2078370321151	51.3049968260665	45.9336904610998	36.810578470574	33.304062676846
AC008147	4.92012319730127	14.3414512020703	7.9698716975997	8.37831249644688	3.89776548578153	11.5502254482619	2.45904683744533	7.78595168551988	7.83707415519911
ASIC1;GPD1;COX14;AC074032	1454.94512759539	1969.31929320722	1739.34860191688	2172.3555087311	890.331383805184	1920.47248058689	1061.38839495911	1134.0688362982	1118.84067548814
AC008121	3.57644352187816	10.5333139781391	2.60864629655268	8.88721425350873	0	8.89243902477216	2.44443682264888	0.17248024057286	10.7927057946198
AC139768	35.1361780573521	52.4496568574928	65.6369450717188	28.826364210572	70.3773804368748	25.6210264530401	29.4499749147493	5.95989960304734	49.0051186733735
AC107031	16.2762490200799	12.3983281004293	7.93563544697712	11.166703447237	8.78894667805963	17.7766443492176	11.7614858207252	3.07880375400718	6.85034205924941
AC068987	18.1161750236499	2.35293654046917	7.94314929611072	14.925868764262	8.30093619220636	8.38701311475188	14.606229241391	4.43785296106221	6.85247815545452
NR4A1AS	3.57154770875657	5.71898732894517	3.50269970260577	12.1801858761323	2.92183102390092	2.56361280769193	77.4799228704683	29.7754955971617	35.2677487119405
KRT73-AS1	81.1762515985839	103.009398661833	70.8962883092757	64.2260040858496	79.161392925101	37.0906403911743	83.4857429959915	34.0751955745554	44.0831342466186
EIF4B;AC068888	16374.4253988823	21875.0729644432	42396.9594355081	18928.9541509528	32885.121864894	21379.1712939093	10243.5191870262	10649.2754289077	18188.6014996018
AC068888	1420.68121760474	1636.48777114963	1728.73302050136	1398.55215263237	995.886349455912	866.444512185053	989.508365394452	1594.07938999344	824.921113071395
MYG1-AS1	57.7313557529405	35.2634715077826	68.2934605431146	39.0800550105587	66.4635124648106	21.1293053597206	89.4826723042875	80.4661679567173	97.0004244220392
AC023794	19.6111574578505	19.0680134894441	8.57180519087016	17.6782809472244	32.7577756758572	10.8425417581295	11.4555938508232	4.79295069771887	9.55135065675717
FAM242C;SMUG1	202.021068481409	334.751648961961	217.167295248409	302.630176095928	207.18640319128	367.851280795393	280.367531181406	169.685979812381	306.654650420157
LINC02381	47.8074472106794	83.9741169177514	0	15.7787463005719	76.2512154887074	10.6043169719522	23.30843879129	7.21044005931497	0
PRR13;AC023509;PCBP2;PCBP2-OT1	26511.4326802262	29409.9661690949	24043.2458453331	24239.2134044673	34574.921285306	31493.1008086236	21699.0319017899	28692.234015865	23501.642693963
AC023509	37.9008244797601	24.4613213058763	32.4997213303064	31.3414448339786	31.9243368132042	23.7995899091755	33.8435162762395	92.7091896728767	42.1234552453339
SCAT2;AC078778	224.577082390991	289.914667380749	293.443584305508	223.452091115306	297.109159290158	137.872678998673	149.676080048877	425.888500288033	125.393575363499
AC079313;ITGA5	106.360595254539	736.295336982056	308.479640720846	94.9192322919559	534.612048931312	745.362486345543	222.770763901498	1472.15124301876	182.212378799428
LINC01154	3.57968362941214	9.57483428831314	2.61141525789478	6.53297761539455	1.94345862831635	3.47932704470009	0.0835773707331287	13.7498975269903	10.7863547694348
AC073487;AC023055	1279.98320922707	1150.11258673976	898.004222378871	1694.70203956708	651.864215196345	517.155100851229	991.880837512859	2319.61380871289	833.73732097651
AC034102	15.0126871164797	18.5973308002736	21.4491926066723	11.9219848647215	18.0802169843407	9.53078652110448	15.8917854894371	23.4817493175483	7.66387745619021
AC025162	3.10215169214369	10.5039818950329	12.4771895649705	1.81889235549177	10.2678853396275	4.04379820706378	0.0470075910557638	2.13793280648047	1.46530457996874
SMARCC2;AC073896	6044.45280223031	7335.56421724069	6859.87189020532	6390.34728083468	7768.77842108008	9429.63334765069	8164.37504937188	7491.58954138366	8048.43973597843
AC073896	137.753625993419	71.8235102333346	95.4343262946553	35.0207780487013	152.478210454355	155.793354416346	15.0650248187051	8.33377115354575	110.394911129845
AC026120	97.5223093086938	43.8545644223865	23.8596865830849	59.5967287670638	42.0174151874778	29.1941001625589	38.7572483345994	0.243397796398412	29.3948597937901
AC137834	0	6.66633693037467	16.0861444484552	5.56427313617423	9.77780369349794	3.48553294830342	4.76244421210363	16.295355561925	0.967528371682925
LRP1-AS	102.880771650714	57.2046415997367	62.916635485511	83.8115817348127	49.8337363710634	27.3313231686946	103.500827063793	45.3454777307013	65.6420697870241
AGAP2-AS1	94.693422844137	119.212593135273	102.824891390323	104.281171044697	98.7066947133574	137.067261857538	91.9367371937946	118.633425233633	106.786769619762
GIHCG	54.0743863355853	97.2809339190013	90.4306003573503	76.3411882443784	90.8927598105829	191.980818412961	28.4136759366035	180.407615791419	31.3351402118063
AC126614	0	0	0	0	8.85433985916794	7.02155103301664	4.81562612843767	28.9128177466909	4.8867334171405
AC022506	10.7698190244162	9.50854117596147	30.2032798134274	24.220669001453	25.4158728272554	20.2531871211575	0.113491947783306	64.8602409091453	121.523390743864
AC079866	3.60570828189985	2.85251875592039	3.54173930301674	6.56574863923918	0	0	0.0868791811129106	16.509977785956	15.6952065962322
FRMPD3-AS1	6.28358353651275	7.62161468861969	7.96434706117587	19.6546312127358	0	0	21.8285366531695	0.169132988971531	0
RASSF3;AC078962;MIR548C	13901.1204089136	10921.3168997927	16818.1782560796	16956.8663086786	7915.36278755987	8490.60652434764	10316.4746185884	12192.4929648642	8935.08903275241
AC078962;MIR548Z;RASSF3	11809.2973881916	16605.1617945007	19270.3084963771	17658.9392325031	4297.29094384265	5770.89277256524	11940.7659568692	7645.50908303255	8045.50034705654
AC135279	285.052738341548	307.090643316375	253.539417545563	235.566915116043	146.586498825231	312.036919577644	538.360018050431	1055.87709029262	485.937194836224
AC078789	19.8005363319636	26.6933992733313	42.6076927578856	26.0564385139872	32.2524410831411	14.1302416615348	8.3370114338393	11.4313354596951	25.4885681445475
AC079035	138.916948924711	128.741733639359	94.8139291610023	147.12835500945	119.230521606109	74.221247527013	123.652939191788	94.6916103307462	119.528984089106
LINC01465	273.292613487089	295.629279981187	359.057279377873	311.925418194615	284.398419099678	340.351211170461	256.904425609855	533.7801518917	820.047883105853
AC048341	1298.44504126764	1292.20093252481	1607.70851873653	1809.67256405753	1237.77917344758	1111.82300392623	1203.27783542886	1244.80787486683	1034.58546306274
AC026124	149.699549100453	226.977120585747	209.662206550292	192.271151332473	201.817046917647	176.815266381567	114.356897273089	127.286342109187	328.228019812665
TBC1D30;AC078815;LINC02389	144.27881546383	274.669683311639	171.949151816839	338.053629761366	123.130391429314	404.054061962385	239.223393552009	408.142122136191	559.432189587764
AC025262	0	25.7762807022072	23.9876893084393	25.1781636684692	7.80515644843913	12.3431392796827	14.1675730967841	25.1511039607151	10.7688318762094
AC078983	9.85062399217419	31.4692409569834	55.9704017153103	43.7970794651817	9.75669199279655	29.2497901852941	13.0286613964134	10.1065082932419	21.5560115552602
LLPH-DT	5.35969331142836	0	31.2921618329616	0	16.6269144010325	0	0.090970508618061	12.6073553734768	25.5116918284451
AC078889	7.20262772467609	4.74911528811183	7.97393725434085	7.44153874460986	10.7581074362495	9.716246076862	14.0646309796121	11.2653923967466	3.90696776026522
AC078777	611.504382753556	1578.31424016776	1884.78500767815	1647.18401497719	1220.67664073247	415.546180926912	580.649795857222	243.129072625613	439.896128687264
LINC02421	91.1471727824856	75.3441957601697	78.031931468418	37.2059362257195	45.9245052490484	0	0.0774729432530381	4.34374426775963	17.6799268593137
IFNG-AS1;HNRNPA1P70	588.956727070731	1719.47269211147	1259.73615785633	1206.73910368148	1409.30856089001	1243.29399213381	174.480941380429	432.310089077337	650.53684390195
AL109946	82.1662490719973	0	58.5290199815676	32.5573753178452	71.3567178844278	21.2025471043304	1.30387131629513	12.9247637356075	53.9214224562731
LINC02384;AC008033	4063.63057809223	5750.61026216775	1307.52724774165	4933.16250214036	2578.17955184001	4199.75782263338	8704.83410450085	3071.65570080145	2996.96861602169
AC020656	1083.79049192801	1376.63290211527	874.082851455975	684.351219610397	852.71272191288	485.754732215272	1735.7161735778	1716.50867939047	2852.97765542082
AC090061;Metazoa_SRP;RPL10P12;RAP1B;SNORA70G	13645.8233193381	12948.8007179813	17703.786274576	23235.5081268245	12190.1975792577	9981.28884350029	22274.866287161	16606.9326593056	8016.09921369185
AC025423	16.6588956066024	23.8466193904225	15.474112917525	20.9464369577605	25.415127481857	12.7528481182194	37.0074501004569	33.7383696435945	15.1757233815421
AC025569	33.3005649732826	29.5272714344299	289.340754629138	43.7163750613979	85.9998401357714	91.1028186007616	67.1696736137638	28.5354035720986	96.0209156652905
AC083809	0	3.79421197731226	29.7030478898868	0	0	21.2859840189056	4.82689152569863	4.50409182741117	23.529098819619
PRANCR	994.931188311551	820.136441724196	1188.84885993122	767.229769373583	1021.30727268052	447.376792490894	388.768613804956	588.732544359672	375.228773703279
AC011601	0	9.54444969699662	16.988841913601	2.75331914091807	8.79749871744762	6.25701257282985	6.93732554663262	0.136864644976157	0
AC025257	57.3196225625817	0	0	0	2.91640971420647	0	0.0932437665443766	30.1809411887028	12.7390909955533
AC121761	227.762194283693	266.560155402025	212.311201558597	177.82622368571	179.333207553334	100.742308631426	172.540934387324	175.735797902508	133.238729259534
AC073569	1219.99269954148	1218.30363744524	1001.74056284725	1275.65732321081	910.861894164853	862.475171589143	891.742891077379	1082.39997065586	1095.33407564045
PPP1R12A;AC073569;RNA5SP363	14921.282991093	23974.1114975744	20569.902939728	17989.4641653069	14337.3865767732	21085.5566748942	22127.7620711077	24886.4365201818	19171.2571333127
PPP1R12A-AS1;PPP1R12A	390.570113191931	323.277728401036	672.091113732179	162.898586028944	385.064967900722	1002.68751039029	220.419615110552	339.204469393114	1429.44416440225
LINC02458	63.967588843615	187.865569905259	51.3258538020706	444.276257124446	220.878283734748	38.0007833661378	78.7072092157153	35.4001370804141	9.78137925100889
LINC02404	8.07132168347252	9.51890354384186	7.03062004107828	3.67686658228268	39.1470466642087	6.09712092188844	45.8929787555466	52.0477222259812	40.1699510012464
AC024909	2398.48968915948	3076.53302196631	1594.79864788587	2598.79989562856	1394.63441931477	5125.49872035952	7755.48755719315	2612.75705772148	4611.56245865841
AC010201	25.8250604444883	22.2312032198859	36.6483181239635	54.05742177771	26.3806255920782	28.8564377508049	37.677042860817	32.0555939329914	32.6556645092472
POC1B-AS1;AC025034	1645.28387014136	1190.14889167599	2296.13023384832	1666.7194161751	1639.95280276763	1058.2935984915	2139.06559951997	1680.44267791147	1161.9465091931
ATP2B1-AS1;AC009522	373.41260257775	561.720773783768	373.194009698597	379.884747306357	492.575019761219	1259.87185629716	2351.16638401328	3682.48099261722	972.853269164617
LINC02399	0.833846842752688	15.2512594671887	31.1476199490672	15.8209959263668	18.5708453491253	29.1764329060539	27.1105353097764	37.9666177904058	15.6646241590784
CLLU1;AC063949;LINC02397	160.512290515706	375.773595292711	251.766342451857	185.269077779264	246.284875775641	420.950236587532	132.04554668609	155.569416203302	343.890225199373
LINC01619;BTG1	51319.8687197777	52215.8285202076	46918.9912497251	53301.7290769929	36677.1385306378	7876.93775897539	11756.0330247894	57195.7534169756	13718.1005330736
AMMECR1-IT1	22.5696247719431	20.0281141175917	11.471233625307	18.6183073528287	18.5677203636297	11.5796788124896	0.0812895480812985	5.72219109968405	7.84037449830127
AC123512	792.015658953687	607.479923021212	767.761257090411	518.623776062818	276.5682024129	22.0131296533799	58.9600749834211	189.769004067536	33.2967336958692
AC025164;LINC01619	21939.203479155	8043.16061864838	12693.1842638374	5992.72283279836	7852.81624187451	304.939862691299	1220.39758165453	2338.17315376852	1718.44255716866
AC025164	224.60806825155	140.166627940628	248.247089992994	122.871223442874	291.254655525226	140.518657417383	126.148891521095	459.814380743175	203.777946632222
LINC02413	7.17969900929872	11.4456968119829	24.1098581842543	8.3618140784674	0	15.9139476541456	8.33700223986088	23.7539210007342	11.7504677205582
SOCS2-AS1	25.2300557776949	40.0692174333539	47.0589336363124	22.3211988782995	15.6238434303934	41.587340793614	45.8608458689311	0.251033561938117	41.1536120724115
AC012085	165.046159085699	227.933391086489	233.179065848502	238.387373918097	85.9891942484128	159.160318087962	161.358923000422	155.315168972664	85.2250977315737
AC012464	26.7858012407434	23.2080975226394	10.5720609307724	31.697471701121	11.71579545388	5.8186024620526	21.141358829331	16.9364650827805	17.9637227444367
AC123567	504.288393901792	349.991101653726	155.948895737237	476.770838363982	225.751465676009	495.039098282086	625.625076817495	4208.72684594082	1347.11546542153
AC073655	1095.92605214038	1492.00294444451	1283.6563352526	1891.62121712931	1289.57922512573	2234.22522530315	1856.55762030015	6671.9437201052	3261.99137736515
CEP83-DT	28.0675079454185	14.3002579675649	3.46508365252343	13.9582887629736	12.7003104804909	37.9483207322409	30.7500138764195	165.893424209908	53.8770789654144
AC007298	52.7410087883263	84.893346842588	67.3760211266811	51.6571154715508	57.6580660859691	121.504042936251	79.6457530410924	365.386043462512	301.274545964524
AC008149	2105.39189516434	1479.12913793949	1330.64912855725	1117.33592654164	893.265760168796	634.756100543889	2274.41651211174	752.907220534302	1288.33794456914
ALG13-AS1	419.535546278937	191.67000562777	231.365054658583	178.749415001691	190.570940993809	185.659679805071	263.785376080104	186.456269195318	133.233411989477
LINC02453	72.2335987011335	31.450903525259	34.5338057209345	12.9828946138438	73.3168731634055	33.6018888551025	47.0111187755529	0.24965493549159	41.1554769001165
TMPO-AS1	135.280328052168	129.684784117828	165.780184513578	96.8017008261429	244.348332163294	257.281304213193	270.93233601286	140.055647264174	366.42708397334
AC079907	17.1740268703097	5.21721146331111	20.9166616708917	7.41671542024146	10.7456661103764	13.3656894244264	0.0833697563069431	7.08869994045121	6.85613692342402
HELLPAR;LINC02456	488.910156162392	824.977452298576	64.6201196530319	91.1933836906904	644.07349959808	324.427974672312	1119.931729807	148.609146585305	460.466427913918
AC084398	0	32.5030951936745	16.8667493172256	10.219541567381	7.80743391790103	23.8584316758035	11.8875852608326	32.3569701310202	30.3755386580952
AC025265	10.9192497920464	1.56398284203684	3.80695857975321	4.32956286750505	5.53733849572141	9.48080529430488	4.76203606580695	0.177552067617474	9.80696426669201
AC012555	0	5.2708145445796	2.64573203768408	3.26053179268961	2.93068782072101	9.28490438035573	6.5316948906239	11.8718763258511	6.36177951784384
AC089985	23.4823396198594	32.469050844907	10.5817395320728	8.33880429925003	13.6750958400018	0	0.0813197852633061	11.0433943218884	14.7217809217832
CKAP4;AC079174	3633.31588577206	5678.10167926116	5736.6674584651	5445.25813447343	5690.00147734811	9795.60708666537	7689.75906444966	24678.5581442464	18464.8844171544
AC079174	45.1009950161831	41.0017496999969	43.4334837449288	43.7602606317718	38.1111358649387	77.73422818464	103.738700108166	246.780386947497	165.574892757217
KCCAT198	28.0007835839327	19.0663546325186	15.9212872658583	25.1549916072315	12.6944969592482	3.49292883400524	10.4648583506874	4.34240020679166	3.9123997317201
AC079385	8.11556352473547	5.06841002491149	7.67371807998996	11.5138917548946	5.85719002119251	15.3584875671331	11.790651807703	10.4313770688791	8.48391373642162
AC007695	29.6918025158857	80.0976165520844	88.6409592857973	153.699979130283	94.8005858280001	161.917358671639	101.29417178271	15.8714644920589	86.2126118118614
AC007541	17.0729645246917	17.1350025034307	49.6750798711419	26.9728123275168	84.0847213144891	14.9939469612468	15.3660590965306	18.4094628035866	27.4414276212418
AC007540	17.1061893422091	17.1507398443202	17.696167472073	39.1711514769556	18.5633588051657	4.34490081517524	30.335376680222	15.4699196826199	0.965897999572736
AC007622	1026.50882714544	849.702601461446	1093.97889334515	771.886982405862	968.530460259545	549.001851668115	1018.91374610691	1608.03774568552	490.82970522092
AC008119	1015.71227642906	703.792115653677	624.070522960112	827.775504653319	751.561686454131	385.454111241128	527.720955562704	512.631069833636	558.444992590528
AC007569;MIR4496	97.3954429816393	78.1799267024602	181.827289360856	112.662371653899	85.0191154403713	178.575598197384	241.445856493519	159.712263817165	221.41895601041
SSH1;AC087893	9272.81807472118	12286.9905824479	6163.02197158584	10604.6697891991	8408.92111948356	8925.59148496683	10067.9892907634	20007.2143777679	14300.0687172604
USP30-AS1	97.3926373585313	88.6739862097953	97.486857438891	145.275773813946	141.717824016044	159.993137756232	254.393255352459	203.388216429796	198.881801371122
AC007637	17.0962619979187	10.459656722917	28.3775102497351	28.8721658236502	40.0860170443992	32.7670170274502	14.2214324998421	33.6855470866752	10.7644906578907
AC007570	4.44371770052918	19.0887733954657	31.1936602794248	9.28210325479397	5.84996740756497	15.0228594636586	14.1590542868835	26.476702454874	3.9046469048199
AC084876	155.150697537132	161.172426461686	115.210403064001	154.569117291007	129.979978387724	83.1002917145896	116.539188265801	35.5913801895724	99.9353060696655
AC007546	133.49022229003	200.295863251752	194.206228646632	89.3553016567256	56.668870054812	81.2650655025662	80.2212275829353	297.583193568164	234.162260180514
AC073529	12.5607788151035	15.2296019030744	57.7389754326213	10.1917814579317	62.5769518568754	20.3723679379873	11.835562587918	0.225818070471895	27.4506859451727
LINC02356	6.32519943527746	0	10.7473313580652	0	8.80886881029496	12.4064549966055	4.80315243693111	13.9525290841888	6.85101522119395
ATXN2-AS	0	13.4104880805148	0	0	15.6762314087156	6.19627682447364	0.076274588565493	12.2325502877557	2.93057233224312
MAPKAPK5-AS1	635.019754533905	651.349276440321	511.485588898831	625.714811661893	706.60973399194	346.615908447369	322.742500937098	114.686466149763	358.584640567597
AC004000	3.58265918486273	3.80427704685055	4.41888978969379	11.2617737407908	0	8.83744963725381	0.0881591829505597	9.85273264188781	14.710528530423
ERP29;AC073575	2710.55118812804	3790.80467703305	3840.40201517054	2948.8748102115	4433.16341060086	6377.5036342994	5165.32450189762	4908.74385954273	4949.56783577039
AC073575	323.83977674777	291.81917635866	226.025688472333	273.745199106264	280.491191501395	210.453405202264	244.92987433631	100.499887816975	141.073912793455
AC004217	5.34141909791729	24.808349362272	19.4974239689771	37.3250253044749	7.80395402270043	12.3144481056344	48.0416582015911	0.240428463982274	28.4169548301799
AC004551	21.7376164161432	15.2697037672845	10.6166804757962	7.41844423251952	3.89455861494793	17.601052627507	89.2993021594658	36.8410920897412	37.2235827431995
AC009731	79.3741357454631	129.738231169182	56.6921461130312	64.2285026541041	53.7430653554273	54.7729924077426	105.92586636795	86.0871740702232	47.9966132376927
AC073863	53.2654020118993	48.6506899637089	23.880603153886	54.9733290468067	5.84596714311672	22.9101284933777	82.3301452417841	57.8723224910957	44.0822938812545
AC089999	26.6071094598067	16.1901855994034	30.6038358072898	27.9364538583874	25.4086212265786	25.260990245484	12.43126196908	10.0827542015808	18.6157363971525
SLC25A5-AS1	51.3434008426278	115.381642619816	108.119927659792	135.009999114559	252.177909914166	232.583151351022	151.994581670937	103.311784747135	193.007675858068
LINC00173	143.430947625157	151.640397366013	86.8267825541849	113.583422419367	136.82631913361	253.680771673306	276.924491078906	1124.75181857808	336.036057757069
AC083806	17.0843257950629	29.5582070403894	52.4043104041049	39.1268722382891	13.1789850832809	21.6403556789297	20.6555660033368	15.7175758110761	36.7520104612778
MED13L;AC130895	46387.5901408227	43371.5663836198	38661.9429490175	51810.0631266068	37560.6453174326	43372.6694723072	54680.3848625122	93978.9403471003	61418.9679779189
AC131159	21.6217977073844	29.0896128864765	14.5653884484984	36.8103758322337	27.3647668044844	17.2060158923562	28.8005802875782	19.1485385080252	20.5715769805129
AC127164	124.453292290744	157.354918375955	119.645102696678	188.109560917249	139.75468344243	160.907194318013	177.862541983993	128.645832183953	180.270699081509
AC026368	71.2168662587819	102.992304767469	96.6138600059764	149.951124047314	86.976185899518	49.4621041199854	111.781113953009	48.2024112044723	74.4586380046584
TESC-AS1	82.1698116376821	31.4485399388979	35.41595397265	59.6075177300091	32.2412876451385	20.2851102668256	48.1674094694787	26.91124001918	23.5068514667414
AC026367	10.7919553160546	15.2587609248903	14.1751095345923	7.87908100835492	22.4925353656491	18.6123453432418	12.395249837779	13.443368541462	8.31854850746369
SUDS3;AC026367	5518.59267805925	4697.72598861488	6037.20477491079	6597.08832177135	3538.89196913467	6190.05305307734	4920.32395120941	5943.75846082195	4577.27028724437
AC002070	72.1574548692761	68.6585199309523	72.6902795752619	83.8135984561091	52.7670891810882	63.6421899909378	37.7968225122202	70.617668884961	97.0030535439922
NRAV	75.7383574887304	68.6446188815411	88.6336760003936	124.795620419528	113.374090926615	198.201079876044	67.2286371448951	62.3534377540881	77.3907521330527
MLEC;AC069234	3139.09645267503	3039.33787296172	3522.22079345664	653.598980054408	858.076508272288	2532.27597966436	2134.44730769446	2523.4351796111	1016.94134871264
AC069234	8.35189145988705	4.75101368415334	12.0396897868273	8.38621037875774	1.94091820070039	5.68906965861022	18.7012940075708	9.25894935883342	8.07658170061965
AC004812	123.535082489551	89.6148572762966	219.887480800703	50.2260382112878	385.105744159734	201.551632873284	252.094695804237	252.807075777681	295.880145666088
PXN-AS1;AC004263	2098.14369460555	1832.94154366296	1440.56722661532	1366.88242164207	1359.4560405262	617.951861048186	1566.64393781188	1489.79849211258	1656.72020009559
AC004263	314.853494257258	306.144694080879	147.106116359867	208.561754860708	141.700726487597	75.9552796817824	299.051596848854	200.504717571158	149.891856139516
RHOF;LINC01089	6186.11095353494	4123.61625837718	3130.23442158345	4775.76326736311	7806.90619438594	4707.31714270571	3121.62221224892	4473.67681243893	3365.3505771736
AC084018	718.462468651915	646.098646693438	856.850481824544	293.257474136118	888.886903545361	193.167989913735	277.345618297839	226.645967068175	145.479916647559
CLIP1-AS1	331.092557029733	270.846125594798	112.512586939526	256.064717394064	190.57186559965	216.558209429656	336.917312213019	532.12179317498	317.426770251227
AC127002	1.79392642973005	0	0	6.62517022717863	0.970644350816104	15.0535118095445	9.47651804340062	4.48892299934055	18.6258525895763
AC069209	8.95231833416184	40.566622516385	13.6793156725392	28.8750395971362	29.3236139799035	29.1011297487005	67.7267851451132	19.3783482521421	131.80368807325
KDM2B-DT	74.9716672791272	34.3191536154146	38.9910762538601	22.3073310481128	33.2222517709091	22.1429861480677	14.1760488621769	14.2145277643519	14.6919114724618
AC005052	134.4476058894	45.745258350376	98.3983760694112	96.8331288771799	101.642015570894	34.4301630896183	78.8039815007652	32.679225668272	55.8453372186822
HIP1R;AC027290	7120.57845833868	9031.18296933717	8104.55656422472	4577.40750792895	8709.94577741233	4936.30999311638	3851.92547944689	3945.64433500766	4218.69469639727
PITPNM2-AS1	90.2982040897098	35.2650695728234	54.9658620152333	47.4761748408436	26.374002028743	65.5525888546946	21.2954318327285	46.4718065361484	7.82194114063187
TMED2-DT	190.340711858346	141.130119825583	173.757577803461	167.600318810109	142.684317123337	178.672875120834	96.6468393883991	60.981306457722	136.184095834505
AC068768	16.4232096488673	3.79832629127275	5.30300514472144	2.76075998510719	0	0	10.5866940855936	3.06860919531874	22.5671615676183
SBNO1-AS1	163.250175992351	179.285969215342	179.070756210627	139.64688500959	212.08459858993	256.409648419872	160.285728362931	290.818053624473	244.930308459102
AC145423	9.01775695367617	3.78920741834779	13.3574467418987	5.55928142950987	10.7548009248107	1.69030366019661	7.70260806534051	15.2917060866107	13.2334419448766
CCDC92;DNAH10OS	752.251403437555	1017.55393811461	1264.20691058659	926.464073219638	1035.96631853409	1675.54426576073	867.046829117311	1239.8987278768	1066.91586999467
AC068790	44.3406605504803	40.9990013608292	48.6140222825196	46.5545515838727	42.1845632615913	38.0236529951548	42.7609347616031	24.4128572791631	32.8178528511216
ZNF664;AC068790;RFLNA	2545.48847813479	3022.1486532659	1853.64810882935	2788.72703024487	5056.71186427459	4417.47391345295	2438.32512309103	642.861688777812	792.582404253872
AC073593	0	0	0	0	0	4.3395694570586	38.536843161687	7.29595773494698	10.7691421886575
RHOXF1-AS1	52.3095367391568	64.8596186710804	51.4064183623271	76.3895224782208	15.6198138563268	41.6687831152671	29.4029638958181	0.241225578301062	19.5894380497361
AC073592	852.41809970482	1115.80756885999	703.871894889801	926.48779512866	304.909298789638	319.092183928632	1399.31226534378	1633.51364470431	576.066811654322
AC007368	5.35765586175736	0	22.2875691738863	28.0559830622397	0	3.5259305567857	0.0646480405535805	6.80410810405904	3.91865131398949
AC108704	0	0	5.33600308574645	0	15.6962924985233	3.44805982799476	8.38939448101052	248.723627484466	68.5749525445088
AC006065	51.5839845345376	21.9300627330297	16.8045397544107	17.6705109414448	1.9378230805969	6.14513946067915	9.43049699652494	17.9432201808685	2.92661649354227
LINC02824	85.7357451332393	58.1663821217238	34.5089383328489	91.2901107698324	37.1263464744686	82.324383236518	50.6595136700844	45.2625421166112	17.6202191035685
LINC00943	332.883610748149	191.668746913124	152.419540096735	297.042635515412	274.630061791162	156.536622513003	80.1841568242366	129.904450431551	108.745590204324
LINC00944	1729.2398730387	970.813260912954	531.832173088749	1582.02022142018	1065.28232514548	625.981402855962	584.289288280022	765.290827621713	489.855663536471
AC073912	17.1343256707394	9.03498432697882	18.6238916417655	18.626876043768	19.0599682184407	17.6693172508472	34.564104622376	17.0122487430238	3.90394446777329
AC073862	0	0	11.6815605349123	4.65013682404087	6.84887480887986	26.6549088178357	22.2586936074298	0.220393438539339	3.90506863698293
AC078925	9.01518746895619	1.8770684753537	10.6544876350245	9.31009013990956	12.7143026649835	24.1940659791815	2.45529261091694	0.184412649749619	0
LINC02361	178.68199596876	71.5022031250002	81.5163604145167	73.5275043377661	134.876727727783	64.4831744761823	116.603610724718	59.5460560150257	174.408570544577
AC148476	33.3915923578867	18.098080640964	14.1166581200343	11.1268610913989	61.6075817798851	22.4524792728904	0.07922293134739	0.174405978095794	0
PXMP2;AC135586;PGAM5	523.138534925741	798.221333644572	447.635506150662	671.339013449979	966.588120925172	1282.99112805918	848.142963081331	392.866935869597	947.39495183432
AC127070	26.1808101221718	4.25662605636039	22.6080146684871	5.07006853863157	45.9686274305771	25.6519247109402	18.3086816660864	15.0057718579389	29.8883784569504
AL590096	0	0	0	11.2529699054877	13.7207170549914	15.0065583099038	23.4924518322292	11.4683795733174	17.6342938472214
LATS2-AS1	63.1763174864208	44.8151687046017	22.9771999964641	62.4085664878347	42.9979795147696	37.0478555882587	107.199523649896	194.396517141431	74.4506362325146
AL512652	33.3794042031682	42.9358693377409	31.9130201896467	30.7230438201555	11.712250539896	7.9705317204018	4.76890039097517	5.73176701073931	7.83964925901947
MPHOSPH8;PSPC1-AS2	3478.20710760598	3427.45598971385	3704.76587058723	3144.42061782879	3217.35872189979	3060.11073413213	2935.43448328761	2539.11715670208	2014.30726056152
AL355001	52.2723601099111	71.5166096697166	72.2329815764308	62.3641739132432	126.093270906307	58.7914886235026	33.0813428348209	42.5231521536341	93.5796635098728
LINC00539	175.012123944236	89.6196327966405	119.646151797213	176.929754892766	161.260536785968	154.809107273265	62.5225232695339	62.3468761763623	115.61030592338
ZDHHC20-IT1	56.8259195623116	45.7633492019872	50.5130812550621	78.2505370253098	38.1061066395819	26.4796773001495	29.5018335797392	60.3926881564372	28.4052819675107
LINC00540	119.044565781347	189.800274253802	66.4149042374399	64.2022333617183	235.557829013446	66.5188113222176	14.2417589362032	5.96095103604054	25.4687956924187
AL359736;SPATA13;C1QTNF9	7562.53625317704	17234.5972062844	6084.99239061591	13213.7015798491	14309.0571826191	10134.2511693947	15661.9847175877	17533.2689964268	13338.9548376452
SPATA13-AS1	2850.41574611973	2247.77138218227	1916.61331289123	2699.35560594813	2501.95722082249	2016.78110691459	2127.35932433285	1902.21022061553	1515.62806077728
SASH3;AL023653	9749.07340235652	17176.4285836248	8545.99829733463	10042.24504611	10105.5619450378	19178.3921170868	26030.2775233827	23186.2747726788	24377.5211549501
TPTE2P6;PSPC1P2;AL359538	3.5349781688483	47.7774139710338	1.68953529440254	36.3940883308472	2.91509898352577	2.56871732529255	0.098841383088109	54.9364614473912	0
AL359538	0	27.772870514227	0	16.355113503574	0	0	0.104558221536839	80.9225119760967	1.94445033716404
AL590787	3.58570328029164	0	7.14425852640823	11.2685378047424	0	2.56873625837988	4.82855676515004	16.8932204223786	32.3620290200824
AL138966	20.7190475437487	52.5154377507253	20.3562247278413	12.9956875626041	18.5607776207944	37.1987276687102	25.9203504163566	17.1187717331184	18.6074417656653
AL034405	67.6762131292578	57.2193778389968	53.1796910268718	55.865273858141	35.1728533557592	22.9793283864659	31.7344827381679	12.9282422516402	23.5123844197456
AL159978	0	0	0	63.6922273540018	0	0	0	0	0
USP12-AS1	3159.77507993452	3298.70691839191	3211.83393409455	4864.2634365232	3201.72018193121	3691.3548008037	4105.18134756692	5383.06926648002	4633.11963998014
LINC02340;LINC00412	39.6262076614765	147.868552298462	163.277764997757	14.8415531003758	35.1681854559303	26.4585149331158	21.3211878603453	50.8366740477346	91.1385127305722
PAN3-AS1	108.251119416012	66.7356380175971	83.3045986684745	92.1728002239702	129.015776835031	154.692042291696	236.724912813417	199.125503406693	171.447610466449
MTUS2-AS1	9.05986084767733	6.67632693856478	0	3.69718048252385	10.7663845649226	0.803064702641903	27.0104220831703	29.3985084624955	17.6321662671688
KATNAL1;LINC00426	1679.55260532928	1761.40597939868	1725.14603007329	1897.64370772445	2176.51185886421	1580.94806962614	911.785036230532	728.876573372011	1174.69057210391
LINC00427	4.45389297032296	18.1574077884593	5.26015520487535	13.9897181912231	8.79103326403743	17.9840771957644	0.0746997976444339	0.163568014169055	0.9683271504861
XIAP-AS1	450.150629089457	342.362488257705	263.257374701346	425.547965646363	175.904823608653	127.239135874661	395.709967986135	388.173092731946	226.309653749698
FRY-AS1	25.1864034887074	58.164179584689	67.3732678388385	115.531488779294	53.7466690923123	29.1108038362298	63.5744042922412	83.0256222462969	33.3005868270611
AL121601	55.0145607787025	96.3630342446274	47.8437468411533	37.2134026503217	40.0611777409513	54.8304801913317	30.7133914470011	62.0105720348653	43.1038281050015
AL138820	304.834754676307	440.583514681814	570.939768506935	490.70399382129	560.012279741918	351.08891351671	270.900806926812	145.665734325456	150.867653175235
N4BP2L1;AL137247;N4BP2L2	20928.8332834304	14905.7187078238	16381.0809744832	18194.3233140424	12998.4478280647	13121.0261005243	11799.5091487795	10037.7220165506	10382.1436336249
N4BP2L2-IT2	2493.18227344494	2966.84322616192	2987.57510936999	2473.07376016678	2532.25193770782	1732.07958178544	2026.02627423712	1584.49170343467	1164.88443656021
STARD13-AS	32.4931376503234	5.68644032054453	48.8777377250199	14.8605773666572	29.3210620173923	8.75595642616382	4.84899367536041	35.2233054735213	65.6758386537785
AL627232	26.4063224641964	0	0	14.9530543778105	0	13.2567831821311	0.0970453073129729	26.3474258428144	11.753171799606
LINC02344	34.531425759779	15.2742260391279	0	5.5496657831047	0	0	29.2357309057231	8.66599108193249	19.6014558423021
AL138999	28.1207904082827	8.56634426202539	3.46986535550389	13.9748763551494	4.87292839526403	0.806102842391415	7.14231442719749	21.4760852836123	15.1924430251582
AL161891	411.335392204144	388.141609278149	370.560818959878	290.49134399226	323.490770528956	236.948586726298	272.082149702443	225.997710621805	198.878707984807
AL390071	23.4905443639612	5.69033093621855	23.0900072990798	7.40638287549778	24.4435310043555	0	12.9085372762969	11.2618320279313	14.7058607327908
SPART-AS1	11.6998092742301	7.60455206399848	15.9635122781699	9.28143893901218	26.40967152519	40.04424313093	4.82964484160266	0.223780022618189	11.7509587547495
LINC02334	13.5372215385328	24.8524651959629	2.58044864137149	3.67891332186329	14.6638950619953	19.5962386907727	12.8936785291314	0.200338770646549	2.92657593007205
LINC00571	64.013629946145	83.9224244425245	83.3321930382739	71.6839634794497	88.9388037260727	113.173749644279	90.7483888314047	146.684924848546	72.4903776846674
AL354809	40.578813461415	57.2375645586401	36.3193010719472	50.2925329104021	25.3986224332505	23.0764234294146	19.9429057033741	5.89149509862771	4.88548051902705
LINC00598;AL133318;FOXO1	16628.8442580123	17853.4987264912	12702.8864603853	17422.4130809112	16659.5236964678	9046.77455189025	9944.2166662	9690.20779223201	6097.80029137241
TPTE2P5;AL590064;SUGT1P3;ELF1;RGS17P1	37596.4461245	34289.8472643423	28661.1157238965	43939.2102912677	30057.701915203	30358.6529751423	41889.0041677378	46190.2517318478	39608.3272524292
AL354696	8.04499226678673	20.4857286343593	54.2089708264094	30.7293316267203	26.8734174268099	48.2704475867395	25.3718803158179	3.84377508532788	41.156464640068
VWA8-AS1	5.38361537601446	5.71032515189553	14.3003951158356	3.69186041781794	5.8586852179848	6.15240192214616	5.94921139588943	1.66376234651514	18.6419677071775
AL157932	9.08230190072257	0	9.8407498855837	0	6.84598512245232	5.27379569373163	0.0823527273420042	8.40899062562883	12.7538101559004
AL512506	10.7894603526642	16.2140559890062	24.9099976590178	10.2153968073439	10.7424844750829	24.7772105009063	21.2092894152394	22.5770362790314	12.7267562138472
LACC1;AL512506;NRAD1	257.059786459061	325.205184271879	304.080465708145	333.357899538329	168.08789028835	811.740240941831	763.216598299226	154.257467302106	388.942551939339
TSC22D1-AS1	36.9553381684754	35.2703723931732	30.9791977526281	57.7512532783279	60.6032073481779	65.4565330530222	40.1138465129713	48.0879777401048	54.8641882140171
NUFIP1;AL359706	349.96398264548	491.147256020395	292.5057797509	345.433479112067	487.691825255744	461.57639531451	362.81272953032	271.281232474827	292.932109224409
CPB2-AS1	1779.69095973386	2190.5722098705	1476.90798785684	2006.59711665823	1306.67783969319	1701.95862297113	2338.26786100153	3853.55374759035	2677.58748460572
TPT1-AS1;AL138963	1781.49772194411	1639.33736390038	1989.36231916516	1590.36110278398	1591.08509944597	1323.58573070229	1600.79535888953	1364.16308337929	993.433376468057
AL359880	10.7532198440508	46.7541916688131	45.2659848843411	33.520049153448	21.4911986479495	37.2000281741121	21.24604187507	21.2810731682283	18.6075358463263
LINC00562	86.5685945102548	120.16876642124	97.502085964508	108.943336544183	92.8418252900975	115.916379521295	46.0274059862904	58.0245634051339	63.6778302096663
AL157369	126.351147930493	109.68934455864	52.2483906803405	63.2931727413209	51.7870008496031	45.9483894387773	69.4414694478262	41.0958023788569	54.8638422972131
AL158196	15.2740684298378	32.4230315614366	41.7061378900501	34.4552836077306	31.2727480527484	66.3981752125183	62.3249524401129	14.4195098826697	20.5616911555581
MED4-AS1	850.617747696907	823.011000820375	660.427953607986	811.947531945079	651.871445670639	479.183614780015	501.849297558322	495.773975396149	818.080737734851
RB1-DT	11.6627475928366	31.4775781707573	46.1998569065621	20.4614115319989	22.4726716730637	37.1393262793479	15.4279444242278	42.2706764888004	40.171797428239
AL392048	82.1745977686796	30.4945654967147	62.9823226909329	41.8856196913564	18.5531658541297	0	19.7365833476326	11.1559496690503	0.966860461589347
AL157813	65.8775826651592	53.4041424774756	40.7435968322352	55.4044763257686	38.107219248048	45.5789838806475	38.2661886510767	17.889044683588	31.3480271171457
AL161421	46.8527844358713	66.7445944284821	79.7816719663019	91.2612780934356	101.649605216668	91.005349734168	193.132942220127	183.50006496118	138.137274483261
AL136301	3.58578975112865	1.88568423162489	9.87248132646852	5.59650952011145	0.965207254308802	2.57880558761506	7.11534112002218	19.2641155768169	6.85207156242887
INTS6-AS1;RPS4XP16;RN7SL320P;MIR4703	316.603337056999	210.736813583968	380.338305256814	229.029660967129	438.830347870793	392.583912420179	283.936783749415	257.17028106592	421.286738972462
AL162377	206.525583043585	200.249561840514	303.194828598477	236.48944186659	430.04000589916	436.706895423414	320.532890489508	1523.21051772239	914.085755744871
SPRYD7;DLEU2;MIR15A;DLEU1	6344.85260047419	6431.49470552018	5814.6647803276	6247.89587547737	4620.79646835854	7699.25981507502	8239.81285312307	16706.9716198279	10591.8064778481
DLEU1;AL137060;RPL18P10	3543.19196703325	3009.75882963919	2804.05499033329	2556.87818013145	1570.55224910585	2022.88339066306	4060.44972743127	6624.31795965905	8053.35489817695
AL137060	60.3924000120747	58.1515713607153	98.4141668628182	49.3104884584955	166.173350165102	157.290843836221	261.611256932063	677.620741972683	786.73691690693
AL158195	11.7064457266329	11.4335511269952	30.3163034065993	7.41413568303698	4.87209984080296	19.4651258250425	25.8108811951383	14.2198187226423	6.84519377406166
RNASEH2B-AS1	59.4934680125436	31.4370049149944	221.909499174048	45.5851394703119	50.8091761539606	94.6845589488198	50.7016432964753	38.3352119145022	57.8009436346413
AL139234	34.3151175655308	25.7468512246565	38.1879761530738	7.39851638471396	18.5609015339646	51.3589763303162	42.3542965950281	22.7681163078476	13.7025076464293
AL139082	53.2611477041325	19.9992238199581	32.7723684436143	62.4380417126188	22.4663341564391	21.1901485694497	36.4291146756799	22.6730323135653	19.587881585879
AL158066;MRPS31P5;AL139082;TPTE2P2	600.731005092683	1596.52674260849	301.338355819794	397.555692805057	365.506958181633	252.883955709479	245.002241042899	196.382009778547	187.121943113352
AL137058;MRPS31P4;HNRNPA1L2	2335.36453236583	3126.13900899945	940.520629893575	1193.67411937988	2068.0251843076	1366.03541981413	1724.44622774083	839.028723871788	1195.26121161995
AL359513	10.7708968127982	18.1116042994802	10.5753662432937	19.5476237160022	39.1202512393354	24.7569876270894	17.7296653695883	28.1690836124615	21.5507139635599
SUGT1-DT	68.5326175206098	82.969375011954	52.2524190765656	53.9756588911856	126.093364829808	73.4298930893441	48.3344328039346	60.695785670108	34.280173727422
KLF12;AL159972	39676.5656199846	33168.354204289	18429.7819586323	17432.6181356079	30834.6844582245	13202.3657793286	13181.2197892132	9448.88848072207	10679.9801483113
LINC00402	1150.04688385154	644.642082758125	1688.8284111296	833.321888987795	3145.07520801367	1067.32650900953	316.974120904754	317.980861955733	560.400805137527
AL353660	315.699552851198	137.294334220297	372.353662882122	166.629233690002	601.083546386307	175.978961490157	87.2615567301998	72.2790943615597	223.392462153527
AL355390	56.7918985678874	7.59177954301938	99.3318913843281	73.5529610485027	132.939757123498	14.0943585642001	25.8861215485074	14.3015008567335	31.3611069644934
LINC00381;AL355390;LINC00347	12.5961692762521	0	14.1581968975505	15.8209936499474	39.1321781623815	6.23744163765409	0.06726609107666	9.42349618490798	0
AL136441	3.10563434916347	0	9.78827197444311	14.0353005209982	7.81937493030084	7.01861298814976	0.702570534461696	2.39267862714075	36.3018349870916
AL161717	14.4684665620418	3.78615487477611	18.71498817221	11.1742790497993	2.9171748301557	20.4206373340061	3.65044074678676	1.68597448947574	21.5711590130749
AC000403	24.3092135709324	66.8037126633445	9.66406526247848	48.4412274430622	34.2026911417968	128.176225122854	163.721983154273	90.59619374321	201.832149751208
UCHL3;AL137782;LMO7	1595.69163350198	1071.89745393254	1250.85088605439	1209.52168836978	1979.09859330685	1541.11670878708	1123.81027328983	1282.2891510207	1313.80967764782
LMO7-AS1	45.9680960895047	21.9002082202782	87.827095513864	53.9916468299291	88.9497259025412	38.8678692782397	64.7197561695317	31.263334985104	55.8470025792468
AL137244	13.4679160737057	13.3215710806675	48.8492147261333	46.6042168201986	23.448844138913	39.0667250431958	6.01163550609298	3.12120750620325	23.5188187623924
EDNRB-AS1	63.1231487817327	60.0693775687491	89.5733296455739	55.8461971227275	76.2326530582138	38.9497098356299	23.6069563093626	21.3289749839723	28.410539139537
EDNRB;AL139002	66.038451961881	38.1675323794616	25.694179189651	3.67119172326737	0	22.9088677632332	21.3284183863835	55.0921326599074	113.678898598801
OBI1-AS1	123.740300012053	54.3534071849011	67.3966465754767	31.6194276428839	0.961283260208885	4.35240200103101	27.9238519883759	0.2077695023767	8.8127268313859
RBM26-AS1	107.342031719412	102.039039575419	77.9736451522966	51.1688588934593	161.276339956408	100.810166419387	97.7545959494563	49.6592164547151	96.9942812704704
AL162493	9.87803451622943	40.1463483739498	16.8458914688954	8.34323364057587	1.93824569409877	0	0.0509705862042877	5.32815595419531	3.92671275708891
CLN5;AC001226;MYCBP2-AS1	4504.69666185094	5029.60679885887	5122.29858597131	5301.86527005044	5145.62818581867	4938.0749267771	4913.20294785971	3822.81026182309	3601.46371527185
AC001226	12.654672205269	7.61641525466111	7.95079914703763	4.61876658794242	14.6714199152289	12.3760350194751	4.81779703910479	24.902077154673	4.88647638942558
MYCBP2-AS2	29.788157775008	12.370671397937	23.9266428487063	31.6804051636011	21.4966811849737	7.8783320238869	34.0411323051097	22.5989709684362	20.5718003261087
MIR17HG;MIR17;MIR18A;MIR19A;MIR20A;MIR19B1;MIR92A1	245.33829700577	207.883727114799	389.256082007412	188.992330400809	239.44161695018	144.101648382802	177.844872905671	80.7465699294768	203.790523245779
DNAJC3;AL138955	9260.16929415526	11713.8227985287	10343.8797537776	14846.9259344107	9864.16124862055	15778.8325780577	11545.1105887639	15039.4528104763	10481.0928272798
DNAJC3-DT	44.2039345265052	32.4102660804251	33.6568680237735	29.7700706105918	59.6297078611746	138.797660561517	77.8533202579547	176.437031631564	187.133665749964
AL442067	69.4310496945742	87.4201038826164	76.8153906726624	83.7995753533214	85.0271759493313	87.5199016919518	57.0236901244299	74.0232430173963	137.501454547214
AL161430	201.215975514126	131.601592688702	112.558298963228	110.78564867861	98.7013621799176	108.829413035926	56.5980611425059	41.1797564669901	73.4788850334477
STK24-AS1	11.6592479538054	37.2045026122649	17.6719306268663	46.6036354740432	33.2309435481075	32.6300200994453	95.396166777231	133.84968329445	72.4946416227044
DOCK9-AS1	21.6575010570087	9.50982994296498	16.820655397078	15.8111968067838	30.3123498085838	19.4645871472871	14.1789228699042	10.0820883488894	22.5404668079641
DOCK9-DT	33.3437854012424	28.589383631254	73.6902413783168	22.3066423538051	49.8474776303256	46.9219743894127	24.7968626281793	40.842035606147	14.682888407889
UBAC2-AS1	68.5464369799921	46.7084549620765	84.244765865182	56.7792890932245	84.0551651261578	133.510007046804	137.810219026013	91.9550604615437	134.222683786196
TM9SF2;AL139035	16452.0297717692	20336.8329296506	18245.4297758084	20497.9451720793	17445.2924684563	22792.0374089654	18543.2691132578	12336.8220766487	20183.3188704276
LINC01232	216.435163394564	374.790857143732	422.895908037636	220.64329472643	474.99135845821	395.234000977712	501.709756644217	154.212866061538	331.144274512653
LINC00449	15.3987955773687	7.61760039878747	14.2422751857952	0.885924329994386	7.81335188193711	0.805812673243945	7.14590564281383	23.5312802579214	14.7005522581154
CLYBL-AS2	7.14330325356402	45.8202037902815	38.182589808219	19.529905892445	16.6040788770675	15.8744271153503	29.376374989795	23.9723506065472	14.6876375593338
CLYBL-AS1	7.1979558909287	14.3398901874808	3.48332659971798	7.43815195252136	7.8160382857411	12.3542943225399	9.4956847479904	30.5029964921839	3.9048943600041
AL137139	94.6833961053504	102.031473180085	148.527145760399	90.2961111676034	137.318505695628	59.7070065642946	56.5175509109669	25.6628514838868	50.45531883852
PCCA-DT	3.55774255190296	7.62648054190098	14.2867255744357	0	11.7395229528965	7.05714083536209	9.39479928494399	9.79820835037444	3.90909500944116
AL353697	132.708434163227	49.5699503173533	45.1549707191374	97.7973884218763	30.2813786310353	33.6212631920286	35.2897014928293	15.7527757148756	24.4889421259589
PCCA-AS1	65.8520301801044	58.1677721084309	35.398703982079	79.1695624634491	60.5927202265166	45.986855830017	40.0671888689901	45.1641302265604	30.3639236304441
GGACT;AL356966	745.914825946859	1409.50874206791	1521.27116644302	1609.93640622452	1641.91392723033	757.708324359676	1098.95758268823	291.221929206879	1132.57120679206
AL136526	127.137155873749	320.468794353811	155.102949189641	199.258775650134	168.094592792407	70.6807306523972	163.603315099309	83.4459537126697	92.0898763309312
AL138689	9.51037870394564	4.75429868441869	3.94383870658327	0	13.7077573712455	2.56427796008691	10.1552800545747	177.895785376512	20.0697983511344
RAP2C-AS1	803.698495401532	801.072281811437	913.127526824279	705.78255858279	741.787757706349	1066.29007067923	809.321793877023	1436.02169969255	1047.32344235241
AL138694	0	0	0	10.4377114701233	0	9.64144558134323	22.4430762585612	49.0988948063794	36.2541071278566
TNFSF13B;AL157762	1775.14943788878	2751.32028062637	2156.8788301695	2753.36791179092	2275.21567804993	3372.13947754609	5358.51630944111	7754.00542910691	6595.51194757619
AL163541	23.384457985441	24.7638367030772	81.6193474151941	109.960681471808	40.0609629746427	99.8247574007978	61.3999941746178	233.089955136286	632.945349123397
LINC00676	47.8307703895892	24.7730580228963	32.7726592095515	58.7044263808442	26.3779857316158	55.613689389195	23.7072235026345	283.430132862334	278.261351342175
AL139385	29.723238928389	38.1357917263813	40.7618723451532	66.152424570234	42.0222836981763	55.7337716889902	49.4593768841019	27.0405564495128	42.1255858067425
AL442128	47.7749958272717	41.9408320845989	75.3820674788264	72.6410492166182	62.5481957771504	39.6915372695487	232.000463045343	289.174700813481	156.751094586586
ANKRD10-IT1	691.848006101267	688.540480443338	649.802241644275	693.689464014219	670.444369610587	554.366496485561	508.900774715296	418.147551212805	667.197733313662
ATP11AUN	14.5324019721774	5.70966356553273	12.4902822804488	0	2.91958511427753	3.45385850275214	12.9932104472955	11.4242481863374	30.397193425004
AL139384	83.8724098547742	43.3613754940074	105.512699497963	102.897692985613	111.420750290594	183.465477680464	164.935851680774	86.4057892180761	248.371231208299
MCF2L-AS1	3.54429609115872	9.52613872647048	3.47173338502286	3.68017999708645	35.2444414722553	4.4381137395782	4.67750731423323	0.136374951011237	3.91947936790464
ATP11A-AS1	145.19639606326	223.169390101699	165.760709452963	236.533621158908	110.426116471774	209.50282451287	270.947760202401	375.467866259581	249.825707292539
AL356752	75.0295903560729	20.9576045541795	26.5591354261135	37.2493190035771	6.82353495387171	14.9479234059069	52.9484393529037	54.910665962717	37.2261761235868
DCUN1D2-AS	65.0198239999508	42.9151597853912	35.4359014732822	33.5018274880828	22.4657794626608	24.7158740501451	18.9414926077627	69.9839948623425	15.6630026487971
AL442125	24.3471666666522	15.7139664663122	34.1800179103476	27.4738064964202	19.050569401889	96.8006802795774	71.9304169710346	148.047783393515	85.7205207515783
TMEM255B;GAS6-AS1	1359.3911659242	623.669555741503	1064.70717175279	763.50156380572	1245.12041046335	910.703541032146	656.170419539464	899.505687043116	699.519032951063
AL160396	11.7354337903805	5.22120742020427	17.8206450501105	5.08493947839799	10.260503656524	1.27980266567634	0.0587329287823655	2.86663024022115	7.37018606782987
AL136169	47.7828161905126	26.6726741842101	89.624112939857	57.7280460215677	54.7280952480384	32.6474012813016	78.8550468600378	81.7216037701138	40.1596852637741
LINC01054	5.38949525363989	4.7538622628332	10.703484748535	7.45313647195819	3.8999925125986	5.32670819703536	9.23555263764663	0.147765015447136	0.969349798659351
LINC00452	20.8523815679341	21.0314434785183	2.58309906119877	0	7.81112633425533	7.01387089236913	9.48386348829137	0.217765198519555	33.3505602951648
LINC00565	327.39315624667	329.947164704419	439.697977711612	543.792725596187	645.047089514697	268.767783460601	342.749989703112	288.110238420999	241.006719268713
RASA3;RASA3-IT1	57832.5466353935	47142.3544927578	29509.5020207596	40598.2844887246	27050.4600658897	17792.9125888545	27334.2090226786	20296.9960237576	15584.4806357504
TTC5;AL356019	1898.75970692722	1670.805181455	1767.70206348791	1865.05235736238	2051.41178808291	1722.42646019128	779.8850634127	711.948095881261	1353.0037522618
AL355075	57.0440306903476	65.330030924711	60.2807677702987	50.9641871328728	53.2604042188036	51.2931707003561	40.9669953391748	46.9643479106528	39.674380430261
AL355922	9.63537135615756	6.66505253157408	11.2703387255293	7.12664813733375	4.55067606161048	34.1503671798395	11.9159742525789	39.1469319274066	85.5890224996231
AL355075;RPPH1	345245.93600692	286336.84478076	392379.406402641	226085.351652679	543814.366150859	461042.665152132	198993.195223088	399231.478486577	430589.212031967
LINC00641	2503.99408887586	3183.3209315267	3704.78567348145	2445.13006420544	3363.96258898887	3075.9691248621	3217.03186867555	7002.46988232906	2468.89663904997
AL590282	2398.45661576307	3576.24056013059	2821.77424396922	3411.67743744772	2416.92405342683	2094.60878140878	2154.42517390069	988.755257378556	1739.99008492065
AC243965	15.3001072099489	30.542526886454	8.79286634759737	30.2984254214661	16.1189190625456	29.1183522013171	23.6686082451975	78.0393918846071	56.3377848996301
AC244502	557.993211624881	202.151374392355	252.172836880549	375.719538906296	246.766425786497	201.563332689225	270.897460362251	239.36718496627	196.4297249755
AL160314	12.7300204222474	3.79657461358193	8.90671504211114	0	4.88090544040231	13.3670578105428	8.22841648519186	1.65001485070936	3.90991461803682
PRMT5-AS1	195.738585100577	168.788947937434	146.236535884612	251.433345524011	163.20838311407	225.38402099359	345.212861838641	899.042866020249	424.21658092991
AL132780	60.0018625222069	46.2445053899528	47.4121867179932	62.8687131378028	32.7296403269476	64.4984267324834	87.1826107577116	46.1458046774658	149.426680903264
ZFHX2-AS1;THTPA;AL135999	3344.72596005423	2715.06708335161	2444.98777773409	2666.75016943093	3167.51969694453	3698.49301456394	2650.42105821164	2498.22462577471	2955.8291269833
AL096870	73.0201533762474	101.081875394135	63.3242377535693	126.64659795569	161.762532032337	110.510482227057	144.829515655415	82.0685356155511	105.317473855499
ADCY4;AL096870;RIPK3	1308.83016697212	1673.68875887108	1303.17081722253	1221.63272519028	1098.50937713681	1786.8738074156	2209.81722340253	1910.70391631875	1992.75948345399
DHRS4-AS1	482.576245202833	350.92821692078	532.804622413434	513.985451421303	518.96140419524	941.742585213346	480.647230623167	306.686296574242	480.06023163304
DHRS4L2;AL136419;DHRS4L1	954.28733680914	1656.5069785041	1830.6700051533	1576.39773514182	2136.44564030197	1417.36807661289	815.200634464137	673.80496929667	1194.28771628102
AL136295	147.478742318233	164.035812482384	125.638861098824	114.041600441222	153.441096321302	132.399669251593	166.915348764213	114.82422150942	95.5153240419748
AL132800	3.53169498290273	18.0948544162519	49.7256902351488	38.190786554802	44.9683598822554	84.2081092559801	0.110684709502909	5.96923657343753	50.9552987674386
G2E3-AS1	17.121330741802	21.9399638934988	10.5785349059904	32.6490188921389	10.7388813190495	7.02299884848226	22.1867464477338	7.22950584630351	7.83031782977292
AL136418	6.25432516446689	10.4733648767937	13.2787501438997	24.2605414805934	17.5957251232148	58.5285480515389	9.5486299103858	8.7668912236618	30.3728272032479
AL139353	149.708892008896	164.975360801016	160.436499985208	193.677861243247	217.949024873823	60.1019814516872	163.359861478501	22.9002289957246	14.6795271903991
AL049830	24.2857138812568	51.486319184001	114.499042682285	24.160854170547	82.1050992336694	110.615286886792	27.2184110235272	62.2049137278979	66.6195309423915
LINC00892	58.5885498401781	65.7866829591524	80.6582820099797	68.8829995029423	144.665509835436	177.828351405248	106.021395646365	63.7611487137297	59.7518792316831
ARHGAP5-AS1	16.2118541550483	18.1129897343231	24.85418303296	21.4200728417184	14.6522865127964	41.5527314176334	23.6531567394193	42.3656377330072	50.9513602153191
AL445363	9.47765371647336	5.7050517683583	8.86399962031013	9.78398338575128	7.32560819451122	9.24186787330421	7.73881373367151	14.7908854181311	19.1146770580897
AL121603	347.257309072482	308.970125349233	356.357503655408	358.472339910631	591.297235361935	720.542011261065	597.322836401542	1540.41844587146	1277.56634621135
AL683813	40.5908531385359	21.9087429459016	37.2210706710248	68.9735506949979	21.4885162369632	23.8064330865976	85.7571455016661	22.8359471238901	38.2050096664949
AL162311	0	3.796586171868	14.3360416695287	10.7549901786691	1.452641935592	2.58496724670728	13.9806282175361	4.40652600796367	8.32867714040822
SEC23A-AS1	0	0	0	16.8746433359708	15.6697932915349	9.71668401662979	9.44291645437592	0.203856522120734	18.6344804930671
AL109628	146.998698506702	123.954405471667	249.159430875134	168.522659608268	219.903096654853	113.157675484022	184.812574102611	0.270305228557838	171.462846102942
AL132639	20.6961037815472	34.3283881992187	48.8126603227033	26.0473000204263	40.0735275921022	99.0127856475557	48.4134002318372	143.142601757616	116.099452231612
AL049828	61.3384223590169	40.5108951674156	59.8369782984442	80.5744271531065	43.4827154980847	64.5586991725191	31.9039191430399	46.0139789819697	78.8775338905495
AL139099	0	71.6362541222306	0	57.3733981609136	0	63.2135508943832	0.114452739255121	116.018575114526	64.1716550161171
NEMF;AL627171;RN7SL3;SOS2;RN7SL2	378771.530952217	564615.300521596	327325.730371493	245192.179227333	558418.565636672	287836.378954776	793330.048119307	343660.378038316	491799.497552929
AL627171	14.3513646702618	80.0937763067186	54.8984935888996	43.7162528491161	291.31088200025	164.3829591673	156.781321510235	608.090187524001	301.753112563563
LINC01588	532.157413653694	472.993777234899	976.9946005268	794.261478589038	744.723340375193	924.844189064529	882.283806930666	858.610277747269	659.348071940989
AL118556;MAP4K5	644.977514410409	495.899056835377	434.364690431271	597.798119678009	345.963409586113	250.18328688793	401.617540984914	392.4527411815	171.439929234762
AL606834	58.6079990008997	53.3896441979006	76.2505825921608	57.7124490665336	89.9223378626167	81.3998216534584	63.5976629029465	17.2605981759446	64.6636789763893
NIN;AL606834	14942.9197567153	25769.8506001306	20244.526479614	22709.3815415131	21744.5589725763	28233.1894248848	15368.771755316	25447.0813222946	22719.8245562634
AL133485	31.5510331472373	46.2675998052377	35.0077882488981	37.2447829833332	24.9124984328845	45.0958673325916	20.1368235528903	59.8117429506485	40.166329886629
AL358333;GNG2	9653.49524286703	14124.7226719922	4055.74754231503	10112.1086790936	3628.80095478191	2118.36211824971	7392.87852464395	22398.990906331	9596.4042803864
AL358333	10.4548150931213	0	3.50508539876777	5.58320280462894	7.33550842490159	3.02685098814988	1.28922084009599	22.5013293537312	5.87163834430668
LINC00632	68.5189680615244	118.270952853821	81.5389938228603	83.7914741180936	89.9126782899806	30.8595451171242	82.4773249518817	175.919593643703	49.9547582285884
AL139317	9.06879532760776	6.43910688119239	6.65774079049517	1.59031139803633	4.3918718437298	3.72369778816687	0.38556883572417	8.27622369690176	7.84627683496523
AL356020	52.2617769187895	82.9596357777788	70.8817395838355	113.615174782484	133.90659552918	96.4204802812148	73.0402707710551	67.8391003925122	45.0571661332121
AL365295	111.858708203853	109.673260222363	79.3056924094651	108.945047322602	87.4654783535705	63.6676416790371	65.9440549051355	36.916209999663	60.7429692097069
AL359792	146.964787416776	339.506331993151	390.988063354101	315.65086308942	334.246879438743	186.574282586635	231.96137898306	138.496232801475	83.2639035066209
AL133444	341.000010908098	242.222339686624	139.113666723991	178.745882458434	390.945247227032	558.906360623232	396.925728498925	195.102157943376	127.349357498474
AL158801	35.6597654657962	24.3087146773821	18.5674979084176	36.8043828553322	20.5156933932336	45.484957393218	68.9087201248323	92.2919150156582	50.4489132399803
FMR1-AS1	0	11.5053804413955	9.86165536715404	0	1.94381374431206	3.446509371967	48.1596904803878	65.7019356185127	0
KTN1-AS1	73.1437513224375	23.8144617711979	33.6470758593757	44.6900378179391	43.9778662708539	53.2209320419469	0.106905245879071	24.0530560847706	20.5687205983936
L29074;FMR1;FMR1-IT1	7094.43385452203	7336.51966242539	6750.83162738746	6268.36955958723	6052.58457524532	6327.93513744636	8633.16449394623	9558.80022375638	6088.98497541457
AL138995	32.4307617625351	41.9518918813248	75.4405964241483	30.6950361255972	50.8218786872589	71.6091667142703	77.7375201632388	18.6834394187505	114.643307588924
AL355073	275.561022172503	330.452357916975	287.229188030859	264.432350945198	215.004039325683	148.499744423198	213.780926855504	257.547778188686	133.233748772334
LINC02284	484.381702525978	496.856259896105	452.107376291831	514.917467934271	433.928892801746	646.323739388843	510.103482687714	831.59201508605	454.584368370325
AL161757;TMEM260	140.682214667895	172.606853778311	205.68561699849	230.942248295142	141.704811569533	445.689060695391	253.307624239778	219.05331379243	274.319242673042
GPR135;L3HYPDH;AL121694;CCDC175	574.566352907056	428.170624424478	926.466271438517	383.586826892214	979.295660863672	947.019407208421	664.358436734126	288.360718828655	554.52021152414
ARMH4;PSMA3-AS1;RNU6-341P	5979.51484896062	5784.90135841931	5757.91610464472	8245.19699558752	5945.07952431701	6425.26495351357	4677.65964126414	4010.66677494097	4767.33983707871
PSMA3;AL132989	4161.03674208458	4972.3986545496	3881.15856102597	3957.30050849572	3979.67424200661	4114.03965332944	3454.93731661179	2285.07827796719	4028.63250842855
LINC00216	1093.24504017808	1145.34531494737	999.082226947682	1359.46770395636	960.707106357795	758.612225517767	894.018977145971	634.156480064141	588.808487509875
AL139021	4.46933841380781	5.70907462547053	7.07975347852608	10.7355266123827	8.30848451554352	9.29083123466994	0.696326614336553	8.49064924333488	13.7294221662005
AL157756	24.3852103698016	0	40.0588891020778	27.0368854595497	0	24.7503710934925	0.106662118417026	57.1745451382266	14.6857172917728
MNAT1;AL160236;SLC38A6	2531.10768841602	2058.9513992511	1992.88022218185	2100.63025322732	1572.511471332	1287.35688556829	1099.04597396221	990.02184764854	1124.72273668188
AC244197;IDS;LINC00893	15848.5817541001	17610.3120080383	11858.9108349991	18411.2776982017	20170.0895911225	23438.3506051443	14736.201619686	20894.3207603326	21572.5685242538
PRKCH;AL355916	60162.4698229649	74986.4446743183	18513.9751068988	42273.3867804546	25211.1273256591	18198.7252370895	34565.6162448782	25019.2474527954	20546.7901953055
AL359220	7985.85122130837	4907.5729498146	1819.95604609358	591.210585434972	680.200888789974	298.750797430102	4199.28111347814	4998.6299186359	1893.79880797814
AL355916	17967.4721747564	17699.0098502914	7800.40542124431	18900.1361138115	13516.4344802979	7082.14353487798	9781.62332020299	7428.00249785906	6020.40418349493
LINC01303	1807.64931887061	2259.23426028295	1447.64505708165	2320.39953145333	1379.00014200974	471.168579579541	848.224234497585	3611.40076999568	855.288569500443
HIF1A;AL137129;SNAPC1	24068.7597069468	25795.5939501118	25019.3377045336	22919.8112255862	15696.846831424	13786.6930854963	31870.6499480221	127411.120579725	28102.4244231694
HIF1A-AS3	13961.6518176159	9779.80741247515	5649.73224482885	7552.40030528792	3619.02786113683	2935.3302416607	15407.5903248901	31723.6447391088	16617.1166815812
LINC00894	560.159559557256	370.000359992139	602.846944309671	671.367464112777	398.741126876341	331.507594563142	583.051609283128	560.577941882463	468.305948197913
AL136038	18.3017249935597	24.7893877629852	25.1054423821229	15.7949215849347	44.3249786178462	45.4112838274397	35.7527329532627	26.5262877501738	39.5156526668924
AL161756	7.17248465778225	0	3.4706499591079	22.4189884126193	24.4619683617534	16.8808110825363	12.9159727975418	9.92117415873258	0
AL122035	59.5185215510911	63.8921219070281	96.2582797095403	33.4791130485977	62.0579075582719	82.259750521387	53.0604991354626	53.7789710762333	68.0906589265499
ZBTB25;AL049869	5905.58104253403	5823.06384544695	5421.95284692156	2526.11673342548	5137.80987643453	4664.89338144629	4016.78887481574	3208.51611981957	2453.22229800956
ESR2;AL161756	296.721367704489	320.411751909237	571.845823744373	761.736183042916	201.314025864608	141.443694913617	202.548877163109	127.220913214376	148.915468516546
AL139022	2161.2063794547	2198.16761014041	2497.28101793872	5180.40556322653	4200.56083500781	1455.27340438882	2836.46432796633	2972.48250492096	2149.51301848794
LINC02324	35.2096088661884	3.77878407106168	50.6569459400291	25.1299555350134	18.5596633635354	19.604085710811	12.8865251618575	0.198774460185304	1.94624347178795
AL355076	0	2.83260717747545	22.3656600663481	6.02759686007372	11.7346783027115	11.5332424498965	10.5654470367468	7.8212127052868	2.92716361846804
FUT8-AS1	39.6687022929752	46.7287688049256	39.8702756290904	1.81105228364121	92.8790785786699	53.0301834643043	62.4249028400533	39.7199875529288	72.5051321731131
AL359232	105.574098636014	27.621429597878	133.078095672654	36.2681257613021	88.9388342924819	31.063452765921	14.1779848131291	12.8413855479604	7.82578274387715
AL049835	3.54540556639193	0	9.73241308658248	27.1271847158034	12.7081000591402	6.14776687592401	0.0888991870576925	0.197998597819772	27.4829484105759
AL135978	170.470192193508	114.416102995931	205.687381505397	230.011849686205	162.2320932104	148.51551544477	134.341779197285	229.994540060237	145.974422582566
AL049779	52.2838896733542	37.1658987173128	100.244358633441	68.9008962302608	74.2782993957042	99.0077199484628	106.029251906535	105.944709341262	110.708514216367
AL133370	820.850184432208	613.190607770171	1011.56657712718	779.356924858006	457.377133171629	229.803590246626	860.907347900107	460.436539575096	431.073998204939
AL121820	39.3708039029497	35.9085114694335	63.0040978538543	53.7120753072987	21.4871857171848	37.9810397758176	66.2831054237959	42.921525819366	44.0839807818108
AL133313	53.3808760468186	11.4159551094256	11.4562325495229	11.1313044830373	29.3249481043305	22.9094532329655	14.2739717524828	76.0486803704078	97.0147644180832
AL132986	0	18.1283088950545	32.9718205145904	7.41053942148415	14.6580369306511	48.5451864214838	60.1899558521873	263.401030643296	111.685003487473
AL391262	5.4415576846014	3.81199836400218	7.17338153136824	1.83433793294265	0	10.6704750601263	9.36918742823558	0.18193055128089	5.874478850047
AL157996	37.9465738336161	31.4836628375632	21.2503725911836	7.39884189521017	23.452983765947	32.711710200573	56.3644347821679	0.249973916356669	34.2912247751546
AL133445	141.151008214189	130.640033368903	135.169898962315	203.479358659788	141.70887823691	159.102355752616	196.753281225623	302.015490670233	209.168682337248
AF274853	20.700508314013	36.2433059875338	31.9057704132917	11.1240481566689	58.6634676007089	35.331287861671	70.5434122384264	28.4380010206816	39.1849097784348
AL356804	97.4505230435612	88.6981032983504	62.9116678979837	81.0103849844173	42.0120126681811	47.8849606250609	28.2503137701632	0.242939355319274	19.5884229681583
MED6;AL357153	5450.02926606138	5493.08495455951	4926.35739075417	6004.87138075601	6158.14172060222	4986.7286919673	4563.34062522054	2683.28952055283	3158.62762170952
AL392024	0	0	3.50114034008007	0	25.4955564303128	29.3867150103968	0.0951416484354333	0.213522872780351	15.6817418226797
AC005476;SIPA1L1	2430.91302936759	7150.61664050486	2586.8126036861	2214.19457577187	3660.09004114964	1247.45885692857	14905.5704611903	13624.1857545025	3977.67034467118
AC004974	1259.34237171312	603.657408102903	358.082448183874	783.090716941014	377.234830797232	83.9008423694342	876.458361973818	3070.39726011008	499.645521531155
AC004900	40.5918553987827	49.6050193822225	34.5529648194968	28.8403781370236	35.1799870177345	27.346995721406	40.0923765342312	70.3528342699408	46.0454366603373
AL442663	1030.07467045632	1613.60177749907	839.470859932809	1858.56658502422	1558.8393652606	3135.30857657361	2344.11580969539	1090.45839165313	2221.03548877314
AC005225	2.34101858994807	12.4098369697145	4.96658443473147	6.49237679448067	20.5533611908842	15.9670653776591	11.0061434187055	3.08673554294007	12.7385747399912
AC004846	27.0033956565316	7.59189203010152	54.0811616431522	69.8663324601454	88.9596396365808	150.436063681727	56.620611633525	53.8597561169554	64.6550604336718
NUMB;AC004846;AC005280	9554.23918225401	11620.3673507658	9014.97826553449	14059.1887468135	8582.88298758747	16772.5897206131	14322.7333675228	24534.7034135818	18533.4591767718
U82671	6.24103632060265	34.3538402465327	23.9274924915271	33.5504509549283	20.5184585848797	59.3733156967838	23.6214723592987	0.249800479530624	39.1941405088262
AC005280	115.68421704708	26.6783905088959	18.539292821498	19.5078904445743	38.1103532141699	83.9073705470022	154.398775404107	434.475466038917	265.507329613682
AC005520	68.2720720361255	52.7618053897995	50.2115819770843	53.3747293893075	56.3573538083174	34.7032251725589	88.6916276286019	97.7277194902065	59.1045182123779
ABCD4;AC005519	2781.8585700172	2414.66642278634	1929.91222284367	2402.3137040992	2641.71690384664	2072.50176450531	1737.49027747903	1165.23307481948	2033.91206964667
AC005480;FAM161B	1132.94766740012	1093.84881161037	1053.17620140801	1018.65063552645	908.908983322336	871.752619479304	1168.51189295121	1196.05533594436	949.349540503035
AC005479	10.3492389217189	16.2251517998316	11.9554445697107	16.3146155149542	6.34048776864761	12.7559797609904	34.6565650806551	16.4065373759674	29.3964829810341
AC013451	6.37048136071662	7.67097123076693	3.53697699315144	0	0	0	14.5953620938699	7.14926180447509	11.7637944419812
AL691403	1.74170875979444	12.423292270587	13.8277602268438	3.68891176183501	6.83695790764401	43.361656136269	19.5293373228505	58.2173066672976	10.2720875977188
AF111167	39.1916588922816	75.8292523603316	52.2789092424478	76.3732650770979	51.7930050501199	168.819387009982	159.704940624484	209.829277124536	475.19054084545
LINC01220	83.8375712910464	350.103406427323	59.3183135117814	135.009540517974	37.1202792474888	266.045311772067	972.918874151871	1214.10276316533	466.338701947502
AL049780	35.2054342497751	15.2328631444787	28.3637522052564	31.6657253841014	26.3849259878211	19.4345506393116	37.5227248461271	17.0582782307829	8.31433598461906
GPATCH2L;AC016526	8274.26702992863	7015.11750592705	5478.62398302486	12256.5212005775	11623.3636150479	5884.0475771184	7871.12370263554	18926.7685587777	11008.1904117923
AC007182	10.7666080383391	88.8976507032666	0	0	7.80306623609826	16.7030315002182	14.2820061041784	103.138605273978	291.029611118241
AF107885	57.7475276871871	58.1823440280098	39.8612324085163	21.3700184012689	61.5781806626941	28.2847079638152	22.4364717643755	12.9676592467542	48.0237213816137
TGFB3-AS1	38.8814239881943	10.4624999510115	15.9156804407941	24.2141540691201	17.5854293587053	3.5098958015442	0.0704667363104523	6.8965509511354	6.86649555149525
AC007686	214.90426590524	187.623475915524	203.44393399206	234.418716320258	193.751410550547	126.367582974318	159.100030334109	398.860962365937	209.167952655523
VASH1;AF111169	1475.67725006936	1179.65379879894	3476.16050929316	2044.76519047801	1509.96285101294	869.101629373186	814.023696862514	857.302813114213	1579.33042923449
VASH1-AS1;ANGEL1	1436.00662389735	1402.82591724225	1452.98400218148	1499.11297260729	2036.75794135646	1229.0113035501	815.200114321024	501.589676196228	1542.10013234674
LINC02288	58.5979126255754	102.060464108675	94.8882450296055	48.3848678446168	69.3863171351448	67.1524714177888	0.116213485227753	153.545150117976	135.214708990607
LINC02289	41.5024251272356	71.5822651154114	11.4399674638513	14.8508258722224	42.027629196439	60.9195662867339	43.7286671632821	346.799445998377	226.324017971135
SLIRP;C14orf178	553.805542463547	771.511007069494	792.549291012775	668.538745448886	899.146100734712	1087.55820878036	690.333824486544	692.087505040016	916.043489625877
U52111	55.0356712083244	19.9950806315044	43.4184849588009	68.9396110912545	48.8653882409229	46.8028144692442	109.444209753916	88.8845403374227	47.0167354743385
AC007262	39.6246313512645	107.777948370494	22.9593107929442	93.1179452266174	152.487704020904	93.7564519718599	67.1744391874932	79.0686933053196	49.9568647074147
AL136040	20.2739408257612	21.4498081102723	31.513616071724	14.8660962278355	26.879141050995	26.9284495758785	27.7362582870464	54.7879582735051	27.9160643466424
LINC02328	1365.63535201243	1405.68319152797	1919.3237577494	2140.69165387543	1626.26991642002	537.50342569068	2197.71938423439	394.292590704916	694.616607895645
LINC02316	93.7688005378962	121.106571800946	135.632664721291	214.21537471505	90.8812168009496	83.1028964844587	105.963295318924	58.0770533660763	82.2951496927591
AL157955	18.0597759039712	17.1716455641506	9.70388638996476	17.7030136659121	9.76383607682206	0	14.0198895491997	13.8670782253733	5.87124446070813
LINC01147	120.986622212839	100.166533149073	7.88635216079487	50.2578617157406	39.0811852990477	32.6696127671838	29.5301994368207	92.6045013257409	21.5411743657042
LINC01146	173.204287532032	76.2638738182287	108.996899550519	290.605170512181	83.0596257469498	254.65217810153	235.590660503302	172.431832955785	225.335440383529
AL161662	5.33378668376313	5.68486208442923	2.57297374679738	234.111340738343	0	1.68308270203444	0.114357514596861	0.262891971770792	236.204647446969
AL139193	7.67909986178769	11.4783580239275	4.84353921347653	7.45499001562017	0	0.379764793564233	6.42647623136031	0.909958568079855	9.81826299882963
AL122020	17.2117742878287	14.3235305593794	2.58435135416881	3.68246563357201	11.7303887142066	3.44615440137834	18.9464937572393	36.7096177505615	76.4522002332232
FOXN3;AL356805;EFCAB11;AL137230;FOXN3-AS2	29228.3237015643	35123.3507384306	30344.6252916787	43095.6059806664	31525.6498336092	29081.0652690159	34264.1237463832	28214.9968893935	26596.5946988534
AL357093	952.567057643953	681.858606438026	758.85206927638	905.073667730805	451.512721862188	501.288812130684	802.112612567767	577.623752797038	498.184367076587
AL356805;FOXN3	1975.44403576981	2325.99651817591	2226.07902991554	1233.71881701799	1070.16110866458	1795.70902889543	2081.44979980967	2925.79960915263	1548.93729472565
FOXN3-AS1	68.508663550506	92.4965292567705	111.70791965126	108.011975090367	122.170406539977	88.383788708991	123.658880420287	105.943595286756	102.868837629268
FOXN3;FOXN3-AS2	14839.283142057	10721.0613129374	8116.92651968433	13974.4591498904	3533.99865751597	4701.93133840322	7179.61052165875	9639.24943992745	7599.72753038467
AC245140	82.3446554933558	116.026377658158	138.912517390776	115.145692096901	113.042257707529	188.906794837827	226.918733820705	172.833554841127	166.548535787225
LINC02321	0	0	7.17194857875014	7.50280594952567	3.90830090118568	7.86637623685548	36.5283408995711	40.9183571723988	58.7987978411745
AL135818	75.9989646604134	204.719397594981	216.911357178171	265.713302141128	196.115757386139	274.942075592152	501.296712203036	312.617547384015	222.061441180969
HCFC1-AS1	604.346651005537	660.887894696067	573.557883973073	599.640804237603	641.126125349509	921.285519132486	814.009637049643	1102.84350162754	966.007691384923
AL121839	492.464621073984	328.982201952053	753.547218180525	693.689166775687	1136.6515575312	743.745630213323	379.30765645926	181.028072013481	169.47852172507
LINC02833	5.35041050521021	20.0491862528605	11.4974377953695	14.900216858439	15.6393292249977	5.21272412389743	24.8225341189712	102.15041618599	22.522717934548
LINC02287	42.3797407832082	49.592268337628	73.6681940424013	40.0235138899119	19.531208321744	18.4711062384538	150.773484002468	324.025444760105	64.64815351876
ITPK1-AS1	447.405473140114	485.419642995506	365.217778015296	556.842263346806	236.499866357341	656.029424334479	837.493173480493	549.480478714062	795.538356544142
AL132642	11.726093760266	35.4135677910817	0	7.42203609272173	0	9.66609990461783	39.7534244883684	3.11783853249763	14.6913089783988
AL122023	0	16.2523364219933	0	12.1269481864053	15.6549907404005	7.93743550188174	8.2699769901924	5.80627904744407	12.7445930464417
DICER1-AS1	153.368548050036	101.074065533962	172.036788672276	46.5055800809525	140.737570278648	184.872477038723	61.364003388168	56.7567531565281	166.563037214461
CLMN;AL356017	2324.47075027964	4501.29371277408	4485.81235244671	2824.09897460156	3928.8573135723	5621.54469768841	2491.47065847134	3748.00648919314	6778.72954142652
SNHG10;SCARNA13	5922.6706753877	6044.29218780582	7873.17406188432	5368.87890723539	11510.9797745995	10052.969905207	5856.84418113055	11284.4414996482	8112.12050921571
AL133467	326.208187418674	449.81871830853	341.878160077034	461.236126867288	296.773968265897	629.806257046061	705.585026667402	599.301019860879	656.414474701028
TCL6;AL133467;TCL1B	196.582524611637	312.789821368974	576.326300478265	306.324359493379	389.954550071593	553.569971593981	83.7815381539136	316.413070610971	457.538080341906
AL139020	38.7579065843327	40.9961677236579	131.491736236082	15.7778313213288	8.77773994634388	238.971656956653	29.5871934012446	20.1062969749967	93.0714588523038
AL163051	10.8568567379463	3.79109625555572	16.0825671924507	0	7.81696506654087	85.0393788381418	29.5223391958705	10.2037916681128	40.1662574563679
VRK1;LINC00618	1284.44956568524	1811.00511578585	1898.9361574897	1266.31380458302	1997.66191958954	1423.55846893006	808.134239843527	840.362817552851	1024.79079732995
LINC02325	191.236822731903	123.002779712478	178.187232444383	95.8660522839554	263.893759060891	135.283187415396	118.994334987769	46.9042700197545	188.120495614673
LINC02312	119.931216254929	225.085864697399	38.9138372818331	379.104908955809	37.1197928693675	58.3196501462064	130.560200543658	63.6360350680719	32.3172794269896
AL355097	5.34381178954099	27.6879667956123	4.35051404679905	47.6476657702963	0	5.28218697049237	7.05666048100604	12.3266613561702	0
LINC01550	538.498731901409	359.507245304344	507.067917374755	383.595339146762	955.848450034999	439.464913085842	360.454787488404	190.887380941839	377.195197309878
AL163932	26.492543320533	2.83671405626897	3.49329013006757	0	0	0	0.070597092983232	0.153839427553219	16.7103970104307
LINC02295	0	5.68732380113062	55.1713199134649	21.4050019692941	32.2613702885818	8.77235891186448	16.5258143840642	0.233396887854884	47.0673744467362
AL162151	674.261307617848	808.239684302137	523.009026023609	791.01135208088	442.230060345663	268.771179941176	445.129708105835	258.497894480785	141.067357846909
CH17-340M24	0	0	16.021496971437	8.36245200233528	26.429883870933	18.5536847870932	13.0322300577379	29.4209916661984	15.6698526765578
AL109767	7063.75275647154	9341.12761385114	7623.17093434012	5405.19356088352	7215.60667285831	1908.90459562189	2386.47324208893	1941.73796231441	1305.9643252673
AL110504	9.86013409265146	38.1856924819099	29.2907496681748	0.882585051990897	32.2628430909616	37.9970029017663	37.7296008115741	50.7592913654103	40.1661268419263
AL157912;EVL	2873.85733768012	3204.31163816327	2063.77456753867	2462.83212377531	2657.35163698793	380.98461062152	2176.62176463643	830.518725484254	1127.66189692899
LINC02285	3.5318388642965	32.4265672307268	16.782170256736	62.4861626236579	31.2743972991624	131.835321287268	78.9399182771344	17.2792164505966	90.136405591986
LINC00239	34.2979937279881	20.0086909453343	28.3626203793662	27.9290307769707	27.3629924964486	24.7131772290154	18.9443040588435	54.7574293609542	34.2895202549236
YY1;AL157871;MIR6764	8916.50391521282	9844.64186472613	9362.50375335054	9667.93451461864	12826.4526750567	9377.49314670888	6523.51276487075	4643.39126238599	8391.34864381699
AL157871;SLC25A29	2753.93373425828	2104.73199638919	1036.26951310224	2786.91398231407	1037.90767929405	1722.31950690709	2020.20106755749	1677.77767298009	2849.04963504377
AL157871	241.759443702369	326.823641185681	152.732665072963	216.332998562527	77.5177711717636	156.112362398817	1071.20071993391	420.43301308465	191.68489525961
AL135838	48.6816784342774	70.5797119101426	36.2888664747778	87.5671474598097	47.8822749457149	27.3214066313008	70.7168195327435	157.626433353387	63.6754701889647
AMN;AL117209	76.7005523451023	59.122566694854	50.5008454594132	32.5490169846356	79.171361287069	56.5897767585987	60.0552477634355	34.0880802549839	56.824732656368
LINC02323	6.3576857572317	6.69968591181293	2.62392687664458	3.7163600157425	0	9.69192591176602	17.5950357963111	0.215740373513156	20.588894572328
AL132801	3.5599004300344	18.1959162234903	7.08269427388373	6.50698944497175	0	4.33037775790942	41.1381222500501	40.7529542312535	26.4494891595277
LINC00677	18.8813799079617	37.1871514749751	38.1097943333467	44.7027957113953	52.7847757071183	27.3169018638172	42.52942246956	118.540299703605	201.852857102354
AL138976	14.380145737152	28.6140978665099	19.4657039126999	25.1352926477828	37.1505091479557	21.1350725496188	62.4272422481147	83.1095239192324	63.6831703889545
AL137779;PPP2R5C	15936.1448200115	10392.041410293	9122.24272154247	15357.1921570765	4684.31441204913	6056.51950262493	8693.16776222762	5789.91816922435	4041.35619912624
AL137779	7797.16748298837	6215.01810138026	3665.70203489875	5512.29894224513	3513.48114195337	2093.6731249754	2752.84731715025	2657.66638935673	2199.47883063163
AL118558	55.0588992211797	31.4543722276745	17.6536587285182	21.8409225915633	78.7015964326083	60.4901249779258	67.8375030148359	242.347710258408	119.524120424502
FAM223A	12.5577585981074	38.1473968696012	64.8357219572964	30.711243711591	29.3134964686806	33.5356071265142	55.382255021562	67.7115940265193	68.5847597348256
AL133367	168.72837786443	112.525518751664	77.0713122380411	91.2262161598567	138.783915887011	135.224242472437	310.847799874795	107.572186694079	230.238376569221
AL139300	14.3718093370405	29.5595830868145	37.2611337745922	40.0637916565024	26.383072574252	14.9783861225193	35.2311519687574	32.3024574141333	8.80382971732893
KLC1;COA8;AL139300;AL049840	9114.06313047668	10742.050484885	8077.04667331853	7965.81838905418	9452.71108267297	9789.47603281594	9058.43896187279	8388.30935582198	9770.79882226182
FAM223B	12.5651070532249	36.2522374919357	31.033474390652	30.7296490817579	29.319181564666	33.5384305452125	50.6807837364929	67.6857759283967	64.6652110546221
AL049840	2289.35464573951	2536.7536223642	2089.52373217675	1486.05986886433	1466.95948527926	1671.94653548879	1561.98905411216	1615.56303693089	1835.02613277343
LINC02298	60.5479120650126	23.824547968751	27.4548028421033	11.1240958566738	35.1849616086802	13.3456620277212	9.39777567449529	0.190075547651261	6.85448619048474
JAG2;AL512356;NUDT14	310.256376233571	488.280039247183	425.519746132485	383.61213039423	513.101393691478	558.789665259636	576.01308014724	460.470509152333	538.847364951165
AL928654	26.1669538583312	15.2378842269019	19.4743743866726	31.2177652052557	22.4760757160656	19.4582838799294	13.0193831955155	15.6135140934969	21.0674789053953
AC246787	24.3357614308139	26.6983066529332	47.0881121086151	25.1295944221082	10.7352489831726	12.3640292542485	11.8095097714627	11.3806860576496	15.6788991528654
FAM30A	1048.99222118135	2557.73020095734	3353.78815079878	873.351943029333	2611.42489179909	3778.2200578228	711.612143943509	757.213954386443	1886.95047529471
AC068446	24.2982279783104	34.3158803979639	72.7846303850176	46.5556616892123	42.0218942668608	26.4538001395799	13.0970617758362	78.8231159808463	87.2130593131707
AC138649;NIPA1	91.0221632895497	178.29625742818	1593.26022746041	131.231433543613	1690.81862626876	1379.36273010244	752.768583133726	637.080311897846	999.319547842132
GOLGA8M	32.4511166959132	18.0907654593313	39.8959065461799	37.2406585188494	55.7211224111207	42.4565722102088	34.1858963580235	25.5875626915544	41.1504150006627
AC127522	163.526408286769	33.3523847358083	21.1933883400627	44.6702383264411	24.4175261777665	0	47.7985277191855	5.90684379340437	6.84593525220818
AC234781	15.2722593251563	34.3312574163644	59.5146047136737	41.9206880634467	10.7340382495613	20.2656647863925	47.088784554238	40.9666685239672	48.9908827428859
AC127502	3342.90501409874	2866.69597859624	2658.63513322317	3296.20385678907	3927.88412197629	4689.71025286934	2123.91040573498	2140.99341145957	2389.54390241802
AC026150	43.7318047125902	36.2227751421541	38.9742381548832	44.2180656529407	71.3586823316083	54.8701921039577	39.4732837639142	31.1975436480689	29.8744329831868
AC091057	109.148888551031	89.1573231324989	115.261007602205	73.997825321629	110.439259195838	84.9016944011007	65.4062487489347	73.4432449832543	56.8176722349669
ARHGAP11B;AC091057	767.595023364399	1391.4211213381	788.971152386099	882.703455917127	782.833059307007	931.050644992262	671.472470772509	605.95688626511	840.605212749165
GOLGA8K;AC135983;ULK4P1	100.08044083735	127.779913897187	201.290575175504	204.882338159326	88.9246732398116	324.580855955498	266.150662494807	94.890183890928	111.676661008082
GOLGA8N;LINC02256;AC123768	2805.32425848167	1565.8907976863	1656.85635827351	2773.85754118611	2521.50647873303	2583.56890060033	1895.34339480309	1498.46045848569	1950.63064548016
AC123768	61.0121747562728	93.79268675025	68.5432629371406	68.5848364863979	61.8919796421718	63.7339055344952	31.8666872033794	30.7522899484781	38.2057655195297
TMLHE-AS1;BX571846	51.3519040286367	25.7112724932245	107.263002342649	146.219121327884	191.581023159591	168.921508737141	54.3095721345916	148.208671666308	126.383206618644
AC010809	8.95892218614976	14.2867983340699	26.6318594019913	29.8323947195574	20.0333723020327	28.8403391505189	23.476188709467	4.51921757511093	6.8454449983556
AC010809;AVEN	294.036195565665	402.453140571384	254.38687050991	354.760068184986	381.159690160799	478.413068490695	275.678818254832	162.655846890842	315.470391426992
AC009268	14.4108536912917	18.5994046163775	9.6949499951517	22.3706986611772	17.1023216544492	21.7604770040408	20.4883431724569	3.09693859478925	2.92521166101402
AC079203	55.9285969652026	60.0869515542483	41.6313363721748	66.1305339230884	32.2403483207308	40.6498337045599	31.8775797851006	59.1697776714545	46.046274739775
AC116158	4533.61480866882	4920.915834493	3252.61784426713	3609.53089007112	1101.91872987153	1788.6680228699	2124.37651585087	1353.68549055521	1377.97735294911
AC116158;RASGRP1	4695.08090284743	4643.39357051746	1321.71328999184	4484.35121513673	2560.58845358787	1170.66751750086	1588.88196824862	663.890835762461	260.590422466967
XGY2;RNASEH2CP1;RPS4Y1	23.3841389737656	8343.61644651832	23.8565768816473	6423.89244070472	12069.0578603233	8946.12227369105	51.9583076820914	4538.73879736007	5484.50389570012
LINC02694;AC113146	17.0619734642586	74.3964656016733	32.7344968327732	71.70918287722	102.639850217823	21.1704819214709	34.1497333999308	39.425704776186	27.428184294869
AC022929	8.96385468165998	16.6819589697503	23.9737718204157	18.1528991791961	21.0154333298649	9.74751802562739	7.67207488193315	10.4788809972076	2.92760296441518
AC013652	16.6841189690237	17.1658942803724	21.3115317675874	17.2262334761749	7.31632860309772	14.0942142749112	25.303527956191	28.1255094252116	18.6100052802392
AC087878	14.3574262864621	65.8219197101129	38.0837422240008	49.3472704757292	70.3800169081655	12.3314560807887	15.3540814184245	41.6779294074958	1.9445934156287
C15orf54	91.9568171291358	70.5406868466901	332.655741387666	3.67312223962752	218.935870982619	215.927391064526	66.0491143519206	72.1866403187393	39.1743421435042
THBS1;AC037198	6107.56403807705	20886.2097808813	6313.72620425568	5821.39773924742	11242.2000161426	12637.2757400097	23016.0558633756	190706.426882577	9837.40316533793
AC037198;FSIP1;AC023908;GPR176	144.329943495685	243.237363253787	35.3694388189656	158.306509232475	68.3988645687245	90.9729308493506	587.897954311229	3040.52379267155	301.739056946776
AC023908	78.9179290570461	69.6061959043259	78.0011791621812	67.0223640368044	104.092717568465	46.8363402818893	62.4021011582825	62.0713516876525	37.7111207970644
C15orf56	22.0149720774396	0	0	1.82780036352384	0	10.6410931286811	0.0866603861944908	5.78191928861786	14.7129169824076
SRP14-AS1	41.4224521710743	111.579287606152	127.684632045827	104.281824095922	130.968054009015	146.784040429408	90.7789399439551	115.880684946053	157.740317099849
PLCB2-AS1	28.861748229518	51.546931371142	12.3378397023419	31.6648971802711	13.6688130943742	45.9854947644818	40.0689128532333	18.625501056435	57.8131459046784
AC013356	21.0207556083746	26.0648904033866	29.2682699747578	21.0872268656948	28.0179429539665	20.8803904622845	39.5863318092866	22.7248718669817	31.0250224794059
AC091045;CCDC32	88.3310519402495	340.502351914155	234.948832208967	198.32679644345	112.379607528313	63.5788880468439	71.9703842459686	96.2269628833051	349.802472307175
RAD51-AS1	1473.888418397	1717.54264991495	1887.40994619264	1346.39497097622	1851.0599490874	1313.05200619392	992.998195475279	445.099922901824	812.188129566542
AC006157	0	6.67865145546963	0	4.63878812194248	17.639919462343	38.1504949356154	0.103964124723262	32.1885379505017	7.82447187585931
AC020661	71.4588606469717	101.811996222448	84.8754304061334	76.1058376434523	87.225538954963	84.1442222811332	114.043991689672	296.09518612441	149.89445045441
INO80-AS1	1035.55067718626	826.820412038113	898.933033875919	882.713250185667	498.424429021813	528.692684044702	731.493921556929	859.865950407225	506.510432903813
PWRN1;AC087463;AC090983;SNRPN;SNURF;AC124312;SNHG14;SNORD107;PWAR5;SNORD64;SNORD108;SNORD109A;SNORD116-1;SNORD116-2;SNORD116-3;SNORD116-4;SNORD116-6;SNORD116-7;SNORD116-8;SNORD116-9;SNORD116-12;SNORD116-13;SNORD116-14;SNORD116-15;SNORD116-16;SNORD116-18;SNORD116-19;SNORD116-20;SNORD116-21;SNORD116-22;SNORD116-23;SNORD116-24;SNORD116-25;SNORD116-26;SNORD116-27;SNORD116-28;SNORD116-29;SNORD116-30;P…	18024.2891029511	15781.1842531492	20150.5974245008	10780.6131524376	16892.1279366792	8884.10084628233	6570.64646215674	7019.93758590957	9195.70304353916
ZFY-AS1	0	25.8005028326767	0	13.0302912123239	26.4144918316234	6.12230044831726	0.0972684136821123	18.2078762374361	27.4582435880201
LINC00278	10.7564684096955	6451.56112482875	0	8230.38783828207	4493.75520401573	5724.14882036637	11.9028317033308	3887.71620007661	6133.09373338193
UBE3A;AC100774;ATP10A	27239.3794216411	31742.6323186519	21949.2854144188	25356.5807379606	23807.6939544176	19469.2880997137	24675.6432725149	22663.7709773392	23048.0334341416
LINC02250	5.3649084431099	12.4083375396227	18.7318494405962	11.1799337718561	0	14.2755719813543	0.0824748553484245	12.3951947513736	0
CHP1;OIP5-AS1;AC087721;NUSAP1	6735.37822672385	11105.3879768695	14491.0869221614	8558.01353812357	11254.9041491297	13867.2861526861	7986.55578485638	9276.57329800641	11239.406977382
AC087721	3.55356654708266	10.4991617294365	2.5893941922034	15.8933141493436	8.79546473501356	8.96198281328262	0.0677497878674591	0.147143765563182	5.88470660464893
AC020659	408.226387628201	105.822047396596	286.343480197091	276.076004089421	284.890397435687	243.112430980432	200.920826115026	203.533661103063	508.497606516667
SPTBN5;EHD4;AC039056	3754.21280316351	5721.03626159917	3293.37897754231	3823.21609490013	3996.28941621553	7511.80194790945	13460.4104107065	17883.3813726781	11800.7860795564
EHD4-AS1;EHD4	2080.06814974567	3283.49433628241	1115.17208402288	2234.72138918886	1332.08625332132	130.767462640328	11952.156581191	4797.07155668912	195.928986465322
PLA2G4E-AS1	0	2.86213718595612	0	9.45655082554098	0	33.5704089518934	29.5123145724894	63.2352673809913	28.4041374982105
AC090510	29.5424340505937	13.0840820097274	25.9139592061379	34.9352647671655	33.2331857357396	28.7150190926408	37.6630424140292	21.3601890485595	36.4973870464361
AC036103	53.1931897292971	72.4836486458901	62.0452228241709	70.7715638289376	54.7248999844908	76.953339227022	46.0058598472139	56.5554543888849	62.7015646638563
AC018362;LRRC57	1661.5175512107	2117.13792577455	1331.50817156779	1853.88380907977	1755.27847536014	2129.98774225878	1501.92144083058	1244.27664338654	1796.81627804426
AC018362	0	0	0	130.770150989141	0	0	0	0	0
AC068724;EPB42	82.9101756933985	327.122043925556	123.15200621693	143.354690193961	562.981499735374	73.3817919077127	101.215003896744	76.2493869856242	31.3374008885121
AC068724	26.148279989731	41.0355254764785	16.7886803095356	12.0606664993675	37.1477513133351	15.9200423235773	12.9898146024248	11.4177077306379	16.6573963536404
AC011330	30.6673590616064	16.186501060863	51.5249743612933	28.8588382710679	17.5803059386304	33.6705135187068	18.8869273455982	4.53937273503003	28.4181952240423
AC051619;SHF	59.5312139173508	70.5815304975031	46.9520801482646	49.3330939608367	57.6608011160312	74.2316849310922	60.1635768991104	135.347525681875	101.892224784944
AC025580	0	5.29142999566019	4.51597469874247	0	0	0	15.41314120465	93.9739016067787	4.3930028953529
C15orf48;MIR147B;HMGN2P46;AC025580	92.0346502653517	125.927866594795	31.8371898247243	65.1654963301542	43.9677447060808	96.2769277417894	571.394110280552	2472.97660614733	362.483565034365
AC090527	5.92057718226806	4.78173211733222	0	0.899188063894105	4.40240407211499	13.622314855337	68.708787985174	40.2254577350963	22.523476341099
AC090519	15.2789025138035	28.6069869898063	33.7062355538569	39.1360732265543	23.4496517993163	34.5447283276138	29.405056810971	0.241468328475552	27.4351567009959
AC025043	13.4661310507738	4.73200688845395	11.4449723158164	20.4538087379035	102.695531444123	20.3085420074624	31.7418314931529	12.9334996061603	28.4155713942448
AC025430	63.1688578767775	22.8574426066387	82.5398546279333	58.6719765725204	19.5305032543211	16.7515251693461	34.0807926086233	5.95149035165909	38.2231248712519
EIF3J-DT	199.331459057063	164.012765067635	162.190145189599	218.812665739822	319.599936686482	182.982700519436	197.942098578868	278.117437251486	263.548161936294
AC009996	93.8754338381212	94.4437045042303	27.4059335777574	44.667200008795	42.0150773855281	34.4261548226353	87.0286288134579	18.6603447337308	71.5275156736776
AC023355	287.72889800612	235.536728425176	360.828156492404	423.693779246013	242.369165677937	196.186552102072	216.892958165356	2716.29012657173	1802.70563698638
AC012379	1.74390099258552	14.8338395607125	5.28539447560226	5.56872870804558	7.32919561656764	12.4018948776905	3.05608006323144	15.3170930732258	8.32299111874316
AC013452	0	4.74911736562986	0	10.2605789982737	23.5082905182891	0	0.0579378063527711	0.124413202747398	10.8215673624691
AC022306	26.142329836212	10.4578859341086	29.69639806826	31.1962130011134	43.0158961445878	41.6428469558257	21.2502524751835	6.65760428123561	30.8651166587643
AC021752	26.2147209092541	11.424128250097	2.57531498740624	20.4953596642126	24.4430901417692	1.70117496154022	15.0491654115368	4.36068371362908	2.92955563826593
AC026770	9.89507785684035	5.6954564591824	7.03652486712806	16.7838660936397	21.5196977553758	23.2290035140938	1.28951735273902	0.19411690422877	6.85334706914868
AC066613	181.259528803672	285.143559036471	329.807044527262	421.849552055886	145.607759994238	323.552613102247	592.454073084393	587.340319330972	340.936144789532
AC025040	29.6926629581651	83.9168088875007	56.6822315026686	80.0654991991245	179.861843089498	37.9840086685847	51.8194213781602	52.2218344014017	44.0846142935341
GABPB1-IT1	4465.04730144782	4396.38699955306	2656.84747373865	3345.54299955153	3689.40927332454	3720.53343013292	3528.01484583357	5189.62683094495	5335.58700042792
GABPB1-AS1;MIR4712	1589.36176278259	1972.18331307441	1109.8702665292	1229.06920862812	2026.98394093734	1488.95698674646	441.867107408651	1584.31655200582	1409.82670264901
AC244213	0	57.2968759748137	0	27.0035535785129	41.0645342168406	51.318049011559	0.111483788829961	47.9322122080206	56.8343023895202
AC012100	59.5024557202767	136.424860606752	56.6960551548976	84.7404108072592	31.2586555611131	37.9377423375282	84.8389426909851	161.965097317891	73.4732350467097
AC023906	79.4209277601489	55.0680413588756	64.0591878458729	51.8971718626859	34.4387151218603	33.9660118504805	64.5224596610595	121.752956924899	56.5729508738584
CERNA1	175.865834604506	100.103241809019	403.503972973434	140.567358496395	240.424620736255	157.445362880249	69.587348247908	66.5878633796303	135.207338976658
TMOD3;MAPK6;LEO1;AC090970	11936.4827411833	15765.9348654244	12297.7596400675	16730.5925270393	13880.0029816079	20475.4746635626	20554.0463650301	26977.8092886893	21785.1662283913
AC090971	33.9822454311358	39.112907934189	31.6151392166767	30.4112296558288	16.6017018638994	26.5057924126574	25.9482911019297	23.6504546756369	37.5625374833052
MAPK6-DT	11.8948390488409	2.84718598110805	1.72096101442685	3.71435743013685	0	7.86985202464563	11.8988101882691	82.2872985798365	14.6837111668089
AC090970	6.26450567086802	24.8569818634312	9.72496983964348	8.35609530986189	7.80972332273058	0	17.6461679164625	34.6476583092704	7.82680827885808
AC025917	2559.06316164184	2613.04132034785	2110.78748850962	1974.91736810283	1584.23845834792	521.608572476258	829.254178166168	844.410352377603	681.885619483096
FAM214A;AC009754	8513.32207930187	9221.91237364081	8179.01618929527	6700.40674207305	7216.58172470991	5174.15338020126	2745.89070441128	4768.84693395418	4803.59339188892
AC011912	297.614786455376	339.482272211398	663.161289423593	497.219938876376	652.863143748406	543.787106086141	524.158537060492	197.990121469556	506.520026459497
RAB27A;DNAAF4-CCPG1;AC018926;PIGBOS1;CCPG1;MIR628;DNAAF4	15745.7457520889	20270.0810498607	19094.7320191334	18122.6215157319	13861.4284721276	13028.1497211431	12102.2877847442	11634.9141692393	21010.217275426
AC090651	45.0640234947755	61.0313433887057	98.4931075702735	45.5999573058977	49.8371239420168	73.5549691089886	34.178770409661	15.7987720915428	14.6822197627327
LIPC-AS1	0	0	1.70800809968905	19.7261847622984	7.82397408069708	6.10143164948828	31.7603351739791	26.8297439367037	35.2788986329892
AC018904	39.1978791704212	33.3539558908829	52.2896776089688	57.263429092582	89.4434369635456	70.3302435521975	52.4368507247454	32.6930675868064	56.8240918278346
ZNF280D;AC090517	2467.92212532706	2248.71926948365	2710.9627409231	2984.28036982578	3315.09935803536	3980.59619593523	1845.9183855523	1714.55676623807	2561.00021243733
AC090517	122.678229116171	123.023787482283	107.251961437664	77.2523067623724	133.897497892613	61.0517438414525	49.4665153544728	1.70774592536182	66.6325297621935
AC010999	0	4.27761099687768	11.1777862274665	4.63842263241497	8.80533954285147	17.8310950833174	2.46272666933299	5.10706735628921	6.3625578970914
LINC00926	2066.49711926211	2686.45490045133	5299.7287142227	1568.91429495496	3189.02005048086	2804.63819412335	1312.31658698358	2177.50667298033	1336.33598458661
AC090515	8.81350622477906	3.79359895309583	7.31104083107187	5.56929184801876	8.80019646756633	6.60652574749523	3.91488236961774	16.8078953407719	3.66353585420569
GCNT3;AC092755	2218.05529655107	2744.63713866824	1999.9439802454	3958.28709709144	2086.58669318503	4809.13437988664	2941.29767058946	991.636608522988	889.575006429838
AC092755	8.07965860897823	2.82917738019067	10.6170556990436	17.7253988923351	19.5619906875446	9.73464030454717	7.10861475681163	5.79702913539321	10.7811421618008
AC025918	87.5335465478791	68.6631254263744	54.0450516194096	48.3922697399545	65.4792852659161	34.4485399795529	55.304683708855	31.2225645654119	46.0479411252966
AC092757	6.73666047259198	6.66180224759735	13.3550850701615	6.49619155373063	9.77440703633687	16.8049720808876	14.7430554418244	18.2924432410786	10.2788479853108
AC092868	4.44928123427121	35.4031603433316	16.8939973780342	0	0.9620190413965	10.5361281081626	38.7415047927232	29.5638393370201	15.6665512288156
RORA-AS1;RORA;AC107241	9044.55072729311	34629.4141181914	18047.7389235362	6569.08409938107	21919.5062576876	5701.91534305326	19274.5160409528	2773.8152358128	10948.4305350212
AC009560	31.2333076268119	27.952771052926	57.6705168724931	51.8484926789626	39.7414157658463	25.9485087355535	39.8853886426442	14.7745242916522	8.47719421364525
RORA-AS2	9.91000113437871	0	18.7132688148369	11.1737043318454	11.7292623551692	28.5746036617634	3.63745458944543	0.201868167993884	3.90725807056244
AC022898	2.19183545392067	2.35468738527573	13.8048822973219	14.0074469170957	10.7544018607524	5.31507955215773	2.4259270442927	4.94034823775442	4.8987326323094
AC009554	102.77402606723	296.149899042212	77.0466901693676	233.73595906587	190.578647623291	99.0325560827605	108.924739553122	65.1279853607488	84.743142427606
AC104590	3.5459920850534	13.3615792131263	6.15273780968891	6.4877023328151	22.5077042945263	12.3295869315336	18.8538241498738	30.7484864452113	10.7668605374498
TPM1-AS	0	20.093900385217	7.06330612880696	15.887921258934	0	0	0	0	0
AC015914	35.2423540192546	21.9293302973623	15.9121238159878	34.4932760444066	3.89206871451907	54.0643898411933	4.84886258363948	29.6681349657653	24.4882009892661
AC091231	1895.20278104792	1364.68617201019	1153.33004399095	1477.7091900832	869.809861358829	595.893342288402	696.18812022372	686.365107697759	876.858540583087
AC100830	67.3588587284655	47.3497376227039	57.905189013206	67.0463651199816	58.9631188957509	65.4552095204722	37.7676513768924	61.1431852344409	45.7155960981926
AC069368;ANKDD1A	2432.8193442849	2078.04020438036	1508.83185397287	1032.58856670675	1252.92504975725	3369.45600030496	19833.0671896336	33411.0630150905	7824.07159204245
AC103691	20.2476067369942	69.2105662961494	39.0283864170432	27.4511152950936	3.89160823585627	20.6833977211275	73.6785751131904	258.735904613294	12.7197197010689
AC007950	14.4131134199121	18.1224145755159	12.3739498460611	16.7578964669731	18.5713507646555	20.6894619399558	46.6009654378202	92.2886892741008	96.5151043013387
USP3-AS1	4268.35476531163	3287.24618367182	4176.34997932661	10672.7327279591	4112.58592352806	4797.47183546647	3413.76956703439	3831.32304280713	6971.73575577323
AC073167	90.238495180776	76.2969309105803	38.055171495074	82.8856959031376	48.8571081723836	0	0.0983350485422827	4.50473602454628	50.035666528069
AC013564	59.5975303685304	40.0525067239837	55.9094218861632	31.6386094077299	3.89153802839611	0	0.0748132274014015	9.58497897145939	10.7973839788892
AC055855	7.64768629884593	5.22471829599862	6.61387093481515	12.5974684385112	11.244297251231	8.85313585898317	5.93757682871581	0.188967279778384	14.2238490175186
AC116913;SNAPC5	1001.24776415018	1351.36174544188	705.623486582913	817.51607721476	862.975660476027	852.280148450089	1279.26259423336	1975.31371081041	923.872478173724
DENND4A;SNORD13E;MIR4511;AC011939;RAB11A	20255.0001119417	20477.0228956715	18793.3054603971	18872.1821967615	12922.214410238	14033.4073358131	12214.251705165	51174.4937835395	13505.499925011
AC016355	47.7685912769275	85.8454713705183	30.0663427293269	62.3768088636088	97.7463871723642	55.6614546383587	38.9779694586101	83.2669254117256	108.76197635675
MAP2K5;SKOR1;AC009292	1404.44380390088	1439.07157275844	1454.77006017663	1418.10748967966	1435.69229169212	1473.06962533437	1077.83572162208	663.935815871748	1062.99990398822
AC009292	26.1168264371341	32.4132383094042	19.4353143457853	71.7776906685077	37.1363278088264	29.2417447685605	11.8650796427515	5.93459809088955	29.4031873016714
AC087482;HMGN2P47	7.14239320171301	27.6539537574362	32.8228244437147	41.0105575697621	25.4071837873159	57.3850091276793	224.879522982889	229.910651535693	86.2041846431242
AC012568	3757.86261600019	4883.73586428925	2591.26280528517	3517.82512528407	518.941692022402	1037.02756868029	6954.6251860091	16834.9501806496	3720.98327048397
IQCH-AS1	114.07971811848	111.564789002922	136.960518709005	166.223125231115	141.712207647737	179.992677071404	116.05448591576	37.0396147131021	155.292018722567
HSFY2;TTTY14;PRYP6;USP9YP28;RNU1-41P	1.7344239610395	231.754612589172	0	406.098136533814	251.183963244753	424.512202802206	0.118718842025842	99.1502987683058	448.736976385262
DRAIC	36.077067598335	54.3889409991911	14.9948134696882	37.2453391958722	31.2698161312201	103.435133731709	76.6394751180904	135.444237953161	104.828798488466
AC104938	11.6862613036698	35.3459084755385	12.3692637340092	2.74248348572822	22.4854130363548	0	0.0361524897028935	0.075752981368269	4.9252343958505
AC022872	12.7073781324216	6.67060484924535	1.7034299884042	13.0956373506562	0	15.9499178620266	15.2724897433008	11.3513189380979	4.88635392056407
AC009690	896.611504535491	1034.73174250558	702.087465070588	887.366234696764	761.332987329007	606.513523143185	709.125920581992	590.379531762713	771.046083183747
HEXA-AS1	29.7290713603453	29.5454173617508	68.3592932810944	22.3078885545088	50.8267650852087	65.3596949687044	54.3056972202327	252.127261793453	98.9465387587987
TMEM202-AS1;ARIH1	181.236918689215	612.274369059054	503.559818417402	309.106640580243	532.649064721005	2308.57126890574	893.008709053994	2181.76504464065	2533.57528335377
AC079322	5.38124298265505	3.79239429371094	9.78170487982488	6.50549345992342	10.7597627489083	13.219498753771	4.83855195457021	30.7467242576033	23.5189854425352
ARIH1;MIR630;AC100827	22072.5705537888	26224.7462484823	18727.6790272509	22720.5523737579	18732.4306867753	15983.8807350953	14685.5744081625	45030.4516027907	21506.9220827666
LINC02259	16.2352519486263	16.2115730568851	6.13320382070219	8.34367491240521	29.3438653986387	9.81499257489048	0.0755544158578352	10.9081994913527	0
AC100827	45.975921291448	84.9061090490951	77.1787150782048	28.8233614807628	37.1280643514661	42.4060714829852	82.3265773870337	55.0714211138716	25.4600943727609
ADPGK-AS1	376.066630431832	756.228858525616	1952.20297696085	1826.92432587128	1145.4243171542	968.093039456521	2356.99154238634	2353.88013310111	1079.64663412621
NPTN;NPTN-IT1	5314.71736357427	6291.30543101378	4997.27541021551	6340.08005904141	6320.37752429935	9195.3303240739	7246.77293895357	8269.62349834933	7464.52240447724
LOXL1-AS1	152.469271555691	81.0394154152049	47.7895076962612	27.8775777274992	291.289574857696	138.877251035282	31.940222097653	143.785353105592	64.6525189270212
AC013486	54.0830630734843	142.153761898739	78.9023539923192	27.8837838953325	61.5653881397588	70.6578125018379	276.594469134615	87.7744394587203	137.158727730561
UBL7-AS1	264.308506817073	161.149019284749	246.457246096527	242.095612841341	207.189297149071	210.497621455965	113.143010775199	28.583613291957	216.532111162597
AC012435	12.6779412057884	5.70546474511561	9.76507486263105	4.62391293336583	7.81582760202859	12.3914754988456	12.9280414331989	4.46988112581727	11.7576415651357
AC100835	0	3.80043778470105	8.47724313492867	0	14.2082443972253	0	14.6604877469839	12.6520888123392	14.7033605144933
C15orf39;AC113208	6444.07828712788	6956.01447219369	4934.33079610581	5600.74953291185	5401.68494273072	14205.8597956977	11135.2177117947	20889.9069787239	15809.8237452296
AC019294	3.62066330006681	0	7.22382696725861	0	2.93095808652604	14.2122825767453	3.6345999195931	17.9328886837688	0
AC019294;MIR4313	0	0	0	3.77366614504936	3.92668412918736	45.1542236338205	35.319227425573	22.7473234759112	18.6044474510418
AC068338	35.1127660053926	80.5828277327917	76.228689556246	74.0153076586914	121.204179734388	95.0556888389593	61.9148539830709	81.2568745626579	101.404956138631
AC105137	55.919498616295	55.3088265683888	46.9559313227205	59.5939942468508	56.6839750621314	101.652657869453	94.2899319963125	135.504504416225	127.36545040545
PTPN9;AC105036;SNUPN	1951.9412216694	2551.03623120992	2515.91818878812	2962.86353319481	3755.87920275049	4983.21569512135	3370.13047619084	1738.63752650008	3775.86143864649
AC010889;KDM5D	24.2859247440579	7597.85283649689	26.5156899334952	8169.81226638448	8737.33158645747	8678.19065203642	31.9304286942911	4910.12770716403	6601.3949119652
AC091100	14.5969048241618	5.72074820083532	0	6.52545694661552	0	0	29.3228217926318	23.8774286865365	18.6140890175983
AC010889	0	46.7565908652312	0	63.4104295168941	43.9902630680711	85.0210807301135	0.112341053633184	38.225306307381	50.948213746453
TTTY10	5.33640974191906	231.793004413687	7.00258073995241	186.267863714268	190.59365748407	181.37362355176	3.66801251711497	110.136240853633	108.749739805704
PSTPIP1;AC090181	9660.68728927588	8479.94554270506	9690.52364855119	12630.8268416396	9003.13654857669	11461.442959855	9540.22927101582	8228.78526526089	11499.0360122021
AC090181	266.985593964579	295.634539313663	314.723220702132	271.882189662661	249.213445877081	280.338633737257	203.791366051692	139.981565987015	160.668630009972
AC090260	54.2005200162188	28.5995585391669	48.8237886834246	3.67074033321426	26.3810596727414	15.9294065152381	22.2586528499266	0.220387933404318	14.6962666873197
AC090607	15.6255102178655	7.85678547372543	7.50460736596838	9.54008815175354	5.85434558416451	10.0291807383033	6.18094100644213	2.6576485283751	2.93024007990045
AC027811	158.82007088686	122.075588361174	88.621954487703	88.4392476218327	59.6040404303882	104.361512048484	93.0445842303352	51.054065133965	82.2950378237857
AC021483	9.09397148137947	0	8.94722404524595	0	5.86641426292487	8.7604402890893	24.7498125361117	21.2786365102083	43.1262147958148
ST20-MTHFS;MTHFS;AC021483;ST20;AC015871	392.354069115742	289.888548841476	549.660304712313	473.942422157078	609.860231923346	902.714870175402	485.429454400449	1279.25757494722	1144.32273926726
AC015871	745.955556005366	781.041817638825	830.216590937823	827.305553582602	924.553661239711	716.57139718166	630.877564413171	1506.46230321268	924.85826657712
ST20-AS1	329.203135656137	375.731466429102	612.642419223516	389.199318904459	433.931873563868	576.429344435152	402.971220072201	1071.64570376522	1046.3545274612
AC027808;MESD	1829.28577930092	1658.40179206819	2208.3183773806	2253.34176188988	2407.16066744835	2366.03824180013	2126.20483486967	1155.3936493848	2634.48675368694
AC068870	14.4131029446869	7.12407406100307	28.0199069721673	12.5484072289229	18.0818772884475	26.0122444220043	48.9052482275131	87.174914855919	38.6919747523914
AC026956	0	16.1905722612653	31.0518344401133	64.3914657098839	13.6698947064268	91.2138067110943	67.0548201672614	21.4506567050571	5.86212269877561
AC026624	11.709789527652	28.677647198881	4.3581360894667	13.9685186932067	4.87235595550538	14.9891649940545	25.8683174604331	19.8112141740513	19.592253678573
AC103858;STARD5	337.326042440772	483.51229659902	302.255095199313	451.600738910142	509.192461684139	399.573281349492	752.711775054241	1029.24837374456	680.905986333811
AC103858	150.59100214835	236.98392258594	261.093636615874	236.971690345626	242.866200173777	352.321305818983	332.221730706138	511.734806922443	299.789160841605
TMC3-AS1	68.4955145663196	120.155432771725	130.315670524586	91.222979237163	211.123034938747	226.551494122983	27.2346694385473	79.2192889069225	65.6317123882783
AC104041	24.4400328754267	11.9106187286205	8.36887734028554	10.6867117466015	12.7016626684701	7.14432953220146	8.10110711654941	0.146725381856171	0
UBE2Q2P2;AC243919;GOLGA6L9	562.871147407131	536.91147976406	460.080984615003	431.095746690776	526.778959741823	252.04473721703	88.4611406201917	156.84347469446	209.664445932349
DNM1P38;AC245033;RPS17;CPEB1	5107.23640463743	5682.85720697568	7233.99966898359	4190.05892717644	10405.6232897182	6623.35585832621	3674.07015242606	3403.45167735281	3758.22041387524
AC245033	0	2.8391623082782	9.81997239460684	9.34671951563334	6.84321928873922	7.01117307094351	21.0964811787233	15.4946918699155	9.79010076613407
AC105339	52.7656355885167	23.8114008736209	62.0801122042288	71.7294900938976	42.0185882339271	28.7248896412326	19.5146817520503	17.8559122280569	49.0030614223198
SNHG21;AC105339;SCARNA15	224.601405766074	179.274662474017	183.478498101008	197.386720203634	293.207440798284	210.442050801153	239.069222562189	159.680689586759	132.254149447026
AC022558	17.09680118022	28.9331243397185	29.5675096994006	23.8902401708591	24.430859290947	11.1428721457621	26.6174070099724	13.7931513228986	21.5564845484816
AC024270	435.058621846768	493.995286760499	392.69376437783	599.357569319724	446.960869185255	107.483331288459	516.978014598614	323.411594736481	326.573982550494
HDGFL3;AC024270	2187.43869626129	1563.99478852343	1499.95994601433	2084.81705901192	1377.04659736264	1458.85269539044	1419.46335117521	827.783936533263	2546.32208889789
AC103876	30.7869284296776	23.8694723082237	6.13342097902997	13.0195262416023	1.93827761222712	3.46348634379711	11.7652116669558	26.1015747184589	0
UBE2Q2P1;GOLGA6L5P;AC048382	663.012699461723	539.769068528206	460.960372377357	569.852997396002	436.858292519164	232.476413126765	355.758752378702	519.45937541403	336.04220992775
AC048382	39.6728443893394	6.63852466909619	70.346673191502	64.7554720176932	31.0211344930488	54.4104126781156	21.8987139696332	27.030235873492	64.1844454430421
AL645608	24.3112365506994	12.6504365003863	1.47518128196827	2.74954622371939	4.8752877533909	6.75879324271189	33.3921471888529	100.051870604206	136.452917131074
AC115102	30.7032545853451	25.7523941057323	7.01007257535437	17.6687341921343	32.2617563241914	0	9.43132246306032	20.6234901568154	6.85170993048125
AC012291	142.916240123316	211.224896829655	187.014562549308	331.97843537844	330.346305764963	505.744957951096	439.992339528594	600.749886222172	324.769646632322
AKAP13;MIR7706;AC087286	50480.9776348625	54375.8721925175	43553.7516111534	58322.3992394508	42134.537669341	66028.5610979398	72794.8146586722	59892.5793380655	68617.0102752143
AC087286	244.89075760727	261.302865146307	262.409290212656	306.358953109644	158.315481297891	271.827866758798	411.107828848721	515.297216223818	370.822818139979
AC087286;RNU6-1280P	5920.94357422277	4149.37565653893	3944.98806104852	5316.78167989918	1939.97937567268	3413.7178621896	6810.77884765526	3217.07555345986	4452.84900934072
AC021739	683.446612684862	714.619161040933	463.608852218959	757.030389473754	345.960933438921	617.114270314801	846.137834943233	930.967826298142	538.84050553272
LINC02883	9.86215931691845	27.6700940311577	11.4620941753174	12.0684745262851	44.0103727562322	22.2204328874521	23.3606954830797	0.213334960724259	0
AC124068	3.56000329436472	3.79300140282703	27.8649497462933	0	0	16.713501188283	64.7215709516239	27.0632997703602	83.2952266473346
AC087284	350.896931051611	343.320771617057	282.777137101976	386.436866661824	185.679629462019	259.013482579701	574.692822576229	336.150832666321	232.184930783346
ZNF710-AS1;IDH2	3131.78566621796	6731.91925472661	3827.06398509862	3858.58918609491	6215.81064429304	8002.64154646448	6025.19729434711	3171.95059644333	4919.1954499171
AL645608;HES4	77.6084996183339	76.3076953904166	15.8680461070351	88.499600620789	33.2162897258529	265.15190855519	1324.11168393698	6561.05030725113	591.737383989288
AC018946	400.503911586	376.69433053506	360.80189893414	443.23294798425	241.388778502507	437.650485118594	373.459273027239	609.872198611317	345.835792881503
CRAT37	0	19.1115239493221	30.3922020466649	0	3.89523652461319	2.60919146129802	0.0705752776615638	6.89824551696812	7.85040102136973
AC103739	387.309152854123	315.98236824952	343.399283763535	229.035664959747	152.12324573441	159.426411978186	178.264981742622	147.435684350139	189.741686088867
CRTC3-AS1	65.9011707902938	47.6830551536666	34.5344143398703	24.1690633490243	50.8230523753911	15.0235419952312	10.6669529770737	15.5446044762944	17.6378733181333
LINC01585	9.0268201864162	0	7.07210617189909	8.37905452488314	14.6793222168168	0	14.0742404147669	22.0650094255332	4.8876849939701
AC124248	15.2751489619395	63.9614473921817	39.9291134088763	17.6546297759566	14.645827900035	19.4421281252392	13.0339118958251	22.5523463770379	22.5358105687491
AC124248;FURIN	8862.39838873678	10530.33856274	6850.08947651052	6908.97581214456	10771.1315982174	10113.0562629139	6757.98640823414	15337.2900872411	12915.7190316596
AGRN;AL645608	1188.06947591911	631.316623493832	405.07652900955	348.199690173317	769.159379032229	2490.62162944683	6790.76746892549	4866.30622628926	4326.46293233541
RCCD1-AS1	15.2599876606751	62.9553153502404	70.9806841650231	32.5576345845854	61.5774507905655	75.1920588492907	61.2524954991141	34.1133212761977	57.8023357168614
PRC1-AS1	113.680320384618	83.9141063683732	95.7429708901779	36.2645938510291	122.174681065822	203.450998122196	108.414727876352	121.492821688286	63.6693091588549
FAM174B;AC091544;H2AZ2P1	119.034678661439	170.710210594119	159.573885223683	105.187641001114	191.562885891739	288.201387610714	201.533087744993	598.383683784995	324.285185577578
AC106028	10.7759993197049	10.785372326666	33.8062437284386	11.4523947779704	22.4834863340068	27.0286069373898	40.5478536299018	187.860991630673	40.8099659037357
AC116903	131.241149284357	104.41199465029	116.556285181969	145.730032540523	134.382423913964	136.128891037406	171.980623438196	201.836597966724	136.176108810217
LINC01579	0	12.4212903818159	3.48408431327533	13.0775380059873	10.7569671346934	0	14.9775401395258	0.16333336184638	4.89650745388745
LINC02207	64.0461216450807	47.668449985878	73.6079317138697	78.2387357607682	31.2607935155769	112.288084121378	77.8163585504774	76.4286844612598	156.767594640935
LINC01578;CHD2;AC013394;MIR3175	52759.4855857562	76045.9388100254	50807.2518583275	50732.7169869729	51155.2724206505	41362.080292176	43989.3546461238	102782.174323539	46960.17971456
AC118658	193.033723549053	164.020337031464	168.418883823091	160.138869599591	218.925767932846	17.5974189160977	54.1849748493624	52.268254835694	78.3912116601996
AC055807	24.3704681501932	19.0663236351885	15.9212266571734	29.8308706552807	11.7161691091749	23.8601194844404	27.0838519541912	15.7238327238339	30.3759357109445
AC069029	3.56039836904335	2.83564590687876	16.1081011420873	6.50766012534736	5.85872133344391	14.1306281441397	8.3367153061566	22.3866220669734	14.6939079422365
AC036108	16.1644600863033	9.49960067668354	12.6185845740476	88.5401736545457	102.657114183809	18.2442882820822	27.82731622266	16.1473759488987	22.8602859958973
LUNAR1	0	7.63421432558077	6.19362213614408	14.0485300097543	3.90021801598528	16.1101104053776	0.0797594205012837	0.175699401176396	6.8588489489879
AC090825	205.651384185415	193.584906771701	262.438613244061	170.375406087103	214.033457732656	153.836294724452	262.516064836535	92.0151873515404	100.901840024198
AC084855	20.3452892362966	0	31.2050812680044	3.67682647784484	12.2123530828481	15.1622931569159	2.45663473288697	0.185987244486876	9.80316108650301
AC022710	27.9544235062142	10.4579600643134	54.2103112385472	15.7914691851426	31.2758047639541	15.1205753084988	12.8758681021178	5.79906689140362	0
AC027020;PRKXP1;RNU6-322P	1272.73359921541	1270.26512168882	1298.72335086998	1637.86586462867	1872.56603197413	1304.15841379687	1164.99740531167	742.999417840442	1288.34078090389
AC027020	27.025040446142	42.9225941413465	29.2213959602964	38.1764358968453	41.0500560729331	39.8278014017149	20.1035079218489	24.1293776570474	34.2925479721468
AC015712;ALDH1A3	17.1283711725175	7.60038227728522	0.807293493833549	19.5577001858127	42.0651705449885	15.0050533573403	31.6328024558637	14.2319211553179	7.82547680396517
AC015712	17.6075178648504	3.78222349503307	18.2001188808243	13.9596039252854	17.5960162970997	23.4572130251804	20.0239276393078	3.12209657939405	26.9519208785875
AC090907	9.58740545555461	14.6254753011896	15.9775079271065	19.9013495569911	4.54613173328274	21.8062671241014	24.3236735409386	14.2927963512734	22.5339582501992
AC019254	10.4357835242566	7.15647921438819	0	12.6413403571859	0	8.32264184890737	24.1301196466129	24.6597001566673	26.4574320048108
AC023024	0	145.937381479459	156.111065995758	11.1170715333317	175.942522492408	50.3608464443724	128.145564521194	38.3430183743691	32.3184641242042
LINC02348	56.768827746137	155.474096579999	117.029055701094	82.8477030828984	108.482629071506	36.192003761524	44.8235327896935	113.854239736342	35.2595007107595
WASH9P;WASH7P;MIR6859-1;AL627309;AL732372;MIR6859-2;AL669831	13312.0996891002	14605.3319601385	14241.9346386878	9742.41001456807	10748.6420247185	15284.5313312551	15365.2004751146	22475.8215649125	19107.5796884942
WASH4P;IL9RP3;Z84723	569.140550262174	866.883726648389	691.463099803791	828.710894384306	806.295397067073	871.818567401899	631.414465855176	583.336974114956	671.109301114417
WASIR2	6.25139555329238	24.8242417620664	9.6984692181514	16.7602317716964	20.5302771943339	49.8803425436389	7.16807199296214	0.224082364764189	0
Z69720	9.95868682969527	11.4720388614886	7.98745822219341	3.6926876020816	0.963357949193645	0	3.60692063856619	13.6518947599498	7.84135615910023
Z69666	50.653587429345	14.2814183647462	15.0164520405531	30.7465134909608	7.80244596671378	34.447360275984	43.5922221287885	64.7061523393288	26.4423630140405
Z69706	25.2251600435696	37.1986677618272	55.9559870154852	13.9215757206918	26.3814550503922	15.8796862548559	27.0302542712329	34.9464902112767	1.94447639652671
FAM234A;Z69667;ARHGDIG	912.830801504412	1099.57371792384	1039.88243161068	950.675426328593	1005.66819031925	1670.21131469483	1455.94550991199	833.401839187217	1551.88633305314
AL022341	19.3884041571785	14.7668806983615	16.8205200467018	14.4090968357092	28.8439899241512	49.9523467157205	53.584132211463	41.0562677591774	46.0444991026504
LINC00235	113.657130007788	52.4215937334675	115.251843263059	97.7568886568797	146.609265951997	46.788524584781	64.8620085359053	115.679761830595	134.234008281387
PIGQ;NHLRC4;Z98883	1030.10674854168	944.11653801976	937.028913498103	1065.21333152724	1117.08631281981	1406.73526363893	1062.53801068372	656.891845924576	1396.11306774589
LINC02867	3.55527111671522	0.924103229537004	8.86934925027344	3.6881978130661	22.52489269873	0	0.0688646676192979	0.149760070869223	15.7292351082222
Z92544	310.28779403076	282.274189307571	342.200896690306	284.912861966641	341.08812647344	278.509094025483	270.939159954471	123.139025291126	391.901591544444
AL627309	22.0822246668893	27.1827528471433	33.2894462125698	13.9306349862821	23.4533172432034	28.2805070519596	17.1727731347021	21.3376801744681	48.5126566602387
AL023882	83.9473536642744	54.353545827948	46.0660608522291	33.484017353294	59.6171549369277	29.1460839999096	44.7117970381626	28.3646078157412	36.2492615906475
AL031008	46.0115881678634	37.1842407416269	29.2089802885841	12.9843071738247	77.2350351538057	21.1848625454145	31.7738000196383	25.4678839724079	26.4510738186137
LMF1;CEROX1	1021.98795470712	687.5678786162	1164.01163329838	869.658977823087	1332.10515668957	674.618726983407	791.534733509351	388.566460153048	668.172404833928
AL031716	10.8191953725539	11.4444173148679	14.2188859421367	15.8627045821606	0	0	4.60246695466582	0.106103717876814	3.92742259544733
AL008727	103.798127477043	61.0253892074439	67.3668226002852	52.1193386175936	49.834918571166	51.2666097898213	43.6373209996326	64.878297666242	52.903306648338
LMF1-AS1	92.0388647066193	58.1598269828351	77.132070477821	63.3028850466505	59.6109128626959	11.4230667895587	55.065139670153	21.2678938862473	7.82332844487686
AL031714	1821.21443796625	1244.5154392841	1350.1468796423	1054.01194909492	1855.95124724373	478.271777685734	1167.23045621443	264.393424878696	1151.1896401415
AL031709	46.0103696440393	29.5447726942909	46.1074837062758	27.9032127059507	54.7383216322562	23.8699263685028	14.2205389366668	35.0586553962862	17.6283348370075
AL032819	41.4420261772976	73.4336235990559	54.0414363988143	98.737946072994	67.4338319606728	67.2417827278078	48.3155859504829	35.4728639761324	46.0437028278202
AL031600	280.288312746093	198.679164087267	150.375309974377	137.779530002546	169.398753917422	144.358226532966	215.186874361861	311.397466873066	189.408753774978
AL133297	3.5770765213656	4.2816870113175	1.71246940084463	7.47278703284237	8.31871116476462	3.05201683245692	4.73110899204292	1.61580222056175	9.81487855163202
Z97652	24.4370049497726	19.0896150481095	12.3889677574576	10.2181036929861	2.9158684719349	9.70594902648542	3.64455028008486	11.3054182383347	17.6485786083488
SNHG9;SNORA78	18.8818824320186	33.3675926035903	48.7904300453716	28.8401600263142	59.6321869613722	69.8225776308412	43.6885435687234	84.7266975652777	117.578717064212
AL031710	450.554433963707	440.109795887351	441.474589399767	443.677748261034	462.274942564296	594.639596887967	404.076679466173	423.71942028086	397.763446010282
AL031717	743.296550151073	662.798755028417	641.84395445164	493.480331769931	391.897332713475	637.491868460068	574.8511847778	718.676581055422	342.892583049957
AC005363	0	3.80711244093457	13.5275230121085	0	3.90602262553864	30.9751020664543	9.54309145007342	5.95269324130784	49.9927557337475
AC005606	101.486282626522	107.294875415021	18.9671565860276	52.5704930488606	168.126432619545	93.8945230007513	22.4898732351079	10.9111356256014	48.4971638457633
SNHG19	31.5450810315185	27.6385814648602	37.2243518264824	10.1896045471086	79.1971048479269	26.5019771727799	0.1088444793279	43.5584966778304	47.0409707619903
AC009065	17.2998409961645	9.24759412525696	13.1663941888011	16.378194337284	7.10910245977265	11.7533689516837	7.79845659281386	11.1016887062263	10.7760809028502
PRSS30P	63.0914122741524	66.7342355950544	83.2998713703905	138.768934059238	147.589266858216	75.0997706831772	114.269552020015	89.1006242431801	165.585454692069
SRRM2-AS1	123.558475715035	167.85530483074	91.2578444593055	106.125002936917	187.656857756162	161.01000198726	49.5870891135622	76.4036767794225	106.790497142777
AC092117	139.774762391569	202.176597199662	178.172513971301	138.710639006407	284.416309199148	128.14106411082	170.858841649647	228.757141403116	312.54428286635
AC004034	21.6199149606721	30.5219064187614	8.7833807077094	41.946985218373	29.3208682968626	32.7815108158146	23.5531260200363	14.3008840824748	14.6873218014593
AC009065;MIR940	10.7740632746578	32.4644851271659	15.0379374439486	20.4876435152653	13.6743211622714	86.8357720366234	14.2628874195658	18.618930854289	36.2462885779526
AC106820	10.3988227066444	27.0852641631305	19.4665058655807	42.3307977825593	24.430912477638	40.3909089770731	25.2288488347824	13.7903235708822	23.9017331361421
AC093525	519.11746702863	468.718977737105	579.804411200443	483.950330000505	359.15881613367	402.898467148053	542.785988315043	865.829973616986	710.302423300916
PDPK2P;AC141586	1471.2138997546	1056.64227109144	1969.03148163314	1456.296148986	518.94417958642	1613.58756503466	1501.92014733785	1018.3906804349	2496.35237235583
ERVK13-1	1157.25044301779	2803.79946480541	1174.58185613374	2622.1089476745	1062.34240337448	1114.86580261605	2128.53947821464	1193.49350450172	3190.98261808185
AC108134	139.132148754923	132.076497712647	113.885188928102	66.7637874522534	227.492473415902	237.198637361544	117.010817157874	243.855726136032	191.043849316809
MMP25-AS1	1029.21240211824	662.773294402446	852.804970814714	1124.81734432075	1137.6128701294	1016.76263923316	932.992436889921	1372.54828257234	1289.31977019991
ZNF213-AS1;ZNF213	888.478717178625	773.404560664554	1070.03696566798	853.833082026977	1178.66231914574	620.695617977746	481.82194679502	420.974433701432	654.46017382679
LINC00921;ZNF263	2145.01711787295	1790.96545935132	2325.35144174415	1878.08107227573	1986.90434526172	1758.60942077442	1473.64661271012	1289.43777093952	1895.77140539242
AC006111;TRAP1	1127.50153986813	1274.08315166881	1427.29041178811	848.223881675885	2229.30187948655	2426.24895930165	1212.16144791477	861.650994962906	1334.3817193434
AC025283;ZNF174;NAA60;AC004224;CLUAP1	4451.47207328082	7182.04505477708	3726.87563135872	4894.01905651179	5759.39235603892	5831.94578545196	6647.13784473288	4085.55758912014	6449.53228654744
AC004494	520.478405366531	371.91313738885	296.92636920344	612.710865910995	487.686423303776	324.496538901068	252.125777816852	345.909675105003	240.026521813974
CREBBP;LINC02861	22851.0385014144	21736.8089022368	16935.1381578202	18226.8983732897	18319.0231507341	24427.6849213251	28521.666535956	35046.8713918042	26233.1171285097
AC023830	121.190440573332	82.636633092909	87.4419475308195	117.95324217284	92.8420269415412	114.920786890549	87.2464123681078	197.40041224916	96.9856562419964
ANKS3;AC020663;ZNF500	1389.1227760439	982.25400634622	1462.76790951623	1138.7589692018	1424.94500498899	1552.62271283413	968.337750450692	968.890564073497	1497.02379780538
SEPTIN12;AC020663;ROGDI	430.214280590582	696.169541032309	1029.31689520185	588.456880612109	700.742393000845	1396.13364425596	981.26620911004	1382.38029942894	551.572208460906
AC020663	17.1131024319822	15.2421088740139	48.9636048190767	11.135951875308	8.78151148376351	15.9489260708328	0.0956467312944049	24.9235406552628	6.84815928175419
AC012676	22.2343342309821	35.628536939894	22.4414914375962	26.3852804081524	12.040329764406	29.1889086346659	21.6404835627115	24.9902892393256	25.471248187106
LINC01409;AL669831	695.448703437113	1342.80882020674	528.317872680539	552.135228029058	500.381258805245	593.2587609204	461.826314885522	425.251154416947	994.436715780864
FAM87B	1833.81935068617	1963.59394464471	1590.39418600577	1765.42310709499	1428.84610358396	1007.02088463876	1221.56286030794	1256.87908032002	1760.57392624657
GLYR1;AC020663	4620.1485434447	6333.27096162219	4941.43032937962	5098.86649575911	6652.67270323187	9722.31587722815	5366.80875421239	6515.80944425732	8635.29971550455
LINC01128	758.592297767072	650.383585118259	689.685438830966	1014.02545143244	777.950755190459	671.018320891817	1368.73007051502	865.796075231222	1471.55506807576
SEC14L5;NAGPA-AS1;ALG1	842.4546708595	998.473635781424	1152.47028876907	771.877071813321	1786.57233438948	1857.70180791014	1083.75590048052	724.674287588222	1297.15558709297
LINC00115	356.306794533668	348.087923839855	287.207778763922	256.038426392109	349.884147368246	470.338513553584	368.790206775459	729.977605639805	752.435380788936
C16orf72;AC087190	15818.7650609904	38674.7960905958	31675.301989724	36348.6086714087	39176.1781588043	32934.2410279259	34212.3531498923	44878.3430637364	38612.9270947456
PMM2;AC022167	2034.05205123863	2416.58104776273	2261.5054621066	2270.09804188109	1896.98707675682	3237.85448436666	2653.91172432122	1268.38200586259	2624.683931038
AC012173	415.843900845345	378.601964613587	437.074264669079	353.821669160061	237.479205764867	331.574893337577	361.584658047518	288.116791821619	173.400123213847
AC022167	13.4879568465634	17.1545417614684	28.7148675983217	19.8576051978929	20.8487909144031	38.0768331266088	15.7958407431109	18.0603440027282	32.0082875476902
AC007613	59.4648814218594	28.5714970275291	85.9327291733067	436.926372786838	77.1955371469038	244.893068789178	182.663263403384	537.445626031116	92.0785692603085
AC010654	117.297187173842	114.453298587886	132.157367295281	35.3333452358564	43.9651743228915	200.644902409875	360.435808785453	444.639784041132	266.479394163551
LINC01786	39.7709142508891	22.883215703625	13.2370453857157	21.4040734310905	18.5622319257161	17.8427689492908	0.0860584152128272	0.191013681813709	11.7659669036594
AC133065	41.4697023929086	13.3153436977043	79.8814156173987	50.2801499015626	52.7768722277937	31.9519677826722	20.0010904372018	5.92024583811327	8.80629777608413
AC007014	44.1598074505454	91.5796492791287	75.8252631014838	64.7139368531064	25.883540117258	30.4382491629597	77.6527946884542	55.7928586186286	49.9626429587749
AC007220	17.9888706455947	29.0803539191005	36.8106640664527	38.659584774849	29.3169404700652	27.8090627792736	46.483862918151	38.1434243290891	34.28707943944
AC009121	17.4292216866948	19.7111671287592	29.6361249642806	3.98432902685067	17.5898206487576	2.86353116232463	18.8002652812248	25.9981946782697	10.4429555524627
AC099489	210.245660075906	173.58251731007	106.346018085019	137.806070182019	28.3238016160317	92.7395335728096	338.185867757016	1666.85121076137	559.417305044799
INTS11;MIR6727;AL139287	1786.88916118187	2061.81250535082	2021.25094192983	1683.46542696097	2696.45448542767	3222.82023296068	2112.10868505701	1786.55693798007	2773.6034755609
AC109597	1293.50789560421	1358.97227836724	1395.39667898366	1338.97329706567	575.630706715566	1451.75594424586	2431.23017839477	1128.54658581529	2552.19207683735
AC007216	1378.05847131302	1107.21096427817	411.265855809006	1174.48997590839	456.071411447222	671.453681067845	417.80381446711	372.450590554486	283.456921480486
GSPT1;AC007216	10717.8573726234	15055.4704018945	10185.1888430463	8375.50477236557	12586.0250372957	7041.490632314	8094.82060809565	5518.84144947521	5957.70427244765
SNX29;AC131391	9966.46961578724	12067.6370698876	11996.3820118552	8367.12892941406	10568.8177835455	11953.0567312357	8809.90722322914	8704.63583953762	9170.22446774234
AC007601	56.8374199188599	45.7674222196998	42.9681646494474	44.213823998717	58.1540286263786	88.9209543846348	65.9606815727498	30.61841059671	56.8207383460095
AC007598	69.5050501172104	47.6785588383585	58.0872854254781	31.6256669993432	33.7080179347988	42.866252008703	56.4967730658486	43.8224673846068	35.7534425462518
AC010333;SNX29	649.469682012166	552.164590889648	618.794433954474	601.511154663799	406.558518517069	618.057708780937	501.821095157228	545.082046389582	342.894309554202
MIR193BHG	0	1.90423950172794	7.30230274943468	0	0	19.4668017830999	8.34541454157376	5.9176348442586	31.3726257095606
AC130650	30.200056281786	25.2557669620077	51.9378474877546	25.5826978174025	31.27122588757	47.9300284837555	15.9650707937641	5.942842862516	14.1971504640108
MRPL20-AS1	859.658896269231	731.459525838509	399.7558317056	488.815216960635	894.262832513923	454.430906729073	577.187123942471	525.35980362474	549.625238714019
MRPL20-DT	178.636072472277	119.197110048271	112.555216067589	93.0819960595109	169.083492228212	50.3742882791135	54.2062262492217	17.2587433763969	99.9525712288408
AC136443;MIR3179-1	5.36190927838092	2.83060531860796	0	28.0762374106779	14.6690266987764	0.859812269079314	0.0359809595088051	0.0753792922280653	3.93715549832893
AC138932	101.0519366733	78.671937983808	37.1578350887359	134.141031303196	50.3206629247925	74.2641709895135	87.1355392520035	67.1485835135421	60.2472823950248
AL590822	25.2380411301083	20.3269592815596	35.4905361699089	35.4007772697552	22.1456182326568	22.6131102531914	31.9012679923107	129.13182257642	32.9734322804629
NPIPP1;PKD1P6-NPIPP1;PKD1P6;NPIPA5	2392.18921443768	1583.06168740126	1673.71338745418	1789.62009390564	2641.72398153224	2114.94042749892	1563.18180305258	1573.24660141384	1949.65356526066
AC136624	4.02294167262092	7.15571466148061	8.90534064318455	5.10543560560076	5.37093360358233	3.50486275593032	6.43598524175891	4.29646149345502	4.40620411112881
AL513477	18.9960503230903	1.87473075601949	10.6125075377045	7.41681862248077	22.4989322161399	15.8966252570084	15.3476984229676	29.3274140864982	7.82553815481359
AC026401	223.682564777422	287.058274957928	198.543102751034	252.798756220127	270.231988690826	301.936626512194	248.008071243324	428.364720810109	197.404901991015
NDE1;MIR484;AC026401;AF001548	3068.68688040566	2907.70796098532	3428.17967715157	2744.9638547424	2871.3850114671	4113.12945070089	2734.10175732409	5205.09045868282	4094.27010108605
AC130651	32.4253169191027	80.1412268182358	70.9746696379796	20.4367561988697	45.9302093716305	23.8514048888623	18.9159895000639	37.9275827743181	23.5094162181512
AC109446;XYLT1	615.13516062399	949.84568467899	972.512008067435	986.070827320041	1015.44492381638	1484.56868250519	1104.91937135752	857.312788981339	774.954246466922
AC009152	1331.43294685034	1786.57879124158	905.116555957034	431.065813253796	381.140894791699	1143.10753947427	376.240320059745	349.486408941761	316.43951075493
AC126755	7.21905096874175	2.35845518625623	4.39237313036721	8.39443354091833	9.78292047408577	7.99903737737545	6.46420298278062	3.66753847030955	3.42146458616606
AC126755;PKD1P5;NPIPA8;NPIPA9	4064.49567148488	5677.14960200505	5114.31685485157	4488.03996972282	6237.3090111872	5760.35700932311	4180.58195405203	3615.28947187611	5704.94293621162
ITPRIPL2;AC099518;SYT17	1667.84934628069	1387.56793919276	1601.0499860683	1527.05050196028	1469.8974803753	2090.17456602247	1903.57504206582	1098.89535627056	2395.43402000058
AC138811	9.85437248489223	38.1693552239919	35.5016478509505	31.6703122993048	15.6255438246796	6.17141003309632	7.07332513445121	9.74023037641893	3.91024863194181
AC092287	0	0	18.7963584772482	10.2615075078992	8.79765753843972	4.35474994017435	12.9143680755648	12.62497707715	9.7953945510676
AL139246	88.1586247646997	72.4620572228272	86.416230601222	69.8085655820701	146.615333102815	145.155949488064	140.872305396278	537.407343487257	203.775927023239
VPS35L;AC002550	2058.38682670181	2522.42717212549	2392.68890151281	2879.99249476677	3537.93366467837	4178.61016646274	2781.17364034913	1919.34644354794	3528.97203153409
AC002550	7.1505656971171	16.2010040013746	16.8203334238686	8.33701420623895	45.9755323836929	22.9929257467259	17.7136834358687	19.8272424728306	22.5339436046153
AC004381	13.5440506045174	11.4409171516097	19.591881700234	4.61420234305948	6.83094164221606	9.80601670824556	2.44075531974421	4.33805738538328	4.89521340292049
AC092119	3.53152037639283	62.485671573297	55.4341287419945	5.5317309640428	94.8349937851968	7.42620110643773	36.4883749866738	78.9092776724429	0
AC009019	5.36807013035269	14.3307522231526	16.0463354487503	0	9.28338759025794	6.63968464604892	2.44339268337672	7.67236601411544	5.87731632261906
AC127459;USP31	648.525877618856	638.937942912689	613.42931314538	916.24230999675	1150.32673318205	1126.47307105985	1001.22197878894	542.476170610801	655.429054050828
TNFRSF14-AS1	262.457755587261	365.256003736371	335.099021121263	298.880471642286	362.590047069037	778.049055290389	713.879152007982	1132.36299868275	627.016623656936
AC008870	55.3418042945344	43.5437414518931	30.0875734144592	55.8813129713311	44.3026420399576	31.5941185650637	21.9977671904152	11.0605899666438	20.5716108061398
DCTN5;AC008870	5058.54263355576	5938.45051859639	4368.72473150654	6906.2238939042	5418.30118687356	6458.82553260974	7304.42293104193	3084.42397113071	7597.77360749729
AC008915	9.43946395911229	12.3938058878088	6.58914565367622	18.1884642629507	15.1523231513604	28.015028416779	17.0263954721886	5.18893663831505	0
AC092338	1053.29146297937	899.303269884864	736.078778126887	595.27353407262	906.634667535488	233.951461017545	363.211625809212	504.411612641843	325.591337378214
AC008731	75.8012300696065	61.988065349059	81.6113762709142	37.2111318022949	33.2163591459457	50.4083363783359	56.4928103008047	38.2291614007118	31.3427115600472
ZKSCAN2-DT	434.799447096011	383.373484713534	392.735707365032	273.728096609478	272.666154885991	217.491244322548	327.369178614704	182.296617690986	163.605820163074
LINC02175	128.043466207486	86.7520052534522	235.847208476827	221.622219963057	248.24997628476	210.415486692266	232.057315308896	204.832660439577	229.255168383624
AL512413	13.5100809349277	9.51513571648437	15.059776826845	0	38.1578954646708	5.29092723707954	4.74783369240845	8.32142481858559	3.91239679557678
LCMT1-AS1	27.926411200727	46.7406358084194	26.5489120564391	51.240081461007	33.2243492024115	37.9989667509527	16.6142605359972	53.5367506316883	55.8521041136742
AC133552	33.3872542541533	18.0971675564953	27.46755277978	20.457303365649	43.0152803754709	11.4280543575291	3.66718214259619	11.5272048489861	59.8102560578524
LCMT1-AS2	1268.25062000557	1320.82491860092	1062.91253961629	1240.26717469068	976.34344853325	864.686948722725	1003.61995715171	624.386777506541	1406.89609412011
AC109449	156.983489037823	102.983008162955	86.83084943921	97.7468521213429	159.312156543278	53.0069470377033	57.7714448613696	41.1781697765788	126.405842562491
NSMCE1-DT	3.53542701202597	15.2474592469058	16.8275872092336	11.1412259955703	42.0637831526721	16.7451883080432	27.0970806156975	37.9201271523023	21.5484486448758
AC106739	0	9.56286226194774	0	6.52096477983304	12.7314763019601	3.45732186584514	8.31893751585861	20.8996299623211	17.6428111019183
AL513320	20.8472620104866	0	9.73174186251185	13.9843362345485	8.79000862565411	2.59477789090103	0.0784436961619992	4.35252525803068	15.7104232588523
IL21R-AS1	100.076923473706	236.539959863636	108.993499336589	179.719324407758	133.888567830652	75.1518230701457	100.045694080659	83.2647652444209	27.4175725003907
AC002551	14.3974754329426	20.025182015437	21.2810116506209	13.940795831093	26.3961488617501	7.86480036984638	38.9033034906371	85.5876336291848	36.2447898159247
AC016597	11.6639840644485	25.2672919529481	15.4561429008002	17.6621088460087	58.1880893164273	39.365377344402	24.8006729251128	30.4295275967424	35.7606260468105
SMG1P3;AC005632	1849.1634412352	2293.578627275	1112.52813505031	2226.36648922054	619.608597035289	2089.28774105374	1781.08675740338	1962.9185394707	1767.42063473357
METTL9;AC005632	2658.23718479018	2494.75994564149	3337.73309144698	3750.6053129434	4476.16866400574	3756.81855884878	2586.8465400305	3312.99093775808	4400.93065343795
AC092375	102.780830601522	130.636868452873	220.790792106716	121.952057752826	228.705744442854	113.161783505004	204.779358545111	37.0342826163746	101.886935485076
AC009133	322.941074461601	208.357645028146	266.385838772099	205.986438549432	359.175712768549	300.440339374952	218.528818991739	150.237403069097	221.171044292966
[truncated: 3,731 more rows]
