# Supplementary material for: Novel potential metabolic biomarker panel for early detection of severe COVID-19 using full-spectrum metabolome and whole-transcriptome analyses
Source: Signal Transduct Target Ther. 2022 Apr 22;7:129. doi: 10.1038/s41392-022-00976-2 (PMC9026054; doi:10.1038/s41392-022-00976-2)
Supplement: Supplementary file 6 — Dataset-figure S2 f normalizeExp-LNCRNA3 [file 41392_2022_976_MOESM6_ESM.txt]

id	count.MNCP_1	count.MNCP_2	count.MNCP_3	count.MNCP_4	count.MNCP_5	count.SNCP_1	count.SNCP_2	count.SNCP_3	count.SNCP_4
LINC00544	5.60446021548827	56.4799550863777	15.9557197590137	16.179872291522	32.17114792139	11.1624878954168	11.3585415983299	9.51609310937813	0
FAM182A	3.39320960420056	27.6620187530384	44.1768467000078	51.5579687954653	113.587327849757	44.4857719839343	67.1674662851181	28.7769409051596	16.0409793730173
LINC00470	88.2461216610571	14.2416655562252	4.65752621716323	41.4455444198965	10.0433049667433	0	4.39105614693342	0.0574692827674207	0
ZNF667-AS1	47.5835399823461	25.8652195913824	62.0554811564269	50.5487302266169	84.6656078657116	77.9395976065233	26.3006653090396	26.1082684022157	55.7994387080296
AL512625	33.795238811143	145.000279430267	31.9297537539423	59.6475123931073	58.3218471848909	48.7894248637442	38.7782041591413	26.0637206182078	36.8733005570765
FAM182B	18.8723896655367	44.6856645014227	37.5865776780521	71.7713621307245	70.2641423612954	50.4592559917368	64.9502195716268	66.6988055440613	9.41610078624532
AC008969	90.2015289091952	275.463690431793	174.399243864843	78.8599352437208	195.808337662959	218.179716169397	119.772764702949	52.086631741364	190.085891739722
AC105206	16.9947102107524	31.031393159567	23.1873773768901	19.5472628594552	21.687600758281	21.1224246865895	19.3771700099225	12.4026615932018	15.1191110888545
C5orf64	0.034548579097831	0	11.4114179065757	0.00367781286643765	3.38327628713192	0	21.5902477283755	28.2415061484412	5.64234506806187
AL162457	8.35441450750156	14.7249538216643	20.6886859886609	16.6821525846794	28.4226298749409	23.7061144494673	0.0687646251049339	0.173084362115798	17.5265733193617
AC004832	51.6395588003686	42.0512809223962	23.0113348824662	23.0029948296352	20.6513700357647	12.3345960124115	28.4579438805288	25.1738362615907	15.8222625619415
LINC02724	68.615020257753	112.671862503252	166.462634854979	66.7263402592236	53.1981681678397	150.58580010347	119.730339923952	53.4170885484148	115.364353498914
FAM87A	77.2317651014847	25.0034613616449	32.9042417939208	8.09520143500825	12.5882111677739	5.06811505969801	4.62668396839172	5.597218200011	19.9256905477682
TSPEAR-AS2	0.0529424415055644	0	21.6774916518162	11.1215123433163	23.8547444676316	4.16333634234434e-17	4.16333634234434e-17	4.16333634234434e-17	4.16333634234434e-17
LINC00315	16.6165216356631	48.4622988595303	3.71912755646554	26.2812863184612	3.27501020393599	13.6769210982465	4.64572391083019	21.6111477663898	13.2339161149435
UMODL1-AS1	261.793878233338	0	17.8184742157928	0.00653000136382076	110.855678838058	6.98242364699826	0.0444343276279018	0.107495017777378	3.78907035625164
LINC00482	84.0412519093697	39.2840967842683	64.8618834288839	102.099336749656	54.0765745699083	119.690582938594	142.566798261882	122.885584721637	244.949452439085
TMEM105	12.1776211914682	20.6309623410219	14.105526020358	4.05044428904635	10.9638411224899	0	6.61251780414979	0.0768480398058067	0
SPATA41	45.3610321004406	56.3434018296967	70.5434176451339	44.4828981103158	17.6576450898226	59.8939006901615	42.2263128742854	34.2500897979039	61.4761740859294
C8orf86	71.3471886001316	0	0	0.00572670859874869	0	0	19.4414238208595	78.3168901319547	16.0480501249082
COLCA1	0.0620928634760034	93.0851327561556	10.2975026645475	81.8789677132843	70.2504681939241	106.420065006813	9.22189962667145	9.80263912640504	17.9357661473071
GPRACR	20.8563629898511	0	7.51075511465969	0.0051934187831657	13.6155102894129	30.9700107718238	26.1129038110859	0.184243040562601	0
HMGA2-AS1	50.9113548069347	38.3927219297982	50.7497716265484	123.322647400102	57.4776834098659	57.3216283409795	68.3639867074457	26.116302096947	43.4873166576144
CYYR1-AS1	0.0539124647892111	3.50897563312607	27.3390109460908	0.00562605818785933	31.5487395467873	5.15706206067282	0.0505714252456329	10.4338263612434	0
AP003027	0.0380626163694839	3.56431840789569	11.3818206113205	0.0040371960914074	3.35954352177556	15.4406635273401	3.5051499141702	0.174990523739343	24.6548126610017
AC105020	23.3784234416499	23.2788712830162	13.4578151036661	13.650816298216	11.9224728533283	15.1548108885593	9.71960205960488	12.7066838014343	6.27946937432556
AC009163	50.9118636372923	75.3386476416337	60.1604417704987	68.7440013278518	67.4408865508365	54.2746201221143	55.9071984027907	82.7704101440537	63.1147303977747
TDRG1	0.0547094558314063	25.1238869198278	22.6011897069905	0.00570458894345816	20.3649379001211	8.50202108234238	0.0704097831551307	5.6453771580896	33.2043370115298
LINC02731	17.7616483238781	65.3415883028179	31.9474694222316	18.2035236658022	66.0765086480208	20.4527420926662	55.7946643574096	35.5016947296639	32.1402434454253
LINC01973	152.431994096094	51.8306204945273	19.7014340079414	75.8182123373807	4.96183633389301	17.008144136073	85.3965030755271	76.1515541605204	12.2538248071245
AL590399	0.0601226048450236	44.7518756819194	23.7980663920653	56.2655193852714	28.7301540512364	3.03648533820537	33.6851135746255	11.9581388459059	20.1787546848778
FAM83A-AS1	16.4626829563209	3.52620977270946	8.46587541100135	0.005007840266396	7.60625672448299	6.77830007703878	28.2863405703459	10.9579870768598	0
LINC00654	66.4385653915695	219.055152769854	301.824876504323	52.5770055381182	354.499741678903	36.6821145620042	244.856078890603	7.08486382388666	74.688659457121
LINC01597	26.5400131963677	61.0002931020231	5.59927844273574	13.1477717075267	11.7543157569941	75.5640239233027	0.0788508157568728	25.980902791726	11.3131799992394
LINC01446	0.0508616538922952	27.0375466174237	0	4.04955278642793	15.3104818375054	4.16333634234434e-17	4.16333634234434e-17	4.16333634234434e-17	4.16333634234434e-17
DUXAP8	22.1768425104312	30.3630333947875	10.2989226698857	47.5126975473887	89.0309610625938	42.0271435115392	2.37708103273194	0.198271791571463	50.186082357642
LINC02693	23.3079206470841	508.104278161071	46.0230659475612	281.03418118313	35.4023891123631	467.205324305215	17.2091107067318	18.0038558948327	360.32385759043
LINC00671	21.0835683747833	30.3448123579357	139.271973974498	23.2583810235969	46.482827951069	52.9751974353156	0.0832589837518611	72.3223698184945	160.840236721364
FIRRE	231.087046640495	120.675675732419	72.3573512733379	136.478150305039	142.916179592976	218.991296609866	297.503431525119	73.895597904631	99.2613591241889
UCA1	67.2792331391566	18.7337439122164	18.7794993686766	13.1484323392275	17.6933413724865	35.0244931850107	17.1954591339276	100.357524381032	21.7180324586699
LINC02026	87.0213243121724	5.29004095432058	5.59914004636848	11.1266743996343	11.7531309403274	0	13.6905718010364	21.6074765201154	17.9830022724316
AC010336	7.15451697014805	17.8064695137788	6.68847532548102	10.1115726511779	15.5071672649143	8.01882948974843	17.8338406125853	11.5029372464535	5.6474092708869
MEG3	13.3315758661883	0	15.954002787424	17.1907713062996	86.7078475160568	18.8133976294713	27.2952581726351	5.68683585559468	18.9115487934471
AC004540	64.6688973525674	30.3498690563945	61.1247028921903	38.9243248249053	44.3744726764191	56.0076609188866	53.6153466923883	43.0926443294734	73.7734113892556
AC104472	22.8996629832756	35.168036727412	35.4134782625946	34.0353352206594	34.9561399182936	20.463835612137	41.7698658312065	19.2669193943873	43.8344141863633
AC129492	1.5454181054028	44.8252124046047	30.4182214630364	13.484279220583	20.5537324821287	6.50547068558214	11.0132249857396	11.3308283135528	9.13462419935408
MIR99AHG	5.60484861975644	7.07929071053907	51.7746384014057	12.137658156085	54.3161420069385	10.1663829352901	48.943028975571	40.8085132927382	21.7288165837836
LINC01644	0.0555418102130991	3.505701623892	42.4329263752472	2.02918458808572	27.1895478203206	21.4710437700828	9.17321330072739	0.180933237450254	20.8337708271874
GAS8-AS1	11.0007866569638	3.53095153857895	6.57683704823629	8.08604313258606	3.31331749405226	12.7872375341949	17.1085391369919	11.0519774592858	23.6635526346638
AC112721	0.0468294861454925	12.1427902331007	8.47013301164135	2.02789937495669	10.6426529405917	3.41527970577687	0.0467235464270002	9.69713802155901	0
AL157371	439.089851233249	0	20.6386197625286	2.02917948057113	6.6530073165893	9.30015225419181	38.2917596293751	299.650719784817	20.2901208010285
AL109659	14.3940135569684	10.2399588623882	20.7011759441137	8.09305688751095	22.9057886956696	11.4650527255888	55.6501268577792	10.4433484385767	16.5275588723834
MIR503HG	48.5084755137198	12.4664956726252	28.2219102943511	11.1261039419721	5.81510460510137	8.44620562263425	55.8451080489025	49.0933632034584	64.3269929423085
LINC02593	84.689496627942	7.08658038981895	3.71934125841756	0.00595682024795607	0	0	0.0367211336434068	0.0877672169702636	7.6594592602149
AL161935	24.1327471562005	5.32213556832192	1.84392837236914	7.58407955336912	4.15227756235611	5.07971195067158	13.0289494448621	10.8031779853904	1.85932542969596
AC006372	0.0469489635823201	7.75291528503945	15.426532110158	4.04811471900954	6.46418781428851	16.3148953952544	3.50419080830812	17.531605935319	5.96347354989667
LINC00691	21.9344731730925	10.754662075792	3.73087325786006	4.048912485697	0	0	12.3967166646042	10.65003392295	0
AC097468	4.48759266149684	7.70224276881662	11.5850370925794	17.1828883432016	22.3867197239723	22.0490966199128	2.37167807584672	15.4251740047627	12.2851879411655
INHBA-AS1	0.0368411711537679	9.99135113532953	0	0.00391257549616242	6.87220378148819	18.9016417149638	0.0699835761376901	10.9628761224406	16.0927464728613
HCG14	22.1155887017738	39.4585185455546	5.60098341103563	18.1986590307633	12.6194306997296	19.6660912176955	5.79282817203829	41.7906006541535	8.47926416848807
LINC02828	27.5190874477821	8.00272823361611	10.3263449127564	8.09198593343104	9.25140195675241	3.31795494212721	34.1720279591146	40.7150157160233	26.4736937612732
LINC01991	7.7085160561209	0	15.1466495035339	0.00456078322161568	3.328941133588	0	0.0759249077930075	53.8153593491637	25.544956052208
AJ009632	44.6565986848986	16.9590154485171	10.3089425356863	16.6835968623315	15.1684849562744	7.60673228955153	35.8067345359236	16.4682360621099	21.2747557410465
AC131097	339.693409149531	59.8384616031069	76.4358679508233	59.3152363217879	102.284770782101	66.3167911234888	345.906857645035	730.61750275828	233.54476445854
AP000345	4.83940516115293	9.84024075911762	4.98840556077501	8.42564395258757	14.7580202026237	3.91325180560978	13.2562473434628	13.9462392976001	6.28441659523912
AL391095	7.44014443301616	38.2502782614233	11.2518349210765	28.3023526258032	15.7390643053756	20.8613774586809	14.4609627769089	9.25125265157306	15.1258265475016
AL390038	0.0561409678916842	40.4137921390682	21.6399084851062	19.206702739308	0	4.16333634234434e-17	4.16333634234434e-17	4.16333634234434e-17	4.16333634234434e-17
AC025165	6.13273431143325	16.1342203874997	20.4978595419823	0.511946742702874	12.0512534546144	11.2356624209157	5.1549486506263	1.21230223065139	4.95390469920331
LINC01657	0.0375713609512516	9.98176783198266	0	8.07765656765478	0	16.46113015616	0.0609331364008812	0.151387627365617	8.52099585849841
LINC00853	17.5829577010787	17.0958294613259	0	0.00518000834777244	6.72747552102421	16.4263599546396	0.0627504975742732	0.156371197330172	11.3726341110996
AC096677	30.4976247399466	311.668875412967	118.43101247981	243.633448833557	238.952731660378	273.33469657612	198.989070523631	124.295849985141	162.160431997319
RORB-AS1	3.38792890259772	18.7958655466827	0	18.1953394706442	34.0475319019016	3.33668757665695	24.8569709392368	10.9002405026235	0
AL445645	7.81213291277684	57.3983304467065	7.4812702263488	31.3362062581127	15.1542860158866	36.8385620834678	25.1021295956467	13.8302018654919	26.4746857100039
AL121894	3.72835863625743	6.24879790735657	9.73971443748553	8.75860959726896	3.02897849958292	2.79429536368891	6.81136599951224	1.53911813844872	8.5398606334263
PPP1R26-AS1	25.3373923386993	6.20184721341584	12.2131600704696	2.02905489243911	19.5204873306816	27.425804435542	12.6020964055762	4.33633134376598	32.1883919968808
LINC01671	16.479833281906	5.32771482339276	11.3027655082168	0.00510653190441612	5.87473457914169	0	9.13722869501311	29.181082779669	0
RFPL1S	42.0754598702215	118.131371409502	77.1046395042289	15.1721200142144	59.1781835604882	75.277650784111	74.1123879655365	16.6338322927786	97.4261586063445
LINC01107	0.0488911618251548	0	3.73113485483378	8.08824452598753	27.472340832655	5.14604155210735	0.0522110051126097	11.743648816871	0
LINC01703	13.1895496810571	19.8665347921646	1.84625686039442	0.00496055726894973	0	0	0.0725160566156733	33.5607150066669	23.6759656042015
KCNMA1-AS3	0.0497591417698393	0	0	0.00521472386291233	42.1460079629403	0	59.9393648752796	0.186420791172265	1.8547579529106
AL118511	0.612999297975102	9.84859646700579	3.25881855298091	8.34079687540651	17.7300464824452	10.1543032039093	6.26505624623186	1.2080236176685	3.52763989350591
MEG8	16.5942962949302	17.887526795645	3.72067235321117	9.10362550879042	31.4559880364916	3.33976659471825	13.6235547005	5.59925385974917	13.2600587878319
AL513210	0.0431966804381898	0	0	12.1188152153867	13.7596656662985	9.49855590830735	11.2727423333224	0.140984486886136	0
AC009365	52.6015708293997	54.9240450497044	165.501597847156	120.30139742696	151.444585976761	103.459746582143	205.132721716899	72.4721925876385	86.0312060169619
C5orf67	8.86014676573408	0	16.9714155488494	0.00529294888321719	19.6288423571695	9.33213540846829	17.1235976567671	4.33291181642852	40.7396637527735
HAR1A	8.92201014473042	16.9304723070906	22.5407671222176	53.5716941980237	56.7981764727666	41.1168959313945	26.2510439412731	11.1411946007412	34.9974463109022
BX005266	0.0453846066927106	4.43912102833105	0	3.03767792680869	22.4096670415341	12.809522821514	18.2062365877553	17.6496832364789	5.64253259181482
AL353803	65.9035314481766	2.90912584749024	2.15353421239419	1.35506193059404	2.15084844699434	7.03576564247437	17.1338479951318	44.4835035002972	9.74192836285578
AC007463	0.0454488045051806	6.25203010983021	6.10608128700548	7.07599428352737	10.6666973703092	0	0.0476913566406514	0.115972939127266	12.8912555268949
LINC01918	34.2052499596528	34.0571276993562	7.48412080593749	7.08347285671687	15.1748415773067	9.45105262732895	16.9030737290296	0.15271033054122	0
UPK1A-AS1	0.0451797718283959	11.710038840552	6.58119028313076	0.00475709386901002	11.1056075493224	8.50403775095591	9.16284220573969	0.176935631418647	28.4522097585849
LCT-AS1	0.0535755573979779	15.2180507431598	25.4526043883881	0.00559282262634753	19.539555567141	0	0.0253729942969649	4.9589821904428	0
AC135178	24.9102889619936	42.7440494844196	17.5998334171905	30.5810957593425	27.8904593307264	34.6720759824735	22.5584453436755	23.9486324049843	27.6556746296473
AL023802	36.0209158089938	0	0	0.00497793587532769	0	2.46420794079862	88.7299889022667	59.8212749137335	6.57949168274404
LINC00511	22.1524533314137	66.3391494427565	14.069167956873	26.2860011899376	10.0478100014915	21.3847994991222	16.0019598667175	32.4936807830867	8.47859099669713
AC012065	19.9855146440689	82.2665592603253	57.3317871630369	95.0248070047267	100.705844591994	80.2581296676883	42.5850886152728	8.90258338197516	39.3912966714222
Z98257	14.2931361388366	8.49763817429144	8.46328498549875	6.57320637213846	0	27.8140784919732	17.1548542401311	25.9086437297483	23.1621903905354
AC025822	13.1893412081512	6.69352472636615	2.78964446839301	0.00495905507879169	11.9344275942413	0	3.42821440169213	10.3277769383993	0
AC104667	48.9899544205265	11.580477352907	11.7283497122057	9.60933295015334	4.97225541132984	6.32645565720311	0.0741541575374765	37.0112620460388	22.7128139241622
AL669970	23.1764043189778	0	0	0.00433380489359037	0	0	5.3836458414799	27.4643787680953	5.96702870783186
MGAT3-AS1	15.388305798447	0	23.6319778231832	0.00509595205557245	0	10.5603839065989	0.0440377698173879	0.106468861564451	0
MIR663AHG	14.4220251458005	21.4485475513791	3.71867033579496	38.4065722069274	29.6525808506766	29.2474507572603	4.64769305131169	5.66485646045761	16.079034987837
SMIM2-AS1	12.1649502689706	21.5594267622801	0	12.1311314864788	9.26676938694559	0	33.9358377260677	0.178759445639101	15.1380076907584
AL512658	2.28232889350031	12.0424311506656	23.0661815399116	17.6900552517494	18.2087321985729	22.6970879710615	17.1218444699563	11.0713462607292	19.8602868970108
AC018685	12.8160708149999	0	7.84004292054864	4.0479060603164	8.19724959819992	0	5.65539247658954	0.120161870587091	8.5661366537169
LINC01624	54.2574711926154	129.664409698926	120.345976435213	123.333200144106	94.6908591833806	101.744981732323	129.991712408479	20.736580466633	220.385942525931
AC018647	105.13459990549	303.161392629294	200.250630084192	166.133824912814	199.016641829988	287.429886956734	174.888841778833	140.662959803408	249.02007623669
AC005392	0.0601984214477334	0	65.5746352681206	57.9500468040216	32.6957774182826	62.9233674453951	7.7037827300631	389.925711381279	24.5449543237584
LINC01132	91.6992411557619	78.7462362962581	14.0596590568662	49.5370370791722	15.1140629006897	46.1783377302923	34.2568732050144	58.5558112672613	40.6514013320135
LINC01736	0.0574486878892078	19.6622901127041	32.0048591169446	16.1778159765315	28.8259062571271	31.7879542332294	0.0742138124038068	0.188529247289463	33.155556745639
PCAT6	0.0351244623660478	0	7.58201947906417	8.07505533746374	0	0	0.0691452391655254	12.2643178866658	31.3180687340427
AL450322	4.88863394545668	0	2.35302404702631	2.52635382189973	0	8.05047003216863	6.92059639096988	28.3382362346819	18.920529125534
LINC01013	0.0549141516244935	0	18.8196832176471	16.1742576739968	34.9321262035717	40.4955773641505	17.0921688579179	0.184618973730959	0
LINC02575	4.48508064685266	18.8362294216264	13.1647877338809	14.1517396053022	7.54937419489044	0	4.39105614693342	0.0574692827674207	0
AL592494	6.68486163644837	32.3945955387243	3.25296912365084	9.10166765811599	7.12152660903497	0	8.4542273722582	3.49058348081367	5.682328180577
LINC00242	0.0526088612077009	13.4255792112126	7.49908208029254	8.09107815845394	25.5874498746112	6.85064421832027	3.47483221993514	5.5064105102957	7.5739386972019
AC010737	41.7213377563002	8.90717361819954	9.38466766013617	0.00557361033778214	0	10.2706960453355	0.0663498292344125	0.166332397446897	24.6856512237297
AC008269	14.4481847560043	31.2625307826499	41.8376882274634	58.1233051714854	46.963137300597	47.0861964495431	33.0903414225992	35.4934485657081	25.0380483100213
AL358074	58.4176893795256	20.5454281935722	10.3070425588102	14.1580255851292	9.20818668292381	21.3135566818666	42.1697593800969	47.6173130233182	28.3532715530885
AC004975	35.1629517636997	25.1558704160547	0	0.00557965604865895	0	0	18.185646112092	0.178513368697213	30.3477247280638
LINC01150	37.607518897093	35.7555669905799	16.8877864319938	55.5951271012452	31.2587836858228	41.0905646858703	18.3155572860868	32.7570480613182	34.9894046436033
AC013460	0.0584389700454793	25.9366798947899	18.7876629137735	37.3973345671011	30.4937333409729	14.4621078443465	51.1788282774878	23.2773718448273	20.7855153939146
AL359878	62.9918047971119	46.9437522714544	59.7242976897815	16.687590890533	25.2954005843068	27.7292466936312	47.3242067475101	51.119043037722	51.0685212759414
KIF25-AS1	0.0373292061071577	0	0	0.00396240625375666	17.4426149633659	34.6795630954491	0.066282541382038	0.16614505434525	0
AL590666	174.55580917046	193.65050499174	184.262699189547	179.544693841124	234.460019610219	180.785615681958	211.18409737872	182.840100883585	202.739343865235
AL118523	8.8899538899379	7.09988078905359	10.3237062846581	31.3231044031393	9.24541212475314	0	4.52940746985098	0.111469650011541	7.62072818781632
CT70	92.751221842154	0	105.412213564242	11.1281337026825	0	8.44473463630738	51.3512280198269	145.327849940165	40.6377921081696
LINC02641	0.0506086366809253	12.5469846624021	5.61635206184992	17.1769705010937	10.151549010291	18.8059594061348	12.5989915718256	23.1250757410322	19.857325255365
Z98742	13.8073615217738	23.369383633642	7.02709880949798	6.07073813821044	4.56510688241051	8.96167343500633	18.1224148821764	6.93443007892453	3.75248920891426
AL590068	49.6462174462901	24.3554597881637	7.95172542608443	12.3899626998307	26.8568477962015	16.3950527686082	14.0454768560134	60.1908355531634	19.1276357371491
LINC00595	26.462938394454	12.4911015175227	32.0396777137294	4.05086603171325	0	22.2420935081911	13.7389616215178	35.1815935781823	9.42540636400373
ALG14-AS1	0.0487796022871594	8.94551488504596	0	18.1829424120616	11.9046252834702	18.8435732127754	0.0731455901668783	8.35861015459281	32.2189051293768
ERLNC1	20.8976797433412	0	16.9623775666877	12.1297813650523	0	13.6701737798351	26.1016179613668	0.182932384652005	15.1302711810732
AL121757	2.62857358042919	3.83979908050978	8.79957086964936	5.39298802492438	7.35743725822562	8.22369302477788	8.02682686427433	9.61747551870455	17.3661671497236
AL035252	18.4601886762006	30.7367621847795	31.9919295689581	9.10507255856642	18.8525693522135	15.9229949248167	16.3825233036722	11.0940159197956	36.6119971129765
AL589745	24.6492031104286	6.68328461447498	3.25933411877302	1.01741397362512	3.72995715961194	2.47808693831598	4.62834521218167	27.2026877323719	2.80481642302953
MEIS1-AS2	0.0471093787335195	15.3203517335824	0	19.1886749836725	0	33.6805305917334	0.0695987780495093	10.9537310028329	0
AL132709	32.6052585279174	28.6152675076296	28.6775093415713	14.664085269617	23.6541524309883	62.5828199968446	24.5665657014988	13.8659348636111	31.1973258165662
AC068580	5741.06788801604	344.366419519267	334.18059808845	471.863956193578	458.478443885135	326.183550300586	1354.7609191915	5808.64556895336	875.372924721465
AL391807	32.1142650624986	3.50038470983039	27.2363938411129	44.4820597199893	111.088886244118	44.5295104126058	34.2106873834025	34.1061917202386	15.0980870023234
AC099344	8.08066915782448	6.56222402902484	0	2.70074315905313	10.8307506759316	6.8642251888544	0.0573420351572249	14.8895246007286	0
AL078587	29.9044372187096	55.0159308543673	23.4724701012836	40.9442968035266	60.5372604612999	23.4777169828724	21.7156816602619	52.8795634255971	19.8354866977052
LNCAROD	0.0445377291696065	0	6.58378258488069	22.2092988385127	0	25.8763732277381	4.63682616265032	0.173478670837739	11.3459258669263
HAR1B	17.6768761402454	16.1009875276788	0	26.2746036183063	10.0947314612662	0	12.4508955566322	0.154802008383025	15.1890039311047
LINC02884	458.973887404871	329.905751202877	262.283863015514	378.090813799747	268.043202223776	489.448211785867	193.887079385449	127.053688299011	84.1228908278675
AP000302	5.50899756106806	1.74278180896007	7.55961486056488	0.00415102137563772	5.09387811396782	0	7.98021382663808	14.6660105743457	6.61110655412504
LINC01750	24.1226394033469	3.52075249420566	14.1398077645117	0.00518050865365094	0	9.36543146228193	2.37034929658916	25.5033492262225	11.3395729083075
AP003774	25.4531403357333	28.1615771256249	7.00960706992865	10.1163670568456	61.9822837809109	42.3949096548606	18.3110861312229	47.5217569149222	11.7856621404932
AL391840	32.3614041774422	0	8.92109385562799	0.00538202404197285	8.42331767026841	6.77565576120956	4.64127766102667	34.6858947759428	1.85589654132901
AC010132	3.93482085288952	20.1887581142372	17.8902728887631	11.1218978555007	5.84024987025442	17.1989900951706	2.36679301575085	10.9183754042986	9.92321841300287
LINC02595	41.946960961488	38.5101778964697	11.2472556914267	8.09470506323243	21.109242498299	23.9842102177266	30.6939409428402	19.1137521867115	0
AL445228	2.26957057496274	23.9594305415871	0	0.00497084019707028	8.47380014244385	1.24053521900851	0.0384333422689069	2.08673849684198	5.2446314262456
AL157834	1.5376354848947	8.03663519418048	8.45849941386914	8.76164196694279	13.6224180500449	12.5571823710355	8.40156700245617	6.07350787256945	15.465462193074
AL139393	18.1004158940997	32.2205055846003	19.7275609372287	21.5687351997184	27.3570193093119	36.4870452304331	22.4890374455283	38.1882899270229	42.8775350131035
AL031432	68.2622685887746	49.3873136455137	45.8217946448312	28.3120565663247	59.2194455199781	36.0642797235662	54.4765797019143	89.5000365818411	60.2789813168641
LINC00384	12.1955513108591	21.497601489167	8.43234603127677	0.00578689081094996	33.1855044409989	10.1611750631866	33.0968628745917	74.5898904870865	30.2447524195194
LINC00865	65.2858858693172	100.163965177627	75.204715178577	73.8002617868219	77.7914127191726	149.876840264597	43.4002548231247	0.214696452286177	87.9540939794035
AC093627	178.449555224191	76.8828268452408	36.042084582041	38.4221049481055	53.6402313106818	66.2089101468819	81.8737994800228	165.567445393674	147.412554754755
LINC02802	31.8918300486588	13.4112262415056	3.72327357621765	8.09186735905363	4.98519060549866	28.3144407528286	12.5933192721885	20.427372989116	8.48084387854139
AC239800	0.0566606675861703	43.0965810389803	0	0.00589630784733686	43.3983479532234	0	0.0637209572129827	31.5216103968117	0
AC004990	0.0433911606073303	0	11.3400472159836	8.08342116859481	6.79043000607489	10.3514055028356	0.0591863954355372	0.146626375812184	12.3442365714623
AP001610	135.547920170305	90.2303331792867	797.452960309254	83.9156470938937	73.0425710673832	58.9056135937363	217.266562557077	352.470569124739	397.19433849867
AF127936	71.6766240182832	26.813339129161	7.47998119175157	4.05154919225733	24.4981370120976	62.3890262886927	154.926250041428	8.45309486385893	94.569070520547
LINC01725	29.8900577444028	26.7865518526764	20.6535463095827	76.8161094028605	22.7652182384644	3.31952241890078	25.0674424260351	11.0998412807227	43.5657610524514
AL121832	161.133276397766	170.460741084974	250.422949880297	169.165205791275	121.437210024859	147.884529984508	116.784208796725	591.920017197057	239.544956593068
TTLL7-IT1	29.7834978488093	8.88546107565672	15.0300120741837	15.1662955255748	16.8990552488197	31.7491078507771	20.5238077255089	4.33505681737604	17.9597507726242
BX322234	2.28458973535451	15.1609218959053	23.0348406337682	17.6941638394912	46.7309079551663	56.2382278625995	8.64334814609146	13.8243128616204	19.8422450866077
AC099541	12.5705830622605	4.91149212598	5.64495897541516	0.00441924882595179	0.763202316594866	7.6229791605024	19.9152987559546	15.0292392535974	16.5506193946703
LINC02669	0.0449788869644934	0	0	19.1839236687477	10.2409042161367	0	0.0556353047559228	0.137032204024576	19.0602373752579
AC104794	161.994996051706	114.655432000055	84.120813420913	107.666970604185	115.42538706196	130.238863320978	100.658188459874	101.004727350337	107.085435448294
AL356417	402.247641308941	54.0261967712187	66.2489364159201	34.3798994801035	31.1774645758114	45.6472880200898	475.348896913868	351.07729758518	106.347159533918
SLC26A4-AS1	0.0495906608906314	7.12960256608863	5.61922360272962	16.165620370744	12.7520633875555	9.41842038000055	13.6017223311844	9.52126403976709	0
LINC00656	143.478954463932	33.9388345930316	29.1181220133293	18.203937546746	0	16.998127678505	68.4450987051224	133.351735259165	82.2704243197668
AC004947	0.0487925328232452	4.87559901043561	17.9374996551118	12.1264608443163	4.15775535623679	0	6.17167187841344	0.107565136595955	5.22704372755915
AL109945	0.0375533012383755	0	18.0737233647058	0.00398527054281139	0	3.34881137197099	20.2845152279099	0.1575903635846	5.65832415138709
AL162727	10.002332617033	30.9433949543531	12.2017366257124	11.1246697615688	18.1860603610314	5.07179163342058	11.9291462815286	4.26158455478413	12.3130450835155
LINC01949	0.0594385415857772	17.8369461061197	22.5485569815891	44.4737869381557	49.1934521206513	29.2644420161709	0.0718231740942867	24.2618723284859	0
AC016907	0.0407551614767443	3.55240516421152	11.3602269293497	0.00431079538992751	6.82175587798987	21.3408044853934	18.3005735988873	38.0425889359372	28.3682536310234
AL162595	6.70499115762163	11.1217629675483	18.3215691405657	32.3436972482753	33.5069961414376	32.5685281332856	15.4476204439119	15.1469105240591	24.5884435579107
AL358473	14.9191636727672	6.65372383505177	14.5779306713858	17.182526043113	8.82557295610928	14.5273894702901	9.18198555376079	17.0193292791228	17.5008437181085
LINC01675	36.2565963070363	0	0	13.1420882276129	10.9687138938729	0	24.9783605303198	13.6818118598621	17.9781177528311
LINC01426	0.0550590386260428	23.3112143045596	13.1524284196697	14.1541847488113	20.3550683461038	14.4498571850237	26.2730306461852	61.0634987380512	34.9849058052552
USP27X-AS1	40.9317797658267	62.6470637464738	21.5909379273927	49.5341511575952	27.8453235249734	61.5866975082114	21.7582152617489	46.4751096169153	92.711191783981
AL022724	0.0436216477143723	6.26464429845969	0	9.09265733882532	11.1351770736275	3.36759354998961	10.7244016325711	4.18754525415734	3.76506284649896
MAGI2-AS3	159.099355784354	44.6556540407527	54.5100790442223	40.4432115658973	48.1424079067935	39.2335259631265	253.097417272423	411.375776837327	34.9464131564675
LERFS	0.060319447962593	0	0	89.9487857991416	70.4141775280365	163.607456879387	45.6756693839546	69.5992360456975	0
AL603840	39.7531100010026	16.0472073662637	15.0142231900205	29.3160362773391	24.51002186085	23.9736324256595	10.3350709864907	27.1512341294342	16.061506967462
AL021392	98.9761227657559	0	0	0.0059795499408537	0	0	35.1994215038775	36.4107914197475	0
LINC00163	0.0503054257766848	0	19.815988726565	10.1089533937946	14.4614615347514	11.9305511110838	13.7105489718613	36.2804664867606	0
AL450468	54.1043662531137	7.07728326533134	64.0089845742044	5.56802524855507	20.6570260778962	21.2802573678935	51.3615663401294	181.970160749361	13.6709363858106
AL591848	42.7628257894589	25.5850027844272	38.2276617669872	41.7853533142155	43.7065726832792	36.0012914637069	26.2204347148778	12.915336353033	17.949377073498
DAAM2-AS1	30.8582596831561	5.29808514643233	12.204518989815	8.09312589545328	21.1911217590054	17.9305230377121	5.79498445835692	15.1290694462873	42.6191830862806
BX324167	4.49729246432275	17.8558123393049	45.2049959551174	17.1889852360956	20.7036279278832	8.03920379536855	22.2223062146904	15.7789999228361	29.8178442472329
LINC01281	4.48259421291723	17.0426017458293	3.72519097440052	8.09094115020194	20.4327550838265	4.16333634234434e-17	4.16333634234434e-17	4.16333634234434e-17	4.16333634234434e-17
AC105942	0.0474684818856552	0	11.3108658786706	4.04832007421761	19.7269433443364	6.9748367724565	4.52492100117265	0.109432000788493	0
LINC00494	67.5192455517453	79.5354624252204	109.055073289097	152.646899469954	122.644325245512	198.62419970967	42.2802103104639	27.5441728872756	110.643748916695
LINC00607	6.66763466501216	14.363902962242	5.61759957384733	7.07939717222411	10.1580991405888	10.209090358296	35.1349615287001	11.0302290488606	2.80042513431786
AF241728	10.5079217822635	12.9914813077212	8.92211534134711	6.57507877682196	9.28403514301633	4.69814691234607	3.45499293242059	0.131562729584069	9.02665881303232
AC012363	22.4827906167887	0	7.03911807275002	2.02833159696003	9.31107866776568	0	14.2394002296237	15.6067058287814	18.4662382637303
AF064858	21.5759755906416	26.394133080364	9.8371986693103	22.2411246788906	26.669527508679	27.7007890053947	71.8502048252704	138.043056001186	47.2571120002762
TSPEAR-AS1	22.0901603067577	0	19.7513452512994	6.07234144432103	34.0103328587215	4.16333634234434e-17	4.16333634234434e-17	4.16333634234434e-17	4.16333634234434e-17
PPP1R9A-AS1	0.0437069322607129	0	0	5.05615930905472	21.602595734455	5.1300750609383	3.45916775092928	10.5542149659426	0
LINC02646	0.0439069646352865	5.35390125356979	10.3857332169815	0.00462912772321644	11.1296819818894	12.177727982099	5.68837178883447	0.13357597307633	0
TRHDE-AS1	20.9103857154812	3.51335113090704	7.50102466084651	12.130497277499	8.41636062828938	23.9812958136928	13.732078983453	21.7915243360056	15.1149278421746
AC079584	14.4455678099967	16.0297029283293	55.0342731555124	60.1424751023342	30.8344037777831	30.357600039641	23.9845086141654	25.9896751490853	35.9435020603233
AL807752	8.03815349649653	9.15711424987001	8.45299882825654	10.8663687140134	8.43520451090014	6.76910571174909	20.4522656837583	15.9759492382549	9.20032066963863
KCNMA1-AS1	0.0511364884376846	6.2173918944307	8.44978376239897	8.09000344585736	24.7838031540208	0	12.514774747504	0.169224688839579	25.627250618022
LINC00896	66.3247976304823	127.181538675727	7.4769442470097	30.3333044649418	10.0347941033108	55.9411315383863	4.65545158856598	8.3918441212183	5.63788455836836
AC093582	4.48632348874293	0	15.052011063389	12.1322310083651	28.986094049238	10.2382176939667	9.15912323464341	9.62964000469666	16.0947670860318
LINC01474	0.046641457008969	10.782059464884	4.68154485151438	15.1511981834733	2.45535191410431	11.4280978291313	0.0456831008233498	0.110734987902255	0
AL157902	0.0409363152280635	10.854123868812	0	7.07231381534499	4.20880702292675	16.3406053759791	0.0675121182161966	22.7003460043643	0
LINC01852	48.492429048909	42.1526273592374	0	0.00599678346388011	10.064400758258	5.92756317029303	19.2480133118363	13.5248535410463	0
AL596218	0.0392014441514068	0	18.0523214609653	2.02615538761605	0	10.1752853455021	13.753550673251	51.3670422281666	21.7389274718112
TUSC8	0.0514795490693354	0	43.4848997614371	0.00538553535958197	5.85293128816502	6.20232031532558	0.0331225008721484	0.0787264250950348	0
AL139130	27.4355790932794	9.83006192726992	0	0.00533383961936984	10.1465106296361	0	9.10677038341214	10.7947054025366	10.4173984209969
AL954642	12.9874694364154	0	0	2.02467152779752	0	33.6538085378755	0.0703267138166606	9.64350762598997	3.74906210204598
AL031663	11.084959489272	7.55077208649993	10.3247281496283	20.2132934306731	16.0927280150885	5.91670820178472	22.0984581730366	5.6350730153504	10.8687814511336
LINC01115	51.7188205517554	11.582776063636	1.83990932869775	12.6402840117913	6.24762466974588	5.06863847623529	29.8546275801718	0.165292472377821	0
LINC00211	80.7859240651983	103.69194524064	228.528781014213	75.8254745720466	92.9813358976613	89.725593329612	21.772853637284	305.173283436227	240.214741417958
AC159540	1293.01878693652	1866.39908162033	1398.93417815646	2553.12354343286	2200.58246986703	2151.07021989478	2048.01673549341	2112.93742946072	1769.24536566019
LINC00398	0.0565859840300895	16.9769698726931	23.5227714934048	0.00588898384407344	45.1149204759852	29.8848996221495	0.0808880442566569	100.253082625835	29.2945187758353
AL357079	8.55286618639179	47.7498414432159	12.1844167027363	43.8024610039079	37.8077653042018	31.6671859698478	34.1735761624127	8.87663867813423	29.9485345623524
FLG-AS1	0.047427574716981	16.2239515976844	7.51964720422451	0.00498226405809588	11.064900741028	20.6755806269161	0.0682070840316324	16.1838255312736	3.75121115646791
LINC02257	0.0519866764532981	23.3835389249777	16.9573438190494	7.0805719786757	4.14155542163572	0	6.86112281269377	0.156831316583805	21.8597462042614
SPATA3-AS1	6.70408013291729	58.3694152592936	17.8521458163	0.00598270090604736	15.1743130860398	35.9769464143042	55.6856127593045	0.199832630577951	10.3679763189528
LINC01685	0.0535781025602811	11.6095844209999	13.1621269566748	15.1622519405809	20.3977520715339	43.7993481861231	2.37646662872339	25.8544777887035	11.3194409232652
AL034417	7.06614310220212	23.8861696874062	20.0656690288315	11.7982033929784	19.1837899750746	16.5526874120237	11.4387300945873	10.570040616004	16.7129652299057
BX664727	13.2773307697512	3.50870541235674	12.2145135166769	15.1629105829261	19.52668196551	3.35828957914055	10.1958507781988	8.1254403291767	3.761198379873
LINC00881	49.6422225456186	1.71565414617004	18.7849828482906	34.3673703064326	15.1542831871626	15.3523942906001	18.2658315013117	41.8191949040543	2.79917348861729
AL133481	34.645956541933	5.30312466913149	11.7408452492578	6.07155150332227	7.96645376206276	5.88790015187606	24.5121592437483	27.8893057081651	30.278021698762
LINC02029	42.838740934439	0	11.2707379356773	0.00562693821010463	9.25155658342749	10.1957216382726	4.65355157971672	54.9717306543303	0
XACT	210.12893395506	44.6254498514695	203.082919227773	159.730180710576	235.169239825247	122.225833338975	117.534051022614	355.785026158032	309.238398371423
SLC5A4-AS1	7.80560322487061	9.77887311398399	29.1766402393022	39.4134715883069	8.36722927404678	42.8210540013232	12.630557286469	0.203307392598614	65.3210852591774
LINC00880	0.0605550042086271	72.5652743429326	7.47821712599776	50.5414859311678	38.0661706041215	42.9146532069662	0.0769752497523175	0.19646895808715	44.5054247738489
DUBR	35.4603156805241	81.3553552898814	129.783887009875	49.5413160144369	102.371562835496	130.955763844584	73.0097858020618	43.8531078322053	80.3718246995932
RN7SL832P	17.6915704208071	29.6040552250162	6.54615122687401	21.2264648068555	3.27841851259017	0	13.6551853186848	22.7685314635417	6.59689216105035
LINC02086	55.34571453271	187.944115229252	14.9975166267516	43.476365135103	93.0484367478193	31.5479428013889	174.282708062179	75.0973484762365	54.8214021990314
AP005717	0.0462604347528637	6.7000427857944	7.52480794586606	3.54291785479299	14.1213035171231	4.3235657144108	0.0428332192462517	6.50100402939406	0
LINC02447	48.6074464286577	34.8728415836311	31.9611182992471	27.2978798685067	15.1333019251157	23.9357066691399	0.0776077362951639	40.6568813532041	31.2193865049759
DDX11-AS1	0.0586375761610096	57.4057769292863	19.7285968701337	17.1898142466103	21.9658571948106	15.4914332527952	9.13207822706901	0.166093712627121	10.4055779754021
AC083805	749.506127637095	617.812653883654	361.931398255453	737.983229118942	455.509145124015	730.780441926855	502.51043284652	335.266059315781	432.451096138206
CRNDE	180.127910309492	26.7479085750199	88.3752931054165	59.6495876085288	54.9042749333817	48.7072791561696	61.588054959748	65.4768003775276	69.0338385319943
LINC00900	17.760529150457	50.0960899308679	1.83936163789032	20.224845853395	103.503898829446	82.079349025843	156.109297615128	47.9487133406839	79.4195171571702
AC010198	0.0478893868069186	8.95369412514549	11.7820382514382	13.6393321887303	2.02499404246194	2.9599958104502	4.55297031409803	0.122630380628697	7.12567677550718
RASSF8-AS1	27.4125925527774	0	3.72884784729979	10.1088109282923	3.29636796252348	8.50025173759943	22.6870915331972	0.178409692739223	17.0390551644349
LINC00920	17.7690652228768	32.1372640780081	109.140466394295	66.7190251512038	30.368409000664	22.1918536254302	0.0788947483428117	9.78687244749697	81.4498082340935
AC005920	16.5266599898001	17.0588914213161	3.72666418470934	3.7129656848246	8.42303144444562	7.11792480121634	6.48218648495807	13.3545727385725	1.22905074051902
AC090204	103.993347305139	178.874532217805	88.3527304969982	111.205138223087	114.151134561284	177.153526214646	46.8426180494378	72.453089524492	132.397671785396
LINC01252	26.5975764209402	20.499861731138	53.5980793522919	40.4396258922325	81.3353659048183	44.8486239504429	0.0724361605410291	11.0190023936102	0
MIR4458HG	44.2602761703613	50.0650606808091	45.1185013390351	39.4296948776724	60.9276862135153	9.33353933477761	4.65398573680495	16.4245678148489	39.7935156792862
AL160313	0.0476768632239741	14.8563604195235	1.84581249354124	6.06801539211956	12.790289631172	11.2254063467921	2.91341658673128	0.147190772947859	9.00335435770055
AC087257	9.89039928368431	0	10.3836370905152	8.08418914964084	0	12.8330388378247	0.069942679706446	4.29992437679888	28.4543552109344
AC074194	9.9140165224945	0	17.963809367059	0.00488504127366163	5.03195179432785	3.34239517895599	3.49447118675308	10.8472295991591	16.1216627413086
LINC02102	40.8564723457896	25.0241941184964	16.8979223978763	19.2114741813668	24.5075434091755	14.5137926476682	23.8835791075935	5.67825597062239	19.8672331783169
AC008549	19.2691431905036	3.9628082931152	8.44606026621219	17.684336060807	2.86428226004858	6.79237292387515	11.3908373271041	13.5285936582725	7.07472682346972
LINC02065	0.0533611776008067	7.10600456029339	31.1320794545366	2.02894976408438	18.687172116667	28.3431597316413	22.7514119426937	0.18712198740756	11.3280373694848
AC027801	203.158842410067	261.989255923264	168.58294740092	208.928604502728	215.93067721721	176.708033582641	273.661664711208	304.089749237098	193.836543937161
AC091965	2.26600093817961	9.43004225804733	6.1054428328688	2.53274794802416	10.2299353611382	4.69120933591393	2.33855522088261	1.53478518069884	9.97768888752755
LINC02265	11.0298566755467	0	5.62137688869288	4.04884743605658	18.8167562550143	23.168975074502	13.707135846607	23.0068480920253	0
AC036214	19.5872607003816	31.5863516332517	28.8229121969142	38.0765395120164	34.1182620150437	35.3610059257842	41.7695031729703	14.7611661151179	33.0955495501848
LINC01234	5.54748738339682	11.7053757012315	0	10.1038324201261	3.3169989138548	16.2842221678126	13.682429324605	20.2522863112193	0
LINC01187	4.48878975341905	9.79975136269364	9.38008492582331	22.2335690503509	20.373134218951	6.78424205938832	0.0687393404644459	17.5190792742394	18.0022982064787
CARMN	14.3504646748467	3.51291598663607	16.0088841205905	16.1700856495738	3.28875155230336	3.31753590401554	17.1738628216003	77.0290360976908	20.7827336626126
AC034229	3.74325139204942	12.2475157328007	16.0254057290321	9.09929831896072	3.86429960511224	11.6777301883987	9.16173461209066	12.2873069832072	13.2417556946654
AC007663	11.1155135270339	42.4432503220727	10.6228798958955	22.5775921612436	17.1553817255534	21.4504666942236	9.55710238215751	3.86719683617395	21.4595825191048
AC117500	258.807944870823	208.079071444097	184.017879527704	257.283361468389	232.351503927514	205.009120448589	323.537359975536	313.339522814245	211.09319995495
SLC7A11-AS1	4.16333634234434e-17	4.16333634234434e-17	4.16333634234434e-17	4.16333634234434e-17	4.16333634234434e-17	16.1610910095214	38.7760538345612	90.7481551076427	3.74335279889033
AC095057	3.36541422162819	5.33882520414418	3.73571598965226	11.1142604990123	9.34891160569551	11.5846767747447	4.62442424661134	14.7730546308496	3.27988313843124
AC109454	9.99116936658902	18.807150653161	17.4039087210054	14.153848380125	8.81518453317425	18.7243909050099	47.3265371354428	87.5778309353759	26.4501135546372
AC138035	12.2027470968983	0	33.9134894819136	19.2069732721085	17.7582298440928	6.73916362550125	10.3549777317472	39.4485043494373	61.5341724450512
AC097658	1049.07544454949	422.837581062712	1212.35661568934	948.261318891211	814.399243664375	1235.48075214445	1190.49199290192	1003.34196317072	1074.21843737263
AC139491	5.95382481479417	18.2259661166298	7.18095034245057	13.1423281379391	16.3924126635088	6.26228985006238	7.58593535940966	0.148492006044947	10.1142858097074
AC005355	8.87236587150522	6.21239098622196	4.66878248270495	24.2476102242491	8.41621688431615	4.16333634234434e-17	4.16333634234434e-17	4.16333634234434e-17	4.16333634234434e-17
AC136604	0.0492988482842502	20.7279066595808	16.036169745382	4.04900931371699	0	2.5012147344126	5.7040515962679	9.33684523841858	3.76639813689601
AC091173	54.1047881631883	0	97.9487482248259	0.00622748179622334	0	38.3847042539458	100.386383431761	215.186707034617	129.550138633369
LINC02506	0.0570243212764598	41.27907160711	21.630299867285	0.00593195429016014	27.9880412903215	0	0.054635592581894	0.134351605991185	18.1117859984339
LINC00923	0.0431710492702857	15.3906744323895	10.3907285112445	0.00455498601628701	0	10.3608124841054	0.0584170025666269	0.144538005215233	11.393520450059
AC108727	21.0697211736323	25.4376896959088	46.5499870535531	44.4798473231933	48.6708565706989	16.6136986199636	26.8053578873173	15.8565605561121	44.9592448064458
LINC02236	8.85947340136787	17.0766843071752	9.39869962345087	3.03909664482324	6.71779753017753	21.519446366597	0.069343577965804	10.9476198723702	11.3441747668425
AC113615	14.9988250919542	42.9275041393828	18.2989015265912	42.4584611187051	64.8293462576435	38.1547387707276	25.6548449001491	18.5235814572413	11.3167346069621
LINC01094	68.6116030621791	131.482819967823	113.773412828067	95.0284960387177	39.6509837841703	123.154705321672	112.912877039473	136.378292999882	107.789861868815
AC096734	0.604895771557232	9.48836360487977	0	3.54061385251333	7.69964931572577	11.6375648891503	2.35397340602433	2.23472417590672	9.94920087925183
AC022441	0.0438994571464231	5.80820727095459	7.06103883947777	5.56093414365317	8.52085421728623	17.7247396202382	4.61615727640708	3.58139083619092	3.75691028182038
AC113410	80.3526399324214	89.4477300641714	59.8462206160838	46.1705718464425	49.562374971778	70.4283376174312	34.665003006992	73.1634890296867	71.8720683834056
AC138356	25.4282214248106	21.4479098567499	46.6164292249748	6.07301704764375	8.78521205510697	21.3220707335445	53.4897727282637	24.6672624248185	26.937022700259
AC084026	8.85725160962829	7.57724186194258	9.87321257467118	4.55441120189272	13.1712134772883	8.56080487774056	6.30182423841416	12.7427587885584	2.33347807428708
AC079209	55.2125168147945	0	55.5211144164878	30.3294452011895	15.1340500148218	19.5669085285887	66.1590866970888	88.579965317805	105.939408673565
AC087273	4.93202423644129	5.42530176005862	3.7691087430679	0.00356544352538091	0	6.78153849557607	4.63784377269373	16.8804907982938	15.6219922142038
MIR124-1HG	0.0393775925382049	0	0	7.07095834120244	12.9774535547748	23.5107321614039	0.0598673152400231	0.148479099594641	0
AP002852	0.0532127821423618	51.398126709501	0	0.00555700947124826	6.69470668033548	38.7644847549067	0.0727945819782789	8.35329142348948	10.3824552236904
LINC01484	0.0583166651353437	80.8275893925043	2.77860456780488	14.1579346951805	12.6090411303251	36.0264749091358	26.204249861509	5.69941430825944	17.0053146179254
AC008663	2.27694216168546	12.2364799250512	9.70949602514227	11.1198222198037	13.2921991839058	7.40582154231984	3.86163442435772	8.60312631183688	8.51575200159376
AC245164	158.214699680935	383.631652980251	254.310738206339	13.6556312598714	410.29599409819	127.378404659602	441.04718374915	38.4700197367853	127.636131311273
LINC01151	43.0248727214531	45.726966537652	9.36557384453856	9.10510556230653	3.27387438043202	25.118012184971	0.0649180549361068	0.162355319160464	6.60542199842855
AC064807	42.9103699459315	97.7237902676128	66.038088486175	65.4599079857719	72.7282712201819	91.4524726739477	31.4217777590619	16.6157598494172	53.9027553950383
AC246817	6.70087808374783	0	38.1550362910746	0.00590098439232989	42.5396325750396	1.61354030244881	14.8372189276569	0.185355990810751	42.6704522459352
AC008438	12.7741241349069	18.7452705956067	26.7990804290767	42.4497654043153	16.0070194358968	25.7459198241588	10.8871191727081	10.3796361683896	16.5457728748935
AC027031	16.0314199193881	7.99667010360445	12.681331544391	24.7596717290934	8.81400112867781	26.1284427278183	27.3175735732526	13.7759411431312	10.8473709781455
AC087439	4.45538589344371	1.73005519904749	13.6993674677769	1.52242420006647	8.93207483370573	2.51316171332054	7.89865535379447	4.13449203654497	2.81946267347397
LINC00824	32.9784298722803	4.40744917657451	0	20.2118195893645	3.28459991159688	0	0.0402223845463698	10.1207282157012	0
AC011676	321.89969563687	60.716309437732	1045.09876520927	603.778989694589	117.016876462043	710.777866356773	174.286466591068	1159.68423258986	289.80014610566
AC104232	5.23717117990747	4.3941798007753	100.792568777333	13.1486788759408	19.9541405227751	28.3826102894616	0.0631115112454759	0.157364819759817	0
AC091563	0.040083832087896	8.1192352984404	0	13.1226200384552	0	11.1786102142629	0.0630675333655031	9.48547235947633	8.51370701931131
RHPN1-AS1	12.1549873646919	14.3411311690841	15.0672584127762	4.04983406301363	4.99641039842706	15.3232502252806	26.2411950334742	25.9575273307255	38.7948818379819
AL355432	8.77351939780686	0	14.2154877226341	0.00434720509923503	0	3.32797351977809	13.6846988623942	10.9896442610403	22.737730856707
AP000942	43.5507696507212	12.918282502646	18.3222327156711	5.56751402823326	20.7111709315159	17.053754611799	12.0489492158545	35.9560948978618	28.8507793383412
LINC02696	0.0574488486933351	34.9593664437004	10.3106303285996	30.3221404320015	21.1445100617421	21.3302375363651	0.0790275936674014	58.2394763872034	36.8912053235086
AC022762	2.28005225035728	10.7093245752867	22.6171363682068	12.6370769287987	11.3969206832319	28.6402968140151	35.3245800185936	34.0553337585629	16.5212386729901
AC103681	6.11834612884599	12.10332053491	11.7682455480045	7.07921619398562	5.86492495040916	6.04887996915779	5.65613761900569	0.120452637292159	2.3472183776985
AP001107	58.639819869624	73.5033121784408	59.5021501162296	72.8879051956271	55.5277590126394	79.5584357410441	54.5499831452855	64.9802620098692	73.8535539224784
AP000911	0.0393326982546423	7.21150758622273	0	4.04466701663468	8.59057402088814	0	4.62413406867435	30.3675764948721	0
AC021393	15.4018509437169	7.13076215848131	0	0.00518102423516442	18.7996596917582	5.96889569189464	16.8821465871557	0.149542138527001	1.86157198992593
AC123777	0.0524614512690009	21.5628354945155	24.5225848708347	8.09097361027892	0	0	0.0752721613411254	63.025119467577	11.3230012183412
LINC02688	16.5475041953066	7.10940711387425	27.3571058862136	0.00551352018719076	4.99043525335688	17.1129953724364	13.7092142219462	28.3225931933592	1.85481962581786
AP001189	1344.4332836966	479.194305981336	493.5640319525	293.51626937872	507.385622311317	564.209009534943	494.540310097416	761.886164779004	305.406562955844
AP002008	11.5773268178977	15.2884364290927	3.73091499333525	6.57372221328362	2.87406113465081	24.5474257886208	0.0698456066324527	14.9266707383867	6.12014721501823
MIR100HG	2.26439818289948	0	23.6881743463907	0.00472921340332899	3.3201499262488	0	0.05906897993437	0.146307325782494	22.8524579217492
AC024475	692.334821839244	316.459691370294	465.842444747888	495.866121648341	392.793633192851	523.373385540359	512.069785225545	1660.26198039142	550.327846151668
SMILR	15.4262594162495	10.7335529992131	0	5.05981780314568	16.1685133606141	13.6610718119032	21.60875616964	13.6992325524807	10.3817888810743
LINC02734	0.0484704694413947	7.13737081008089	17.9410541266871	0.00508638002961392	12.7741927491047	21.4321606714429	19.3589443693666	0.186239539829155	19.8704349042555
AP001266	179.187228256076	202.520838179109	312.657700021136	102.110661294038	84.05426287913	77.3855960787575	80.9734756458933	65.580429967324	97.8811939049721
AC010768	1585.1481998033	278.28892832898	473.815735259406	682.047790599185	307.180476229364	340.867024535872	1854.22177978566	8893.55608569845	706.022613768819
MIR9-3HG	267.718964836435	1042.6892127646	113.714075039938	472.108964485219	340.770405663085	311.309665679503	339.817240911792	97.1145083224638	541.884183557915
AC140847	0.0431053404898027	7.63415700753855	6.114950386036	8.08315287741368	3.76115780345679	11.1707451429003	4.0538704525058	1.56988149150952	13.2734921659898
AC093510	24.3306855336237	19.6486180650916	28.218100656724	11.1263068627012	27.0884680240927	29.1534625819939	9.20006138131101	10.4136268345051	27.4447326801503
AC117503	28.2655307840503	95.3033805830408	30.5224947415369	65.7098359743445	60.8935321715523	63.3589103497518	31.9800952239549	40.3006769878529	38.2858509754873
AP000777	12.7199705283522	20.6420111562617	11.2745131028004	5.56591209713268	8.40380663730403	6.81625267098209	13.5895000780861	7.53882624822735	2.80729105770349
PRECSIT	55.2895106669473	62.6194542729641	50.7691689908544	12.1391484163113	53.2916345975985	49.5536442989001	78.6659329656896	77.7165824101886	63.3483791831833
AC092112	4.47393884924893	38.8678268597269	0	0.0052355862537059	0	7.6523675048255	6.89378087984054	12.2397066170039	14.2009541564347
AC131009	17.6745943548633	22.1153433553162	9.37871960475201	10.4498118508952	9.24249854847008	20.5815531614767	13.7028569259196	14.5777822539064	8.80173934673612
AC135782	75.1962732409302	52.1259868680216	78.9863481186611	54.5932819359365	53.806077399312	41.2622186945057	52.8884506215693	139.198674321994	59.5583602005045
ODC1-DT	203.531789700404	406.023551812569	164.505835432899	151.645580026758	175.015097773655	253.160691790168	140.334159963893	214.241575666024	374.497623485491
AC107032	9.29334768299994	0.841450435835503	5.17947920380046	0.00414577701484431	4.6582607669776	6.81197137195823	10.2372688145114	8.2057197363966	6.60676778569515
AC125603	7.39620800545629	1.29250059469299	9.70915817087432	0.00407470570831014	0.769342980967842	2.47511106716341	1.22633290110425	29.9286244407759	7.54782882069
AC004801	26.5557871705713	35.7945688178503	16.6601947957712	25.7803827591607	29.6041973652732	50.3393746374161	34.7757702531387	17.2415027525984	23.6216612789881
LINC00640	0.0394524783018977	2.64863742735517	0	7.07102439698221	10.3419896195648	0	57.6833921413057	0.186248388940446	3.74642150389637
AC004817	11.0969627425497	30.8731856453058	22.4014490074748	6.88050904124015	4.80646990192647	16.0061180515902	30.5595356360583	54.9913313400221	11.6919868017951
AL132712	0.0447272509297751	21.2932475217548	0	7.58005141421781	0	16.3577553180797	3.49776903361137	0.166813246594693	15.6380412924602
AL049870	7.1889026756442	9.42248472621553	5.15566980987585	6.57194737403095	4.17200317599978	1.64973707603818	2.8840518302212	2.81730534763683	7.60503128296751
AL133371	19.9814165530304	93.6553421119285	90.6063076044711	47.1802390931891	35.1633205308962	86.1760768350747	33.520941117575	32.4739643125902	77.243579354515
LINC00638	15.552380435253	60.8629390412056	38.5413124437053	57.6180271171178	20.2118910043168	61.6295015491997	37.6688639142052	19.3252297462914	63.377298727498
AL583722	44.0799778420934	23.8640923205751	11.8824017319705	7.42022866024709	7.23396382360388	26.8629320469194	4.6548690670103	21.3377089072641	20.1745328812973
AL162171	66.3707519234241	37.197654928808	45.1026071058715	76.8301368780347	102.426171999727	48.130370903093	65.0077016061233	57.3642078875309	85.7538574030698
LINC00520	8.80742853198418	0	0	0.00469775765788993	19.8246400369528	11.9946981697381	0.0675454629492389	13.5337384748084	13.2535647233876
AC009779	129.914720977028	135.956796013634	75.6662774107962	59.1449789472165	55.3177453605212	81.6531202329012	95.2190425200542	58.8195418669953	124.369936213585
AF111169	237.464703123403	38.6855589960954	22.2079566782851	33.3676668776271	24.4187845047298	18.1852230273189	33.8040912053797	24.6226538394126	32.7890714625908
ACTN1-AS1	23.1945083854577	32.2879777857386	17.8609024595756	0.00588042820455392	11.7809440822944	0	34.1666217934683	47.3968075698589	20.7887502854782
LINC00639	16.618314022268	0	54.6528362572203	13.1468027559391	16.0240203209234	5.89948482150015	13.7108252671926	16.3760164874925	25.5674553227117
AC020658	14.3691637225541	13.863570533004	9.38345688780098	10.6171800359187	12.8923872075978	12.8620636998305	12.2366945704537	3.94719529303563	9.92499812261354
AC068722	31.5159476958527	35.7890516998995	15.0108702861748	20.728060395755	35.9816162326658	35.8798901857641	41.0752549913346	58.5505069610726	42.5456800779395
AC109630	0.0366039857978622	10.9145452557489	0	6.06016980715824	0	0	9.15106162080863	0.17262927030175	32.2768388795109
AC009432	44.2868211533182	27.6489983319944	94.5142153879333	86.9372598799237	71.0441965762082	32.8460624712294	67.2820452299387	64.1403051002506	91.2762481445451
AC015660	45.182145131343	11.349789737873	5.83661221465669	18.7035647820771	14.751679988071	9.3623941757069	11.1441487350632	10.9843151572063	18.2253104066214
AC012414	5.21579988501986	11.3207042132073	5.29698573685693	4.72364406281728	27.3155706168554	39.3436714227303	31.9599551412066	33.259109602331	41.611223932082
AL161669	48.6394186296922	7.37340812979718	113.287687757637	7.42151156348388	11.7332097171714	26.4207777674168	19.4846033653196	155.289625127463	52.9402454954995
LINC02352	79.6887959164249	195.861279186731	157.015451068388	128.390537791791	95.5069327388637	132.564431999552	163.030770098	99.6970041315976	117.247105030215
LINC02205	12.116376162965	6.23271504740214	14.1477995477125	6.06849258871968	0	3.35253527654177	0.0620305268654873	24.9548805052637	0
AC027243	3.74938185992427	10.1156683283847	21.0507208494084	10.7845191164793	9.26673244724332	18.2970595830018	11.8075366491193	8.3318247962656	13.235146465448
AC104316	118.893272831127	75.508797434371	124.57905973982	100.08456086993	106.973262914787	117.17632424836	89.5545669637422	105.078189811974	123.407596973967
AC012236	6.7142459063494	111.948755330092	29.1169801891129	38.4186526331782	44.8044578146867	79.6105184079171	50.1987035227375	35.6283965962329	52.9482211427278
AL096869	9.93909084768585	0	14.77560658515	9.09795331357845	6.15881772937098	13.1628411726495	10.2609496487239	2.93517019428442	10.403490741126
AC013726	16.5005614792258	10.7452716900595	11.2948298143663	3.03895431169818	1.59585331697632	3.39125034704758	7.88954930761254	5.40307590974241	0
AC018845	9.42920493420774	19.7401810650087	10.3302409706214	10.6167156795515	7.97707874385419	21.0373044622678	1.22906942652323	6.99743338544022	22.7339798247886
AL163952	8.83695164071906	15.3083044409508	1.84568109524325	7.07776657480477	3.30622210771464	5.95171152749995	0.0629948959152826	19.8558656653577	3.75749001181682
AL022344	33.192248547936	41.1460091016317	45.1463008932296	13.1492350400984	35.5165520178848	45.4187464579279	34.1911865494802	31.3670952851365	3.74356615267911
AC007938	9.97941837978658	17.929894029947	8.44050243693684	12.8053176172025	10.1137630481788	10.0163936078057	7.98301145264592	3.79884114718239	7.24467042211079
AC007611	0.0537539068664143	20.631641254551	22.6131201249313	2.02899698750235	16.1040000935249	11.1624803088177	3.49180776340254	5.57664259686278	11.365104132189
AL157700	8.85197236203567	7.12981003724301	3.72991388810335	4.04910316398356	17.9315835514642	3.34816788614852	21.4053274700413	5.56403926229874	0
MMP2-AS1	35.3240466268558	0	5.60005335188834	2.02936453519263	64.6567940323633	18.1729748550988	0.0629035803864317	10.78336145859	0
AC126696	135.899406010501	26.7542720082027	47.2992460908149	46.5073840984291	64.5443935058468	31.5382799498973	81.7856063004262	310.743660537033	71.208078100431
AL162741	48.5217981761389	5.29109033601729	21.6169945901564	27.2934968283795	8.35955880270188	8.45693930521759	16.027023692461	59.4420474448546	17.9461580963352
AC139887	490.825423939145	491.509653645322	661.652340511745	448.859716338162	487.956900925167	364.567181743817	352.366447419179	359.443571052709	306.842454559049
LINC01882	59.7915468683735	208.402737995083	78.0040518620597	73.8042393058837	206.469300308867	59.8140915656563	36.5790276029738	197.159176459406	40.6291881588622
AC120024	51.9401009103291	76.1342887184767	18.7698140838546	3.04056578779745	32.1043096312626	11.8792898121859	23.9957147658035	71.7648181967854	21.7266018494132
AC009108	1.17332360366541	26.4827907629586	13.1559187465746	11.6281585153923	14.3752032503412	8.50463055598296	3.50655775926328	4.30074427811265	29.8798350562509
AL353746	4.50081655285066	16.9180763744602	29.1187918426009	50.5460514564889	118.734964367329	9.59906274089465	0.0489464683518908	0.11926390033387	3.78019617108836
AL365181	1.72687037155544	10.4843768485121	2.78204324598478	18.9491841745624	25.3422531356318	10.0743395687826	3.20910389238203	6.89271017940909	11.3654005803466
AL353719	45.3541522665953	59.0427709388491	58.30722606007	15.1715280328075	43.1141511552747	74.448416270678	49.0687851990128	34.2837355063377	72.8250732323902
AC069224	42.0157753907738	52.8050885997113	22.5367855742326	23.2563405390613	35.5083288564639	41.8551314238932	72.9472805302547	41.0630243421206	73.7722481782172
AC126773	7.06113115929051	20.6036582440464	5.9194192632957	17.8581675660966	20.6374787874747	8.55680044755807	7.98847445445452	6.0064216542768	7.87712322855336
STAM-AS1	19.8952596864156	31.3938672951475	12.2017087556851	9.1038760165023	10.0789559468987	16.1902197130121	12.6187627146222	28.6057246467525	39.7521120355245
AC114811	30.9158432554148	26.8514431559285	22.5657975440943	12.1364033077337	9.21342984919318	16.2179607729588	0.0754925671280464	32.467314197765	26.4975181699408
AL359715	11.8726446231682	38.4270251085471	47.6389784409273	43.8077542440657	67.4774537982039	48.7836069720584	41.4322582216844	29.674971668812	34.6619759980731
AP001120	9.61597087197035	10.1065124188106	9.06875081784775	7.75505413119772	24.402154443646	5.32216603010455	22.7722140479813	20.8719471757537	21.1264869424484
LINC02280	5.60438650376991	19.6368500312823	28.207553724987	21.2324563739673	50.922790974139	14.5339438731079	0.0723010688073904	34.863591088774	6.58992397209387
AL135744	13.2228906908375	10.7476565359866	0.904051005227236	8.0888709514035	9.30446805940235	14.5446900058983	8.04235444871391	20.2784602364455	9.43754599249059
AC022893	80.4041521051371	89.0897802613762	106.551652317198	125.690823692232	92.4406405202591	89.5644017399898	79.8051067033728	27.0649928258912	74.7058164955019
LINC01964	4.48233617258	19.7565793356426	10.3345445279941	19.1996067812373	0	41.4028519261273	0.0719241429569353	0.182003913065425	11.3343478168879
LINC01960	11.0327426941555	14.3796279929055	15.0900425309524	0.00515099822305931	0	6.76482195316469	4.64754175484841	0.18316718845379	43.6339542207158
AC009021	2.26762173486202	25.3525757985481	1.84708019315331	0.00487701052707523	2.88422850657305	29.7430501393002	13.1122504081416	1.58978674420182	2.80194715299016
AC107398	13.0080773512234	8.89912507149637	18.5877684719958	16.9311471339248	9.45889289594909	26.8486581410693	10.3147818456442	8.02139267646064	13.7027963395208
AL031985	24.9492631665936	76.9434343025413	66.7658948031827	47.0108337598943	45.2099431160464	69.7309272522377	43.3809013859431	44.4517303432171	71.8788125272225
LINC00622	0.0575076702995414	30.456996515749	30.1165456144212	25.2709306961583	11.7681387442954	36.0255821099877	21.6761836767589	5.69958917775542	21.7455640674208
AP006545	8.86533779130861	11.0328580114163	8.44955418313884	4.38642181390069	15.3029684432775	13.7347143212775	8.39067410077368	3.38652600080373	12.6203599092182
AC126407	0.0329282792001533	3.58958419017017	0	0.00351121656177478	9.58842516062747	8.49878577034354	0.0708603279408271	16.2842640448419	24.6412419848202
AL008628	8.92261189505017	24.1016558084894	65.8802276155996	52.5620195897599	13.433835478969	39.4513764828851	17.1533286391004	17.8481533603435	17.9496908016201
AL445471	7.75303296982528	22.5553055218224	0	4.04883878141086	5.01486282760799	0	7.8366269314223	5.31557717274301	0
LINC00563	27.6337886803352	10.6686602348165	37.6482935987164	6.07308680326448	30.4945575841017	41.9593441278415	0.0793706330909298	56.9422990110309	23.622885984729
AL031123	27.1317941844162	34.8607553841979	55.5072992012267	43.215530597264	13.0075213582868	60.7573192772433	39.3811575240024	30.180539170326	62.8985008902991
AC112236	27.2369690368311	15.770074260542	20.056500244665	17.187772064565	12.9083326312028	8.75072833597392	12.9863649734477	28.0826339181062	33.7613506907178
AC093278	36.5582225168429	82.2737887735065	24.4032742531418	105.131194390917	90.5411969485027	140.238970812471	127.756408547258	65.7131612372934	292.253795321303
AP003071	19.7872275340218	6.22048469218742	7.03398226386995	4.04945553149744	8.64806359266659	3.53970023162905	11.4413583248843	27.6107107268071	14.6542365557805
LINC01686	20.9003303585457	3.51459532708536	7.50279246286007	8.09034192688801	10.1375648564431	10.2230633791755	4.64454841447859	17.6246119038626	18.9351940940901
AC079414	16.5940280653885	5.74628077794153	12.6755802931185	27.2872738752741	16.4858820807024	20.6637821859146	3.50348099789883	2.94548368206224	14.6737984918911
AL513548	8.17969582329345	30.4245512353654	20.0422751393708	43.1235466897743	16.0061012420062	39.9645890784238	28.9008129512195	24.193285262559	22.9936401593816
AC093849	8.64856520508905	60.6342885645046	39.9525659675736	49.0283985636509	38.462976471475	30.7590403869378	21.4475556418723	42.2326821188113	45.8774669565229
AC100803	69.3033620287979	30.6359074507328	49.8117710930433	46.5068771211152	105.56517226039	37.5645503469184	151.009737151528	36.5519962820409	14.459612593342
AL158211	4.14828547024073	4.2488490922927	2.09401794337321	2.02585485132142	5.97963121574296	7.03425582964192	11.6299445489579	5.89625707862626	5.89513010583247
AC009041	13.708865371143	57.8960118761661	32.2694786910597	47.8470946499871	20.5033952172489	31.4105130228502	19.0411131270741	5.25013778149499	35.0169602670514
AC027228	7.79959829734488	13.3845157006429	9.84489066933732	21.7320047191371	27.5974804783468	7.6720958028125	11.931854842989	11.507044912347	3.27985586255839
AC244090	13.3015901778858	25.9883717094941	3.72033389104412	10.1142543061996	28.8744957673395	9.34148921100593	9.18774526763126	25.6945477000706	18.9194401128789
AC090826	1284.83410986049	437.437988265504	2091.62266581626	527.379762933786	648.030707602134	358.279763728528	971.129181480979	1201.02874945374	464.588458081827
AC073314	0.0474423098600116	18.9516900878705	0	11.1153453222858	5.02465656247816	0	0.0441807553822109	9.00675074162118	2.83200854607944
LINC02185	18.8583203445282	25.892869657392	5.59744269917798	64.6888924547592	55.0735768083912	109.84784570545	36.5035796180944	0.206644620668076	0
AC004233	16.2313071113851	9.78670517678065	37.695079269641	11.4613339078441	6.10719458425173	15.3506800180771	14.4927413664744	23.5985736281229	25.5448002033736
LINC01569	68.6262807697028	149.350546456435	133.513016950144	44.4885755205058	152.290043470555	142.043148290649	94.6661513168266	53.4017916028113	107.801477422837
LINC01977	17.6377898980542	7.11091872985479	8.44390687088824	0.0054882562435381	21.289596361745	11.0134736840836	28.5743213447004	127.398094145553	17.931218993586
AC005224	189.508222968438	213.699128279808	164.20213045494	154.676610632112	193.666939276645	86.2886145578555	248.570469963039	211.458939250841	296.948233806989
AC110285	37.1546725771098	24.8207627387534	40.6273233774132	38.6164168131433	20.5655995780857	34.59287371379	34.1747738918029	3.80056485144537	32.5389689521869
AC010401	10.5322190962964	21.9845538507023	10.3268486232499	16.6776074504279	2.85933040928086	6.78904253071794	12.5211119799391	12.8884154715727	8.02336965654004
AC040173	0.0332509604581412	0	0	14.1183948997491	0	15.4577304294137	13.6505118236894	0.171912350262651	11.3481862930958
LINC02591	0.043983397174165	0	27.5105080244236	0.00463682164830947	0	0	0.0791665296141222	106.533890170496	13.2059408967699
AP001496	1.72044504211748	5.78156422124575	7.04254035088175	11.1163719298461	11.913477811894	3.91136393262705	0.0376582109104791	0.799720682574465	3.3231701396548
AC036222	165.403910749904	246.308001662317	303.209874491635	258.295795229275	299.827408465205	185.580557798429	262.222275212745	212.099302080184	112.027458699799
BX640514	86.6738732360726	9.75868746578003	56.4345086367385	15.6766206110902	29.9699002068141	17.4294315232674	24.6083380783864	145.327402118658	58.1479605483011
AC145207	129.549835977759	128.967985106311	175.835497764497	92.6313155932948	93.1850317352271	105.270751832107	87.5764987276257	161.710420328737	143.739812933932
AP001033	16.6309579066113	43.4612656350956	10.7769317368392	13.6530381828148	33.0409004639637	40.2706783012937	21.7061495990166	23.2717849707395	22.2075209033132
AC004253	45.3810786969353	47.805393548181	77.5834872518901	75.8171595141471	39.6853842168646	54.3298646793151	40.5113016624675	50.4603052090025	38.2832070028938
AP000894	8.45000499912982	13.22844197947	1.22006474652684	5.05695598338071	1.89044013510236	11.991685027839	7.26698657726952	6.94546164209409	13.2523127435046
AC090844	84.0306507877123	89.001293841875	86.0433941271793	24.7753066134449	38.8262186483213	137.453109727569	35.4294568450101	47.8886051943976	51.5173037365749
AC125421	2.28482081032238	22.3422475372111	15.0177599852703	15.1685503853063	57.372257407317	10.7136554319551	4.62472210410231	6.91213899200276	11.835765003775
AC080112	780.201018234899	134.483997735083	608.784662437693	425.605933895674	95.4489302479438	132.031710667956	1054.22753764981	2156.73782526009	720.068578980392
LINC00683	0.04743209465658	2.62569507697658	24.5986314235976	8.08703177022737	0	0.765793795623606	0.0676695554988216	18.7839317314509	19.9130521018424
AC026254	35.147634262638	3.51101111889313	4.66693073514976	5.0606453670761	9.26195370590677	13.6268374947954	0.0760988824227145	32.5122527305638	34.0817153118848
AC006441	270.281293690242	303.070411479773	566.331350082552	172.540293007217	436.142792485421	352.857915562972	615.06066047831	1266.52680343541	1019.07708150899
AC005394	52.9600631101064	20.5335069339269	28.6779034900014	3.54603289796756	21.9528543660644	23.0762165657098	29.6217470290767	37.973125427925	4.6897703869968
AC008543	7.02868150527767	18.3031322936576	6.56492306340386	4.72248505472264	5.01018431450486	5.52589724205967	0.0410867894747831	1.46671609544032	2.51762279640146
AC061992	17.5846171538892	24.3541816067572	0	0.00518908912292471	0	7.65650966349467	6.89038165647547	21.4013612726037	3.75179938746242
AC011498	27.6231925781138	17.8564440254514	16.670218010548	18.4519472389299	24.3280752310985	17.7113112064426	18.5594244539841	22.5121524577182	25.5397801491772
LINC02080	0.0564634663243471	26.8832553360644	29.1889230675093	19.2072602755761	9.22506365576234	13.7157048985772	6.89642193298662	0.172989422449273	20.8560548906417
AC027307	62.3557095508273	158.929863771471	75.1935556282325	90.9860724059932	89.3399176943208	110.097630951915	73.7674598857496	61.5109090433388	80.3723107684836
AC025048	8.88241210575161	5.08168857212811	17.1802726960354	16.9294163651279	11.6113443603093	6.34785095112721	4.07243316441651	10.6211827955161	23.7027673691499
PCAT19	8.74617456018291	0	0	9.08692725761817	1.62527972713925	5.88967693519716	0.0763036587007839	36.53228783605	39.7719563003791
AP001029	2.28486046438647	12.9112221932189	45.1931893977231	41.4388696354885	12.1816449901783	11.4634701236367	38.1185535144585	33.2957234060792	14.1578849962893
AC005498	2.97627419573529	4.47137155269842	0	6.39832048782528	5.96801295222711	7.41192532078573	7.22645578465846	5.54189066812364	6.93086451524485
AC005381	9.86391270880819	0	14.2086934069588	0.00441763205384671	0	10.2868946044084	6.87323453765315	6.90025364232512	8.50799792169989
AC020928	5.03653812528725	21.539773307545	5.60891807679677	19.2019005872643	8.82853127006355	14.1956720621658	11.3716777996564	0.164230780737473	8.02999871889921
CEBPA-DT	23.3050852874401	150.288169596879	83.6643830079442	119.287415874356	71.8388641767112	154.133668754948	52.5130405112137	20.7247934198211	76.5910446029242
AC015936	4.46493373904269	13.9477238028674	7.04498039439224	7.58246796479874	2.87899596027555	10.7285338562721	13.0368978108386	2.92033850561819	4.7056984661671
LINC01478	0.0341331394309352	0	5.67617298712546	9.08177058290097	0	2.47351434550254	6.89834553732835	24.1009857216427	10.3950268431359
LINC00906	0.0539139088222012	0	59.5061734281486	0.00562620059065289	3.28345313946504	5.10282189194079	0.0592752053926975	8.10387621891205	10.4349309422305
AC092296	3.74586115266017	18.2682490748233	9.70956017343252	8.76344114854651	8.13871434494295	12.6743466154711	4.22823112828374	2.45143951859678	5.34733909106533
AC003070	416.419111446925	358.965220894969	395.807809689429	321.986635589641	328.954174923456	414.394099666316	508.534439522229	298.166909865584	302.581594958006
AC021683	12.8885376628653	44.0718352660548	9.7395958064354	25.2745386786428	35.4065857223855	5.40802272023576	20.147867278144	2.93843721455764	10.020912870968
FAM215A	0.0476524738911985	17.1288402740956	15.1035133888382	0.00500473551594105	3.30696027127856	3.38054148836583	0.0544435545290698	15.6153968594736	0
AC008736	16.0654541962585	33.1585614848134	16.4382228549957	17.1882130014909	14.323656257109	20.5428851873425	18.8152956776032	13.0772188704586	17.0153183590583
AC010327	23.2502233092261	26.1410488620001	29.8530351014936	32.6009595302874	21.0966455054123	34.248861907444	24.8226378174235	19.2274693011551	26.946881230918
AC104971	25.0286701638117	16.0761143965638	16.9159141634622	16.8503038458631	12.346947294865	19.3720956311398	32.2186042846491	9.29591494541685	17.6411784147584
AC015911	7.80546761021205	30.689827254609	10.0758754578359	25.5228626631551	19.8703079852253	13.4677665596441	15.0940597747554	10.9896354716172	11.0999105080965
AC004156	7.77240809203664	13.4391047980796	0	8.09032642630597	20.4590087487531	0	0.054635592581894	0.134351605991185	18.1117859984339
AC002116	21.0090992338818	25.9666621953932	4.66033720776144	12.1358357456266	28.8384814388151	19.0586871369382	3.48582605618074	5.55146257479331	0
LINC02078	17.6543376395402	19.7335636123875	0	23.2413661823812	0	6.7611822103129	39.6463864842366	13.7015254552847	0
AC087645	26.430936192516	11.6033189214933	2.31094754201896	13.6480384541401	10.9582246294817	1.61156194194075	12.6253100326706	72.9152005360031	22.6806478578247
AC087289	43.9688523336171	46.9450072856317	39.242243650801	44.2288656219227	35.2689625696252	32.4500535232563	39.9355138703071	67.3104303258067	34.2618219148747
AC010624	20.4490684388943	21.9284424133015	8.6646779237506	9.60927237583853	24.8011149680125	36.6466033599837	26.504321780333	9.42974089463297	20.7926078645617
AC007785	0.0549838399693225	24.6660418557434	10.3212911361821	26.2748562993465	9.23994760735777	11.1253877550199	17.5718004307109	0.169937118872844	9.9249838318434
AC073342	2.28211910964168	17.9000652066495	39.6073758658247	6.0719114597653	5.82929028265273	17.5654905397337	10.3069280840436	8.34120364114481	17.9805382029972
AC010503	10.3432002875657	10.4115411398576	9.38575876193335	13.1417159460039	14.6878434912527	11.4016588886417	11.0303284010248	10.0536187492765	10.0792342998647
AC063977	45.3373417719567	50.9922846024236	80.9301481539441	1.52375554499367	15.9703544320398	19.1992733610239	31.8938796203127	36.6556688813562	10.8422304380216
LINC02132	10.996777266049	0	0	21.2040363128259	0	0	0.070500025977652	26.8181077323984	21.7925093584552
AC012313	55.3382035657164	111.441149509474	62.0362223317528	67.1570136260932	63.1531737992081	76.154623877779	53.9489558519979	32.3529312884472	78.0959514556312
AL137002	6.63752391047334	11.2511971828118	0	11.1129040445781	1.60533869206486	14.5047220634793	19.3790324820604	11.7355642688118	23.1836256954926
AC020922	16.9349767010107	13.4058438498648	11.5839607012433	15.1631441955339	7.82496726278295	4.50835562320205	3.86046002585931	9.46342533682839	10.1048185671976
AC092723	12.8948314625293	4.43825133794444	2.79210614728297	6.57139952299752	4.17686940430068	11.7731635332846	9.14567980329891	11.5718690667188	7.54838092472637
AL391001	0.0507221934319571	31.5764479838144	7.50609274731618	0.00531041551735889	6.71549184167305	20.5898773169611	4.64738896228324	22.9643408751193	7.53817549161698
AC036176	0.0503623560346149	17.0785071351133	4.20039737040797	9.09923587447292	14.0293677047547	10.7522243301735	12.45153104594	0.154938592153917	4.23374203163556
AL670729	22.9173972786411	64.1258443716588	34.7673580365301	43.1345749456704	54.4379587533906	23.0327234759625	45.1910093686236	24.2369851602989	43.5115164730154
AC090241	4.50020814111137	29.4899298226608	32.9043232490721	34.371586903666	53.8269233530527	33.3715615310267	33.0566255938369	21.2691699538989	26.4684459747798
AC077690	8.89761478108207	16.9912215516824	27.3129790527811	11.124095990926	11.7929167083624	12.9463274557192	13.5596579578089	0.153188972993271	0
AC013731	27.6035356259842	19.6669642112346	19.741900653305	5.06199931954792	21.1520056122331	5.94797428210797	20.2935840189298	0.158764109239384	3.75666944283553
AC079610	5.53409345495342	5.81268375199049	2.32300427992906	5.05588049012184	7.22673875956015	12.6037751486548	0.0553083226408506	0.860105550548263	5.19942384339003
AC104785	0.0517712116927092	14.3404861048199	10.3375876748429	0.00541443327060698	25.620706319076	10.2286313933938	26.0625220366569	10.9793106492262	1.85572225044647
AC010719	3.38851588517304	33.2124500594548	6.54626397245752	31.3272890327269	3.27852691162749	18.9770822379882	3.49692466598017	4.26966358577067	8.50360943859214
AL512631	0.59564415170767	3.59181514399612	5.20529120699634	2.02423656995775	1.64664555386159	6.35276922638505	6.33127424914175	16.1992989434927	13.24833012962
AC018638	18.312008468586	28.1250946240688	52.6701961287196	33.8687934917112	58.4388913404777	63.2950233158518	33.142259432305	47.1650576414012	87.9726952816742
AL109936	0.0484286056245931	12.5753585286699	9.40940375568156	16.1635756865951	0	9.08432397618243	5.69165174497155	4.1564077601982	0
AC106881	16.3900941150674	10.8187158982662	0	0.00460337473367156	0	0	40.8372506318169	11.0671774284143	17.9640650412594
AC097359	492.130686179708	299.501667485137	269.339168382875	275.4837580704	273.55042756771	274.087023079808	216.151161424623	441.810473283571	342.788041320846
AC012640	51.0825054226829	33.97717215564	29.6067250291977	15.1703556441818	25.7530539795846	24.5175120465626	33.3956405486105	55.8105187339761	52.4941420771037
AL121992	7.05372688988628	24.8473184477645	8.12440004321214	15.1624730184293	6.40628144070646	22.8698718192362	14.8429079013016	14.1597172281418	10.3800633341955
AC008875	718.956270190666	1452.39718564937	753.370365644948	509.518838161456	619.012252711899	1171.19133101342	995.138323679992	794.925862621213	1299.29396773684
AL121906	24.2559831206401	9.34629690324902	19.7648615868392	8.59774598163214	7.96129819008254	6.36309091500179	12.5075278002427	4.27447679201954	13.7332170164891
AL445222	14.4066763737308	25.9761742466576	7.48614255399415	21.2282143800394	18.6023279006744	5.91878389172759	21.5275955632388	8.29108297474037	7.54569539084961
AC008972	5.01171679942746	13.4952741173876	8.46643228576323	0.0049965610927778	8.47043966221223	8.55358200673595	8.55224835439637	2.91903929129614	10.8905625854555
AC100814	7.79403906312989	34.1397924434746	20.7076510634048	0.00573739612977953	8.38615825185802	12.8661818658628	12.5140145617674	0.169043342432041	12.3034888161484
AL390719	7.21430738117794	8.03040129516942	9.87417442180113	11.6231881709306	6.7218488883038	9.82312324786875	12.5185910804401	11.5662606669164	5.64948895513423
FGF14-AS2	0.0446894031114033	10.8057017603563	3.73969175144744	8.08461907919722	5.91020645496145	6.78428395376104	0.0687321761694237	5.62750356490544	29.4198558284893
AC004775	0.046273251766741	9.87758588068078	11.3191487807882	11.1139160470449	0	7.67567441317865	0.0650564598514762	16.0595181137972	9.4586820986166
AC034236	39.8720717827955	119.005081481192	32.8697852558902	69.7554367725405	78.2431821866967	61.1681998370389	49.625109399029	37.6529389364574	62.4179881140465
AL512329	14.3647131454903	6.2062785736226	0.902516008942171	17.1817151409636	20.4057268563759	0.823612434108089	4.41792977063503	0.0667941514796667	0
AC116036	4.47371058128375	16.1802051975996	9.40155222810893	0.00522955626350363	12.7459186084678	21.5284035257247	0.0689478055097847	21.469131787894	0
AC025175	12.7518164489141	7.98916870022894	14.0887363968549	19.2068369683803	28.0191125875593	18.4151606858979	16.528846673222	11.0296370124648	12.7541159268653
AL021368	62.5485573203423	116.900437874147	124.339960962549	112.720400542494	134.285320729471	98.4139504714704	55.0669485865505	58.4167804846214	72.8095852107913
AC016745	8.90177829940144	34.0977566153827	15.5036561938021	16.1762215790111	7.94955396576811	25.3502300034153	8.04749934471101	3.64060822355262	18.4532084088698
AC093673	662.944021879474	318.729117371751	367.605220251781	163.273325209335	134.789078968464	228.726553287795	259.472471902158	337.64407720722	551.807458775882
AC067750	8.9117245186126	26.8457391245189	14.0777897662379	45.477896835085	10.0614283683037	5.96439468417337	0.060955136502447	5.53217909699816	14.2427934191106
AC073352	34.6607253319735	16.5543060235162	9.37885425738835	4.5559871140914	3.70555431154416	7.59170089735235	13.208365761012	114.358002296268	21.2474044974185
AC107214	2.2833526720343	20.1311925443552	15.0313774949543	32.8442122918485	13.0623317460019	17.5613538223506	9.7436866834432	5.66370738904753	22.2531805412408
AC103702	0.0583626681111475	76.3227007577848	0	17.1894518943275	17.714388251978	0	0.0497747535444131	5.3704497841401	9.52233563791479
AC073389	16.2786034734017	44.1558944609597	24.112733059673	39.4238171713438	27.5985995752263	33.6499440493297	13.3874826650464	37.6624520619452	34.6780245274415
U91328	129.786054955921	135.301169015292	131.931456284421	114.575562968715	138.69678430141	187.376799940816	77.2333118746423	95.1676589858047	160.451116933667
AC012360	101.79099077585	166.9246818692	96.1875217915207	129.401199320728	152.813492543801	126.870021955344	98.1053109195897	101.029458443006	144.375141600683
AC009237	0.056102427553018	27.3430246063617	18.808259901587	10.6193494369372	23.7464834995052	7.76707673677567	4.57543907862198	0.134134947435021	5.67848609002716
AC064836	151.871840229361	92.9500007458974	91.4881734426747	124.682913424655	136.173340644289	105.749409588895	164.896350484132	101.013584243774	78.1487690621865
AC022392	13.273044533489	15.2166914873441	14.1063775330193	5.06089065942518	13.5345487337605	10.505059097491	2.31902571222795	0.116053807617803	0
AC211433	38.1746569195603	31.2582294068171	49.8392475446953	41.4491783019793	41.8556018924113	36.3408677011777	40.4717893483214	24.0232104344835	41.6130686661356
BX537318	68.4430717134691	26.7921098409705	44.2056227041275	17.1919969404277	9.19453840661124	21.2974698426104	22.8843862611365	117.894647177618	14.1467352217457
AL133215	5.56620565038948	17.4051865468494	5.30566779470673	4.04891523384413	7.59103997217931	4.95715660231658	1.91905445291218	1.44758126992569	0
AC016737	46.2782424003014	8.4322279180447	14.0819456975695	9.10453039947183	17.309900791643	10.6001947048043	30.2092065239948	49.4435452303399	16.5234135043278
AC009275	7.75837190531167	10.7488443200208	0	20.2033693815784	3.29877361282128	3.38538064771722	0.0532802905953886	0.130731665272823	13.3347939516459
AL121749	4.41212841536319	3.57043811907293	0	4.04333200328933	5.11754649739729	8.50074345908838	14.2416784774003	15.6130968683022	10.3897207245629
AC027449	8.86626203188412	6.21648452154598	9.39448635930698	7.08014385966356	17.0219481982981	24.0508857988507	10.309807417414	18.993560849172	2.80073708212651
SFTPD-AS1	0.0502294572842406	0	24.5554222735969	18.1858159697641	1.595236812447	10.1848347869608	34.1105542333363	0.194147124230271	35.9784495700402
AL137796	0.0491358695409887	24.364100725598	2.78694164784208	0.00515269237166649	12.760962599304	3.56220276217787	0.0230360662731141	0.0539177620936572	0
AC104836	0.0495712634807655	26.1681019430328	7.51064876353262	8.08879160881461	0	0	4.61132501717779	5.54964612389142	18.0496421291862
FRMD6-AS1	80.5546294845575	40.2517376954913	18.7726297997034	0.00626558333377147	25.3208527308468	16.2293692600203	19.3794065968196	5.68465318052831	27.4544948869101
AL135999	4.47430782119356	8.48200238473416	7.03582268915602	8.59408449530713	14.8978341119267	9.3748655805758	16.4766135684694	7.63342616568199	10.8689305736154
FAM27E3	168.063207373701	124.282462470232	130.688610724683	66.7275984675422	71.8136690517381	94.9343102563609	53.6661055781204	141.634488007076	70.9040996406934
AC026333	134.910233676195	15.5661009724657	248.306962271942	41.9612546506719	82.8315200924362	60.1905101787829	69.0911453525981	615.032264407895	158.842092440857
CU633967	0.039355574269607	5.38275515411644	1.8553303096988	12.1131161515002	0.767593248688402	13.8341334730234	10.2009060166095	1.55936665853722	0
AC080038	12.6868724200314	10.2869135570783	10.8180051852161	5.56462199056711	5.8604936412505	1.61674024428619	19.8492752470809	10.2861589707726	12.7695239214676
AL360181	10.9968303909626	3.98417278444874	6.57816003351749	8.59040437103732	1.60418321495243	7.25128230654701	9.67045561704174	7.53821482774727	6.13277631936991
AC004825	376.490009875884	86.6586740738505	199.310004374402	152.655463947215	160.642626831929	106.816375384679	258.861806144471	409.651390494292	248.691996245039
AL023803	21.4057937744702	45.7021330067666	10.6193496585198	28.6420337771325	14.8693818538266	41.4380138300879	26.2326577387813	9.77512935409475	22.6846663471873
LINC01297	15.5049841605174	0	10.3140126373566	53.5521707430946	7.52151744959768	0	8.84784963296075	0.0923043454652461	0
AC010333	39.2974996715021	46.9243474124435	67.2418226496011	50.0423094984084	43.9450299758213	55.1674653622653	55.8725062578124	64.7101874017402	28.8128230831531
AC006449	174.271796307265	146.284743189332	163.040280941214	79.0607066149526	64.5232046622511	81.4932425031677	126.653950113935	441.561342635813	285.398569139753
AC009159	1.54002340278768	22.7988953720079	6.87423954039487	8.09005639351435	8.71203041723596	13.1557140947023	9.1408810202663	6.49684102298897	9.45074677006585
AC026469	0.0548043831277019	29.6341561191109	32.0513641215537	4.05071054511014	3.28096666632785	11.1807936537199	4.61389506970821	5.55752415416975	7.56219663634798
AC243571	25.987782062276	29.0783924775242	21.1427176308964	28.8098109211037	11.3303565779642	22.7644069192441	10.8702679178455	10.3394594258339	9.43657122006311
AL512791	560.816236962033	1037.60881339715	732.369081849457	1108.99736634938	796.643489378556	658.577506862973	784.502514033127	500.718972590717	527.643024399502
AL161431	0.0365786006422066	0	15.2176524255518	0.00388574484623394	1.63155429659194	3.32925416279657	0.0705257986616061	36.0234489188792	9.44044977077536
AC024257	108.359549671109	92.9938545827942	63.6763060801805	70.5156056669294	71.4288209172698	71.5801229413134	83.5585998865297	110.447496348286	112.773203474006
AL162731	0.048889830168457	18.0132224735133	0	11.1170620930322	10.1772356263883	5.1719273662355	2.32113698493038	6.61079377762302	0
AL138781	17.7152975501013	35.8600628835716	15.0239691456672	18.1985401099301	10.0668418479947	6.83372245389475	4.60704779925817	5.53660082807885	9.47280101837351
AC243830	7.04221040824338	20.0711459682459	9.39253221921338	5.73358226883574	8.13466510995602	3.10943730528839	4.17900476413289	1.06680729389472	6.01125523170042
AC004816	1.71886267557144	13.9541859889209	0	13.6383942348131	5.45616664431249	6.95631088438697	5.64004541007914	0.114283439955438	0
AP001059	25.8168156477959	5.76418787481365	8.44763589424092	7.58536918742141	2.86538203047764	2.93866775320265	4.58258375851976	8.03472561743934	4.72099451162439
CU633904	16.5860192998422	7.99425191213332	8.43314306103133	20.2153483596813	20.347827591024	23.2348451636412	14.8006672449701	0.177276872577608	8.49188341137734
AC024884	4.45003592318648	7.16915224171232	1.84930534975708	12.1203531289156	2.4639606615872	10.2969413275893	4.61802618318205	0.159513982014405	15.178165260209
AL590491	23.1079235501254	0.827877254904771	19.7898686091204	8.09104521568719	3.28767393871959	28.3830510476165	2.37264954587023	20.3170535910321	4.69440646925459
AC002401	276.710115647166	177.027340578666	65.535600254391	182.474360621107	136.115016394283	243.372383876925	210.664740229864	222.971908436576	73.4852726216891
CU634019	29.1209506757168	15.7455499276009	26.6343735453218	12.1376151606912	46.0810141320977	30.630047512976	5.78925137964273	9.27211761053294	21.1292335106403
AC110048	48.7028553804737	53.6171066286121	98.7515330495762	77.8404958479011	41.3696390267999	61.5506980086291	21.7651138587682	148.175168727235	46.3116533252031
AC131212	10.969983094252	4.44719632797041	4.68970476604421	0.00460748331904437	6.78699423258377	0	13.5177991235271	4.1974024046819	5.66835757421797
SPANXA2-OT1	11.9763122771405	0	0	0.0040359506524259	6.85612406174572	0	11.3693862774381	5.58871320032535	17.073724879905
AL109976	17.5502216806116	11.6781005008655	0	0.00500335477093783	6.74469364023258	0	16.8755632753701	0.148555735577717	7.57128142087361
LINC02391	21.050852676282	45.6695935725145	26.3156260965237	31.3385722390734	15.1414730857877	23.1897947662852	0.072164359972354	5.6627547204628	25.5792262850447
FP236241	16.6550218599979	5.28709046621801	59.2681068735862	30.3312543027726	73.7557309653785	48.8802525398893	0.0785270807572225	8.42721903563373	50.1694264894775
AL031658	18.2213776014464	1.27178070687344	33.4724083892204	8.59759695997811	6.68404221480988	7.60402139067529	4.65806308012713	55.9326578129986	19.3743779943987
GLIDR	87.4080682919628	181.586684126211	84.5956416832265	53.5862177085924	123.491812123295	54.794291245545	17.1911059150239	16.5955734893836	68.1291473876707
AL161772	6.68608506581561	11.6105115283406	11.2731490550671	9.10185515271238	21.2589306877539	28.5338578105968	0.0673765473079966	5.61226354553801	3.7521207184696
AC063943	11.1027833366413	20.5823482944121	26.3587981341396	18.1967406482615	6.6731331577409	18.1064753348245	9.13127693285364	0.165827021504986	7.55297797726331
AL022329	13.7281143941962	3.98072125542317	5.6276835720579	4.55296646000983	5.89064895491167	9.77905196999025	18.2200401426294	13.6931444796508	16.5514950041866
AC118758	2.26512171094897	8.97947176436611	0	10.103485546168	8.50204293331337	5.11670213862143	7.93337961851519	4.1783188244367	3.76641974938214
LINC01727	1.17506881828018	25.9470154678613	18.7915208393476	45.4777878868922	13.4643912768173	23.1200191107791	25.0446254446915	16.4411521685309	9.42720774331982
LINC01451	32.0841713690252	29.4869148357008	56.4602054034389	1.0180806095546	40.6294956110236	19.6544513377513	19.4040546137601	20.4893222438974	21.7487134411108
ERICD	255.288383415383	61.6394298629925	74.2500171801082	62.683575950645	52.3455699697394	59.7756882756576	82.1772505588095	325.420015015669	105.889355896073
FOXCUT	24.1654339403641	0	0	19.1971343785455	5.00013781745899	6.81639922083534	14.7077371944088	0.159019060689391	8.51157463834972
LINC01127	17.7755837030033	75.9851821044769	126.022227967535	105.134036002514	65.0786815761214	43.5109058276537	85.6112150147925	165.125582931878	442.649854660164
GHET1	8.90056223724733	39.5145378722251	9.37334410353722	4.05100736656965	18.6176835311579	11.0408759965543	37.5200013974982	20.5093295189467	17.0050513750078
PANDAR	46.3609484905899	16.0453383869468	8.42161122558442	26.2850784588852	31.3166179116868	11.0398494998607	22.81162618181	16.4887031353182	36.9185384066419
LINC01012	25.5006720173244	60.8118523908944	51.7041391704047	66.7190415056224	51.5766343991456	21.3692151137657	13.7447150063332	9.7570657310862	40.7149310838228
LINC00891	0.0633829092852025	211.198301986604	0	126.362277583299	97.2658650858448	142.22467646454	0.0827030243967393	0.213186843145404	98.3822648997529
AC006511	43.9572477279657	7.54962861676531	13.1562610640348	0.00568023261464479	2.43425022874992	11.8916734356754	2.94854626614315	62.7590091017553	21.73774360622
AC016588	3.38114230067042	17.0464919603649	10.3353461276764	19.1993090074207	2.86374222976759	10.2127846625162	9.17993345741243	18.9991987554248	18.4522585491602
AC004554	14.3564783969277	26.9847181734573	11.2777297917484	3.03960181010848	0	22.2475748217945	29.5782708212897	13.7752094248348	12.2691182092648
AL137077	16.6015153939242	25.0828842916665	8.42942420759829	17.1866862687306	16.9016823285122	25.6077441457103	28.5454208521782	38.1805899153166	45.4053583397557
AC090952	0.0414031221319782	5.36933384939864	5.17147262535828	4.0456803566255	8.12170695305125	7.20676376584176	2.37010528787558	2.95327969865339	34.6318953592208
AC002407	0.0430617861479976	4.45032033731777	0	16.1535575926094	5.0591113033599	3.37278923803694	9.04150591326558	0.139043186164757	7.58267724034281
LINC02767	0.046105493318874	20.8030265967277	0	4.04777256521936	6.76050105136716	22.5191094377719	0.0640651761035316	0.159995460892339	7.55880043988544
AL139398	28.5144529157287	7.12319304029312	0	0.00529360364552378	10.1523588759071	22.3222160195997	0.0722371191273226	21.6379490647795	11.3332153589269
AC092634	4.45319124729552	3.23423358009116	0	14.1393244429314	7.63882008696542	9.72974030516318	8.72684402273344	9.04013401625247	1.22884422742048
LINC01226	65.0971006345164	30.39703956636	8.42031990361422	14.1593275383386	25.3393369125206	28.1535933450555	34.2611923667841	74.7885884757045	50.1177272714652
AL121936	12.1317413979517	5.32250320635312	0	7.07910987704398	17.9266577172473	0	0.0402223845463698	10.1207282157012	0
AL391294	32.0824759503824	40.2587280581275	21.5993037046983	37.4033806949831	26.1763520565831	49.7526828180912	26.2391689462753	19.2260639655881	9.42087465836769
AL139424	11.4552937980015	6.79891105933782	16.9321939065799	20.8875546957078	12.6605739393489	13.8902688255569	17.5459016412213	37.6085775201901	39.4250649941035
AF131216	249.640646663626	120.658067172218	122.901799486789	156.444982196971	211.882523542058	146.22651898003	216.899613530893	146.708557097664	141.121128587753
AC103718	0.0337422789011079	0	14.2918775200548	0.00359498079206899	0	0	6.89516563303016	31.9176497979378	3.75089253701572
LINC02795	7.80297852485733	16.9750519257472	23.5211596052779	29.309855958681	10.0741385021173	13.7081230752063	17.0374147248561	5.63359294532185	7.54498586040521
AL359762	160.777798846028	64.7971247466336	71.9148176959207	40.443591155051	33.7327864071226	99.2109804699285	77.0118208267262	111.803224071361	88.8802352003105
AL136961	21.0206640538979	33.1486148838896	37.6608718351617	0.00600628023827987	10.0634702960086	5.90222578325043	14.8323830060706	16.3513987084186	20.8249739354405
AC040169	219.200104088754	64.3267423498138	61.0815624902012	77.8457239080704	65.3345150973837	64.358416765262	92.780308740438	169.371513382599	106.849740808349
AC007240	35.3104578472213	17.8601270923932	34.8312780090988	8.09418634662396	4.96836074041745	10.1705772370606	36.4455824115208	40.7368785403785	20.786199516198
AL391834	45.3626789156847	35.7262933260105	45.7466989405369	50.5471315574899	60.3637308956525	62.1350058021749	79.034042065718	56.4586498177502	57.3569410295828
AC015819	35.8144474946169	89.765261264818	54.5188826529131	57.9617056674094	57.2082331744292	65.8695065875935	59.6829484319884	35.1878104619436	69.6694646496967
AC011322	24.2337376049787	26.0472133097364	9.3823037958966	0.00562593705801717	3.28346096449155	0	0.0558512681669665	20.7457769448937	0
AC008055	13.2915873054915	24.2077243302267	0	29.3057327613062	6.67956670640943	6.74670980686484	31.8605119047011	0.195321763521651	45.4606761671814
AC073140	3.92246665307531	11.2056205486678	7.98526984125589	4.55401344935715	12.7594187034729	7.27646436692335	4.60334532696241	6.82893671580168	6.61673756040354
AC023787	9.5012905307283	3.24599947563357	7.86376308886893	1.35338858837242	1.61540576550769	3.36280017949688	0.0590462013658914	10.6778727761503	9.48172316753993
AC092803	90.2436227515171	32.8323089073343	38.0709139286553	12.6441967918859	17.8794403993004	47.4259845674672	53.9050021338324	88.4708512065471	45.6083572604739
AC087175	38.6384820087436	7.08155979674462	15.9589764743252	22.2420887048847	32.1922259478894	17.0050066662256	72.9272544794562	47.8101429304708	72.8333196157572
AL844892	15.3969211545163	9.39523945189815	1.8445211029749	0.00514991939225151	13.6247215822467	15.2423249107397	0.0557493071374866	4.16609168446059	0
AC022387	0.0481861976887452	18.9358626017863	0	14.1444604408551	4.1611512922732	0	11.345612085086	0.157747885047778	18.0422034388042
AL078622	0.0575030856003167	0	0	30.3222952944037	67.2833811945117	0	40.8895938032979	0.193874664643426	38.8263253941244
AL731702	25.4820144178644	26.7833058123412	45.138004058119	33.3630698853933	53.3492964518696	19.6400841543631	31.8751038803352	0.196847451896497	37.8635278976767
Z97192	35.470995158286	49.4022588489582	247.649474356482	144.226062107396	138.707959963629	30.1387663247781	25.933966957646	134.891170301387	40.6399288276683
AL512603	735.010257504443	21.8243398520337	27.6888612032316	25.7873256893762	34.556937617333	978.066870424288	571.351061844844	1506.17471481313	36.8399373777527
AC011246	15.4689405318144	0	0	33.3409147473621	14.3867421313406	13.8196712381631	0.0617039870079314	0.153497721271752	12.3309652023598
AC018695	13.700001026862	22.4729366725677	38.0991015174494	28.1383299363056	33.2910336822145	31.2819196636373	17.522840795436	16.0361446121615	20.6393198888358
Z95118	0.0476776625310364	15.3106633455291	17.0009321118817	0.00500725166291582	3.30684695709944	18.7583414544828	4.66078588668373	39.4031486927804	46.3762020523726
AC124242	8.32504511772499	5.31134634916948	9.86266474572165	29.8010735736591	0	28.6626969005888	40.3934450388827	13.8267821694918	17.4727086548587
AC105101	36.1823332109307	2.6169619242247	11.2848853249272	0.00538607573022176	0	3.33375981924148	38.344563292406	0.172539795430183	0
AL121935	35.8342200245327	126.69599848261	151.71842415456	64.3678837708582	97.248302104291	115.59562839771	28.5959389384967	64.5989170242554	50.7307276306651
AC010896	47.6030021805328	58.0897623893717	115.68759105103	56.6155434288195	60.8608604046146	91.546981887071	111.672777036463	28.8856994620121	61.4508772114325
AL590807	0.0428070795007476	0	7.54106849639774	9.0917909592592	8.5368459159975	0	18.0884711731232	8.22141237925005	7.5556762604642
AC015802	11.3853848368034	6.63844915917218	58.2085339752071	12.3885181772599	5.1821467383225	12.9432029143905	25.7214966180005	93.5419402195101	30.7140307778588
AC092718	10.6357982947134	9.0891446824201	20.161568607706	6.67718287277623	11.4868580145785	13.1211702120046	8.96945225183532	28.1715968438933	21.5674419054837
AP005899	177.584495585791	247.618455736247	351.143808584513	546.911522529856	439.80758303437	272.738398728364	353.585267986835	1853.72395002627	507.302135528044
AC012301	7.78511671872504	8.90600965514328	8.9118584867116	15.1621908867543	19.5406702893555	10.2231696322994	13.686647987752	12.3222737824495	15.1352470638343
AC099332	0.0520853308323641	22.4761204997154	7.50096740411363	4.0499468363023	17.8620855816335	6.76397712738736	21.5989604212123	16.3440625585621	12.281269557531
AL360020	60.8158899765134	50.059360396078	49.8226925245704	63.6866782887241	26.9782395355926	23.8876024200864	24.0048371798404	30.0985701581051	63.4049206047042
Z93943	0.0603147651966918	15.1373770198207	55.5173866859101	38.4141728185703	50.8382336505253	28.3288830745114	37.4345356953345	0.188592861199885	0
AC072054	11.0492940625347	11.6415407728862	0	7.07972951203107	16.176720358582	7.77231501489258	0.0540173940483681	0.132698420072751	9.503042126002
AC096992	10.574993509726	43.8746620845062	32.9131836308047	17.6963004281772	33.0034047882312	35.5199633237659	45.5295692501593	9.78797175607819	24.5728514975044
AC022239	48.7284607045049	20.0371280182739	183.865636048347	157.193411939813	73.947222135045	64.5097268757723	149.870820970135	60.1970619620495	117.265211859587
AC012157	587.793149481572	181.435824326069	440.944105123571	326.030316548619	295.954912767642	373.266918245894	547.945776977785	878.260841654993	566.892772133501
AL022162	0.0488637826778402	28.9154505859444	0	0.00512558777833094	10.1776362127001	32.1043930982663	0.0650971106081428	0.162851624875314	0
AC090945	5.56399979664886	2.62294657053259	7.51462513730519	17.173249294563	5.87529373016224	13.6829941554377	4.64427868757167	13.6472710440458	18.9358104525276
AC104335	30.8434624900622	4.40255802416989	10.7917792735428	14.1544363299972	13.0793846728732	5.46210741556512	30.1440647814524	25.82015155151	17.009375760628
AL121899	0.0333961033969792	0	9.02759208879594	0.00355937512884874	4.71168963750366	1.61617961882773	38.9592507985612	2.95126624120969	2.8022555050863
AC079848	4.46973381338098	8.94463617734835	4.20344672749122	15.1549565782954	6.73253843094846	2.5508970521174	2.30283629297816	0.102474768620094	5.23262322776107
AC073046	14.9392516167078	14.7435482177942	13.1507661938867	17.6900750688578	13.078360829117	12.8460237400293	13.0948095360075	16.2102061908459	0.911759332334205
AC016821	8.90878231657834	20.5614144108171	14.0809678640045	21.2295991632286	32.2412423969237	17.961528316691	21.6321390148916	16.404205592187	10.3780859000846
AL929091	3.38440717115242	8.90526250253224	19.7779793401226	16.1723095169545	12.6784914788526	16.304056495952	17.0439301899332	0.175715039904595	11.3427679356901
AC103563	24.7722292595702	90.9436324940831	45.4171872976281	41.1165902822813	118.27118215776	51.1195061261263	38.374025114547	17.9224362393195	22.357664064595
AC009248	20.9520161472326	9.35199460024967	16.9376536905422	9.10233495810218	7.9680898073254	20.9483201254302	22.7988144617744	9.7485541146319	26.9659225665115
AL136090	37.9189099221845	1.27220491790236	9.38189495793784	5.56622836668316	9.67802953442536	0	0.0511964894130092	0.125197372114032	15.2651996291049
AC027601	132.983402141484	77.7436635183812	101.527420467408	141.528462437628	90.2378241079934	144.52197754193	117.216942184583	140.226726195705	215.860258645947
AC109133	4.40179869213094	10.0175354694805	0	1.01550418029662	0	18.9471166352337	4.63252345107379	10.9067768349947	4.7004100500768
AC026620	41.5742271781161	0	0	3.03900119767877	0	0	3.46083114793153	13.1091255954709	3.29280538148172
AL450267	6.70084928457648	3.50375737193157	13.6140472273477	22.2384042492396	41.2566292650229	15.4227279494412	11.9875665462432	14.2915907420415	7.06739426446223
AC008403	0.0543073434518151	40.0387052193945	8.90868051437951	6.57675074887279	9.67446462992722	7.65075841556512	18.7096340598036	8.28222662320985	7.07211611714522
AC092053	3116.51679352005	1041.20267654679	1985.4362899154	1012.96689777974	1136.24161280516	1839.3244042378	2392.20449137127	6606.9927243554	1786.81670650263
AC012511	7.72435301568857	6.70810299662281	5.15932228599406	2.02755697136542	8.0698624629371	15.4427559067635	24.3426116116243	0.174607808737306	3.75006444615535
AC112253	16.4912801879129	7.13129717891712	2.78667035511563	8.08860874567073	6.72811448195738	10.3063985944755	0.0630392340190462	0.157165792957583	18.0438151241173
AC005229	85.6381762135257	62.1576846093817	21.5856903542135	30.3336291218564	54.5485668107992	51.7121612065227	54.1908988599758	56.6589357032867	75.189371345749
AL009179	12.2347751811899	60.4580170903886	11.7127599940949	38.9194050546532	36.3766690734399	20.9788540088513	4.08441526052718	2.9698612261976	39.3238640461235
AC115284	39.1803413636181	29.5339665986244	12.6622682490373	16.6842350279888	13.8841730085581	3.32804631780842	21.5708486602087	11.6531367873782	14.1864242559467
AC005740	28.013591299239	25.3262133319393	26.9519899674265	23.9268836762711	19.4041437887689	16.2360395104416	21.6310050148768	20.4011839637443	7.8502668813547
AC115485	0.0544126602877544	0	10.3240092004329	0.00567535950879439	55.5760602905096	0	15.9023092188879	0.172605749263394	25.6147148234194
AC068282	8124.43754446254	1884.66159346375	6967.53309966206	4999.09756569516	4725.8453049991	3987.34510613229	7214.14650533148	6171.62007108993	3085.06231530268
AC006130	23.6564890268402	0	13.1685886734821	2.02885767049951	16.55884285975	17.2829072933516	6.86602114538297	6.22548567275253	0
Z80897	0.0555173222679688	22.3995556009984	23.0636464044548	12.134281177147	17.3485582600023	21.0063765367977	9.7497393693148	11.7008139758371	17.024498170856
AC093577	0.0434749265888574	10.8209552763581	7.53781318798861	8.08349948993461	0	0	9.08822293675079	0.152328109019293	17.1031603439186
AL450326	45.3448180638868	55.0195991930557	18.7669223158056	44.9865760730657	41.4283525347372	39.9150707427181	6.93266607943455	8.40434025864975	27.9114298823158
AL031668	1380.38421342657	1540.04467137703	3542.12877847167	1134.27908031153	947.542593262664	1581.83800976842	2246.96216007853	914.136758754982	2491.26098874201
AC008507	8.18068573862015	22.9317636803131	26.324033765314	40.0934083358215	25.0801003610369	32.8641787258659	12.9880522902466	7.05427756094058	31.8619734346121
AC073349	18.4788567910642	36.0885994923455	28.5147161003103	31.0016828046726	24.7767044708689	20.8185295920029	15.2414673351317	22.2348002165986	16.0634281664301
AC114341	4.49737239526894	28.642873423265	24.4487073577491	11.126128209731	37.3353492847538	27.3465975272855	26.2549561410831	42.1329853403602	21.730119687427
Z85996	34.1721792346691	7.09001840163385	15.9738781413794	22.2379577757766	5.82203778113436	2.03992928878118	34.5937839966267	20.3763870146267	6.11389000555842
AL136379	45.1328544661716	18.7825825507121	18.8070552473678	0.00585419187638969	0	6.83934160528153	0.0605327844162931	12.0101896504725	6.61650882490419
AC124798	68.8233350231162	26.1902082126242	26.9319418951301	27.6356452894623	24.182354274119	25.2961512359038	47.1412177621353	74.7765502994613	37.1785095478816
AC092802	9.97086619971995	7.78781084496191	11.9886262642026	9.10095309501848	14.8470507367098	7.89282855542206	7.4369315354262	7.89077351322912	9.93446711680771
AC136297	50.8065771359292	12.4501164864244	47.0393822263744	38.4136658017507	6.65478184804592	14.4409794195268	46.7509647984566	36.9164147799537	73.8019967785727
AL049646	8.52026248565056	16.4153164479907	17.5689365329562	9.10222946256655	11.5316735758161	14.0032666877823	5.7675939291108	10.4952087568972	12.2965742627331
AL035251	8.92490068350261	0	37.5982231813222	80.8615387972819	69.4814919229869	0	17.1807126014522	35.4602910220559	77.6327659774262
AL450352	0.053485562701729	31.4824052591467	0	0.00558394084634539	28.1312134633778	8.48963275409643	11.4383207476699	24.2826259295363	11.333402632833
AC093677	5.5299372850966	5.3622929577022	7.54246647659143	3.03673831653646	3.33281246285216	4.20673041336705	2.36171689112511	12.8050591176239	14.2177220303108
AP002448	0.0586742753636891	12.461097384974	20.6708614049769	36.3878000065253	47.539095983231	49.799884414837	0.0773072400791204	5.70367305435229	35.9640949170518
CU633906	4.85314240106961	17.9268685624888	0.278676620719341	12.1321678266563	24.9789579379858	29.5993652824464	1.6095885302717	1.12935498816532	14.5068690437668
AL035653	0.0510536798667651	9.82916670149132	9.3957312848729	10.1096959870649	17.8898970686685	0	21.5686698236366	2.95619772064286	25.5906274373014
AC026412	11.1167900155562	11.1195632379177	16.9050186472376	35.8806648186709	31.7871635421673	14.9692027319111	4.64682480041844	13.6726517736242	21.3046750389115
AL162231	31.0069762932343	67.5754514747093	42.7740248802222	31.3429133484234	35.0578927143135	36.291477793202	43.9380320868737	95.136944332087	33.0715674811913
AL354833	48.6753402557008	43.3413740119729	44.1762079215194	63.180797207751	43.9476107055667	39.054467311025	19.973329814141	0.194844821883819	23.1698069930868
AL391121	650.273996773501	365.665904046093	252.875003134427	307.329089260934	359.404599583121	490.085597338786	465.257458535038	531.940313652709	336.6207418537
AL139339	60.1110596937508	30.4119554445246	11.2459970052247	7.58946853574471	18.9745240713824	17.0815898455295	22.2186798317123	15.1034673942638	19.8573704657289
AL358790	27.6597802298056	46.5712229041337	6.53892301180411	37.4011834228156	19.3919810390455	19.6828712476838	13.7230490742367	11.0637132026786	23.6588310872035
AL356608	6.64926729372315	6.69336045562744	2.31771163945332	13.6383231828549	5.45654254104062	1.23005795485668	3.96145322163191	0.103657028254553	5.23130911298922
AL121929	52.3727244032942	54.2254726085299	37.8932113396634	52.2339284327462	90.5884593980968	64.9610019505676	138.238526932917	73.2675072258545	41.2610675222137
SH3PXD2A;STN1;AL133355	2824.89670629587	5490.63695951805	3335.66751456878	3343.17968041371	4559.29041634559	3594.0047027373	2474.51065260026	1568.86065492903	3154.59992298474
SH3PXD2A-AS1	4.45046304648863	0	2.7940472522469	8.08432583178588	12.8609284395376	7.79698866347582	7.88628652395531	0.126146400711306	0
CFAP58-DT	141.480000794772	50.9133235017609	133.547911195548	40.4439535059651	33.7289996866198	64.0403297757923	107.276372090111	460.58235222498	273.293717118453
ITPRIP-AS1	12259.4693478979	11631.1809606879	12859.4948134134	6625.70321133667	12910.7643021723	15556.3807059898	11611.7167757527	0.224130282338137	0
ADD3-AS1	3145.53205952469	1282.07370839448	1907.57596948823	1799.47409210876	1502.79142748963	1666.90663995744	3406.07518779333	3172.71864525324	1915.80949596118
AL360182	184.325783159106	37.5139697918126	10.2975802655388	0.00642029028384172	19.3496137100926	28.1145803306707	35.4546271692613	503.429040777879	7.52588686030788
AL355512	121.588559188934	16.9089323711148	42.2757188753292	84.9179084359316	103.23981398395	115.481276280499	108.326583648931	156.632633172335	16.0343229801212
AL136368	67.4197547649446	47.3805572582099	59.2447157542454	29.3222992643237	27.832855423834	29.8793820023178	42.2026365960494	59.8646521262124	35.9205110102734
PDCD4-AS1	3010.60369300075	2028.6825475037	1380.12888383537	1445.64747470827	1759.91307807389	1712.2559993895	1762.97125310749	2614.84442663949	2672.33642824447
AL158163	318.495911485912	126.455902866882	247.2640092555	238.076374769144	189.82394641281	192.379351537584	252.038621453442	466.912154039225	214.164116678524
AL592546	710.496691292201	222.578114653255	217.617815304354	304.800653751187	268.041233836758	247.967499448785	554.698858335177	375.159919144036	368.784788812631
AL157786;ZDHHC6	3856.7961486314	3800.7688080452	2947.38147047285	3616.13103827344	3221.31754433509	3440.83442151918	3733.40437767447	4186.26857899184	3463.8027623167
AL139120	2061.7311181771	2085.85557270239	4227.90985844478	4339.95974493114	3651.82403001483	2836.11542695004	4903.30881382508	3080.13937319127	3757.89723638076
AL158212	1314.5040280358	425.740354000746	1278.39913534612	924.252990441249	911.872546327348	951.232235133347	1679.96566891311	1982.21551289712	1510.62484113039
AL137025	83.9278980465743	24.9835043571399	23.4732786900475	44.4811889495384	27.8443470509064	6.73724011828565	60.3174001357862	39.5240389872463	30.2485703892534
AC023283	20.8564305723112	7.12989196240714	3.72993551241238	0.00519372622018022	10.1672228715392	18.8809348613207	4.64385297828536	5.65217881645498	20.8373711362143
AL731557	273.157096194263	339.837695737056	185.200509240595	103.122253971149	106.472102039969	415.045582714458	108.403746597242	150.156768914162	70.8844264116799
AL391988	245.485808947797	130.503689224017	119.377202115642	138.501552754521	184.376933257034	135.071984742578	133.480894512352	333.925203076388	209.925485624494
AC022395	257.678393418148	124.22732858831	195.547518294636	217.351544516456	187.728432286191	247.193919462819	241.738561523194	186.962331370363	186.27434012107
CASC2	13.2703976778668	0	34.9151787314902	12.132073599971	0	10.5603839065989	0.0440377698173879	0.106468861564451	0
LINC00867	123.876216275192	116.224531774264	94.9395865238255	128.388637838418	107.382583139951	254.128801815469	164.207692200912	107.912098853	93.589057647668
CACUL1;AL139407	10632.4560330243	7948.41539219188	8405.94837668537	9346.13609153688	8716.80907242017	9369.7652526282	8068.90720480413	10706.4564601469	9027.84206269207
GRK5;GRK5-IT1;RN7SL749P	4292.56935518397	4069.89406811176	2708.57505468737	3542.33317984135	3442.90133659858	3276.60163563142	3498.51882348061	5787.51313881592	3199.02123973291
AL583824	1978.7000042856	1080.90671104647	1359.45516938933	1807.55869098843	1596.70844454647	1095.55815431591	1484.73680373642	4054.80939038098	904.926128746936
IGBP1-AS2	26.4888057174882	0	14.086933553049	20.217554108381	24.5885148483391	15.3860981275897	20.4839555958444	0.185624158640943	23.6701066876555
IGBP1-AS1	7.75674752456075	7.13132506073991	11.2983978478837	15.1557113698311	0	11.0944149887806	9.16626080020182	0.178229569427181	27.4961985841944
AC023282	1.17534085684653	45.5962785246505	34.768261024632	67.7263010443708	66.05236125124	35.9200371044203	26.2722011541557	44.9077968913064	28.3545730739509
WDR11-AS1	373.801011923632	256.589478273042	200.232095659461	223.420576349404	278.236480784487	497.875342602566	232.677983886605	364.170093185188	174.909734921229
AL391425	27.6893146852685	35.7491001511201	63.035367370865	30.3313436623151	30.4015766208126	42.0248824740118	35.2873664011895	1.60260550069679	17.0004231093606
AL731566	107.331685545344	197.172044944756	109.974326961537	147.598736048789	214.449335617135	139.851227847887	129.999555302194	84.0463621996034	140.428931829797
AL513190	316.324133818131	315.619121288956	274.519373512293	238.584571502367	263.839743553232	201.813910926957	303.286532483603	283.665384817906	154.111287100797
FAM53B-AS1	19042.8389345893	10931.9767477634	8420.0308767102	12221.2497765173	17268.7800103493	4893.91936399303	10687.0399208194	9002.85917991125	15600.8976275094
ZRANB1;AL731577	6248.02402188166	3559.33631669694	4406.522717894	4056.90143115114	2487.18065609326	3942.8632507366	2576.05984869663	9482.59393389995	5382.47341254038
AL731577	1080.6316811654	707.168652944493	2010.10861615124	1109.00235171668	1000.44548918061	761.984482431126	1380.94420395665	2063.66561975245	1669.97194290351
AL731571	366.150661612502	627.658732765293	732.403277129455	345.746622911612	674.068018734202	514.021963715666	645.385235913681	308.462751178982	575.887173683116
EDRF1-DT;AL158835;EDRF1-AS1	108.42099987709	150.21875887537	125.974607501327	142.542021606789	116.679446499916	198.484083465231	156.221275294718	57.5335125719992	163.596667208059
LINC01163	4.50051209864527	24.996125034717	59.2790959654323	29.3198029447912	51.6712983462541	37.8249022615169	22.7703708716725	8.38068019710788	0
PTPRE;AL158166	30279.2237445621	12592.2708158936	32829.4269512524	20980.0293290354	17420.9163051108	20009.5924795661	29097.4701037687	50850.5223171065	35394.6114785207
AL158166	6998.988539053	1770.22597667355	3271.73617371352	4526.9857498324	2800.96127308934	2637.6945123741	5028.69944195162	1815.75880955196	3247.2609193454
AL390236	173.575812716772	38.3725007571098	137.278570125118	98.0631132473223	87.9107910160806	87.2095895071324	114.016679432312	87.37617005868	104.017499183933
MGMT;AL157832	675.841602402559	1553.99824206076	772.791660296833	809.765502576523	1018.24266732521	1058.06910610399	612.388757436432	499.405449553848	780.136829632
AL355531	59.7941817335161	62.5203417313272	132.55631671642	204.203568440213	212.375743831408	94.8772798063491	160.767219432538	125.559166711059	166.438895953542
AL157832	0.0577221026107164	19.657829178027	38.6058151685149	10.1153410795719	32.2297492253883	6.76297051725369	4.64860129577331	15.0217091043704	31.2740868209157
LINC02666	8.90711488490949	34.9687899460693	13.1398367456616	13.1462955036549	22.8591606838	18.7802911639471	18.2831432345666	25.88608457141	26.4838299812129
AL139123	0.0522091115825152	10.721231878244	16.95521988932	13.1405406183127	11.8448321129709	12.9396268095056	0.0620452266492277	6.85565765105275	7.56469765718245
AL162274	116.63941943384	101.054917473897	61.5597580947233	53.5846353431919	70.5826416857966	65.7757143446219	43.9995930014991	334.739273288379	51.5006806051134
PWWP2B;INPP5A;AL451069	10389.0368400405	4387.25015324676	5313.76574926184	4923.27814903862	3882.62818135388	4290.93445168828	5416.57085611628	20086.5299774316	5869.44771879888
AL451069	33.5632278986542	4.85292477950381	5.13513545358539	9.10273678372681	15.6564362051601	14.0181993710904	41.6110661375904	61.7893038731229	28.8247216855825
LINC02870	119.276172843017	18.704750427834	45.1150292234313	33.3658557704687	38.002434099308	26.416649751937	94.5993666723956	103.48836377512	56.7211365446035
TUBGCP2;AL360181	14867.4841458613	10713.8516560273	7432.87158608952	9263.24050823177	7829.61731232907	7991.84552317655	8310.66214402942	15112.2067948816	9290.72115556697
AL592071	4.45924169759512	10.7856526040926	9.42108127265891	7.07667407104156	0.756269659736743	9.35255484270998	10.30809630785	32.2110898976567	3.74741929017653
LINC01001	315.264672086057	162.651007494125	698.581601485859	783.467090461083	177.498401307835	830.437841455575	762.933342449783	1665.32788105133	1265.24472212549
AC136475;PGGHG	3456.44595646168	4920.16851906706	5091.90439001133	4297.50518594994	4497.52353289085	4336.29916937939	5294.51479559978	8152.83335722661	5861.90253825688
IFITM2;AC136475	677.999926812267	813.660183695784	390.13842094922	570.17129633502	509.930787075312	86.2767647845874	984.12981481186	2287.09247918851	1315.36315580808
AC136475;IFITM3	2223.05655579303	1272.28335614103	845.177283220413	806.734689473283	937.003701230878	573.792390542139	1617.04509172745	7363.79886888684	2004.69453143255
AC136475	267.253675030063	42.8406401786939	176.299376591099	101.350425315428	71.8002266138259	151.06976779539	378.623815939294	559.534166591208	732.658135965175
AP006621	53.0912426561329	70.4536904043244	35.9383772581425	45.7469120044033	43.0959737702246	32.9249684527793	26.8307086637896	24.3274018809835	40.9127780685158
AC137894	22.6838058826543	31.3288479536236	16.4308669848714	20.7262458683333	22.8213034144013	13.1758080984776	38.1419716461162	38.715080002749	16.5234429920075
LMNTD2-AS1	61.9883614604331	80.4388234351125	81.778273466356	144.5585723986	115.039380590849	79.4986953986893	69.6161454091493	134.910931153795	111.586952108343
MIR210HG	1452.77821088756	18.6982278369649	33.8001215413436	29.3255106922515	19.3381605749498	21.2779527395921	21.7673109087956	1724.02511841229	6.58310591178299
PRKX-AS1	617.187655374054	304.818981180224	415.522934759319	691.482202091899	1106.34164235287	347.184661412915	677.309119449262	675.11117483967	399.978725394816
AC131934	37.611579303868	18.7163991262623	38.5449485931503	47.5112975764999	40.6004685040686	25.6047336389245	51.2521450272739	19.2895313759399	45.4029605644556
AC061979	13.1656727416171	0	4.68456790307845	0.0047906912205633	12.8358291520477	7.63438394191253	38.4404449746994	0.179415842110815	3.74842436211445
TOLLIP-AS1	54.2395352876302	139.577451710916	63.9141550990893	15.1722986493083	113.401940837514	66.7342369797993	30.863715176758	17.9852964190653	106.914085477388
AP006623	219.9872486131	77.7396193583145	59.1952840569152	133.442849809831	84.5139604473372	49.5019750538088	186.999760549547	341.883551810208	76.5615832941951
MOB2;AC091196	1640.31914546216	3203.55341558241	2347.57022741633	2004.69590166513	2659.79651711373	2459.85928732164	2300.00567896024	1886.55287367273	1454.34416699264
KRTAP5-AS1	109.505330041823	193.223639957251	109.054579531807	61.6730714943223	61.6561407785899	104.364649260786	80.9879911936393	77.831969048592	90.776610034333
LSP1;AC051649;MIR7847	49278.9783118982	47030.8164303686	40241.6072969473	24451.5988808331	31953.766534722	47184.2128816031	21656.9439360499	41333.6319533077	27393.6923059948
MRPL23-AS1	213.421739232355	237.896335203824	54.4877062189539	109.18569329267	136.97748893005	113.694000569237	148.268085798205	215.410632330122	176.831812009596
H19;MIR675	52.8328035911769	8.88459267828007	0	26.2792035907575	0	47.8772432516298	69.5059209620185	70.7815030954384	12.2535050501803
KCNQ1OT1	4383.34323941803	4781.52274093847	15170.4570743106	9964.82913830379	7915.06183910655	8171.48275054928	12470.4273560932	6057.93593037311	8096.4022968247
KCNQ1-AS1	0.0518892168620013	8.01655628051528	28.3184188948336	8.09056121225185	6.70541747126341	12.7603765222638	42.0449472985848	23.1909342701911	8.47689777677156
CD81-AS1	227.880669374062	286.097966554048	82.6897560473879	435.7087787294	409.396077388015	228.312494616372	322.709815791466	373.677185715972	282.732165755717
FAM226B	38.7646271995635	93.9290281182695	64.8661259592045	56.6150512231883	68.5008984373461	41.9129011017443	29.6934232997316	30.1222814746477	51.0803297809933
AC131971	786.423015573778	1028.21565816824	610.138180803742	878.50719469189	1033.49179335218	789.417604242733	769.737591439933	991.616984801903	782.020416418755
CARS1-AS1	231.080236830027	112.624977188795	136.317655030896	124.347630685682	79.4165685814038	76.0558161750201	91.270236432864	94.226816647979	201.46428841744
AC127526	8.86097428510299	6.22006699861044	6.87617283383174	13.8116089552355	10.1509812514164	5.6741603323933	3.85620160275234	12.0224960726562	4.71145773052984
STIM1;AC090587;MIR4687	11916.6194500138	13246.7905357128	12895.207214923	13670.935600338	15884.3185184336	10884.4537480016	18039.7642245806	15312.9245756338	13847.6737700174
AC090587	1.16773741466305	5.32976684984119	6.56939450452802	8.08773256524475	16.2377907483664	3.33091601151176	30.5327406894555	12.2816002323106	0
TAF10;AC091564;TPP1	23855.2403090014	18973.4595053456	11274.3604454423	10579.4863208271	10125.7283783103	17495.9778170494	12463.6836999608	12132.0290800475	15258.5482247483
AL590764	83.0250945058253	346.09334233575	161.68730131412	226.450217133131	221.577338535817	287.489584841066	158.529605947212	75.2580995978776	171.15207127037
AC107884	679.618497909752	276.664476228363	544.357933444109	344.73457459571	511.662698438192	529.797829420672	906.52530215714	998.36620307589	539.928648729487
AC132192	163.145229013822	199.856834435439	150.888409139669	122.327200615598	139.512622354429	150.500181546378	147.134852597862	210.675062984168	174.936864875982
AC091053	6.10720161599295	8.95350288542463	11.7818930203848	5.56328499769814	4.16273077045141	5.08426074839041	6.29888177536011	5.55560860856889	11.8491510217909
TMEM9B-AS1	262.180582345187	754.734461880489	333.741775410061	300.252716514089	282.410791173976	274.494985386632	446.982610024476	426.919685108543	348.925381051303
AP006259;DENND5A;TMEM41B;PRR13P2	10434.4123075263	3002.27927272868	10632.2985639949	3279.49426329013	5007.4509711732	4059.13523966139	8526.19543117191	25702.3931053587	8731.84868910879
IRAG1-AS1	44.2634716146087	0	118.564437762104	47.515578735009	37.1573374780674	45.3083469454964	68.3611106829402	36.951985678507	42.5411703224974
LINC02709	66.329278767706	19.6007673865881	44.1752165450348	66.7184075299917	50.734337180603	80.4489064322031	42.2461592054064	64.1058745955809	49.1576781440773
SBF2-AS1	200.228825749933	304.007371449117	259.480775255302	253.746657474662	241.855297441804	488.380882267709	505.147064052879	237.552659101582	531.448302266783
AC011092	90.0754364935179	13.3334412866437	82.7622459713356	57.1189352654909	40.5343392827303	43.56761359644	86.0263650988774	40.3905996239391	64.7769384097755
AC100763	107.179034603976	11.5444068727269	75.2299502941576	55.6029757153754	37.1416525790252	39.2617300871036	99.1640794350891	111.662541114068	49.1479594159241
AC080023	578.263444765581	151.945175569054	193.655432200904	141.537117129031	114.077792775522	160.693722839531	286.287173252751	664.114449785876	704.521721905085
AC116535	17.7624234892461	45.6036411101741	58.3153541511876	20.2250863901264	61.8202195759503	14.4735125426563	20.5557952012883	21.8819998492559	36.9108498545213
ZBED5-AS1	174.805020291013	394.346732657058	248.191679043683	264.867223808691	256.231968612133	417.483483974162	185.92788471739	188.382895869319	251.528372767478
AC025300	18.7976319811094	0	37.6910412732837	9.10390876551997	17.7577241112524	29.196051866756	8.05747654209794	15.0665414833969	13.2235529913837
FAR1-IT1	4300.22309459983	970.013807672494	2578.85612744848	2135.10644037305	1892.67082612552	2221.99449173014	2686.62837579911	5942.8702482947	2657.17864397468
AC021269	8.79505092422647	7.17713567059318	10.3898728966401	0.00456761419995244	0	12.9174231669199	0.0635786405233612	5.5663122108043	11.3688265504615
SPON1-AS1;RRAS2	476.774851691625	1740.87596250663	742.701873195268	783.481938854263	1376.03823813861	773.201815660532	582.735145808883	469.388958255257	869.041042541902
LINC02751	2.26022399194716	0	12.2933490992819	0.00454881193920942	11.1451238097156	8.48303282345778	0.0731956471473856	5.67226056699419	45.5194404665834
AC073172	0.05816072267978	10.6703941574221	60.3002987987369	1.01805305956143	35.623616392644	77.7661415765022	0.0844861925207567	219.24613670787	177.806032407558
SERGEF;AC055860;TPH1	1318.46437965279	2860.22679768511	1865.26228700663	2094.66750486944	2278.37179702407	1932.98782904307	1903.17345876604	1028.68006905528	1758.85539069763
AC084117	191.035060565981	33.9195949625596	16.8798317967209	29.3236860558375	27.8147452983671	26.424212707304	30.8673593236151	147.984980369758	31.1751241507879
TSG101;YWHABP2;AC027544	4236.14067583604	2656.30552875967	3220.03924456388	3002.49192276832	2737.55564273147	3334.73347782263	3277.33537552536	10736.0090330744	3398.53855180194
AC006299	13.3431137789713	39.336902810532	49.8465889337835	23.2567348263104	60.9968047544961	36.0555211619414	10.3352795631877	11.0884745023719	19.8546401471618
BDNF-AS	79.6697258473498	123.402930362342	115.644516212184	95.0300146914221	92.154465860461	89.8379897108031	41.1246561786223	70.9658065417088	84.1669713895402
AC131571;ELP4	83.0283375524743	139.422783657827	393.032702880761	279.017786264866	282.494455175882	262.591534909222	332.901303937596	88.9100735121843	221.269301893674
PAUPAR;AL035078;RCN1	1061.83999944641	1299.10067968124	1361.34824672154	1282.88327429494	1466.48879991759	1349.64881148395	1476.70176160697	766.79549664586	1715.37250132532
LINC00294	373.906751553632	1004.10653564668	783.154407592765	696.538498221546	692.626344948802	1056.38346759299	523.452578646863	304.418125245339	818.917656501455
CSTF3-DT	0.0559897405626861	16.0853526233937	32.0300283012036	16.1758220719274	15.2022828147172	18.0195808984395	13.6806450468487	10.981794205027	6.59271821989955
AC132216	103.869407987814	28.5490180876791	79.9368411139408	42.4634401219644	32.0550240227188	41.8613909046322	76.3444918279248	22.0594875237262	76.6177138945286
AC090469	0.0422792354436621	2.63970179053126	7.54367754806301	8.08236843518953	5.93402197938473	0	0.0690491504864159	18.8469652925285	24.6586464843814
AL356215	22.1001507529401	19.6748232621774	24.4652509945653	0.00590038774791779	21.1645950532401	4.17282063234398	36.4385345499355	54.1174107184766	10.3677096158219
CD44;AL133330	95478.7138434318	37548.0460676227	56267.5378721901	79531.6192758249	61313.7732706634	86108.7972173835	65568.1377259658	36966.1467943652	38647.5273211602
CD44-AS1	6007.98170401305	2128.7684783509	2806.35452524141	3380.58313191538	3288.13115910407	2419.56733746235	6135.9313469029	3532.96187124956	2733.77116493755
AL133330	24.1751012349581	3.51485407993297	13.1767727370894	3.03934012501641	5.85283466065385	10.1816810521093	0.0766434535517071	67.2388375993363	8.47705220623201
AL136146	13.2213329837669	7.12985606879143	4.67431453606142	17.175030111193	0	5.05833028011328	4.63489761146185	21.4373833205643	10.3976957589995
AC087277	2.27025090749445	5.78525626439188	4.6789422260173	10.6108942308096	12.3582422269063	6.41266180477847	5.71762646328781	4.85641430308526	6.62014864379135
AC009656	40.9522718367025	69.7832487461348	32.8797263033462	39.4299207260282	62.619926848715	56.5139468143846	29.6959065770578	40.9343922603811	29.2951952259423
AC134775	16.5862980947927	18.7976673482964	9.37627061990369	23.2456284607196	5.82805994484675	30.0371990058553	17.1221564126646	1.59919483981668	21.7577568203807
AC087276	503.260363322003	255.646843655873	523.667318790158	699.565394524622	493.886311150366	389.968275466679	625.999567361657	478.829605797192	485.097892321759
TTC17;AC087276	7007.96130678326	8415.15466538497	7003.22975674935	8645.55396468964	7644.44066062191	9953.11422977908	8177.2163444533	7022.26309391372	7655.74284031473
AC087276;TTC17	322.97510484499	219.900053266691	366.667126595325	531.745824346571	161.440341219631	147.894003110725	461.67177862687	204.703186131659	152.218798623083
AC068205;HSD17B12	1667.9616479462	2650.99022783913	2286.46476928645	2123.98504454853	2077.91191348342	1885.91111435998	1718.48729461717	1951.99877485035	2256.25853015173
AC087521	40.2384813107722	52.4202550627491	86.5118575122786	75.8194849520817	74.7159499507423	66.9731604813112	77.5424513560892	69.6152827826032	76.2786597380379
ALKBH3-AS1	78.5751250238966	129.649284381926	144.797845270429	114.237217970955	109.074983286766	64.9603152011351	125.347085027451	62.862717822302	66.1785188112271
AC087521;C11orf96	13.3264089877551	12.4602168961047	19.7273455789214	38.4089067341397	35.5940735326811	32.4503456695764	29.7060478355958	93.6120704745091	17.93218495757
BX890604	433.647981555088	1970.63389370294	1217.49706005773	1232.33662391081	1524.85541608813	1886.08461736249	734.417482163522	881.264696329941	519.114203517949
AC116021	189.953976696418	24.069845913737	36.6356025962176	24.2697986018248	37.9814085649989	46.9728492007105	39.9889047159035	130.633210445738	80.3782322753525
AC127035	151.556342518562	127.812375644466	221.889954797368	255.762731767551	136.106746987577	184.754769658921	73.0693420134766	222.20958760589	172.102021431111
TSIX	80.8173923358649	150.127524663799	89.2720466921268	4736.2329864357	5224.32428021415	6.75017362149652	5970.13410953341	199.433164340704	143.693217627521
AC090589	18.6070086563691	0.833262294785158	0.905988286030421	5.05745745368374	6.76068388100616	6.83786789926243	4.60459712669975	10.7244307019962	3.76061317061213
XIST;AL353804	97.4009349449509	191.264467492583	242.520713014889	36770.8823323537	39687.3923452861	353.988078538743	29077.4679636061	387.657963169131	169.228912845701
ARFGAP2;AC090589	4761.59967695215	10742.5177255641	5891.95591066845	7750.87320910911	7263.02313580935	8872.89390306718	7164.60463370742	3378.99111930281	7503.50958644658
AC018410	31.0343898139743	50.9261581971545	97.8048450835922	67.7337736488355	87.9992706450291	46.9866928847258	94.5782051575445	49.230371522316	67.1370428634715
MADD-AS1	212.439686269538	771.601477188974	569.718285457921	867.383820152546	1080.92309257245	815.090328853204	1196.11214609057	613.949809134835	544.654609609063
SPI1;AC090559	52744.0998354203	16163.2690537982	21324.6650589676	16466.1872208127	13023.143273247	21402.8751931233	36415.9834867892	52145.0064289011	27514.7320971594
BX842570	104.040359830169	178.77181171096	207.756067205683	571.164345593028	246.080435831389	137.662723413944	319.13018829264	50.7335594705884	155.073233959754
AC090559	8.90252249651214	22.3814069153085	18.8055473346157	15.1661088253954	18.6101226392913	11.8818718967796	31.9318327422891	62.2993426226798	15.0993604406122
PTPRJ-AS1;PTPRJ;MIR3161	11760.6364504699	3773.86909801071	17452.2105426056	8154.24169187109	11447.658873894	7077.48146206174	22011.489984969	29189.2296701974	14641.0410007413
AP003557	2.28411171990101	23.7135818086586	27.7609396040346	23.7549725020482	16.8841230303731	25.7383603875419	25.0180415205545	0.188297028935722	14.1722108647124
AP001350	391.504088136783	146.567637220905	337.52415405395	257.791848179831	308.687215018411	273.646710978733	369.465552784544	440.508081714895	320.555559583696
AP001636	344.980875664197	200.27516084934	162.633284524731	67.7405568647028	161.4948372211	325.975115075097	133.47870596804	148.814141869443	184.387135230111
AP000662;CLP1	1277.4232518928	936.118311967717	526.460301579305	653.070409340238	721.363300156622	741.513312891646	554.255655150944	1100.67278647276	894.558987396117
FAM111A-DT	71.9727073477417	585.778100846535	245.368725128395	315.412152357888	158.912995336185	272.923601662059	100.424035077611	94.3283772302587	246.82826201889
AP002358	26.5437608009918	3.50113573416569	46.1272897683284	19.2111434351973	26.2173166815876	28.212176802744	45.5232745415119	23.2869799707682	16.0480124676367
LINC02739	10.9566614088482	9.00661811847603	0	0.00449774889738741	5.06301327957531	4.17764191650495	17.1244599403298	25.7787500731649	25.5520269309357
AP000442	24.3693583162973	27.691397042613	20.656569562511	24.2663235281687	64.452252821637	17.0426726233793	25.1059724953314	34.0133501911122	29.316430669784
AP000640	57.4853707623783	16.0227335306068	90.8014002069183	27.3005393268315	28.2615523902643	40.9714041676617	58.7772335539945	108.987747553468	107.347144135242
LINC02705	16.622628103725	16.9573602240684	23.5061534384862	33.3546580992752	15.1663981890547	40.3581434443851	16.0059545256349	0.194171423755183	23.6457878365856
AP000777;PTGDR2	83.0324116570785	293.250739392862	524.663866402243	211.290729927134	364.53593027425	171.168429742669	82.1462792566695	100.979911270524	57.6534910373003
AP003721	19.3784484972138	25.9398055442015	15.9609804090639	21.7363202823109	27.3017554666243	8.04047006631807	19.3901451889346	29.7899120348519	17.0121166850168
MYRF-AS1	5.45723863870966	7.28664510299211	0	0.00338239365670723	0	18.0573176013503	0.0687232432111431	9.61063410469309	14.1985110997634
SNHG1;SNORD22;SNORD30;SNORD28;SNORD27;SNORD26;SNORD25	1711.07517417164	2322.87072239688	1576.63293986979	1534.60883317017	1755.69739242162	1540.39124867192	1107.29384809865	1591.83540910305	1458.14523323033
AP000753	9.38421095892227	4.87923496233315	6.57036792895715	7.58271321244827	8.46488469316184	7.64442851957718	16.4773476064112	7.63416819368189	12.7691614193315
AP001363	4872.17438157751	2710.36385299935	3230.35479783848	10385.8737625697	5229.06688113834	7059.71691114886	4360.01224996588	2935.61976945456	3424.54954487798
AP001458	180.128637372582	53.5971869941153	79.9065224947106	61.6712124915127	35.4214366963853	46.1046154245242	88.9522950359108	174.152713854059	37.7902187195231
AP001160	53.8988200745323	65.9971791087847	31.7083150994113	34.8806354517421	29.9601313178813	29.2353838009908	35.6700206327367	71.3345704947198	32.369523538931
AP000721;FLRT1	8.92456590691856	32.1600742044533	60.2067491320384	39.4271791005132	49.9399056547535	21.3903395739355	8.06464923195648	13.7682292651338	32.190387845362
AP001453	18.7308419191744	17.0418869862123	14.1154503421986	2.02883354725365	2.4384611864407	1.627652398084	9.0873525210786	0.152069400569705	15.1954580547009
PPP1R14B;AP001453	789.589421195825	405.90986885355	290.486172590561	278.01288821372	215.571594527947	256.535834406564	329.569879238549	527.673259924813	260.026502163925
PPP1R14B-AS1	44.0735493381174	13.3735871666627	15.0262401217039	15.166988737664	4.97048173665968	17.0787313163599	0.0755741504225007	45.7888589088599	13.2179560328305
JPX;AL353804;FTX;RPSAP14;AL627389	1968.81373579303	1841.77304152984	2548.75977650834	3690.93635031056	3695.84633344793	1680.59449983548	3777.78388966644	1872.98312069366	2584.38168475388
LINC02723	150.472934986361	372.010766399996	276.414515705621	246.669492446232	125.924721947796	366.094694350162	232.671139185965	162.527183393744	432.175026728846
KCNK4;KCNK4-TEX40;CATSPERZ	29.8376004934378	25.0353226762073	29.157513163405	4.05144734640799	27.079650973308	12.7206059177284	54.8242848563079	386.337571320214	40.6231120868663
FTX;JPX;AL353804;MIR421;MIR374B;RN7SL648P	7207.05483687521	7614.03096432705	10980.1315993374	8274.540741592	7386.47905448377	5979.3831402391	6841.86325001855	4845.21506711554	4270.40846290468
AL353804	77.4672331354161	81.3220364974152	147.624054813644	118.279998115901	129.412702894411	77.7607590273792	207.434728444464	102.412191688638	117.247978247032
AP001462	20.9822616955343	20.5940384283559	7.48911278689791	20.2160113286962	7.52853236178855	9.37400589283917	9.15797006663259	22.8118706999162	3.74987846488618
MIR194-2HG;MIR192;MIR194-2	45.289688709772	4.39407382978866	50.8159687155686	27.2971477361779	19.3852498226666	13.5793696910509	54.7436149054319	101.919813842714	44.4294305019662
AP003068	172.575507048279	317.458085198567	177.67374643086	145.243015828754	248.942189174037	190.148875223881	120.18041901391	334.775256735579	114.392609436617
AP000944	47.1550755091673	35.1607138513953	29.7577533457558	38.7520873930458	21.635449768404	43.9878933973036	31.5428694022576	12.0426455283993	25.205614512736
FRMD8;NEAT1;AP000944;MIR612	36776.0742433207	5387.69326128218	20433.4091841206	20411.8790568659	10256.7964393444	44888.4652519283	20791.4811765695	108611.601525238	129572.887312042
MALAT1;AP000769	418382.612046162	202078.067044977	195485.276944861	534626.241172978	25800.2395254728	136186.232000647	900732.95076241	957009.183595558	42076.3336924435
ZNRD2-AS1	181.415999368378	234.259299753039	267.021697100271	148.612400848073	198.724411935451	135.941272111527	140.304576788216	231.788776061971	207.096816006245
RELA-DT	92.9698310656906	262.02006386428	215.305831692618	194.100234910746	131.02757902947	196.674154550954	163.127722644565	370.815878590804	245.857393535315
Z83843	488.931187324189	481.855938681811	1115.04691080589	1146.40142402138	987.818856701034	754.375454974683	757.165350727045	446.218134729701	803.784475335058
AP002748	132.670278745652	89.6989629536232	53.8726578169506	93.6806300078234	74.0996746354671	80.9568406792192	68.0748372330807	68.7476614388748	103.717510484989
AP006287	7.76341624933506	8.02848829378474	4.67267794576524	14.6524094784917	9.29648020453474	0	4.53076321288054	4.05484626332612	4.26421651380164
AP000759	1196.77319329434	2049.30418914277	1358.52266995513	547.936659288051	1776.89685542571	1632.94874821515	344.467557133782	200.79206940546	1037.36168849516
C11orf72	19.8936580096996	15.1827788461199	24.47191006421	12.1349385448429	10.0799621787343	13.6565812883005	0.0733890005571807	48.1880339016584	0
AP003385;NDUFV1	1883.65294603773	5275.22987691146	1994.05184588484	2519.26351910831	2429.71350054873	2896.9516563281	1938.55856444824	1315.12657200146	2097.3849497189
LINC02754	37.5265228800374	33.1346000104756	21.6177062101585	8.09443996151793	9.2094515793065	53.3251609739242	11.4700618881402	5.69429992014361	7.53124773579766
AP001885	466.163553928135	212.740144708091	235.953921343977	480.697307750405	331.501443647212	322.42449413273	331.849114812757	317.887424907849	398.585545035663
AP003419	26.5139107241939	14.267382530081	20.2098718877192	15.1675483999914	22.4212712452426	14.0322605611056	21.1415558582155	46.1198504219543	29.3133796728806
RPS6KB2-AS1	135.99152979268	138.640358527768	73.313561054906	57.6288275376826	56.5870994216535	80.3793415770828	136.737434099581	34.3385744341618	82.2634969365504
AP002813	8.83526298065484	27.1360336205308	0	0.00500209149630715	0	18.0516581032296	9.15438187474851	8.29153922779216	7.54563117601411
AC004923	48.6097024992583	25.8983523840781	39.4978059423527	26.2874067103759	19.3777525775455	52.169388323726	55.8669772094235	57.2566242210046	33.0732002479145
NDUFS8;TCIRG1;MIR7113;MIR4691;MIR6753;AP002807	23309.9877913484	19703.021231352	13902.1082191369	14368.485881826	13225.3062765369	16910.9003852992	15717.0080470471	21464.7819662608	20243.8664929329
AP002992	17.6248619394314	10.7256790506457	13.1747982483313	0.00541386187917681	9.27719289048282	9.31167692894348	11.4897094084434	72.9373037877371	17.9429345557876
AP003096	39.8683696066698	60.7830956494538	67.6904280649147	84.915520902789	65.9587018121031	76.1280769442	55.9157057706743	102.115789732776	39.6879476451356
LINC02701	70.782025462273	72.4296753679766	80.8681912677258	35.3887368036761	57.4795226726321	63.2869143846774	55.8997362208446	88.4915498158596	34.9597927854367
AP000808	0.0566966481256763	39.490091292288	7.48621783710981	17.1871058734998	22.8731532670439	19.6510059870949	16.008852448285	36.5422876982813	11.3195422701726
PPFIA1;AP002336	6052.29204127223	4246.88990192272	5861.89746414953	4610.8968419366	3945.23162218697	5515.7678526993	4809.90722767027	11070.4157293377	5288.84365265864
AP002336;H2AZP4;PPFIA1	1038.56381256004	439.828464172396	1575.76665954882	754.163330585164	481.129403856411	868.896543560574	723.05219308197	3906.03061724813	1205.64578839558
AP002336	11.0184766157888	7.14193544466279	13.2048315594737	0.00502272719585584	5.02184820546373	11.1657267154537	1.22234410102814	0.160174632072352	18.0355530688575
AP000487	40.9255430456872	28.1247127615604	45.6052323849658	39.4272888108022	38.46681438943	44.4647025161797	38.2327256931603	43.6843126699548	49.6484561554464
AP002387;NADSYN1	6425.0726316139	9900.27523838496	5961.52949950624	6869.33526746813	6441.81312620564	7630.10450654618	6657.18421447122	6480.70601799576	7433.5295693404
ALG1L9P;ZNF705E;AP002495	179.241890930266	397.880408462549	284.851379702455	526.692963848985	326.425660579005	376.349159112111	343.234863869364	249.74351079734	310.157247947195
AP002490	305.247928367805	185.932386001809	284.874393792216	138.504663904891	314.647403586599	159.88800815914	147.160110458182	410.169963056141	135.19787944402
AP000593	15.5145716341679	20.5624422588771	17.8533049758174	24.2603996944649	18.1604522401276	26.1322842293062	13.7348524281167	21.8042292301989	15.1136893333398
AP002892	0.0564062017419769	12.4814630899627	30.6062324947837	21.7327016736654	19.0369085468551	30.881871499852	10.9008062939985	15.1099779829756	18.9074588028586
AP003785	0.040751450531562	0	13.2659727012273	0.00431041935781984	8.5681154796699	11.24255806892	5.7113224420158	0.143704965132336	4.71677407160477
P2RY2;AP002761	6350.80122543777	2127.88387938393	3946.80243637584	1301.08635760279	1551.80276709679	3000.33136143355	4905.60474849211	2681.89439642344	4969.25510469813
LINC01537	82.4388578756292	0	0	0.00589278845483321	4.97222676088933	0	0.0769787659414938	61.9594637266115	27.432590483212
PDE2A-AS2	44.2476041349509	62.6353079106681	15.0020654028742	56.6094574911577	36.3267920438222	18.7212237939801	46.7702690901735	103.172116171063	25.5015470472837
PDE2A-AS1	485.230887239286	41.944087951978	45.0841058699943	104.131347275062	74.3309033180859	55.4826864561926	303.360978352948	925.434779362397	154.1006971646
ARAP1;STARD10;AP002381	42788.6979895915	44865.3226682669	45885.3867649646	32750.3991584467	34605.9477742695	47443.3045664368	36153.7556043382	52862.6786541683	48572.7931196918
ARAP1-AS1	21.0957817384917	352.468661276421	0	0.00662398270686992	347.872041680675	401.269060118615	0.0853913457142141	19.3686527706381	478.561704463646
ARAP1-AS2;AP003065	4340.08501494314	1369.67634722691	3879.11551327336	2356.50315579922	2428.01917032856	2663.31816941633	4706.08797821988	7939.85293616134	2770.64366333645
FAM168A;AP000763	13780.2588471169	10827.3966427108	12088.5658802104	7883.3101437011	7637.63092416541	6199.1707655523	8656.09027044399	8154.25651574851	2993.80318201967
AP000763	193.574656037901	228.892451466775	215.294917311779	233.526099094512	151.326085362074	243.749777812658	339.753274117027	182.911591421054	193.835932903618
AP002993	12.1379590008254	4.41861977944296	10.3460366380721	9.0991416222772	8.43704938486569	1.6220878545198	7.99758406212367	12.1425947291537	11.3629022532687
AP003717;UCP2	14505.8613418115	15840.5636061356	9129.85386876164	16442.9289187278	11631.9844820479	10621.9087268577	13175.1903058573	8593.69486777856	12642.0174147915
AP003717	33.1899900255421	33.0724199181609	21.5975272266056	31.3406638633389	45.725370102736	9.30645971882192	50.1051167422798	50.2901183957833	25.5133047797656
AP001372	21.5947073466747	27.7168332802864	15.4842347486804	51.5454255454509	12.1739051681162	14.9405384889684	21.6326084604715	17.7391589741423	12.2746211956098
AP001372;POLD3	1142.59686956666	2567.88352239501	1659.37439273649	1148.43197100273	1829.29527308959	1446.30002260816	1440.22607431086	900.451044757438	1816.55429904015
AP001992	205.758652242923	187.717529806309	362.926699609927	344.72672093557	186.843876458611	59.7815327285237	191.495866869101	96.9743260022599	159.822430221453
AP002815	6.6662677262513	13.4613596362639	16.0301270325393	1.01753132467031	5.86460630623154	10.2484782883139	10.2772347864868	10.9287814769399	10.3968854611135
DGAT2;AP001922	6240.20369928857	572.134091245175	5016.73013753373	2617.32516847041	931.023272297674	4266.98356862609	1923.82076493627	23862.0729068776	7161.17290167173
AP003031	0.0470213241245214	5.33629018996641	17.0079403349676	10.1054973001048	1.60171184500439	8.46930110648249	0.0755107016306589	33.8011016868679	33.1398555073592
UVRAG-DT	5.56156778341388	0	17.9448056589306	14.1443778767819	0	16.1806451690077	14.896994991788	31.3434427195638	46.3766222691736
AP003168	46.4446984716961	12.4435562251755	43.2471544500433	48.5234491070403	50.7768797281403	40.130598944478	71.8311265586837	49.226973531097	93.6431308640294
AP002340	356.146642816181	172.497717260164	340.334990450743	381.122975498982	389.052645733965	286.465697248228	473.213526039354	486.907959777213	366.890786293502
LINC02757;AP001189	62.8814078023876	12.4545480154966	5.59833712080574	26.2858112827584	29.6012290153568	34.994441611512	43.3834683887068	145.277906608595	12.2527276652981
AP002360	50.9151587364485	97.505264200266	53.5706919021304	65.7122628145663	67.6457718044191	112.099087321572	43.4102771293935	94.0825497988917	74.694572280908
AP002498	30.9892077523023	33.9655807505223	25.363067867502	47.5100835670833	32.9638896254657	25.6082358353996	31.9512153484905	27.3893095893872	52.0381457007827
AP003680	90.6055157636001	2.60825469478427	112.905797237423	26.290679102123	26.1285492882408	47.7925020496361	75.3443454499346	400.239279199349	81.2928380228145
RSF1;RSF1-IT2;AP000580	7941.46931804325	8141.54302051116	9580.21724022404	9496.76558422185	9032.27230082197	7830.21081925587	8854.56266629648	9001.44215569727	9585.76629351015
RSF1-IT1	13.3273729210113	16.9461875502126	21.6113707319067	28.3053020155107	41.5558883093465	30.7915078373008	38.7245815041714	20.5941784411628	23.6261775618543
AP002812	113.994177544907	216.333174068128	302.261561553577	388.701866872817	378.090521652849	272.400805249601	369.980270364151	202.695327437789	236.865766953872
KCTD21-AS1	7.81925966918999	67.1444279079408	89.4117619960593	0.00632959811169442	27.8507732467518	24.0641048691953	12.5641002341759	0.181717408592027	16.0821681082284
AP002985	550.722266347823	233.31636635878	356.323536624642	256.781965292367	195.284004838771	238.531324737115	436.790881163367	1210.77533586801	416.997773684175
AP003086;GAB2	32376.2408326889	3757.76843612474	21366.9894807908	21025.5190509258	15750.6328027651	19261.1963786033	32624.4682361524	68697.7162379691	33133.6188047383
GAB2;AP003086	11300.3647324408	1041.53029916818	6055.56877771594	3613.10236872345	3919.85309350825	2818.94731317609	13389.5854282996	28549.1206207357	4860.45733745847
LINC02728	79.6590221823705	48.2211838193918	97.7770567958782	107.158115755338	119.29303961999	64.925037840309	120.876269010958	144.505796454513	127.661683586192
AP003110	2.27805670770482	2.61592168388737	22.6351919454208	16.1697759312099	8.4165607039974	2.50231185718709	17.9212246680593	0.139375842120255	0
AP000893;RAB30	549.769942284071	193.935093045337	565.00079011597	1868.20636940312	2154.24431795034	1370.21857450183	1741.16669812575	780.387783129264	475.612134124494
RAB30-DT	297.543495220191	357.643543249741	369.489930892105	174.89856503046	372.137674884297	141.894213939024	347.763842414064	302.810484741331	313.004741979447
PCF11;AP000873	14156.364118835	16248.2575887104	16082.3543605534	14103.6184661293	13492.575482763	17772.2048097356	15173.0720333926	21629.7869583811	14368.7038190041
AP000873	283.110863960616	161.794408024428	313.57603437079	107.671432592408	174.599573099634	137.634347830796	261.677425471544	248.902694412056	211.813618957151
PCF11-AS1	19.8351578563967	6.20779756056686	15.0567562769388	6.0709487770445	10.1184834996676	11.9569494263222	18.1881436010822	6.9878964844828	12.2880240244784
AP000446	4.47450902556573	12.5531750297615	18.8706005847955	8.08922505728639	0	0	4.47934531305836	0.0900218353469046	3.80388583374942
AP000654	42.047903789324	50.0720870333759	35.7070925007308	17.1931965210139	82.1771919174564	6.74486350707426	39.7971834975237	23.2095315817481	20.7945238247239
AP001528	5.59598700692979	3.50484811012078	9.37354530558387	11.1244611840045	50.2936944357563	11.0627409016091	34.0415117860586	19.0608210323905	0.910659352249692
AP003120	0.0506360750928989	0	17.9176265273798	21.215271503481	6.71625754684417	25.7817631762961	0.0724162872758516	15.0121592284584	15.1294247643006
DISC1FP1	3.37326970929265	2.62168186245974	7.51227809727028	14.1459678312341	12.7602637425289	2.51547653117958	0.0521975127409826	0.127851223894256	13.3416760039994
PANX1;AP002784	1406.94691140446	3231.28947820435	2111.58919780818	1832.83620027021	2270.75142259125	3186.04254188442	2127.85094771345	813.235247200848	2924.82242246792
CEP295;SCARNA9;AP003499	2966.41980456419	2604.46876988017	2089.0141075656	2139.15109601427	3158.78965593394	2247.67716903577	2392.41563304267	3850.58484247772	2525.74512711819
MRE11;AP000786	1932.33226466365	3819.54061285408	3604.56291234302	3905.25913275912	4785.1289909345	2996.13008335773	2769.81822079622	1538.83728226119	2574.92546627214
AP000943;LINC02700	34.2773179071757	31.2912427264454	9.36104330783967	28.3077122580342	44.0541601130091	22.1894747360599	29.6575864150731	52.8725974151622	12.2594869740034
AP000787	2721.94949785004	754.536995463689	1644.32116977584	2913.52181700204	1777.67170642326	1013.50469688891	1360.36242966072	1280.79623037068	642.048909446666
AP001830	0.0422547038605026	0	12.3003909791614	9.59559963477199	2.47203970562753	8.53648372944902	10.814961740763	10.8650231426024	5.17770477016249
AP000779	29.8555753980155	1.7155891919522	49.8895164404784	26.2852767483849	22.8006667520039	18.7416760691079	50.1021631886729	31.4269991233264	33.0917071808006
DCUN1D5;AP001486	1399.17089909944	2053.76144246033	1015.34539505779	1387.01075470769	1558.65675887139	1925.31625181584	1419.71084584729	1406.39405172399	1132.83580930462
AP003043	13.2877704270074	8.89583585689852	0	8.09263801172968	40.0777781408268	17.2604166817398	0.0648341917170949	13.4454465257598	1.85861305569402
AP000813	36.5517176808266	91.2551116188896	45.1063396321956	51.5605824012187	76.1503346400695	59.8865805970827	28.5824152902391	59.9786422061639	56.7392635859795
AP001001	574.033695734176	396.045041765821	475.710396584253	607.573032579721	498.111059342002	528.64129241935	355.795548679037	214.348927087704	368.788039550766
AP000766	269.934144129776	389.791219730565	550.939163113098	559.048173928424	612.341901667345	422.490572594327	516.554134595498	392.940582459749	506.855164075149
AP003307	162.483439355065	103.727564570601	43.2116230056524	60.6609576826149	70.1468216930204	127.49504224832	42.2787187490497	98.2152970320835	100.236858793945
AP002433	15.0021262723304	32.153263088706	59.7271487287966	37.9121294939965	60.9676035959804	33.8242125791355	29.636330911488	12.4806396968066	26.4745946649337
ALG9-IT1	58.455149596359	16.944065782456	13.1299843726187	11.126846986749	26.2112622846572	35.142190793277	18.2868075783503	28.5813633441542	10.3698744173651
AP002884	32.5932761691145	22.3362030208642	23.0266807219247	24.2632588162164	16.8558893289021	13.6479643742084	13.7187341642062	24.392374192102	14.1721842544885
LINC02762	65.3163925961388	95.6335012139621	221.93671647476	83.9125563990841	138.711427257236	129.145258561312	102.666948738899	170.368182908352	91.7052640116698
AC079142	27.6739565921998	14.2419072492958	32.903521673834	26.2872648535947	55.9509775674318	28.2059206522424	20.5805370267462	16.5537356470994	52.0551368373746
NCAM1-AS1	47.6315310114179	143.961891193186	102.461373673156	109.183712727519	206.478755372886	90.6555407329014	110.577630540325	75.1112774432701	72.7981308114545
TTC12;AP002840	639.358268326742	1362.59872410615	1245.70819136509	1379.93126510346	1337.09142883531	1187.20099366677	881.476882089323	538.987312256551	935.218634049858
AP002755	421.483010191859	1250.81046141768	938.253031259465	2240.23349604223	1895.32226115911	951.015895883402	1100.46358831261	2864.16265778994	1394.779766797
AP002518	0.616635916069524	9.80130795101473	8.90899249416674	24.2530177154782	21.2361478931406	5.47727058670623	13.6872166981672	18.9491405167731	13.7103495428029
AP000465	11.0509871707062	0	16.0217516943674	6.06983249226505	13.5891904486316	23.9387579235466	4.65916174886458	66.0381683131897	0
AP000462	10.3084471210585	7.73309128028083	5.30445917762541	5.39579863646644	12.7541798665315	7.6534790276258	10.6481578686232	18.8037150359405	3.75132638912268
AP000757	123.638493920063	23.1867766928362	51.2434783462925	13.1499205252296	12.9993455514605	17.4318830356541	79.1905875771831	85.7217481547837	39.2218529063295
APOA1-AS	71.9237583107467	36.5885908179023	137.300143698703	107.157648416259	86.2469017224683	102.660077044667	88.948345982382	77.8157552879873	69.0145863938688
BACE1-AS	26.6259713142458	369.33254158758	198.359293235709	296.202226958275	252.03003562429	319.21097019689	188.130535131419	92.9434929996359	27.3814528372718
AP002954	27.1440182929191	78.3454154832122	17.8259164900969	44.9864926257827	35.9094100819832	11.0128601425638	47.3374483913039	51.1567149750528	82.7860970029783
AP004609	916.322208109515	403.179728165018	918.558500023716	376.580917279341	708.711717166893	346.331947236782	512.01302084399	688.721112080753	491.716273277368
AP001267	19.6893212328856	51.0037192793149	39.9580515822793	27.5518522299204	44.0008069761917	40.676564646929	29.3766932118269	33.0637372247372	15.5732251539128
CCDC84-DT	38.7722187756628	142.274318110368	47.9203959270078	68.7457997428346	75.2572723806609	79.5638596260326	49.0851641879225	42.454364119349	94.5854990589905
AP003392	33.2122543646699	38.4293131812497	41.126992244739	30.3321256770044	61.818670948793	37.6350183510562	26.558516684104	34.1380850480939	39.9574380633888
NECTIN1-AS1	20.9818452229809	13.3891008040245	25.4233493316341	10.113804042609	6.67723656982844	15.344581515692	36.3810536312624	7.05259672233495	24.5920357085703
AP001150	0.0455743493381182	0	10.374700911518	16.1583575382121	4.17686060685144	0	47.6840583337652	0.194812310035363	35.0267751194362
AP004147	8.8841275189043	0	0	18.1922337931097	34.1398216285594	0	11.4458212953274	25.6553808057798	22.7219931680052
AP000977	4024.87353555004	2270.9493640336	1831.40071415762	2833.66437301556	3236.58051369584	2056.144314555	1952.21980569588	1789.68170412048	1463.80544751874
AP001977	0.050519070924758	1.72226622240088	10.3445398597159	15.1576072718691	17.9046304241336	2.46510542155097	20.5338004901485	12.4380610450335	44.5202786058577
AP002762;UBASH3B	7432.53306709554	1840.41482811407	2559.08582543047	3036.86552270434	3817.99024132464	2014.54169305089	5569.36204606388	19504.6724264215	5245.33702203354
AP000926	361.632252643714	246.755145491347	234.088711957741	148.613867940982	283.323345954699	153.880516956449	231.509903457605	451.163733119428	175.862770646752
AP000866	128.346502023112	178.580566153035	194.376198190672	202.945787636832	221.178736796597	199.742029343614	195.539484141667	82.3971869718673	165.244459744295
LINC02725	5.60205398220371	22.3485797056499	12.1925850448185	32.3445437417405	33.9210060951758	18.0015401430132	12.5640836001811	5.65947466552283	17.0319412902731
AP001122	8.89857273534127	43.1358619291391	11.2610244337481	4.05093837856431	10.0845531904293	32.8266833628337	8.02756697309959	0.174204855481397	1.85636782952791
SENCR;FLI1	6697.17869634625	7557.69516917193	12908.4068861977	9613.02355367045	7731.52864452143	8611.96504274836	10162.4816324689	5269.54745847186	11625.4867556673
RPUSD4;AP001893	894.855671536886	2442.70246732879	1272.95408487285	1762.06762597581	1898.6541650605	2380.40581777223	1266.92024110719	495.411761444465	1533.79869757765
AP001318	12.7451669473714	25.5538440795624	16.4529682497794	6.07209472029108	14.7831255691855	11.5505558245955	4.63516889479113	4.95693344317908	19.9071463811963
GSEC	186.971404882929	399.701078510494	315.895802077523	250.715463461895	273.992540262023	248.859265508129	301.044283730149	219.734987565783	359.34976734977
AP003500	4.48476031133364	8.90941459032894	3.72420722676654	25.2599584758572	15.2609464566539	0	6.85564451571103	15.9384637067636	5.66068215595876
LINC01395	13.2517093451712	3.51375164272901	4.66912861311842	19.1987643541005	10.9912147486163	23.188252501141	4.64725170355879	4.31609926993204	22.7284402831259
AP003327	61.9521265548447	66.157177270018	26.2855438898297	59.6472367470175	106.675324771816	17.0152155578152	24.0149470753994	54.4381263119331	64.3380772656519
LINC00167	215.64082507593	187.773776947697	204.971487534573	64.7073731103157	114.95865924612	129.953972711312	71.93194397627	256.247236560452	226.966287082169
ZBTB44-DT	32.0713906184947	26.8055335994728	35.7371723595557	18.2018652470136	31.2930335033951	19.6662668473099	25.0482207874708	27.1352323465535	3.7450192130395
LINC02551	27.7138036584523	42.8791402412669	65.8170457409203	79.8597974833909	67.6789912501602	110.374918438906	79.8427252779839	43.8574883645523	103.082505288067
AP003486;SNX19	7918.26983049378	16100.7644363292	9899.85265790043	14107.6593995253	12513.2548410837	17836.3966222622	11936.8600552454	11576.8641156598	14477.4630863304
AP004608	34.3598119086996	162.817150544801	46.0323217867662	94.018133477547	126.066826254947	50.4157500638233	79.7945150355723	61.4331392059814	66.1905336333692
AC026369	29.346809382178	9.50260210841491	17.5682561716898	3.71364925625587	3.84938533579521	14.6317088699308	5.37645603744998	7.79019725069168	6.28706110439244
AC006205	0.613634403967732	8.48370015729689	18.3997151353305	11.1181779299634	4.15201694696926	11.5567787274835	10.8334975414864	6.94656695076786	10.3994453722428
NINJ2-AS1	605.035000353692	1049.71848764756	617.6713338797	562.085681334242	642.719743594219	863.02937665825	452.768915106735	577.092133762215	835.939785025741
AC007406;KDM5A	14690.5868232904	16534.3629084338	14475.6130262878	14320.9707145058	16837.428921404	15008.7399454381	12658.6783574611	15318.3842256238	15550.7451661125
AC005343	242.710338025853	108.140987484405	111.385423509124	147.093222450543	161.951092952774	102.133429134846	260.483228717153	193.672741140229	131.895441327642
DIAPH2-AS1	597.215567282615	205.576702145152	447.516955256933	398.311462882466	400.853686556596	355.722027715314	850.634409299803	747.470336566792	653.41995928286
WWC3-AS1	12.1494608019404	5.31552126474551	15.0713632578685	10.109880310141	5.85466263996242	18.3433237790322	0.0552471298039445	0.135990308685489	0
AC004765	404.819707967762	299.482279783807	384.518410432982	510.521287056163	360.248681601898	397.69449654829	415.085921218652	429.691575125288	407.557435774938
RAD52;AC004803	526.541648483933	1279.4677910273	1136.65695111375	860.312158350759	1173.03298517819	1397.6289926458	1191.59796636035	279.900885371224	931.431249429058
AC004672	13.8947457495097	17.3721373338233	44.6672651839542	69.2382917725969	38.4751767867376	53.9481574226155	36.5054936530792	24.0334348216017	34.5060516925745
LINC00940	0.059785791242513	61.8351459667226	24.429509061411	50.5379131333073	6.65599839785315	28.4207480805363	0.0710373594624931	10.9874703284431	10.3881875658215
CACNA1C-AS2	44.2448613675915	64.4335623581908	34.7695743455967	19.2144710487094	47.3695415942612	42.7501527371158	52.432584965179	26.0945691803001	52.0171098357076
CACNA1C-AS1	39.8878006486189	210.260453784197	69.5476168020064	122.321414284627	49.807060071048	114.750918083168	62.728929378869	38.3700860754017	34.0126100726468
ITFG2-AS1;AC092471;CBX3P4	54.2286069688178	67.9421713920998	49.8062723131646	46.5077868576855	119.382821140493	78.7526506121342	28.586480017074	46.4686125747203	64.3089230987731
LINC02371	0.05790948424311	0	29.1669548798842	36.3851770467482	38.1968852934995	3.35832635032132	7.96197381757236	0.149689533416452	13.2924259530939
RHNO1;TULP3;AC005911	982.208308259	1795.37722968723	945.778064307811	1334.44019243215	1194.13417065468	1134.98830241755	978.407894575945	879.902464967832	1042.07236834366
CCND2-AS1	100.664975901986	105.493643208414	129.75361877617	79.8680506942737	109.938470096609	60.6424406006078	169.840497154082	147.236026154433	90.7614856417327
AC006207	2426.70182188316	1925.8191349636	3015.08904958469	3569.62457839676	3068.27391737023	2927.64408540074	3523.58294075404	4113.94163978901	3153.63796020295
PARP11-AS1	171.458217973363	160.01428501348	235.992954163855	191.068346659319	185.195877882872	149.616064746261	200.718851556819	283.614030073305	228.83968327502
GAU1	0.0509525047477188	0	21.7026820475317	9.09975453018183	16.1696155510576	19.7333064541783	22.7118300113104	0.18168322972684	10.3856138228384
AC005833	0.057697277979111	33.1512643957732	11.2519669849353	37.3946825503299	18.5802342024405	0	8.92122316967512	0.108823529561078	2.83081587986996
AC005840	48.6624270196284	46.4903937164076	82.7951627102494	40.4394864870002	1.58670455233651	69.3235281288596	24.0318683083321	38.3273492962434	76.6216496974443
CD27-AS1;VAMP1	2417.88215198267	6815.71806105916	3557.54740099529	3498.86411903535	3708.45249505155	4513.4747054586	2695.73836891026	2339.48906364041	2752.69292217512
CD27;TAPBPL;AC005840	4349.01763028563	8999.09632310389	3273.60488761176	4351.08608869394	3837.82119847933	5956.371272724	3720.87010981745	2395.46944733255	3566.87410714445
AC125494	33.1301443779208	17.2530429767203	27.9037594257238	16.5157239173988	15.7291392845853	23.1018814580194	16.7617027940104	7.0503735255669	34.080221003359
SCARNA10;AC006064	118090.791753097	95394.7164324589	42406.7638962611	52195.8212379331	44500.8258354392	61173.3991587227	37832.3139073681	70401.6750796199	50495.2332156584
AC006064	114.493506977147	77.2878343051494	267.328834615145	113.985254343522	40.2733990044649	62.3268293562413	161.141525974377	605.06000815069	248.92544618274
U47924	64.8707973806248	83.8112172097269	38.8373452792441	29.6600710309939	49.8727343067283	62.7589969452373	16.4405074982092	71.6644878566047	43.803127635778
C1RL-AS1	954.549564218154	894.05404680707	848.941705110361	1559.87523117599	1357.40564252262	1145.21781398855	1001.23933897261	1089.96289145353	1699.30293307142
RBP5;AC018653	495.531143328372	400.510947681526	463.482845246211	788.527557852502	575.086140123554	484.898829739913	794.775557607937	333.0466507744	1009.01095488519
AC018653	0.0556982432218796	14.2886562623395	18.8120817794844	14.1549763301023	29.3240606184683	8.95148721761702	7.45769719943589	4.286729091277	19.9085073625034
AC006517	170.089666386348	16.0163180879046	109.111265913996	7.08467630751567	6.65136610344866	36.71230397501	10.366877591262	123.60105762589	55.7861941176009
AC092746	480.018197658415	235.086426978351	768.168321721468	368.995470220538	264.634581917885	675.594981319713	471.051209253092	3138.11925023596	1338.99235539328
NECAP1;AC006511;CLEC4A;AC092111;ZNF705A;FAM66C	4447.43729172172	4652.83270167715	3955.23627881977	4189.33460045016	4354.59660848683	5225.84464364275	3945.54703529421	8061.38975492561	4469.937260851
AC092111	8.92230549495582	16.4814256457127	43.2655843148582	48.5195703052146	44.4544514110474	9.84558484136482	1.22370768603836	4.92677171557473	17.549739581494
LINC02449	50.9123476853033	35.7059957008502	19.7007424102319	102.09806086449	116.004274785426	47.9158356846594	43.3321284258878	23.3725392014311	46.3401423219539
AC092745	22.5219346814474	25.0115581099767	25.3721359598008	43.1277715968411	26.4741512902565	37.3358519820077	29.6905312128501	35.9655976483761	46.0303577034717
ENPP7P5;LINC00937;AC092865;OR7E140P	1216.63819472106	1354.57954620783	648.681203619365	1095.85817580762	713.724133274093	915.125888006056	654.61487703044	2157.51638366651	721.483747107441
LINC02470	315.164126839154	371.145875014825	179.555974280479	40.445944878649	131.012252798191	273.127688010521	120.865694394886	0.217904639551072	36.8410832859496
AC091814	290.821798190329	164.490422771437	100.563689338098	128.393845906934	233.456637726196	289.950304166889	156.29597610879	496.127974176955	113.439094895855
AC009533;LINC02367	37.5428491446362	18.7440762819878	21.6129918053532	4.05146890280674	36.4493206999367	28.2042952690844	41.0020296762266	36.7640330566498	13.2059169019067
AC092821;GOT2P3;AC010186;CLEC2D;AC007068;LINC02390	6201.70224621309	16203.5415169137	17132.5098974458	20327.9687854127	20726.0830534249	10917.8699546322	8307.2370990811	7880.27819538069	12301.6022808745
AC010186	8.88890562759189	24.2306420964491	9.38050387348811	6.07156772742013	16.9479953898787	5.03647464706874	9.19376946335609	39.0447024051726	16.067220255256
CLEC12A-AS1	54.1638901390627	54.5733963657703	28.1805914988696	31.3427075875844	34.6367437475389	58.1894744838662	46.7648710937681	22.0413498589565	59.5871220246677
LINC02446	179.258290138379	1278.69856668408	181.406696534971	619.706381982324	731.576107062197	247.953748259088	582.667735118966	570.10187386598	443.48940052184
AC092490	103.284106058301	23.1815501369812	15.9408268692504	34.3765648343196	76.620829418196	46.6572967928393	30.8188215073722	21.3162351110585	41.1406543810945
AC006581	3.92280242777515	8.03586108734804	4.20252407847167	10.6127539664302	14.0519031120405	16.7551874535195	7.46033777457679	14.2280485188887	3.75071468789814
KLRG1;AC010175;KRT17P8;BTG1P1;LINC00987	1660.2395470502	4449.94002296049	2267.64326378763	2496.01219040937	3461.5548918144	3479.39634111411	3051.46686745829	2515.36810734729	1343.69616044216
LINC00612	188.101421653326	660.768434158264	266.97147508568	416.509848912516	907.618164540032	319.868472746448	459.48244788673	400.951538992227	100.196369777516
A2M-AS1	628.300324069499	1310.73077899557	561.236426453671	1163.59307147521	2527.21115540657	1247.86307856089	2436.6944733672	1006.7907980136	374.42593133118
LINC02598	0.058620774589885	32.2244165656161	25.3850549041972	31.3357870767354	27.0776458701319	11.0454629316514	30.7158897185286	24.497007826604	14.1639654756304
AC022075	1091.74764928211	5119.62744902678	2380.46109709734	3082.35546450065	3739.7976528736	2131.40329902971	1955.65304330551	1568.7792326763	2147.50839723754
ARMCX3;AC234775	2133.60373260411	2140.41516000284	4149.90083470119	2244.28835910093	2347.68576222405	1496.69043245706	2895.25725391578	4164.23064230127	2006.589489026
AC134349	101.767720753962	52.689385712298	95.8860931519014	124.343837247763	142.138689284076	101.805329640742	92.3606142142345	79.1691054301026	61.4450362074785
AC078950	7.75414554900668	2.62209811534193	10.3534700595581	8.08831901203828	11.0381568262215	5.20253723085249	2.30861661034719	4.03127663311813	0
AC234775	81.6872533050941	10.6551005844205	17.8285975636354	31.3416485709091	39.7526806081806	35.0002332162544	53.6105195130656	60.0107322901967	70.9358961469609
AC008115	226.421821536256	179.491829894783	111.853354827589	147.599285187928	149.241314970561	103.669413041856	81.5934431092093	167.295618112908	129.786795102275
LOH12CR2	0.0463576022705992	5.33988977125622	11.3185565790902	0.00487521160732962	15.4208731701543	18.838880604015	0.0734146810850493	17.7072999994839	24.6178227646519
AC007619	15.4761236266362	9.79970599776244	7.49292240942348	14.1533809168158	19.5159142919132	14.4842344497195	34.1180811074891	13.7901202715995	20.7990220311815
GPRC5D-AS1	55.3207874276605	50.0405984271583	46.9887590276083	94.0106296674857	53.2479375610354	71.8936763099559	53.6055565780803	23.4149466365519	63.3642024283512
ARMCX5;ARMCX5-GPRASP2;GPRASP2;BHLHB9	418.124269794056	610.668005613232	611.106641774468	523.66811267228	564.087723728785	559.378450439035	434.489314297087	501.989825597605	445.377863925228
HTR7P1;AC023790	755.395382589052	660.745321794693	604.522781544008	430.663977728188	340.747067001462	724.448052413046	624.908148780585	607.057115132322	591.004210667873
AL035427	42.6411903874311	71.0599930705947	78.4983965163315	94.0156758986809	104.496140039572	64.9742721868645	54.7836314939445	110.281072784043	58.1395394762394
AC008114	195.817831285286	208.280244067724	577.330633701355	284.075220048812	186.831240687521	455.926423909228	155.171020932524	144.827044405525	580.659008571786
PLBD1-AS1	71.9747689244241	649.205408156651	395.807464471597	492.323777603327	220.654024477854	680.885231896638	221.308887202737	241.652916483833	739.51104579676
AC010168	6.65389541152649	8.04698645549945	15.1008801703424	7.07785191710222	0	11.0851089981625	11.4322947738041	21.602759703554	8.48849825570429
AC010168;H4-16	2102.60562281798	3715.04567598577	1539.95927808122	1531.57713995494	1086.6620602873	1637.01181929402	993.29267650672	1746.03458758588	2754.62878221714
AC007528	5.49357852610256	0	7.57228844725653	0.00391334884594396	4.241011724036	11.1598109759204	6.87205793672894	5.57942926366943	8.50860080222279
AC073651	21.9788894892434	5.31675054673516	12.2342636927932	2.02861998327689	5.85668883942638	7.63550536555021	21.5654326414426	10.9826822332961	9.43952632915257
AC092828	44.28636571335	18.6997696110941	98.7507525405415	93.0014694206078	67.6530725363184	91.5098389961826	129.927239367063	69.6837202959711	63.335196146103
AC137561	14.4516272801621	51.8684915565615	30.0597875093225	80.8649109469466	44.8113672430246	31.6801274678011	39.8223387309102	13.8236268200041	13.2100193571249
AC053513	8.87121201152149	13.4343074885694	1.84231094572106	18.1890809852434	9.27509562569544	6.89244975487859	7.90803609198044	0.132568806291971	2.8181132164381
C2CD5;AC053513	4673.07878072026	4458.79706351618	4273.00816239725	5056.7195967554	5537.78525098971	5139.46050148082	6901.15020213529	4650.15784895098	4544.64329553223
SOX5-AS1	3.38896715758985	0	11.2595848104126	28.2978536651023	37.4420037507166	11.8839046676437	22.8484343043586	71.6404583430274	9.41969846487228
AC087239	285.350706940685	169.83126922447	403.371275068031	173.886100103868	204.62056934672	133.32877976445	253.199434781502	651.587716630689	291.23905020656
AC023510	163.10232231764	64.7627334520786	126.451007029544	108.172541498765	129.398809606842	136.862869953117	79.3133577303373	147.240217408669	108.263907513871
AC092794	87.294508443157	20.9426767582544	36.6429775797181	66.7190252444741	44.7884481938866	29.0096164351505	34.8317293969841	87.6324262752892	39.7015136978466
OVCH1-AS1	97.401498939082	364.861866171144	223.751910776736	237.571058472415	206.326739484295	821.376851659575	140.350305637036	163.903761048177	173.963363041322
AC012150	118.809668516265	14.2263557219795	86.5089269767329	66.2178049195776	54.5020081116037	54.2602763633555	76.9719922046721	48.5804578073923	107.829654064035
AC009318	76.9215855619306	61.6294602742054	236.282112396021	134.960056016611	103.136938053622	131.51796262157	110.341286254339	48.6580837586131	160.779528800728
LINC00630;Z68871	212.409907845863	251.203668675336	405.222548870713	403.362347323122	332.360936909922	289.955322106694	280.514544354905	264.646181105562	193.832821686368
CCDC91;AC022079	7673.76540203518	5308.16908896676	5584.5286491367	7693.24767499851	5520.81855058777	4523.62889675338	6071.02642164382	4708.8044389358	5738.03261296118
AC022364	148.1456869131	96.5544214080708	49.7942891410564	47.5206037114244	132.840337027429	136.030449286963	153.875146400103	54.7714867663284	77.5205050670069
AC022509	2.54307038314515	2.17729332859109	7.04892107663781	14.646745603364	6.96987291412652	8.9809162152799	9.12045291783606	1.57385157708092	12.7910672975289
AC022509;ITPR2;AC055720;AC024145	13675.2186433815	9243.92940310674	14984.2547245429	13797.3022662867	12803.3289936122	14437.405422408	13001.9009115912	14326.7173358293	13389.9940681428
AC024145	2939.85581638016	860.932831339579	2555.35440633358	2741.66620229399	2348.55385287075	1760.1351532388	3018.4039194239	3617.34660963074	2201.39168490033
AC023051	40.9871516267867	22.2744497094847	142.952339123333	114.232282644992	98.9688753057024	71.7833231853773	170.947674107223	86.039706802738	90.7667556861581
AC024896	43.2131312483538	95.6193279905263	141.016615372832	305.2886877492	141.216857430377	92.3972755175945	60.480012654691	26.1683761453705	123.914962591594
MED21;AC092747	3382.32801244724	2261.98621175481	3954.30437275378	4388.48734193519	5152.17521995043	3371.61313434803	2224.79553273701	2234.42867445635	2914.4063858349
AC024940;SINHCAF	4783.67269997142	4782.47343834519	3836.77198294808	4705.92370687714	4412.10031673798	4207.21389466441	3781.29742304622	3365.20608239879	3641.58193385842
FLJ13224	332.937970437334	371.937627020279	377.003039486628	411.451176514371	278.191084471224	313.039974251233	226.969068889474	334.158502028144	285.572068886515
AC068792	11.1130301609513	43.9576106727987	5.60087463679344	10.1152464210229	27.9671112344637	31.7406613204932	17.1330020419523	21.8067999019628	6.58444270565069
DENND5B-AS1	19.8814200229821	16.9932141438298	9.37567999609878	10.1136752222085	18.6322141821165	24.1294830230796	3.50459233006859	0.174327084830152	15.1466300434619
AC023157	779.660066686122	182.324339195372	680.715435748157	227.46764972853	262.941876630364	419.861577476629	442.525923425183	1846.41520787358	770.669696835685
LINC02422	111.751373493423	130.510446050862	195.568569665284	161.750467203892	162.37678407197	179.550828050319	146.037031753749	421.236767831165	294.092148495435
AC016957	78.5949963675843	234.296120151798	182.392670017268	178.936219012419	155.587925632158	225.886895500071	150.528048470715	73.872904013926	131.43070032989
AC048344	8.89126982371289	12.0489636128538	13.1549392084903	16.6789251958295	17.3682585273899	13.6966148384383	13.6730369444317	11.6297615422123	8.01749662810621
AC026356	9.47862378734926	19.6048957237269	62.0753389208163	56.6097671718417	70.7208914365894	23.5514718030203	10.3321061027846	17.7789947503749	22.2292592252309
AC087588	41.4063756360307	26.3715962094672	11.7171549717747	20.2219801139127	26.6361491680115	40.759613510562	18.2818706191739	17.8351418502724	11.3180673259653
AC046130	35.0955044797242	2.16852103769141	5.14166225008574	3.03936520508243	4.99713682394796	2.09348309680227	4.53737783348408	0.115155102544852	6.17719847460913
YARS2;AC084824	807.440712528423	1141.7734614118	857.415234077598	933.097813333941	827.083239776577	887.815294608422	613.532579468492	491.232057584686	1046.82408907621
AC084824	64.7366174559895	60.3123400852517	59.6778092218517	114.737001104202	105.75854676965	91.1131243907534	89.4952929550354	37.7238570610026	82.2703634475368
CPNE8-AS1	2.27214562298288	18.0185627398699	11.3031154503691	1.01740314151995	5.87517131822021	3.33349857383479	1.2268029624021	14.8863676883383	22.7592893279875
AC121334	8.34976373826432	27.3455873195862	7.01690190507797	11.1244421434222	25.8883307625221	38.6842188861321	14.8575656520455	7.70955991626816	8.4807532891384
LINC02555	68.4014252147306	7.07786146468948	12.1851484021	34.3705519332821	22.7871024414434	11.011800605672	137.997976449585	184.059450932098	246.85161092637
LINC02471	19.9621139869548	1.71569996900839	131.849296022844	0.00628429517325557	18.5227460364874	28.9810447158803	58.2091314066972	71.0071664571619	160.822841480118
LRRK2-DT	248.862364890523	145.684506156611	427.832069866893	115.253699621895	230.019670465584	318.994380372965	152.894532202247	287.929597287763	679.015151032348
PPHLN1;AC079601	7261.22920828758	5493.24034571675	5845.89041472363	8945.80057817013	7095.57564156594	6266.76332235626	6224.98091096408	5111.20316181791	5333.29620411614
AC079684	308.575477684459	139.41682264442	247.252277914603	347.759804047953	274.853347618418	250.555556568264	179.105747451131	210.229106691636	626.06728276978
AC025030	5.53827572776244	0	3.74140408702662	6.06558865413787	11.9998935781126	7.67650973055376	9.12091578095976	1.57402833678245	14.2192125046948
AC025253	0.611074328724547	6.24346874730956	9.41873424777521	11.6191404412902	5.46034619394351	3.36901414940208	9.05114540995998	5.48284915124519	3.76565029594189
AC079950	17.6343846038983	0	0	0.00546853957965698	35.934777165247	18.788609876701	22.8051329601965	20.5006186056583	21.7468309435936
AC008124	2137.99620240378	2666.20575385651	1678.16740432985	1716.5779039916	1721.00181354202	2237.53675842546	895.219883347556	1049.11105907552	1773.04836953279
AC009464	30.9569456861825	2.60767197304201	24.4347662114089	59.6289366501426	13.4469627196422	17.0734955941903	34.1037292317187	9.74545516418188	17.9570690884322
SLC38A1;AC025031	18471.0966913107	30329.2562430803	14659.8612139198	33570.2644019016	30074.6433371032	22268.5288835091	14103.4750281777	22418.2375394097	15868.4605306647
AC025031	54.9564327466585	51.8288041482888	41.34081098233	65.3743459463058	96.5048014307434	64.4882309552578	32.7441303361407	33.3302366928481	54.2218204751422
AC008014	97.3904380767783	148.391549302241	156.053993656903	209.262765993086	260.564265121802	186.463833221527	134.598951099253	181.410369758485	160.749060838088
AC008035	46.4677841170411	67.9934185848369	24.4098151273799	53.5793612228291	49.0411450774452	30.7315950862722	21.7475999732738	96.3357677136473	29.2904234369434
MORF4L2-AS1	55.2987740320989	43.7866935239235	70.5363233928877	47.515704301979	32.9148275946786	58.1828083790098	43.3596076046321	64.0011091194401	27.3946670108825
LINC02156	12.1821137562174	9.80142707850722	10.3249665775792	0.00565593563032873	32.3928753091202	0	9.1415447213166	30.5245921027561	0
PCED1B;AC008083	2166.8209344198	4132.45091212796	4958.39669306755	5659.2372060994	6181.41395019734	3903.65261533793	2127.87107684042	1679.32888193404	2762.15934219741
IFITM3P6;PCED1B-AS1;PCED1B	3374.62673319522	8685.19375750162	6306.57353070488	7259.55663119602	8517.27239385753	4939.36247932688	5147.35312597636	2829.21295008992	3512.97018340653
AC008083	3.36718798076672	13.9564608732365	6.57364734865668	4.0481824799582	6.31884577998065	6.84810324138386	4.03760951664264	4.85874481369993	8.04966050391301
AC004241	45.3651296781464	66.6473765334916	55.4739635131508	35.8923374882646	39.7048040588844	64.8059235986471	58.1594625293568	54.9364461004634	42.771501185009
AC004466	107.625145192366	79.5608025426248	66.7336592193928	96.3749369131238	60.8349222088243	94.9585232248101	40.7522596358285	72.8164765116831	110.027903019091
AC121338	1321.52090733721	82.1742210501984	174.356358130803	638.4064496259	426.61837227727	617.473912092412	1050.18977572146	1304.46189132844	249.131488135779
AC074029	16.61510568004	11.5736223051739	19.7394653429694	18.1985253618839	30.5346173861671	37.6687212424375	29.657950148192	15.2016723536534	34.0478306153945
GLRA4;AC234782;RAB9B;TMSB15B-AS1	13.3526235802683	94.7681370859294	94.9532490442706	105.136770196502	150.649574587295	65.042384630482	57.0046983370733	49.1435193107653	28.3402409350959
AC011603	418.457756244106	664.689391916204	274.814508999582	322.155955204683	296.509254810284	515.795544771786	567.801895455098	285.675433555725	153.469288663762
DDN-AS1	174.766585203402	354.19007275028	137.243110910332	94.0236025473601	123.41092122259	88.8762614919663	271.260388866637	141.916079645948	98.3198130049007
AC010173	184.725839808483	104.548350307208	549.199458795627	75.8278797314294	58.2419465920351	157.299941690156	331.799982365164	342.277546813655	225.989882180874
AC020612	21.615296875268	35.7620279141124	31.9570506642397	46.4992446239628	32.1166258045239	37.2362227710499	40.4334821593888	18.5795594213402	21.7298375939285
BCDIN3D-AS1	28.7999466887847	98.5305631801523	11.2393019142406	23.2573244583984	44.8245671443603	49.6329432975213	44.4686147219072	35.5447887511039	32.1345089505994
AC008147	11.0821666841033	15.6635871099406	11.7427095427907	17.1828110467912	7.54247896405394	11.183223751012	2.35681040851753	7.52021415432887	7.56277529561851
ASIC1;GPD1;COX14;AC074032	1333.94063229867	1948.21311631983	1582.27124196404	2791.1980228793	1694.79128875467	1857.77824829156	1027.46649398812	1095.42627281897	1079.88594174965
AC008121	2.27646856629909	14.8032944082555	13.6532185757583	9.09983946506768	7.56988050051352	8.61181727138961	2.34631948593309	0.143255616898649	10.4409734500902
AC139768	49.7424155183683	44.7174833130394	17.8275700763272	35.3845956001517	41.4437767320384	24.7801442361895	28.5095046197658	5.70995024774145	47.3269047735295
AC107031	0.0551763101735041	27.8186631527347	5.60526231702142	18.1948897003651	20.3517874191764	17.2131175240905	11.3905848485044	2.93821801389938	6.59981363874815
AC068987	5.57673387625508	8.92426616521393	7.50416654735669	12.6343804075525	13.5811780521019	8.10992174655166	14.1679716121305	4.25967584036556	6.60503649301259
NR4A1AS	29.8161881379298	3.50232208842625	34.830740380467	12.1363880063986	21.1368566349697	2.46400847133174	75.0704707204495	28.745436284149	34.0360627653722
KRT73-AS1	21.0894513462348	110.948707160563	89.3356832905179	38.4213256355952	69.3451235356267	35.8709552360482	80.8560927943632	32.8882564175171	42.5414512823056
EIF4B;AC068888	10381.4472909212	24605.3523406878	12822.8040661279	17058.5933109488	16201.4301527847	20681.1397972704	9916.24689359884	10286.513460484	17555.4721404194
AC068888	1162.45417484015	497.941106165575	864.92914799387	1292.98931524938	1393.79700057327	838.147372737402	957.889127336369	1539.82569405433	796.194603589457
MYG1-AS1	65.2698684666156	92.129146419288	54.5115253344362	70.766065237182	54.0794053452763	20.4231196124421	86.6350074147979	77.7327644812421	93.6346393106769
AC023794	14.7100388740517	7.30284038709305	31.7377591027051	32.095811439784	47.7042372599928	10.489898192949	11.0971742930924	4.60214814892855	9.21698386839614
FAM242C;SMUG1	130.586693330324	515.949115033007	286.732555994509	351.807431347138	414.430503588925	355.846300067076	271.407447079314	163.872117249086	295.980634935613
LINC02381	8.9233664373544	21.4081258802783	35.7228340100332	28.3093892415958	78.8892559647486	10.2559647897653	22.6239245382985	6.94554789526974	0
PRR13;AC023509;PCBP2;PCBP2-OT1	31972.6221287911	36471.6423791571	25291.1914749137	29986.4881825823	25234.5303926267	30464.8385346096	21005.7954400931	27714.9265828187	22683.5572329014
AC023509	40.5790353034532	49.172762579934	48.5728080762234	48.8623745027336	45.0866715705336	23.0090277542759	32.7444341261179	89.6327153285517	40.649659239559
SCAT2;AC078778	185.788741428674	134.095264803649	103.393688679771	144.565283101022	154.76631741485	133.360419626303	144.876026849395	411.479556168711	121.011676481418
AC079313;ITGA5	447.955094111752	894.230472097383	96.7906667760682	635.875333577783	83.6074457728929	721.02696167765	215.619864802129	1422.12882531493	175.84504300283
LINC01154	20.8749489364469	16.171831535926	3.72843931157221	1.01757457027326	3.29544537970784	3.35396011445659	0.0615981139735595	13.3362605561633	10.4247198340492
AC073487;AC023055	1365.94316875521	970.066277371779	844.243848064718	907.826340175529	1175.55826151588	500.255095894095	960.181635467667	2240.69812408557	804.702001316071
AC034102	19.7164316081097	17.5778740215876	16.1308602812252	11.4616837179408	20.4577613516038	9.20995373330603	15.3875264488104	22.7286703609461	7.38071148374381
SMARCC2;AC073896	7564.30538943463	11352.2684715952	6727.75649783833	7789.29066186525	8480.01573309737	9121.75224669208	7903.54223106705	7236.40070578892	7768.2741260703
AC073896	73.4137462085313	167.55646004941	95.2562211643651	73.8032591471884	130.265540067623	150.737117713746	14.5484458155218	7.99814982616493	106.570180041688
AC026120	15.5468024868213	33.9698206898653	24.4228531884646	42.4567663323685	48.2775762365455	28.2429550842904	37.5477435530004	0.19806901218049	28.3757810787415
AC137834	10.9969277303462	20.8067082517388	0	0.00483474447168453	0	3.36087180911357	4.59947350745172	15.8343641205654	0.914994842434792
LRP1-AS	126.998410946363	28.5544046501443	17.8221689681742	48.526683307984	34.6087004863211	26.4246743853997	100.234294619355	43.7789174152934	63.357282805756
AGAP2-AS1	50.9383439007634	145.795131921199	95.8907704076819	93.0077988174464	95.5517099288815	132.594661876801	88.9863096873387	114.593742492149	103.064242378238
GIHCG	162.562859382209	265.687275261592	64.8358984540192	96.043149460414	47.2543690254461	185.731644455297	27.4709719203935	174.322023573303	30.220332521347
AC126614	6.68451661137373	11.6136926691848	24.5123044130615	0.00555419153472059	15.2588387266162	6.78175768026948	4.63771550910518	28.0408480659399	4.69831849355483
AC022506	34.326561632986	68.8962313233628	47.9446548348845	50.5469059052479	32.0732873776527	19.5768649517765	0.0819558297599023	62.6693172975633	117.348369562272
FRMPD3-AS1	0.0484687633723393	3.52367690114474	0	19.1916236883569	15.3675687685519	0	21.2583655197102	0.140893209526896	0
RASSF3;AC078962;MIR548C	11360.256272269	9394.15224666513	10459.256382312	7454.67262486155	16050.1380926507	8213.37778788717	9986.89099036525	11777.2108027426	8624.05679226106
AC078962;MIR548Z;RASSF3	5628.71080142555	5483.42023449617	6080.94215451063	5510.63311217295	7137.89424090701	5582.46035276616	11559.3154408901	7385.07843575236	7765.43673759924
AC135279	796.188729410934	178.754155097443	348.79226054248	236.564779628653	220.65644977459	301.835443795266	521.152281194858	1019.98303984356	469.011965593305
AC078789	12.1491836649161	5.31562853574399	23.5934842201474	4.04967057728226	3.29236566426446	13.6651019482024	8.0493085221298	11.0241351158699	24.6245035234661
AC079035	76.3649209982598	48.2114858523598	164.554423413047	149.615998499866	137.028430474416	71.7886087140435	119.71124985619	91.4569201365222	115.37142434383
LINC01465	465.631025182159	420.222417124361	489.836695991753	324.514572094748	242.645826213068	329.228788178968	248.669845246462	515.604164721715	791.528379297531
AC048341	1339.95949409303	761.271556674252	991.856215341156	1175.72247548543	1156.94291360834	1075.51794189486	1164.83629089002	1202.41226121973	998.565293526482
AC026124	199.08386312475	136.311365472666	259.982836629627	154.676354652562	143.301890244845	171.038204308603	110.680346577434	122.922404417896	316.831699677294
TBC1D30;AC078815;LINC02389	264.369158327997	361.22964705428	249.125708765795	274.977466769698	340.838288407453	390.858945702231	231.556665306043	394.23849968912	539.971585876619
AC025262	11.0374103415111	0	11.2970362960177	5.05916937042701	14.478273028902	11.9327801560309	13.7080488614637	24.3379976973049	10.3813100233327
AC078983	16.6279850048095	26.8353789286995	28.21611899641	14.1580663286433	27.0835736987892	28.307067457349	12.5958565438018	9.73067052572781	20.8082903652334
LLPH-DT	4.47558959175752	15.2658112583211	6.56190782113487	10.1090609139467	8.43520457468709	0	0.0666887737724418	12.1949818827768	24.6821952453326
AC078889	11.0108836685344	4.43115028084367	3.73447540491776	13.1336064505442	2.4535842312645	9.39621459895129	13.6328641153119	10.8892432031342	3.752575742531
AC073530	2.27374496192991	1.72367155988199	27.4119803891879	5.05913706826434	5.01050736335552	0.833624885001845	3.31356715166023	0.0565562416969259	0
AC078777	414.8112265773	634.806130232669	459.718752134167	701.590026555198	668.980938903655	401.975415370464	562.120119405131	234.811773997526	424.582365983869
LINC02421	8.89550040743058	23.3059730649908	12.207121682062	22.2354633047647	6.67956899276417	0	0.0572962954732703	4.18280165470679	17.1334123784481
IFNG-AS1;HNRNPA1P70	236.77064996906	604.378472926912	886.585069342648	1067.54550338485	671.482105459738	1202.7257557561	168.871211166002	417.556847372539	627.890533165126
AL109946	34.2502589015957	25.0267294015047	15.0144479988857	17.1902516976811	32.1767187823257	20.5064421733313	1.23176210682025	12.4534857699959	52.0987192493953
LINC02384;AC008033	2874.66987014646	4284.46702536254	3294.29827806697	2614.29465599256	7050.05437027155	4062.62810932959	8426.78993707612	2966.9979580541	2892.62974595562
AC022511	6.64171108801239	0	17.0181461266054	5.05745312661721	3.31430605914556	4.24662943301586	15.6974053311151	0.138348380422788	0
AC020656	1627.01872232718	2782.02583684124	1902.88250050947	1073.62321627359	1331.53067405393	469.877976441275	1680.26315806603	1658.03934083826	2753.69312313705
AC090061;Metazoa_SRP;RPL10P12;RAP1B;SNORA70G	44607.9205435223	3322.34769625504	22489.5532435995	6592.34397447555	8055.37938789234	9655.38520293604	21563.2791068789	16041.2813254715	7737.04532066839
AC025423	24.8480220502079	9.78212397048672	19.2738099665586	14.6614288575222	19.8816618334547	12.3236118410088	35.849957528582	32.61635327675	14.6320880575612
AC025569	24.4013753464818	41.9805851327132	64.8728469241878	70.7641103734515	92.2781695444113	88.1331517764076	65.0179832546816	27.518962466665	92.6895622574191
AC083809	0.0434136330666521	4.44856850980372	9.43848440768068	8.08344219410822	4.19111942826815	20.6025870940591	4.64556285644373	4.31217818281866	22.7333320380158
PRANCR	854.931554261347	705.447434357854	341.244878015912	492.330788395229	630.901190788002	432.766890367421	376.337932373131	568.704869268049	362.157997263725
AC011601	23.0864530526594	8.92083768822615	5.61357614507533	6.07026647051902	6.70750763985489	6.06627986087926	6.74496540751011	0.114989243014713	0
AC121761	155.404209235285	157.357070684848	77.9986752039976	192.075613115244	163.651052352547	97.4431052569647	167.03665880473	169.765777532598	128.594509783753
AC073569	1181.80386489511	711.20243680438	1059.08652084822	982.634560955931	1148.92064338752	834.309223541576	863.245928873454	1045.53778234646	1057.20758609062
PPP1R12A;AC073569;RNA5SP363	16485.7153565935	17342.6012054367	21913.2258589123	18001.8008376042	18361.3966495334	20397.0996550564	21420.8396084476	24038.7666400154	18503.909336038
PPP1R12A-AS1;PPP1R12A	388.204873922802	151.035096028269	544.401560819101	338.664856722488	171.59347475986	969.955888323461	213.342595467478	327.606381233668	1379.72257648551
LINC02458	106.212273731832	29.4250189409953	155.134456377097	170.845611385964	192.055395658825	36.7557580189001	76.2466374080704	34.1823545659328	9.41704732160109
LINC02404	19.9633980621562	21.4072192081035	53.6212034471358	24.2669913087005	56.7638400534977	5.8814189927543	44.4392263489525	50.3099404245385	38.7729315769281
AC024909	6448.21379345629	3358.160354143	4320.96631340941	3568.61919774832	3195.91889676853	4958.14650082384	7507.75249496096	2523.72137971679	4451.03044090836
AC010201	23.6282529287929	28.5964650122687	31.6505917537959	30.3289798952796	35.5394787827568	27.9086833235957	36.4784245226901	30.9593988103583	31.5156982694752
POC1B-AS1;AC025034	1468.83126562402	974.5150970299	968.34025769876	1792.39184240239	1423.34591696501	1023.73000008949	2070.75119734433	1623.21123449359	1121.48824787757
ATP2B1-AS1;AC009522	3835.51609394069	590.029062912381	909.107106145971	571.188030340765	793.204092000571	1218.72474758001	2276.05840546506	3557.12199420152	938.968068273455
LINC02399	36.5022510194502	33.9641646821061	9.35939008293835	46.4997582077009	46.5638969871682	28.2226029381242	26.2409473371003	36.7017955131983	15.102578813479
CLLU1;AC063949;LINC02397	116.203337931195	217.234078932565	365.746632121399	359.890225900086	245.234581582305	407.220003241671	127.799002633972	150.235520050166	331.928931154362
LINC01619;BTG1	17450.1441664721	6634.95870454884	9505.91813274174	15996.0944469511	19355.1959614689	7619.73599982066	11380.4328468443	55247.7088326128	13240.5646329328
AMMECR1-IT1	5.59193086054173	16.1012210749898	19.7647856791309	18.1943700648514	10.0949229199937	11.2178793641725	0.0599673614059753	5.51888815643517	7.57105624470936
AC123512	64.0706105229015	16.0271856901056	30.0668180757346	29.3207970550857	49.9418977933346	21.278036843707	57.0617613224634	183.447952724708	32.1167189957047
AC025164;LINC01619	2795.98179292231	781.371215365578	1461.00041701068	1053.40339669902	1311.67690837537	294.966345117298	1181.39916649947	2258.59249100416	1658.63086651827
AC025164	317.40461636588	103.645042091372	236.913521137587	219.375963045236	329.887555211784	135.918936513555	122.092473816374	444.244230442761	196.67686016841
LINC02413	4.48956899173652	3.50732204677346	16.9324487180985	28.2940144609939	15.2274419905096	15.3931939867684	8.04937743755889	22.9857831513329	11.3316300322798
AC138123	3.37243072294976	10.3033239990532	11.3014166800101	5.05885456777551	9.31537053565954	1.64577847908287	1.2057402919005	2.83142028027597	10.4705277189251
SOCS2-AS1	4.5005254483126	124.435246177412	31.933857080725	57.6242314832289	63.437917448748	40.2341398050649	44.4158150306255	0.203818477211758	39.7282402319429
AC012085	115.053124711555	71.4681312127628	135.380025939309	192.073087359283	141.236058305514	153.964412639887	156.209799951901	150.031755599141	82.2417914587663
AC012464	10.7136774145021	15.818277955953	7.49540331159005	16.8456746390317	10.394927028659	5.6141417813699	20.4816185640803	16.3639713347953	17.3410413499048
AC123567	1076.03925112315	259.22241922894	520.844144455497	414.488471803394	283.230386467554	478.859303880422	605.605058288142	4065.52156356277	1300.21293353915
AC073655	1446.74444403306	1122.02999463646	2860.47750073934	1575.55133493398	1686.34549565651	2161.26560549279	1797.21854944845	6444.77014654693	3148.43765628617
CEP83-DT	47.4414412177013	10.6665817682277	17.8428084059276	19.2109322653814	23.666479820141	36.6962394380157	29.7377412378182	160.364279473221	51.9896359610537
AC007298	53.161615101488	37.9209160994312	386.555396076702	116.260675339008	79.4178173940995	117.524327425252	77.0684558577111	353.001991808864	290.800197341461
AC008149	1368.09243321334	603.472230526048	595.098879593414	759.216961291261	611.402888414087	614.017490486032	2201.80625277556	727.227725065897	1243.4901586813
ALG13-AS1	73.0706936240331	49.9903213809076	427.87434558875	202.187546687613	166.576695259669	179.594200212981	255.377729963555	180.100161092439	128.581575737728
LINC02453	35.3897103469463	29.4871915808317	14.0660130967092	36.3930178615533	44.0329326604275	32.5044888446912	45.5360708975807	0.202782826614406	39.7328144592225
TMPO-AS1	217.913746398462	373.791989840017	216.223792456614	168.831487052409	237.629948036969	248.878125755959	262.276551920181	135.246880282936	353.685967669243
AC079907	5.56432512529803	6.23150667837468	12.7242784821624	4.04877822801306	10.1806461655157	12.948852817666	0.0614212562056728	6.84530494419376	6.61416355980884
HELLPAR;LINC02456	518.733102905411	268.169385332493	469.134278091743	481.207755292156	599.655663643721	313.823977575852	1084.22797956099	143.495307377858	444.430843321235
AC084398	31.8464333618775	0	11.2796077554172	0.00547340639664995	10.9843901833459	23.0760403799863	11.4821006574304	31.2766893345098	29.3237377260041
AC012555	2.25098785660586	0.840977960264752	8.98711750126703	3.54022197591068	4.65521532787024	8.98104474324909	6.31129316335821	11.4890816337089	6.13014610485075
CKAP4;AC079174	15484.619824719	9758.9715825687	7888.85877487023	5772.46955993694	4993.04246696448	9475.76493629506	7444.06450864146	23838.0161575565	17822.1384634626
AC079174	67.4646467896022	36.6050331757025	113.820587492992	39.4315981699901	46.462006325384	75.1829662744671	100.405576616642	238.433772748108	159.812785989276
KCCAT198	5.60054063874784	36.7577911822401	24.4552924022093	13.1466407408889	17.7318038648554	3.36947728828202	10.1625637825523	4.18224121447242	3.76584167302948
AC079385	9.23869307579399	9.81867659122341	4.66854648280084	9.77414053702907	19.2924300850937	14.8622493260582	11.4120390320321	10.0674686060157	8.17756499576851
AC007695	16.6710994376852	134.104100203054	186.175046719826	148.607635119238	184.425170024478	156.649484513565	98.0612764047176	15.278202901193	83.2063540705322
AC007541	15.5541863039112	92.2522146120315	25.355905017858	40.4386878967107	31.2393404601412	14.4969025765935	14.8631058772183	17.7772463250592	26.4993659203287
AC007540	13.3029581936632	25.0843566919829	26.3579714854602	6.0724020819819	12.6357140677103	4.18835974575646	29.4369361933719	14.9560738044038	0.911303356321775
AC007622	1215.45915038062	607.953815020281	345.001712939637	649.025096543233	704.470912971199	531.064784995355	986.365930183876	1553.33521574809	473.725226356208
LINC01498	4.44723370434475	1.7333505253755	7.53686909805111	8.08368192020105	5.05401073092489	13.8252892712687	3.48244384401562	0.152532098095638	8.51954100006256
AC008119	567.359252293219	273.544430808542	412.726153035461	399.322167268104	363.628472594243	372.860769793004	510.862499243573	495.170228416398	539.007742763525
AC007569;MIR4496	123.844467628191	75.9665731676127	25.3404165651995	97.050606772309	143.863854708813	172.739630956597	233.741519011323	154.252778123348	213.712527658532
SSH1;AC087893	24131.7137920843	13184.2089787383	9756.94433141634	8709.24864847167	9099.02900735593	8634.1562357385	9746.328601116	19325.774765478	13802.2916013065
USP30-AS1	245.519091438933	285.26618692782	191.785994021053	97.0567440262355	156.410361572498	154.761360552821	246.277789860452	196.457575748449	191.954768374764
AC007637	23.2664874166669	36.66510044982	40.439271464806	23.2556825196003	37.2257285854316	31.705585604466	13.7468917587811	32.5730721489033	10.3707742096206
AC007570	12.1934714987069	17.8965482262566	19.7599907389965	11.1238397238431	12.651014833453	14.5298351864483	13.7019124940603	25.6315215990638	3.74704465408337
AC007834	8.80130994487845	0	0	19.1815676256892	0	9.45349370123087	0.0611854235964833	17.1890075127274	0
AC084876	77.473124718739	120.692798912262	178.660928131782	153.660103759739	72.6539609015234	80.3840946631807	112.83616865999	34.3353351942736	96.4610074504887
AC007546	164.688513762419	42.8532264200003	67.6716999618294	76.8337740596632	82.8589539122672	78.5975801170663	77.628986122883	287.511672120673	226.022412495808
AC073529	9.99760166503469	12.4892841405324	15.0365113305498	19.205794662679	19.4839882820887	19.7132441327937	11.4445462895084	0.184693001998641	26.5223932946204
LINC02356	36.3321566473743	14.2910415073969	10.3189001843847	6.07206980959676	8.38195998308415	12.0057615134091	4.62872947491737	13.5044626938179	6.60143395034181
ATXN2-AS	16.5725043269929	12.5022492450375	15.9903282707112	11.1229617589925	10.1006259383118	5.99439978232273	0.0565133564454854	11.8833287128255	2.81498682956106
MAPKAPK5-AS1	895.846901775848	685.772522725831	888.479729847508	291.157338372288	278.14364752175	335.301649032731	312.436426504231	110.733483088235	346.109670104418
AC004000	0.0355286804272434	1.75163647643468	4.71616678748611	4.042669295827	5.13006772752556	8.54738765735716	0.06474699436765	9.52393322618528	14.2203562180651
ERP29;AC073575	6515.71584064625	6909.55191997508	2452.83739863061	4928.3311022962	4066.17271266086	6169.2774671818	5000.30183061101	4741.53285877247	4777.27035205305
AC073575	121.707244865169	127.816881335553	185.212993673226	198.142798361028	211.463996237174	203.584696846977	237.126680588269	97.041162030673	136.153104364336
AC004217	8.90962807336863	0	8.42574067571304	46.4863430130559	35.6503579046111	11.9001655701371	46.5692420319045	0.19583533440899	27.4346086984592
AC004551	26.5151976450947	8.87920251447777	47.1029328084961	0.00598927300263341	16.8773788661741	17.0112849745619	86.5026627530881	35.5694822958446	35.9184893748364
AC009731	73.0171994256287	86.7300305935244	65.7950439175627	97.0480889328377	71.0101184896881	52.9758518210345	102.564878569277	83.1669579376865	46.3107482760735
AC073863	42.0491645386485	50.9669775879333	30.0584459160092	59.6425516345983	47.3521135829933	22.1477309318776	79.7319470889742	55.9085276808866	42.5394001184585
AC089999	14.4203175221361	19.2043739081323	30.1093223224819	24.7668171124957	16.4444130043445	24.446734179429	12.0196348465559	9.71160954013095	17.9687240635459
SLC25A5-AS1	110.65816748198	290.650625734815	97.742747372779	203.198207822144	204.674507879722	224.996346717433	147.129819364649	99.7592817653359	186.29133624516
LINC00173	518.599311280852	60.7178836775352	378.916305986755	185.00612820582	123.381070095916	245.384450695925	268.051609181575	1086.56355335074	324.324136182101
AC083806	1.17546797974155	46.1001300850564	40.9152347445356	28.3081138259406	35.9607572915266	20.9290637073681	19.9862916462044	15.1562536544725	35.4905867965191
MED13L;AC130895	74530.0661587143	25856.0645067645	45263.9341795681	40033.206043535	32694.6034266439	41956.5210172601	52933.4882030739	90777.8792348468	59281.0058007337
AC131159	13.3308200368827	45.2341043069844	13.1288985937777	17.1906584428543	41.9592565059119	16.6370086851781	27.8956530187768	18.4861862220935	19.8510399850986
AC127164	66.4390882524904	182.371762405314	237.866872882671	320.460849295132	213.962408863122	155.650639744845	172.183061155206	124.244369106605	173.996915762061
AC026368	31.0404146368136	75.086109855701	91.1995689618036	90.9838266552813	114.238052243443	47.8373797134481	108.24154300603	46.5331511979069	71.8655399369983
TESC-AS1	13.3280509198244	32.2144432866582	15.9565997630642	15.1691574005798	46.6667411929899	19.6129237598461	46.6608772941675	25.9851074001936	22.6783585567351
AC026367	6.14630466848407	6.64412790839124	19.7551007024495	27.2871049012844	18.1966181528202	18.0119728075774	11.9935903138469	12.984015373251	8.01487036419979
SUDS3;AC026367	4263.84901144289	5422.65074079131	5467.02833454469	5558.14399557158	3009.84029144883	5987.94596342726	4763.12520508267	5741.3089406465	4417.92935252912
AC002070	94.0128655890515	169.999918978559	80.8439678688407	48.5309827598636	39.6528690445639	61.5602640256618	36.5646558753746	68.2136895711253	93.6410976035702
NRAV	21.0956425169242	359.575751763657	167.342937903575	94.023328546036	196.225198281256	191.754212631919	65.0603908502876	60.197163931223	74.6852153149841
MLEC;AC069234	939.087195448834	1933.05262515985	2640.02511502705	897.719700695824	831.258903465142	2449.59944841133	2066.25709724434	2437.50069317828	981.522114233647
AC069234	10.7288988081435	11.0133338041703	3.97270683661207	0.764355151841548	5.8952325876258	5.49168451315131	18.1392061803751	8.93463374508149	7.78569348204788
AC004812	199.06687987409	230.723943597667	86.4609733777559	90.9904293270128	192.849030407034	194.963439091265	244.038346860818	244.1941535275	285.584829888593
PXN-AS1;AC004263	2062.74481124406	1211.45638142037	1254.15518380302	1810.59081077845	1167.0405305885	597.761106896404	1516.60151969073	1439.06104615484	1599.05748994595
AC004263	209.00961903339	112.613114457275	141.952224704836	146.588005678555	175.071770132121	73.4603449259116	289.535238970215	193.682016276505	144.664713892071
RHOF;LINC01089	8436.90663123498	7822.4096807683	3298.98402865058	4322.78135207333	5132.63618658905	4553.6236428952	3021.88080115328	4321.30503377411	3248.1963174964
AC084018	602.170605051076	472.998029085194	196.458546893571	275.990596692882	319.643185349535	186.856167177393	268.501311496712	218.930186176007	140.401702167282
CLIP1-AS1	280.945945629876	180.555836079194	362.917751217606	284.074776260323	294.30602661917	209.475987511	326.148526184477	514.042533450334	306.370662011679
AC127002	0.0386197747779797	2.65143184119159	2.80454983212804	12.1119872327373	1.62471797722347	14.5655132493851	9.16174639096291	4.30026095806779	17.9938041643296
AC069209	65.2606706048824	103.344621339516	55.9273124100776	45.4964021511568	42.2198145795597	28.1369888887434	65.5651227699802	18.6701544538975	127.260566416674
KDM2B-DT	13.3355775031985	33.0869599413182	11.2434622304775	32.3497902255016	56.8267559588336	21.42617268737	13.7140846556947	13.7189020087686	14.1740991379901
AC005052	39.8413012549329	29.4572541303152	44.1804367890111	59.6423392660846	54.1471038936728	33.2960009481246	76.3164713242118	31.5371627449018	53.9023454906728
HIP1R;AC027290	4168.73610861591	5981.46293863931	3628.04875980141	4439.03766505248	6726.90494935652	4775.13875718602	3728.85902962461	3811.23950335501	4071.84116445712
PITPNM2-AS1	56.4559574158315	75.0797858944492	46.9751715438339	145.566481479091	103.202762177802	63.4331012835682	20.5931712824	44.9124208675041	7.52582638857715
TMED2-DT	109.555310548971	279.903512849321	184.263915505053	231.503164657615	143.717412534962	172.850404767482	93.5463498363927	58.8650796948274	131.446466577336
AC068768	18.6892296086123	0	18.8692980492898	2.0285056963623	5.005567077699	0	10.2525381700314	2.93018899016941	21.832100706439
SBNO1-AS1	130.55361223975	219.073499914322	231.296732891762	183.991379449109	117.485931236151	248.037065177241	155.144679857237	280.929476218069	236.402461022393
AC145423	2.25936571680434	9.91740545885756	1.85104816789138	1.52196316852128	9.40857400310135	1.61999982075462	7.446463194759	14.8088672741242	12.7831034510823
CCDC92;DNAH10OS	759.907487081745	2031.45707570459	648.675864758635	807.745411860908	1665.28729569053	1620.84462198457	839.328615149149	1197.66483896207	1029.76953280945
AC068790	32.6661935131646	36.4802382273489	39.4749865306346	48.1878138755976	62.2247068095497	36.7819793007967	41.4049348624265	23.5572273574631	31.6706168696619
ZNF664;AC068790;RFLNA	2844.7712025096	4458.88602435817	2796.96645734847	3184.45857500818	758.494282683148	4273.27143150809	2360.43513264242	620.913137710064	764.970238670284
AC073593	0.0537280461724787	15.2158744943393	27.3419037925006	12.1323851618301	6.69075574517098	4.18247785278181	37.3870976675465	7.01425427937879	10.3820565244197
RHOXF1-AS1	6.70982930506436	0	26.3191729348866	72.7639002083047	26.2030044436037	40.3276801555888	28.4754298301851	0.196424753636704	18.8995370102725
AC073592	1920.95955990261	244.904993735008	487.917343610882	480.200948552369	353.418675587742	308.65742428576	1354.63141591447	1577.93413939482	555.996760824247
AC007368	0.0492065362617149	7.13223003647742	15.0892513295787	0.00515972952101507	17.9416870488757	3.40781118734222	0.0482735113269286	6.60757553928865	3.78147282411182
AC108704	46.2530528763854	3.50369353647297	25.4086311845032	3.04029316782439	10.0738981512883	3.31994381349778	8.08605211687589	240.450670701048	66.1788337096313
AC006065	3.37623502415801	5.32006379548658	7.50794454359365	16.1667549652683	11.8781917148852	5.93523783366024	9.12853879696424	17.3954029840177	2.80539742487938
LINC02824	4.50074764596935	68.9401007594147	22.5339113889334	40.4378515065935	55.0384719506672	79.6522780018522	49.0400358256473	43.7122532808314	16.9845335375497
LINC00943	102.910273734309	207.463437342601	152.299357209334	165.794113462268	146.286193807976	151.43138458052	77.6024684451181	125.485094512392	104.953954006337
LINC00944	321.92636469258	1149.88627821506	270.725336207063	682.384860813738	925.277291018296	605.540513981515	565.616940836907	739.243029497288	472.793393448406
AC073912	14.4005402964074	18.3330663984761	15.9760815156882	19.2067901633745	13.9180488304268	17.0888221949343	33.5056049940276	16.4257516918583	3.74540775760541
AC073862	0.0389304799022741	3.56037693080606	7.560948683932	4.04446398758587	4.2241459635787	25.8077761058274	21.5774334407004	0.180582955704843	3.74805412928818
AC078925	0.0550692840625961	10.6945444060027	22.5967907079074	19.2047951221035	18.6425998362762	23.4674861421925	2.3540804518348	0.152630226760362	0
LINC02361	44.3165866673796	225.401598523724	147.609697906577	121.31448113378	109.056997832077	62.3664453971298	112.882522287169	57.4825528846581	168.36280239469
AC148476	17.6855237212417	16.9939176790058	0	16.1750286071498	23.7682688759672	21.7894923036399	0.0584907161172015	0.144737853794759	0
PXMP2;AC135586;PGAM5	789.76272165779	2194.22330798014	716.37307410135	860.313122829355	926.867530206791	1241.11126054377	821.042901587485	379.4409944234	914.417202058134
AC127070	15.4933541973097	26.4517591796928	11.2612983262868	5.56687850676038	18.1991226632144	24.8155000046195	17.7122043204992	14.4696673363675	28.85759596257
AL590096	9.90581392364119	9.88419787067324	11.323430689792	0.00480610011213489	0	14.5112888121781	22.7587225739677	11.0542828886666	17.0188341363745
LATS2-AS1	112.716137013148	17.8056765768841	68.6340089872602	71.7755998935851	38.8299055882504	35.8225421731154	103.77409324029	187.855735462024	71.8460610790795
AL512652	12.1248551916642	10.7532289753614	6.56619715521233	6.06889977291904	5.01262225872045	7.71208736141656	4.60388465800003	5.52700381990994	7.56918718203061
MPHOSPH8;PSPC1-AS2	2257.49417793209	3603.18035751444	3050.80637375371	3088.42153533373	3982.52552023686	2960.19814606701	2841.65929820063	2452.62417681446	1944.17862046528
AL355001	104.490493398246	133.748517830643	62.9718572266492	40.9493334890053	54.9074777435805	56.8700681768962	32.0007692662331	41.0522202602596	90.3452656761799
LINC00539	47.633575020916	96.5212317973362	152.311660519815	179.943254717984	182.735714954233	149.767358850546	60.5031891346019	60.1918671925834	111.589495832308
ZDHHC20-IT1	29.8551318269434	9.76704115010031	22.5503119108429	26.2852375891146	41.5357499683544	25.6062308170978	28.5471015737351	58.3907478744081	27.4060090848955
LINC00540	298.330160032839	50.9032621210658	62.0229564533728	57.6290445410705	10.0330302780521	64.3829936007212	13.7613961722869	5.71074424374998	24.5757563188428
AL359736;SPATA13;C1QTNF9	24203.6597702982	20413.8344888029	7354.82269121668	11211.3236317352	17384.6061635425	9803.35356080008	15161.6312322553	16936.0712321018	12874.6283856268
SPATA13-AS1	2265.20928672938	2695.6804938378	1882.17766777165	2458.60551154377	2730.83942962177	1950.93125143956	2059.40061706025	1837.41532029911	1462.85947904554
SASH3;AL023653	23235.9139008728	25370.6543675585	22351.333385223	12493.1957562858	17791.3607897855	18552.20152932	25198.6869975948	22396.5029215153	23528.9529894904
TPTE2P6;PSPC1P2;AL359538	1.12044928013372	0	0	0.00230960811887071	5.30200070276982	2.46903508571733	0.0721200008190177	53.3023106867431	0
AL359538	3.80938508104164	0	2.83658025786645	2.02174617310292	0	0	0.0759814638783478	78.4293886559325	1.85417054140909
AL590787	53.9716005273414	14.2684245899866	22.5690816111203	0.00597442223327427	6.66640210517679	2.46910797112875	4.64677059400213	16.3281929210691	31.2818805498074
AL138966	42.0293260728744	86.8850729816881	22.5334941892916	19.2141422188735	23.6055740349216	35.9945815113381	25.0917046139633	16.5115043522004	17.9483431901636
AL034405	56.3696954722227	60.8516484563212	44.188025878105	22.246530275427	20.2082243112589	22.2265025128999	30.7384637242517	12.4565311972242	22.6919197355003
USP12-AS1	4741.61542576679	1823.87380575199	4996.96309463383	3623.20849301747	3510.55627154188	3570.82342325979	3974.02479074581	5199.72798382808	4471.84198849332
LINC02340;LINC00412	19.9879113980677	142.234762840156	167.414106103089	89.9741662391066	16.7978982540753	25.5822724649083	20.6115417727361	49.1080363107412	88.0012469294361
PAN3-AS1	224.470490294725	193.151892781574	83.6415598954299	104.131310035687	141.212199822605	149.633999181508	229.173687087278	192.344350024707	165.472774241971
MTUS2-AS1	16.5625373077054	14.3134589373663	4.66558425100619	22.2320528126014	4.13397734804684	0.761999920683945	26.1683999158042	28.4397959191734	17.0135560187279
KATNAL1;LINC00426	864.989312683134	2107.40807763502	1373.56027772335	1474.96196999362	1732.89305229682	1529.33864028065	882.64353942139	704.019542157073	1133.79989533363
LINC00427	0.05402809443137	18.8208007489156	16.938389360883	13.1427994630847	14.384489897349	17.4584010784472	0.0553116881319733	0.136163495897885	0.916930754139135
XIAP-AS1	286.448125136556	171.624143585401	235.034518859875	222.408311085076	259.641900470475	123.070163666367	383.089070759228	374.982240247548	218.421342590817
FRY-AS1	67.4059710298657	35.734715169115	45.1255728592461	25.278995418768	42.2692077888029	28.1478752679091	61.552859854129	80.2474076677645	32.1260423803791
AL121601	36.4861789917611	19.6224385309899	34.7897248193175	25.2764610721762	37.2359543232938	53.0413909592813	29.711543738962	59.9212091141461	41.5968712049322
AL138820	198.015462095326	278.96350864551	180.487735874743	242.626577765728	328.190020989655	339.637446023183	262.253967937722	140.672379417652	145.600793861176
N4BP2L1;AL137247;N4BP2L2	11371.323937351	10286.4551912737	11501.8948901094	14106.6477376665	10666.1835300782	12692.6197733431	11422.5471693232	9695.80541052103	10020.7410551259
N4BP2L2-IT2	1202.31153605172	1156.01801171994	1629.29521594198	1736.79303809157	1846.23345234206	1675.52529564655	1961.31227273386	1530.51610649522	1124.32208087908
STARD13-AS	4.49745788131455	16.9560982069707	40.4848672078519	39.4167442333323	5.8147861883817	8.45431304671918	4.66089910334717	34.0386876065346	63.4402995244947
AL627232	7.7650274670164	0	12.2374906403429	16.1671786714136	9.29346008933216	12.8219398122015	0.0708674853987352	25.5246219159243	11.3382691377064
LINC02344	11.033359025129	0	12.2467638780756	8.08847454592153	9.31123946366669	0	28.3535372866812	8.34426861696088	18.9290478829465
AL138999	11.024876301237	3.52387907123358	1.84514171067655	14.6494906191658	7.16749513132963	0.764996547303532	6.89714275216687	20.8082799125208	14.6731723183981
AL161891	374.896449616811	219.920405089982	149.454047901489	284.073354978834	239.315254763659	229.209765027372	263.39668699996	218.294523887858	191.947241087998
AL390071	4.47088197495333	0	11.2994943116427	11.1173871872097	13.6234094160218	0	12.5085055747999	10.8862409822802	14.2085489127162
SPART-AS1	8.89441629337052	11.594107437773	20.7066896507254	17.1847030490195	13.5088532175913	38.7839581773034	4.64750168991151	0.183126917750422	11.3329195660154
LINC02334	8.87801441232056	27.8854627970922	6.5542789082784	0.00551859227550811	12.692398274564	18.9833244581956	12.4972626433707	0.165114357349463	2.80533787232108
LINC00571	97.3366077532001	125.206910177168	55.4387919956936	83.9101916729705	105.725460665197	109.477659630396	87.8385370593458	141.720771737512	69.9528542647252
AL354809	33.1483784783348	11.5621420195381	16.8991123971208	26.2845094067948	34.7351675213494	22.3382831180136	19.326154978836	5.65647478536994	4.69533875818969
LINC00598;AL133318;FOXO1	16932.4734645575	6600.10029616199	10524.1274867936	8973.1021931235	11896.7347647167	8751.39137346964	9626.53228373835	9360.14844721919	5885.52555451476
TPTE2P5;AL590064;SUGT1P3;ELF1;RGS17P1	59455.7041792166	24523.8824829638	35226.7961049982	23875.3631087703	38333.9133452271	29367.4201949342	40550.7677858316	44616.9353834837	38229.5818390061
AL354696	11.6830162575938	32.177915569214	58.8152526017569	30.8351076782322	27.4482134474536	46.7083713364479	24.5507630514664	3.66508337137598	39.7352762455984
VWA8-AS1	0.0430960967644824	9.00139077933044	0	15.1449245727367	1.61141581468152	5.94389347093592	5.74571546578777	1.57192610887938	18.0341696242543
AL157932	10.9371965568609	9.02355626688124	2.79987732184037	0.00434005603101939	0	5.09485248015899	0.0607220996892601	8.13360884419286	12.3360753697297
AL512506	27.5934140384065	16.0748972007383	6.5440019939439	15.166576427566	22.8711834831118	23.9709148522399	20.5310179307487	21.813700210536	12.2688691605596
LACC1;AL512506;NRAD1	492.183961376499	299.474574835375	487.006264058073	397.301175864252	482.91446314286	785.248414100611	738.858270462745	148.951285079625	375.390910787307
TSC22D1-AS1	91.7542214138357	90.3479421722352	49.8091226341793	41.4534584432106	44.7610622314692	63.3232990049984	38.8173917722223	46.4411074720525	52.9532663243394
NUFIP1;AL359706	395.973324629261	490.878978216398	312.114096403324	375.059964123118	372.941311527323	446.511826170803	351.221552922018	262.020096582222	282.726385818809
CPB2-AS1	2594.76495107034	1236.47081640937	3383.68047257081	1436.54934146613	1287.95796735779	1646.37788547503	2263.55718564545	3722.33469128054	2584.37968639154
TPT1-AS1;AL138963	1189.02201092652	1133.68088259277	1131.93832984051	1633.67526944746	1258.41541557118	1280.36736371248	1549.66422672731	1317.69750957279	958.840365611224
AL359880	47.5078349313045	9.76217422696317	24.4244185062386	51.5507471616735	26.1749235787801	35.9960802094667	20.5575788865707	20.5436916625037	17.9485737072098
LINC00562	47.6241835769343	124.302399007514	109.060728726198	133.440232293435	78.6039195146438	112.146373502417	44.5360620311988	56.0308923090092	61.4543799950969
AL157369	27.6758295281279	19.6197593269588	34.78644953752	43.4668085742021	34.6754300162066	44.4422873043679	67.2380227687624	39.6761396814856	52.9524061079046
AL158196	12.2329404336584	42.0620712121556	30.0798938439439	36.3921722458193	29.5840589713572	64.2441843359601	60.3608376800803	13.8834169436731	19.8269431582689
MED4-AS1	28.8353488053749	244.918995671975	632.749128125637	680.356701691433	725.726204801776	463.531326997399	485.806552445193	478.872705991376	789.618343765857
RB1-DT	33.2162143047219	59.9447833097654	42.3010043899658	39.4285662033509	39.7227880893495	35.9265588143349	14.9075887681498	40.8485327628877	38.7774960902722
AL392048	14.3461901299295	7.11448644472391	15.0655668189428	4.04989750412973	10.9910111115789	0	19.1747543306049	10.7998818810267	0.913453400256142
AL157813	59.1471919323011	72.486557572244	34.7651589832511	32.3544091325724	31.2266115673581	44.0976729026032	37.0486754426006	17.2449778579455	30.2516096105172
AL161421	353.714551205707	106.361398021289	77.0607392851137	45.5000296500268	99.7360870557834	88.0221964887083	186.976307017897	177.266021990563	133.322420047743
AL136301	12.0651922703168	0.834956674555131	1.84908998661171	14.138502203321	0	2.48007148655852	6.87767527007598	18.684290964285	6.60397140638708
INTS6-AS1;RPS4XP16;RN7SL320P;MIR4703	361.697827662951	565.112404590135	419.310271994392	291.154682620256	330.634817040101	379.76734370141	274.853799554807	248.387965370099	406.628697558457
AL162377	522.050877733758	635.734139073136	603.597901164805	55.6100580670909	528.584882866106	422.43535801608	310.260671170742	1471.41270205834	882.269669744429
TLR8-AS1	24.1981141830196	4.41094651957256	18.8452285789013	7.0808419847212	0	3.38786048375536	13.427614066318	0.129178559742336	0
SPRYD7;DLEU2;MIR15A;DLEU1	11168.822163709	3864.18987807488	8327.937928419	5354.94993959058	4762.18231346464	7447.86578832159	7976.55765978616	16137.9490818191	10223.1081120448
DLEU1;AL137060;RPL18P10	4899.73968703543	1270.426947948	5449.21172672111	2187.67767996278	1896.86933482556	1956.81984128078	3930.71456677482	6398.70354146405	7773.04253649643
AL137060	492.024194472847	130.482213813426	304.63526462667	75.8281880250839	93.7740360166467	152.139116886421	253.227549481583	654.577646652062	759.376502545225
AL158195	7.72582220837559	0	3.73831031652986	12.1218182197156	6.76888972174462	18.8309948863634	25.0121914546548	13.723415587439	6.58725751039278
RNASEH2B-AS1	66.3555072982217	22.2815787069078	79.9348489792428	79.8603360026872	43.9228302257699	91.6057664910222	49.0703289181484	36.9991399777475	55.7842199461666
AL139234	46.4040283046862	42.9521942409041	17.8324180243833	22.2448937552467	27.8766346575042	49.6946640541274	41.0147467277986	21.9681620402723	13.2048770687124
AL139082	12.1807866642671	0	0	40.4103196806133	11.8151603144237	20.4920163611246	35.2874177583064	21.8915496252993	18.895695249232
AL158066;MRPS31P5;AL139082;TPTE2P2	262.157561525887	371.964120936766	324.356165186807	185.007294984375	341.685333968007	244.628300028945	237.178692258799	189.681108283263	180.599629316077
AL137058;MRPS31P4;HNRNPA1L2	994.360934507419	1019.24176093865	914.757697533927	1242.44385785054	1326.9593663489	1321.43268755902	1669.37321140174	810.419113521625	1153.64920810645
AL359513	37.622229313611	50.9872693930819	33.8303854116684	28.3106089298089	49.9279197835372	23.9477701484227	17.1493012557951	27.2239937184059	20.7952313515758
SUGT1-DT	138.209090249995	110.87642788536	42.2689788890483	89.9754050483702	101.482273689011	71.0390110957698	46.7815880460931	58.6358547463228	33.0713380767725
LINC00355	228.361497544911	0	3.71766946359203	0.00639419628888405	0	10.4689808988585	0.0502338654584169	0.122653521339553	3.77780002754226
KLF12;AL159972	10851.5087104292	14029.1139421498	13954.765606658	14781.958190933	19964.1042267708	12771.3030688996	12760.1215588386	9127.02262813108	10308.2101497022
LINC00402	375.027292011015	1418.94512862025	1259.81751797724	1309.16512971733	1166.24366389485	1032.50046686609	306.821935501413	307.11268840021	540.89012587471
AL353660	160.391327501504	180.606938443058	172.046062990395	165.795100747824	155.587035211434	170.237380548394	84.4512947537541	69.777857494399	215.638087646464
AL355390	0.0609328767978354	17.8199161068824	63.9793106266988	58.6276857687173	43.9980574176668	13.6239878526866	25.0668452482387	13.7891994697848	30.2837319248109
LINC00381;AL355390;LINC00347	13.2118043405274	0	0	4.04884140333867	22.2787488149544	6.04269965439391	0.0501579303296937	9.16517389107365	0
AL136441	5.56084575928503	0	16.0489096514423	12.1254236733295	3.30543529275807	6.77872547975795	0.65316188493168	2.27162367195005	35.116685411836
AL161717	4.44034032164331	0	7.54395521348967	2.02690555564464	10.2897532487115	19.7692547931757	3.50641085357397	1.58879568456556	20.8459389771374
AC000403	108.386115806314	109.981835773706	94.0092238245111	103.11583283248	65.0536552555778	123.985502765799	158.495521333132	87.4778472321507	194.818873442207
UCHL3;AL137782;LMO7	1541.84534981139	1838.25889745291	1229.70823671328	1590.20844944334	1562.03132899174	1490.80034278645	1087.89649846806	1238.60714502216	1268.07361064589
LMO7-AS1	34.3425144477241	55.4160174602842	77.108883457325	71.7750079387283	59.1859405701117	37.5917108036019	62.6695600362025	30.1701116212325	53.9064251838176
AL137244	4.49523936876947	36.7765544208154	17.8568050954189	17.1875209201416	14.3314781427879	37.82040003115	5.79058039347514	2.97080982110926	22.707852800153
EDNRB-AS1	24.3877588846279	83.2679009618602	40.4181343005394	32.353816543186	32.9321367028478	37.6852881239277	22.8417987506411	20.5823089126851	27.4188833670145
EDNRB;AL139002	28.5903629702753	10.7123676828865	7.49729570316989	8.09143369209001	3.28587624130228	22.1463643475605	20.6166871110703	53.2154860571155	109.766955343296
OBI1-AS1	19.6991351538016	4.43462994171733	1.84708423285731	0.00487660892628305	6.75769954496191	4.19682220272458	27.1144072773432	0.170924345219549	8.49825078629456
AL445209	4.45307150062756	3.53577600683667	11.3286467071505	4.0472832468396	5.90781345923937	0	13.4323293594512	0.129990185275601	3.77285539755992
RBM26-AS1	80.7863006859533	125.171905078678	144.796485511159	128.388994741024	105.68467573764	97.5203014132978	94.6361815531882	47.9328883047199	93.6196361180698
AL162493	0.051660445934786	21.58077019366	7.50253210560857	21.2175975518439	0	0	0.0384535812861326	5.18751325691954	3.80196731755831
CLN5;AC001226;MYCBP2-AS1	3672.10909482739	3529.83457931595	3245.4096324248	5368.08494912972	4152.47557191769	4776.84545897679	4756.24506020033	3692.58554005994	3476.08957114677
AC001226	5.56918552108917	8.93783580979718	5.61908360071897	9.09858634070179	12.7511196926898	11.9704744727615	4.63922617871732	24.133302549228	4.69771195162728
MYCBP2-AS2	11.0897596614614	7.99739993500553	12.2100282922312	13.1436993212289	24.6471492153542	7.60623441220424	32.9834522938322	21.8316428079882	19.8515681933758
MIR17HG;MIR17;MIR18A;MIR19A;MIR20A;MIR19B1;MIR92A1	108.447514101193	253.963652828635	142.884535652318	200.165676713053	205.520156241614	139.392722140985	172.17033952891	77.9578471408237	196.70748475953
DNAJC3;AL138955	12727.3289765573	6811.99732293546	16329.6399199503	11803.7303607765	10748.2181770424	15263.6486119226	11176.2663681585	14527.1900021344	10116.241425166
DNAJC3-DT	44.3065401492214	86.7090493352752	137.293168060104	100.082997379009	97.2523856645764	134.262124246035	75.3397762761838	170.443700725331	180.628214529633
AL442067	74.1147087369642	92.4110211142426	82.736873211548	56.9533049853295	64.803337298188	84.659267419811	55.1804609217612	71.4854208708317	132.734322493201
AL161430	81.8569872923626	88.5155648262103	84.6114232755575	65.7143934199112	88.802468972057	105.288442265838	54.7766960254294	39.7434034833759	70.9198716648303
STK24-AS1	118.254546825144	57.1951358758774	77.0983146166896	38.421431860698	44.755476221848	31.5494009348359	92.3537473631074	129.342814608691	69.9632223328779
DOCK9-AS1	4.49356502146679	8.88731976917777	27.303779514696	21.2272770433624	20.3227248653766	18.8305833010963	13.7161231437901	9.71108223584629	21.7655659599511
DOCK9-DT	18.8663600453143	63.5431487988684	26.297568402387	40.438599415735	54.1730180379974	45.3997084014737	23.9907793734577	39.4713501579933	14.1520878051458
UBAC2-AS1	111.739775156069	247.770825053047	99.6349398536673	112.217192746416	96.3517155167737	129.150014723104	133.410817726793	88.79925363938	129.550433945585
TM9SF2;AL139035	19215.4252892768	19451.774413441	16073.8806155748	16370.1451113449	17034.4576116636	22047.87005485	17950.8606413642	11916.5762938201	19480.75007383
LINC01232	370.542773441406	459.57447301185	395.802488866033	365.961856139902	363.633418177964	382.330418070291	485.706381143913	148.915913267783	319.612629407867
LINC00449	0.035435048138313	1.75187727892412	0	6.05922915995772	7.77325770728504	0.764698547017217	6.89974197001846	22.8030154527977	14.1953341457902
CLYBL-AS2	6.7009921939427	23.2747334435145	18.80240349247	21.2282375268094	17.7484326035459	15.3479140878279	28.4563086504383	23.1642352598364	14.1636057390133
CLYBL-AS1	0.0521787103581071	17.046641228172	12.2262077728918	19.1992916924908	4.14067765773405	11.9454732470895	9.17584324393462	29.5519872281404	3.74762462218645
AL137139	44.2969942881182	81.3611206026542	86.4989021190782	79.3591764315882	89.665129230342	57.7610589567738	54.7186875735992	24.7525385274722	48.6977046392773
PCCA-DT	8.9118110779003	29.5434283154654	14.0776955175582	23.251364462778	29.6574041900378	6.82267006266846	9.10219817829712	9.47962786406876	3.75772856810233
AL353697	11.1041888632348	7.09010754276025	21.6363657905539	38.4002107991209	6.67209502370625	32.5266154156129	34.1749795820474	15.1846073857087	23.6297817500422
PCCA-AS1	18.8606232483003	16.0293294671955	31.0116849831668	60.6479756688199	51.6578754818498	44.4861469509759	38.7838145066923	43.6328237292702	29.2952902632446
GGACT;AL356966	1304.00879120752	760.828463983348	633.636929754171	989.711222009177	1467.39204069703	732.964169979477	1063.86672840077	281.253025379151	1093.15962945846
AL136526	172.469072089275	81.3257085477213	68.603951390277	69.7597603373932	137.895508666042	68.3630126553496	158.410147478036	80.5860043184319	88.877428505053
AL138689	7.71972120489878	5.34997987404504	6.10932557721765	3.03742118942969	6.34407944313749	2.46495414992715	9.79605560702928	172.069065355262	19.3492358912578
RAP2C-AS1	1212.16925300667	886.047020788134	571.592824695848	594.436413214364	693.454473654159	1031.47197491116	783.449123402002	1387.13473100491	1010.86215730535
AL138694	0.0468116311492839	0	22.7085309723482	11.1145788425644	0	9.31108428868503	21.7116833744718	47.4805451726139	34.9979536700365
TNFSF13B;AL157762	4427.46304248029	2893.25677749155	3116.62519638411	1981.44625082283	2242.79331715907	3262.02534547008	5187.31956212858	7489.91830235103	6365.92870617251
AL163541	27.7303671644363	123.3848414007	188.075534767458	118.280423238673	114.15853279163	96.5500602368365	59.4023760644803	225.139643121279	610.975726941832
LINC00676	22.1787260339118	50.0854432399954	55.4881652851836	40.4388138813683	38.8793055580756	53.7820072391245	22.9133448380288	273.845454371856	268.603381215737
AL139385	40.9499564809005	63.5118963015	25.351093543923	78.8455496558584	31.2224374382234	53.9185232370713	47.8836539438072	26.0890012457792	40.6548671016514
AL442128	299.433537144564	54.483101768286	61.0823024293609	29.3250922830798	33.7217473291153	38.3786144426906	224.603298868549	279.379609553988	151.286902213851
ANKRD10-IT1	796.344409024298	566.8219952137	674.087742819964	786.509838433379	587.737047077427	536.264305350853	492.636828233936	403.883477860084	643.979637496346
ATP11AUN	0.0433909293372214	3.54165950412002	3.74262486979295	19.1802872067288	0	3.32546257562494	12.570199129192	11.0184595473013	29.3772900227186
AL139384	90.7446994513868	177.503290197614	186.171367067751	128.896624807871	110.741112919631	177.474468366974	159.661660979191	83.4224920236041	239.741103765482
MCF2L-AS1	4.46250899069657	11.6848745331566	11.3133617046279	0.00494998779725409	6.75010556631259	4.29626430016415	4.53608026091982	0.114549201553187	3.78364722195861
ATP11A-AS1	173.661755814057	65.1951127250371	333.820164908063	174.893652794959	139.493571617866	202.653956221402	262.287644885233	362.70899135806	241.12270893747
AL356752	43.0929081258668	13.3470558514767	29.137308516964	36.3922663132612	29.583031823705	14.444648725455	51.2723218346973	53.0694190294445	35.9248237805907
DCUN1D2-AS	27.6229737529423	14.2630487146019	27.2795522086002	22.2408914045374	13.4645759966199	23.9007481692688	18.3140025462562	67.7011935293798	15.0986500219752
AL442125	26.6126382872897	79.1520871133338	88.4004140366327	51.5609125007887	65.1154617506785	93.6364654615718	69.6144562047483	143.045031415027	82.7281245588726
TMEM255B;GAS6-AS1	588.454550935934	624.043303883531	756.822867485072	1065.52546044955	732.374539997695	880.969893467071	635.195076725498	868.876497066681	675.161708221858
AL160396	6.1223065971708	8.92925889956046	16.0235581193637	10.6141652455017	4.14807343185383	1.22777761284696	0.0439982139933892	2.76521049854175	7.14832292755898
AL136169	75.1602681061173	37.5125171791506	43.2320318815334	57.6228861737725	42.2434479586264	31.56901439602	76.3534129175022	78.9706754659774	38.7478878183736
LINC00452	0.0380771161213589	0	0	17.151573359137	1.62648849946348	6.77327221798969	9.1670187954753	0.178519485859597	32.2495849563531
LINC00565	244.464750011923	402.382846243974	103.37553175591	332.597993995154	357.771662179692	259.988230440208	331.809142735623	278.295053256907	232.608552192015
RASA3;RASA3-IT1	23889.5995588096	27448.5116914654	18891.5318675071	21138.7464190328	19674.7788083329	17211.9597724305	26460.9757422114	19605.6388908357	15041.9824842707
TTC5;AL356019	926.925532856329	2078.7903628316	1339.71171194561	1648.84237792211	1732.04233315208	1666.19975245205	754.949820442157	687.664768159317	1305.91080394353
AL355075	57.7749454353904	39.5341022188212	46.7661147190264	47.0098637892269	48.6181127258843	49.6194526953066	39.6508208129534	45.3661248678309	38.2861903407173
AL355922	23.5820253054934	21.7591711556235	34.5199214307755	14.157107545471	4.40387876348765	33.0279888172986	11.502193726577	37.8039846424395	82.6483796711445
AL355075;RPPH1	652491.615126843	521374.703792963	286549.03974827	298078.547537632	309094.257739112	445989.406145835	192635.890143899	385632.887577826	415600.659623184
LINC00641	3795.92402927232	2464.08478167935	2031.66065497002	2592.05041250259	2717.28248580129	2975.52925674664	3114.2434060097	6764.02505792435	2382.93949511916
AL590282	1184.63720421313	1585.18181160208	2234.75899688483	2612.26474336919	2556.64495136645	2026.2213771352	2085.60853610134	955.039379758368	1679.41885916362
AC243965	69.0417766083437	41.1228198245208	30.064431730768	30.3318833633817	28.6959830284986	28.1564751774393	22.8861173086879	75.437362513483	54.3814996642662
AC244502	186.414319823625	362.589367323689	284.396983463311	263.350935789382	246.922266852282	194.976702696588	262.251520348657	231.216118805775	189.583990327747
AL160314	0.0494768068887135	13.4677294348461	3.73006369773086	12.1273338917939	11.8919285004102	12.9504089482034	7.97004977478492	1.56130007163129	3.75978204213612
PRMT5-AS1	393.695762870401	151.938822000388	213.398359310294	260.823377383393	289.242110207746	218.011028528299	334.166546044553	868.504441120632	409.442852221852
AL132780	29.9177997197201	68.8776548605464	87.0102884654379	24.7745225683651	47.7567713316307	62.383772422613	84.3945575944978	44.5362903779817	144.252173550144
ZFHX2-AS1;THTPA;AL135999	2197.7594372566	3583.52939267179	2342.85847636258	3411.91894016688	2582.79796743386	3577.73951203007	2565.73873591417	2413.11458401492	2852.93544104912
AL096870	89.6251108927959	130.544786634554	93.9985305784439	113.731767920622	146.770944699157	106.899498388012	140.217905997697	79.2497746285117	101.646510388473
ADCY4;AL096870;RIPK3	2297.22539487459	1616.49861293952	1771.25887164734	1215.15344672008	1361.56372257551	1728.52644504222	2139.22380863689	1845.61625418771	1923.38996449421
DHRS4-AS1	200.271339086581	868.21023919226	534.937735658454	629.815568373821	760.339774448292	911.011325103201	465.281638632034	296.20241176818	463.341592301316
DHRS4L2;AL136419;DHRS4L1	918.036442123034	881.551794453153	917.586915524961	944.21857518504	1113.83024017217	1371.0980239742	789.142898341813	650.823340750776	1152.71875619642
AL136295	164.777212554291	123.81558208978	87.1731110072028	160.231866393102	117.73564324961	128.075016641346	161.598363308105	110.902325916979	92.1783741447871
AL132800	22.1734748121324	54.5877422205339	46.0784427776586	49.5328732324429	15.1241552305602	81.4956501559627	0.0800770941472599	5.71690849287527	49.1953831961716
G2E3-AS1	7.78896634769972	9.80179568756275	12.2137066572196	15.1631004205797	19.5229905636782	6.78348624137985	21.5248269837783	6.96087241733681	7.54601870777873
AL136418	0.0563191593299166	14.2812712105002	24.4701007977705	27.2884426470381	16.9037007546895	56.647853423571	9.21357648778591	8.42439951237745	29.3171254175684
AL139353	4.49641760367603	352.395379270729	157.933216200075	189.045956430812	194.517252778158	58.1348383851351	158.234689590487	22.0736099501587	14.1440583499958
AL049830	27.727231562335	73.2836108854458	104.363220890502	138.492452262106	109.122198514656	107.019106192289	26.3184068575838	60.0778715001928	64.2974113324845
LINC00892	28.8313798881623	89.4057694043714	93.0770578810063	143.544873225512	70.9985383053845	172.040208289204	102.63367339791	61.5577012232533	57.6547365052246
ARHGAP5-AS1	4.49908133551977	29.5143312997523	46.120687884514	19.2115433856835	27.9115804580266	40.1945626744461	22.8750439752605	40.9253546977163	49.1856529337654
AL445363	6.67463480086974	8.02031355748625	12.7046188397571	9.60506193913389	11.8588839336331	8.93159466119112	7.47259224005245	14.295165523291	18.4639505671143
AL121603	1110.40109030805	506.013119957235	899.74935208865	429.654669156701	500.605583993668	697.006135718692	578.214970707534	1487.99212840787	1233.10146161067
AL683813	85.1385397831233	56.3010075609939	49.8072978226747	65.7120808790274	73.5847275165103	23.0167484412946	83.0756264036087	22.0225275404377	36.8682643790543
AL162311	13.2349236941201	19.7925570236124	6.56130989589518	1.52314659938754	4.57562748775719	2.48699034712975	13.5706859001648	4.23447150260332	8.03983908203867
SEC23A-AS1	14.3002284919863	8.04080841686347	4.67635865997121	0.00510861935930418	11.9062109653613	9.39706252292599	9.13719128427827	0.167811745899412	18.0153681261729
AL109628	38.7794211823514	108.202547728384	79.9013062662354	64.7043229846467	154.050493869444	109.459372080271	178.940261150685	0.218214050555424	165.509909128196
AL132639	95.6547345406671	112.70289126284	81.7916647483568	46.5087727944048	55.3325341190974	95.7766696219526	46.8382231560007	138.30077848564	112.060565484285
AL049828	23.2785508040084	34.8490282277958	74.8076388591678	28.8156353114216	31.2468303763618	62.4524531898614	30.8608450174428	44.4305517358545	76.1456439338264
AL139099	0.0620536361434922	40.6494315656961	95.4882861231538	94.0064505110326	22.3154304482353	61.1479334694173	0.0825994968376129	112.146807773467	61.9368719146502
AL591767	0.0541553898091873	22.4289634727499	15.0475658916195	7.08184166458553	19.5234013943659	6.20232031532558	0.0331225008721484	0.0787264250950348	0
NEMF;AL627171;RN7SL3;SOS2;RN7SL2	440449.479445428	495650.926804638	257602.497846243	222769.621766941	365469.950906407	278438.37214837	767985.402604916	331954.616227517	474680.246113115
AL627171	443.447244732576	208.286562099266	282.045897734084	135.4724074953	275.695784443898	159.002717489089	151.744803698414	587.469677530604	291.245465811875
LINC01588	1283.00521565977	972.745291813895	784.068591028171	885.586249294645	1511.36267790841	894.647800068659	854.097951448854	829.36476150145	636.385802525223
AL118556;MAP4K5	497.616205930257	134.943625913884	211.515807475262	231.507905832806	279.925790601114	242.007641037614	388.803504156107	379.109174364475	165.454117730487
AL606834	12.2384612096157	28.57629656244	43.2538186930009	45.4903055202247	55.0488351351808	78.7509314740637	61.5695457917683	16.6245463887162	62.4149454185955
NIN;AL606834	18585.0034380296	16068.5042155272	25429.4192477759	23387.0739716687	23231.9108515822	27311.3657979651	14877.7615384377	24580.3118472095	21928.9574553837
AL133485	32.0878150592606	17.8250719765645	29.1322317244839	50.0357387488348	35.9453115765398	43.6231076474856	19.4666919172694	57.8098584953232	38.7641044285681
AL358333;GNG2	14918.2552283653	2431.8435573357	3417.44065261356	5869.51735901351	7296.02059273831	2049.17943386749	7156.67795181807	21636.1509638939	9262.35318839598
LINC00632	55.2453054031958	0	22.5357831463803	99.0481403665495	4.96155264235605	29.8363859423235	79.8380611241719	170.027022813985	48.1988318217378
AL139317	0.0462360287955144	6.70021554602548	9.18451773904467	2.02778206310175	13.9049140005074	3.59461154833405	0.352515733098653	8.02312114200432	7.58579467319955
AL356020	55.3521647814201	150.296353528996	29.102947178322	109.179000752652	89.6390012833925	93.2792829761734	70.7058395078213	65.5226363916501	43.4732268377394
AL365295	50.3743488124511	75.5369423799264	69.5590378617708	109.177154920238	87.1160606855031	61.5892143567064	63.8433428113927	35.6296382602493	58.628034978452
AL359792	206.789666605088	107.248943747519	109.976189423152	171.858635097698	148.833235692479	180.484084625929	224.575265684344	133.765061819744	80.3463198227153
AL133444	551.816533218868	285.196866633209	329.996398740433	189.051084262243	169.05848595387	540.676061490335	384.256657474881	188.423089317939	122.894037482278
AL158801	66.3096021870051	31.2508724670095	55.9523344864949	32.3541543289171	36.746391708482	43.9903488214483	66.7084412316555	89.1842399162429	48.6820715689405
FMR1-AS1	25.3527964362676	23.3149777926943	11.2655068606168	0.00572254099000613	10.0946842932761	3.31765556413913	46.6555785845611	63.5726797129445	0
KTN1-AS1	24.3912270823119	80.5593800839666	20.6468542536055	32.354359558025	70.2825149276204	51.5130982425716	0.0775401292979048	23.2292215576946	19.8440887080718
L29074;FMR1;FMR1-IT1	8199.10850427726	3695.21418722734	5673.85156520394	5009.20771306583	6018.9802915134	6121.31808741426	8357.3636113761	9233.2293933989	5877.02033173034
AL138995	47.5850960079052	47.3613002225483	84.6486804992023	40.4416152948299	54.9583490612542	69.2687360038259	75.2565434904502	17.9968891694473	110.674980544911
AL355073	171.979414750652	189.573889609284	146.659000090949	123.337608553854	108.193250156374	143.643351663052	206.956225468179	248.806291630391	128.582399052295
LINC02284	376.043827208271	449.770998130163	301.781879019762	246.672974984898	224.051604857487	625.219775982495	493.794927046635	803.297312430286	438.748131541603
AL161757;TMEM260	92.9849916684057	201.124438048387	383.602677877817	418.523962742867	365.384730320281	431.147960402582	245.203811671405	211.567531582303	264.764228556639
GPR135;L3HYPDH;AL121694;CCDC175	410.400141296762	920.050686953745	563.137242864192	750.116931741094	813.601874097386	916.111033739319	643.135965464078	278.495587712364	535.210932672061
ARMH4;PSMA3-AS1;RNU6-341P	3525.03494430744	6489.30409444962	5745.30830413659	4864.6431238742	6541.66374304652	6215.48213268019	4528.21511772044	3874.0367783408	4601.38689362922
PSMA3;AL132989	3273.93829566294	4761.93359583686	3467.29332715073	3742.49923317456	3880.99502937942	3979.71648974589	3344.55847720873	2207.21358270649	3888.40152149977
LINC00216	623.846125193556	551.60859033299	712.629035991331	1135.2797005656	879.558431409258	733.841869669973	865.469297312075	612.543266564392	568.302573919949
AL139021	3.92590667120764	4.86915835751218	9.87280883612111	14.6524102807053	11.0169937731108	8.98814865270433	0.649032322227642	8.20102547208713	13.2713311397806
AL157911	6.63306978442205	10.804130677655	3.73941195193057	1.01697493927189	6.77441283306634	5.93523783366024	9.12853879696424	17.3954029840177	2.80539742487938
AL157756	25.3915543982273	7.08980113394015	10.3143814755291	24.2584591646486	18.6068811200177	23.9401390098877	0.0773847787993187	55.3419305405942	14.1589369815335
MNAT1;AL160236;SLC38A6	970.039205162121	1485.9954961386	1083.05076641811	1171.68012960832	1293.95154450324	1245.32514002173	1063.93021539216	956.28689948144	1085.56869359892
AC244197;IDS;LINC00893	22429.6101185723	22608.7971802188	20264.1726532911	19140.1193115917	18454.4078363656	22673.0788947339	14265.4033066619	20182.6205080335	20821.6398595031
PRKCH;AL355916	17901.4950987904	30272.0079914311	32686.4943344693	33340.7843600639	39077.3426961471	17604.5192370635	33461.3632816688	24167.0426890573	19831.5593350294
AL359220	2628.90641105327	1156.94118398068	392.003362134704	853.237021465622	712.864890847231	288.979548263791	4065.15233423949	4828.43760967713	1827.86170198361
AL355916	5502.66633344131	9167.95047190393	8070.30112748609	13191.7468420742	16243.8265772381	6850.90380458337	9469.142479595	7174.98617312296	5810.82674607772
LINC01303	1805.0460689031	933.379926077046	1408.35311216466	1448.6767425327	1383.58183811777	455.768467080373	821.101140117687	3488.53900167504	825.499115280974
HIF1A;AL137129;SNAPC1	76770.7599766628	9812.53655827784	17523.587452675	14676.8259346093	19874.3403133531	13336.5342405869	30852.4489409962	123071.405890343	27124.177312605
HIF1A-AS3	38384.1609866028	4391.68055900576	13216.7393313829	6879.45004548446	8737.89314133396	2839.47310799655	14915.3533951217	30643.161995829	16038.6814958002
LINC00894	298.669972926242	206.473713900516	587.633601785638	402.354325147038	437.248058683211	320.673538430632	564.433717254177	541.494851471373	452.000023613524
AL136038	42.756464013737	65.9595449472837	33.5215449795786	14.1602441551877	27.007096424538	43.9318623967454	34.6059997528749	25.5993477491477	38.1397389796833
AL161756	0.0520179283370004	23.3827720469054	8.44599163052642	7.08059128827402	12.706649490563	16.3439996702566	12.5139295154211	9.58069526752368	0
AL122035	41.5339057135607	92.1120590587836	60.1523833162361	96.0363662743485	82.0400732504247	79.5785566499839	51.3530825745703	51.9314079500869	65.719593761549
ZBTB25;AL049869	2511.89202144343	3517.32032278257	3668.49011176568	3692.96351056612	5965.79729774723	4512.58772118185	3888.46787535656	3099.21628816905	2367.81259915856
ESR2;AL161756	97.4077205923711	334.402544552024	145.689398735473	670.233550724936	171.602674996744	136.820596710264	196.093342789634	122.870122562778	143.727216715382
AL139022	2470.384344109	2047.87033511357	3054.11015583411	2578.90809806134	3269.15584302771	1407.74651957238	2745.85655986879	2871.25562739328	2074.68335105017
LINC02324	8.91297652092188	11.5671854692075	25.3896537320171	30.3243636500099	33.0604859056302	18.9924818924782	12.4919914693729	0.163902897806156	1.85824447346272
AL355076	0.0517653192303849	9.37116847451244	15.5400254254066	11.1202792115568	14.4301013252777	11.1632002710161	10.2371045799412	7.54956294651362	2.80672718073679
FUT8-AS1	106.065777629697	106.512868821746	7.47679715898713	22.2477813408152	33.7536798422243	51.2943503606016	60.4329691748075	38.3412203306681	69.9888388562353
AL359232	16.6598171045704	34.8388888891486	52.6596064445355	63.6837501012489	46.5161764976976	30.0697603585656	13.7154874533069	12.3865345329446	7.53499918231346
AL049835	0.0336155328908787	0.849569804590124	3.76862678708694	5.04973674378641	4.26910496259737	5.93866861766002	0.0652275839389791	0.163213461047555	26.6033465546464
AL135978	205.631692484761	55.368407726698	146.677949664304	105.139914370441	72.6566208014247	143.661295212664	130.036874276926	222.194030749536	140.885811460159
AL049779	66.4143764126717	126.080485458251	160.800029463192	72.7923144664562	106.547372388348	95.7708649082317	102.639281083652	102.33387480904	106.853656595641
AL133370	394.823702136152	97.3797120479958	316.834090711201	344.728973502317	312.069018020813	222.286064452267	833.447681139524	444.74460202202	416.060572896519
AL121820	29.8787564760027	26.7963983691245	25.366717620015	36.3928899567449	39.497961554607	36.7333574756954	64.1847913324938	41.4489363678231	42.5435217388979
AL133313	48.5703926043325	22.3251327489093	28.2034875673586	7.08415082411385	27.052445320947	22.1470183074403	13.7842571492684	73.4941205928254	93.6698081689309
AL132986	192.190173215488	0	112.865961662505	17.1939643922436	11.7241791627149	46.9450276622551	58.2392620461041	254.54034195112	107.791407839835
AL391262	5.52245139538683	2.64269355669375	11.3559599282041	0.00436618514481157	3.33974936107851	10.3332718131616	9.08291287108765	0.150757223800564	5.6637236046446
AL157996	16.6571290909843	38.433885853047	47.9580564245988	39.4275623970427	54.1815409586365	31.6422692826355	54.6077901864561	0.203027849572658	33.0983119248756
AL133445	243.872215162137	157.768434933186	289.592322813845	181.971675387595	172.906050603293	153.898570672425	190.459416351487	291.761727904056	201.883237014285
AF274853	63.0255368246973	43.7842097170414	48.8799764989004	25.2798742534378	75.3437184391832	34.1705723581434	68.3234393892029	27.4412961670645	37.8143222924838
AL356804	26.6075645003902	29.4469113985439	103.480789969219	62.6772602768319	49.8697618975543	46.3457153644722	27.3534719533231	0.197718571169904	18.8970546262143
LINC01269	0.0421302520602787	9.92481157269115	6.59390392040743	4.0460233320749	3.33501388930156	3.35382831073255	7.97259913684382	0.153316442688265	15.19249752469
MED6;AL357153	4009.44764116272	3778.3953684182	3373.27180775209	3719.24853983841	5641.00670883014	4823.91481445877	4417.56283444838	2591.86395567961	3048.66786806174
AL392024	0.0492067071852951	11.6587501068063	5.62034016090394	11.1174296733038	11.8968160535402	28.4663952131339	0.0695294688076666	0.175234643657833	15.1448319757884
AC005476;SIPA1L1	2074.99745985282	875.233198500105	2211.23023228619	1808.57637963223	8064.28268747686	1206.7115656842	14429.4252295807	13160.1761560166	3839.18923579335
AC004974	893.577417857361	261.908265274217	623.342434953473	331.592790880317	283.235558228741	81.1449666960401	848.442463957293	2965.98685494228	482.231690051994
AC004900	16.6358848752851	14.2516527397264	38.5778602678192	28.3058276284011	28.7644853503168	26.4424156572498	38.8019647121603	68.0000783442516	44.4396680468463
AL442663	147.185042081772	633.834569862556	2664.44895049746	2354.47358092688	2637.05082815184	3032.94816523063	2269.22882508949	1053.27365934827	2143.71986893355
AC005225	7.76758405377081	8.62615218373681	1.5295899619488	11.4558886645702	17.3205959949912	15.4547836079111	10.652278505424	2.94440477666663	12.2979937772877
AC004846	36.5590224666926	148.569535641256	56.392390413289	50.551057290945	52.381098331916	145.545359556262	54.7929073566969	51.9962670019878	62.3939217383835
NUMB;AC004846;AC005280	13811.2549851853	11647.2635739068	17002.7921339822	11831.0263687654	7293.40209480555	16224.9516176487	13865.1463547198	23699.0313923616	17888.317341084
U82671	29.8178843396094	12.4684459940281	26.3383361966638	15.1678461816515	18.5778573076784	57.4577802902626	22.85221582646	0.202883342214363	37.8369855029365
AC005280	150.36716041698	44.6371579086999	197.502997197934	61.6727114844245	49.805531096867	81.1519666663696	149.445082545938	419.755437984696	256.267329008953
AC005520	102.76930261939	41.3845301663857	37.5791401341034	47.8541839163992	60.887150851305	33.5565507840334	85.8707098260217	94.4313709586672	57.0383898778947
ABCD4;AC005519	1562.88583028304	2686.76938082255	1729.87729914129	1797.45266963265	2240.31910350027	2004.83571302027	1681.97885700752	1125.51298938632	1963.11611394699
AC005480;FAM161B	1018.67672094253	641.012071510693	903.482115269349	1079.68291711485	1236.47923417957	843.282680957864	1131.18513994661	1155.32573280992	916.296627744708
AC005479	23.7531943938694	21.9202030591831	16.4420262883109	16.6823206956243	11.7750613531246	12.3272023039169	33.5727577342351	15.8245988016304	28.3797409455138
AC013451	13.5835733060338	0	0	5.05239604942703	0	0	14.1600856597369	6.89565205416723	11.3645662507967
AL691403	42.5267887938019	30.8495204713103	18.778369545984	17.191052019141	30.0230089929664	41.9514209999893	18.8833314451342	56.2982879879955	9.89186007948839
AF111167	192.936990268023	103.239794906376	146.203910592731	69.7606375265995	97.2097051742772	163.296907389228	154.580359192398	202.664906522574	458.684062279471
LINC01220	1121.36384595941	342.39033136053	767.205957819411	149.627076599069	102.21351733079	257.343033490849	941.854172960302	1172.80907943864	450.08983943927
AL049780	36.4279088311124	16.9540319142422	8.89475630157022	25.777829512924	21.9754517734908	18.7959100316594	36.3664775581702	16.4629337433416	8.00464599941972
GPATCH2L;AC016526	11515.0365308164	4218.24692744993	6214.43133977056	5066.83363009558	10659.5129386388	5691.91759112609	7619.64495275168	18282.1544201805	10624.99905845
AC007182	35.3872169358622	17.8278216234088	58.3481411512478	38.4138038572773	6.65465592373011	16.1406777069991	13.7896922443277	99.6199467678947	280.974400199959
AF107885	15.5455539582601	19.6198808127588	47.978392605431	28.3085942932441	48.286161859326	27.3588358274316	21.7068299799239	12.4879132152343	46.3771737614182
TGFB3-AS1	4.48177655195862	10.7216191498227	9.39028923978721	10.1107694603175	17.8598360121008	3.38916753540978	0.0523927833335809	6.68548524246535	6.6401202168768
AC007686	422.663484798508	147.92598494468	184.961257023951	160.743423126892	164.226505352471	122.229155407748	153.998799504267	385.347272239496	201.881468416565
LINC01629	92.3954063032307	0	0	7.0834871016532	0	0	0.054635592581894	0.134351605991185	18.1117859984339
AC007376	18.6823309355843	3.51937684296747	4.67356455033377	6.06930872313789	10.1622921956532	0	0.0274874820118078	0.0647716405087075	4.7966296538562
VASH1;AF111169	7099.48503256636	1806.0137479281	1137.55333559832	1399.14639644923	1286.2466079457	840.718541364981	788.003275964733	828.08449033867	1524.37415169374
VASH1-AS1;ANGEL1	1528.5818006003	2331.82523525702	973.032556718811	1960.21022202807	1515.49981281248	1188.88619089821	789.142509051702	484.462656117279	1488.43871531051
LINC02288	87.3255178141673	32.1292045450957	117.590609184276	34.37756564236	24.4260834266582	64.9514597601412	0.0837710728996655	148.378841499475	130.526139185522
LINC02289	81.8505968653501	27.6437790659293	191.904675690434	36.400515813849	51.5202145030226	58.9147866487506	42.2961908553947	335.085063386348	218.456375659472
SLIRP;C14orf178	1021.99129106639	1372.47425263751	693.813774557157	877.49743800489	801.700460686833	1052.0538457209	668.266323514544	668.495622104074	884.156699124086
U52111	240.767825195759	27.6465497326824	30.0468353127214	23.2592517396107	29.5006447096893	45.2637557047884	105.974661462732	85.8733928478686	45.3647543421545
AC007262	39.8783747309058	130.621332243255	139.200306137073	31.3462824679232	43.0487825294951	90.7002569577206	65.0214639252478	76.3806147317999	48.2039466913851
AL136040	31.5311252842731	43.8502589626196	30.5482339338791	39.4243844244873	11.7395010731826	26.0414991525098	26.8376053722906	52.9699134035628	26.9347714967948
LINC02328	926.867069403298	517.62375102739	600.737230031824	1164.59796710993	997.97048545798	519.941038350937	2127.59203503615	380.815846578666	670.424345105474
LINC02316	38.7506411484568	41.9898607038475	55.4679689029901	60.6553597419165	65.9993864487722	80.3870513664799	102.591808073109	56.0730751121147	79.4273723456858
AL157955	15.3531195410145	7.15249939783645	0	0.00488006797669804	10.2168705791347	0	13.6001521695986	13.4347862775647	5.65561084225636
LINC01147	57.4366849347293	35.7597866531664	16.8886104922024	21.2348391516989	39.7641274533286	31.5942185280452	28.567510348179	89.5480995863057	20.7719824944884
LINC01146	168.135425901949	151.968443106431	139.123863359371	158.719771292636	269.872409039132	246.338785931943	228.064779354997	166.537423432835	217.489129372698
AL161662	0.0636932991821269	122.503221152939	196.556812340007	3.04028678240517	198.065646827527	1.61312686640379	0.0825302970582875	0.212677687713796	228.117198734412
AL122020	56.1616441419094	3.50281854383206	13.1387853999437	14.1569072447775	9.21690278264667	3.31736046317702	18.3175005233998	35.4629521847976	73.8405082907173
FOXN3;AL356805;EFCAB11;AL137230;FOXN3-AS2	26654.7508663962	26083.1931759698	30987.6253716168	32674.5751973096	33455.8160230371	28131.5515265185	33169.4870911071	27253.9331948914	25670.7760957689
AL357093	595.071729731678	476.510551126828	752.605913205894	687.944081746454	643.159748318022	484.914907157338	776.505674053074	557.943769489386	480.833695238604
AL356805;FOXN3	3412.05568162055	1069.27275449637	1486.37287377374	1467.88754088613	1708.32773505966	1737.07211418805	2014.9501389886	2826.1761765149	1495.00716394813
FOXN3-AS1	90.7189193376873	142.201616120002	110.939503094169	68.748672760416	98.9300145581676	85.4914228225323	119.715543345515	102.333018289348	99.2841093061224
FOXN3;FOXN3-AS2	7610.71462788191	2769.8157747326	4529.66193897352	10491.5206785214	5025.21974816687	4548.40009367406	6950.23818825747	9310.94540335425	7335.18415478436
AC245140	206.084639127114	202.666970404383	167.965350390007	166.806862362427	155.011147824677	182.73619481511	219.67829027918	166.936808095252	160.74357339872
LINC02321	62.7664057942817	7.08507015350605	14.0798224063714	8.09415654185228	8.36427886079018	7.59300887024563	35.3592064604187	39.5329534659008	56.7742258603188
AL135818	186.98145124711	462.282762665608	295.195959096175	375.731986608292	369.865376921737	265.958398643588	485.311619278856	301.962775585278	214.316995897126
HCFC1-AS1	1151.37116580556	819.858649922511	697.577548563555	919.955548235292	896.449032303413	891.201636693871	787.993210489006	1065.29033771491	932.379066059839
AL121839	131.700232417647	774.334019968092	521.782292972264	568.147893147617	635.160950314103	719.488563933431	367.188648595011	174.820421338903	163.558136190465
LINC02833	71.629735963953	12.4603457554347	6.54012382477891	12.137243509436	16.855640468716	5.0259398821553	24.0092700948303	98.8218691675456	21.7220046462452
LINC02287	119.210547025443	22.2931458392156	11.2390368921835	17.1930078216167	43.969246688574	17.851058505733	145.958508680472	313.116182189435	62.3771597121571
ITPK1-AS1	657.000240298988	375.461043079588	1222.27307574306	525.691706612886	421.097361232784	634.605154485712	810.745386874741	530.742624317087	767.847833267207
AL132642	12.1426918117699	22.5101322730361	8.45189500036944	3.03914403798541	0	9.33885349454012	38.5556222739667	2.96835761048408	14.1725870711858
AL122023	2.28093341450217	16.112412380419	28.2814289162801	2.02903857215578	15.2393078164851	7.6737079850344	8.00067751480916	5.58787133837452	12.3129417632916
DICER1-AS1	38.7905769322897	157.357776829579	189.927281775021	198.14058420101	158.148088335844	178.849454271597	59.376782361805	54.7824102366797	160.778951927986
CLMN;AL356017	2498.60132832598	4251.42876697963	3908.25446690349	2655.74070160083	2040.65057292578	5438.00141517795	2411.84810422205	3620.32288406075	6542.78182038611
SNHG10;SCARNA13	13425.1816007439	10254.3072476638	6184.3396649643	6551.90272192679	6463.77622253551	9724.73661814647	5669.71323598953	10900.0946907981	7829.73622168558
AL133467	882.574897176782	518.843180286489	554.056276068656	569.834491023125	477.782427669813	609.239379889979	683.045839558476	578.878645455436	633.56250270568
TCL6;AL133467;TCL1B	293.126972681242	209.165206556747	173.894645346246	519.615952341753	464.363614350148	535.508794398935	81.0687407134631	305.623901148282	441.620390190348
AL139020	32.1307273904882	12.4389909961375	14.0587151946603	107.14792246295	115.21321165413	231.210894215325	28.6081618204785	19.3691643706427	89.8276000631217
AL163051	18.8532632375907	63.6095075594624	28.1937108876733	29.3188428196877	15.1343026528363	82.2899324138112	28.5617930928363	9.8076349183405	38.7639424687215
VRK1;LINC00618	1218.89347985731	2092.22242436366	1173.30166005418	987.692403474634	1534.98489733615	1377.08649805282	782.301935507025	811.72062866745	989.115367231472
LINC02325	107.349959548654	331.772352309628	146.63924407953	232.51583422937	246.966362088494	130.86617378875	115.188230309994	45.2600462503495	181.591165205971
LINC02312	34.3580174462613	80.4499126150685	109.071674091633	101.092762806815	109.13218069018	56.4083736805808	126.437638474012	61.4574781978424	31.1717421507829
LINC01550	206.908443451414	783.239621402212	655.286613818368	683.39524821	893.140978664715	425.121062215829	348.93943786223	184.348174133086	364.066196551448
AL163932	0.0541629909220855	3.50843400914901	0	29.3023410316366	31.5367383957286	0	0.0524240939297957	0.128453133894531	16.2142891820328
LINC02295	0.0602613325509544	37.5649235050417	14.0661395082593	44.4771186361372	61.9065371391122	8.47277820884391	15.9900945740894	0.190467082408148	45.4894603059078
AL162151	145.514158593956	414.881109522088	198.342883005587	383.650317129051	506.677832964557	259.992041966948	430.943538580829	249.684440439562	136.137201858562
CH17-340M24	8.89912743288315	37.7195907877958	7.48857570134735	2.02921220119655	22.0437067759957	17.9444509085185	12.5985180541017	28.4577150116022	15.115327429561
AL109767	2096.0151864394	3326.89778447121	2449.09291126264	3421.01909046099	4489.99260096368	1846.57553484095	2310.24523133532	1875.5987934213	1260.49028092298
AL110504	35.3960111642343	77.0581802580521	0.90119226656504	25.2772244177528	28.717677932056	36.7515602131691	36.5163761425448	49.0458434874081	38.7635993278871
AL157912;EVL	1371.50022520362	733.990152148684	1041.67918589292	2111.84374708508	992.825125996696	368.529166011146	2107.14201953268	802.205143846712	1088.40550591429
LINC02285	46.4776466983536	89.4904638697288	62.9987118580986	4.05161193416004	61.7540473430242	127.546201609718	76.4145097018355	16.6389773654772	87.000781451647
LINC00239	33.1974442427703	71.6550441331755	20.6536351298768	15.1708545976849	35.5081817895468	23.8977308082418	18.3159823950121	52.9449942242768	33.0941361165755
YY1;AL157871;MIR6764	8287.66415512584	12474.3467826385	7964.06866210085	8944.79408244954	8794.61144301469	9071.31878361283	6315.09614949229	4485.19664023989	8099.25406286316
AL157871;SLC25A29	1099.47491809236	3156.19640640979	3098.79841565445	1927.86316084388	831.238504434783	1666.07817458974	1955.65696914081	1620.6107049671	2749.88839048706
AL157871	383.654805102363	85.1702041494388	125.64223474884	127.38295863618	195.077693007777	150.99914223491	1037.06440865065	406.102562072306	184.990460636372
AL135838	64.1398762145568	56.3210583339142	44.1693831549493	47.5167600848317	63.4428740483748	26.4135259295141	68.4485419619466	152.346374626257	61.4486242108136
AL845552	18.6824748904199	18.9006397407927	0	4.0492182183207	1.59586521718752	3.56220276217787	0.0230360662731141	0.0539177620936572	0
AMN;AL117209	70.7876634230023	48.2408616261372	56.3946487959108	95.0234049828446	60.0169210745989	54.7416673713566	58.1424243735905	32.8985063570173	54.8471738838862
LINC02323	16.4140833257911	3.53570935355111	2.79308232113571	0.00473499560410051	6.77283842635363	9.3684606228761	17.0511283573756	0.176997649843418	19.8939079060083
AL132801	8.84720214596277	7.13367496091117	14.1433109280271	3.03872265560871	6.73138171187141	4.17253628230698	39.8467913484139	39.39932388757	25.5236757147294
LINC00677	103.944910289266	81.351139020334	141.072426927089	42.4657592453581	43.8906266090066	26.4085095543432	41.1407563761296	114.518444090303	194.869553597353
AL138976	79.4302726220564	22.312891107037	10.3015607334151	22.2447444362103	20.2302777503708	20.4295673903373	60.4346882958857	80.3149834940646	61.4673985691286
AL137779;PPP2R5C	8690.22394541513	5611.25977098945	3596.07097711125	9696.92752690505	7846.58985162166	5858.76814564109	8415.46800246562	5592.69488666937	3900.66363711398
AL137779	3236.27476990333	1482.34246199968	1808.84195386179	2645.6287295559	3232.3838442105	2025.30760646851	2664.90657188081	2567.14717923287	2122.90962915439
AL118558	90.1427566170302	106.42198354574	88.8441417394456	58.638950601523	74.390716179258	58.5013931732073	65.6447798124273	234.183472831052	115.359584342568
FAM223A	24.3917928494353	51.8628352414548	65.8364212330456	58.6319841460119	30.3777062155992	32.4289268669513	53.6091355968847	65.4197895822746	66.2027537050504
AL133367	136.057542090422	159.154985132441	165.475382712828	143.55409713101	99.7325173317211	130.799109583602	300.950412575935	103.870600780827	222.227725481479
AL139300	25.4452090683886	19.6382136454664	12.1884984873758	23.2532613139036	43.2556885308588	14.4790429998492	34.1326789978754	31.2330142464276	8.47657656611018
KLC1;COA8;AL139300;AL049840	10403.5181169623	12184.6498707956	8774.48835314999	8715.31167089656	8621.22817105294	9469.84378361766	8769.04290879526	8102.5766876468	9430.68221277439
FAM223B	24.3917506421224	50.9664645728095	65.8365150682594	57.621321029067	32.0745850052871	32.4321293510615	49.0553130925032	65.3989515314722	62.4186864422825
AL049840	1980.95141077242	843.053492448559	2891.01323933729	3098.52341988342	1468.9521047033	1617.35401274065	1512.08114236427	1560.52834927095	1771.15074714854
LINC02298	25.4680339421332	55.5269666274844	25.3677785803575	26.2871111181447	21.9292954697348	12.9254095193953	9.1040387924231	0.15711749959765	6.61006357116555
JAG2;AL512356;NUDT14	628.260606479149	1048.81922618165	417.398903949953	615.664795958799	849.971119126021	540.54342903223	557.612779890756	444.771756871767	520.087701154713
AL928654	34.2630953624438	29.9568799337485	14.0701498408334	32.348442291291	23.2224821404004	18.823291698045	12.5891879503986	15.0721832449171	20.3387350855351
AC246787	17.7147452444735	25.9602872589096	7.4844042596521	28.3014867879652	16.8815706448052	11.9568489639179	11.4257574963923	10.9831538120035	15.1376246659962
FAM30A	857.251600358589	1164.05887310811	1930.15341777492	2212.94271699251	2037.37046182803	3654.88936353108	688.845895167577	731.375920421882	1821.26602487744
AC068446	0.0602525606839812	14.2416753385745	23.482843786762	44.4770839463998	75.5294277940779	25.5769234418291	12.6446840053446	76.181973507657	84.2026861519177
AC138649;NIPA1	728.846633730291	237.759439486488	221.837770466893	1084.7236328839	371.206760522519	1334.33589899498	728.705588494854	615.351024242631	964.533110556281
LINC00221	0.0310722271140085	10.998380266818	0	1.01481035253166	0	23.3813401857666	0.0645183260482058	0.161248443691325	7.55751773635414
GOLGA8M	55.2787944552515	33.9409633365279	48.8912757167108	36.3967383080825	43.9652691256595	41.0723223707925	33.0882897338783	24.6921691911057	39.7203961169954
AC127522	0.0546504220100381	11.5987666203308	21.6569249005169	20.2140543284035	14.3726505271769	0	46.3918863244935	5.66882317196939	6.58902233306584
AC234781	15.555954797794	42.0080821452055	99.7502941583785	53.5779084654469	8.34339431913452	19.5908999876982	45.5924067093177	39.5720913106207	47.2918692874167
AC127502	3455.29344992619	2891.4657938093	2823.28708174412	2556.66878123931	3268.70834388303	4536.6045778072	2056.04061045537	2068.0439503126	2306.35628548561
AC026150	23.279388497024	42.470140009576	28.1820449675369	48.5230145455956	53.3329082808239	53.086754488235	38.2100813342023	30.1172599086974	28.823389095038
AC091057	90.1579218265839	112.67020487127	95.8920291049237	62.6831212450495	111.231304505083	82.1323674593	63.3100703605679	70.9430175804998	54.8299476752257
ARHGAP11B;AC091057	737.759066900183	884.251642362976	805.708632412643	833.015057028869	895.617761341508	900.654573563327	650.011092705459	585.29695796329	811.34520686114
GOLGA8K;AC135983;ULK4P1	372.635573215736	120.646632943508	204.949390379537	140.525281789666	186.874912170245	313.997752195215	257.665155879722	91.6160225539476	107.771111759646
GOLGA8N;LINC02256;AC123768	2100.41778677635	1876.65289188131	2417.14171853917	2813.44358313655	3042.93065152594	2499.2195823998	1834.78698797252	1447.39699950615	1882.72664083751
AC123768	62.2823182137029	75.7616514554814	23.7821684007344	44.1464623975915	38.290080077748	61.6649687982305	30.834121231525	29.6830091626312	36.8701423330554
TMLHE-AS1;BX571846	50.9398832677628	25.850257592808	157.044851794859	95.0298142425991	168.420869282896	163.413057045164	52.5443801885286	143.174489258158	121.981393878088
AC010809	0.614370303851829	18.4285493626161	6.56049701672024	17.6821943512425	3.29377547543453	27.9169319916598	22.7468020368757	4.32409986293332	6.5878747481008
AC010809;AVEN	327.408597145043	516.836719440033	243.475799907422	256.782832380274	411.038253062542	462.805198829965	266.862763926233	157.076333340189	304.486880280604
AC009268	0.0520758192041546	5.7620745186098	10.8086160482715	13.645291755246	21.7341569912167	21.0673593459514	19.8643966983439	2.95238906903462	2.80209554055923
DPH6-DT	0.046370836926783	9.87652920402585	20.8147193359901	0.00487653720125181	1.60318863951466	6.05766323980847	3.43383003946451	0.117664667131363	3.78135131320013
AC079203	34.3021459129446	18.7171762682472	46.0821313454571	44.4793022292971	36.3544759291554	39.3178519235332	30.8419677116087	57.1797337149507	44.4417244829787
AC013640	0.0463699922269227	8.06021725528118	10.3695812153516	7.07669761699159	6.7577159091313	12.074389325148	9.08918027228743	5.53783939424683	0
AC116158	1753.62346589683	1372.41061221197	1791.95607764265	1080.6982443904	1137.86649470155	1730.26641290866	2056.52259693225	1307.55812384465	1330.00129880796
AC116158;RASGRP1	663.649253989269	87.5391406299541	408.936555526309	164.791488095101	2266.9889875269	1132.44906308203	1538.16498812848	641.251885286853	251.494833954294
XGY2;RNASEH2CP1;RPS4Y1	6961.44393746278	11907.6492363688	6216.34117909526	17.1929079800467	15.9709782222906	8654.04980722461	50.2663861778592	4384.13394490498	5293.59460683164
LINC02694;AC113146	39.8673578498854	46.4537232088131	78.0452289794057	77.8401825338453	71.8989607431115	20.4696188678759	33.0622267898226	38.1039143784404	26.4667981587322
AC022929	3.92521350412973	0.829686052830081	23.6101776333678	4.55435454779217	10.5900566076422	9.4324409489636	7.4241439577287	10.1406764309867	2.80777785184585
AC013652	12.732594956223	12.9530660819639	11.268234665816	9.10253850247134	19.9457786127226	13.6237642615729	24.501438321187	27.1887729472382	17.9545859573707
AC087878	4.49344551162624	27.7912856170659	33.9154759242662	13.1452717449958	2.43141423439008	11.9193720831741	14.8546469050389	40.366573979456	1.85446983571407
C15orf54	300.814749420174	121.535101678568	297.106492420676	263.85420537278	166.546499991054	208.909127592689	63.9189634386926	69.7039925899846	37.7886691649194
THBS1;AC037198	47812.1412409156	14607.5725851717	13016.4728997768	3430.12617387554	10278.788815238	12224.6455472685	22280.7244058917	184210.830404551	9494.9433929105
AC037198;FSIP1;AC023908;GPR176	373.793992196658	346.048207825198	228.445713464539	116.264999484673	221.540742406856	87.9859027267843	569.091515145803	2937.16605179693	291.211369892063
AC023908	40.9565372755231	67.0854511956511	26.2902676744471	52.5695453078666	70.6730643958761	45.3018734109842	60.4165895153456	59.9704605184105	36.3856541860521
C15orf56	8.83910147004707	9.8586527882501	7.51691868403161	4.0485494187834	6.74047714725251	10.2990742566023	0.0636973327896393	5.56781355675837	14.2264202018282
SRP14-AS1	57.589716942725	278.138228488162	223.775904819779	109.186602455707	180.982494087681	141.992662887302	87.8604452343253	111.923078652056	152.255675792027
PLCB2-AS1	34.3028020051222	42.0325169947936	50.7918987183734	24.2671836093594	29.5566789938909	44.4846863033524	38.7849834252169	17.9511572366786	55.8140848307432
AC013356	19.2164276840964	33.3884842543829	37.9359546937861	21.5705157851414	32.4268263690734	20.18980081818	38.3398788142007	21.9333232330274	29.9451288897927
AC091045;CCDC32	231.168019512003	266.455511800243	191.778190367657	244.646895390182	170.782894603336	61.4883921794266	69.6430442472559	92.9195979593959	337.685522562281
RAD51-AS1	601.756635812401	1815.94717192116	1225.02131972084	1687.25383801893	814.357462247038	1270.19047859041	961.278523255592	429.897686607874	783.909876503892
AC006157	7.76757117661318	31.5715807341937	7.50555530267539	0.00532423767675283	0	36.9276398145667	0.0755607046769029	31.1394731345007	7.53183590630315
AC020661	131.556557012048	85.6008380772751	101.075507807618	50.2998135334064	55.9597333473229	81.3836401138892	110.382080947518	286.086760217149	144.671048299423
INO80-AS1	655.876819308222	383.517168376606	542.463559068691	632.847484553949	611.456901111201	511.423164301148	708.128508531055	830.603210747006	488.867601667666
PWRN1;AC087463;AC090983;SNRPN;SNURF;AC124312;SNHG14;SNORD107;PWAR5;SNORD64;SNORD108;SNORD109A;SNORD116-1;SNORD116-2;SNORD116-3;SNORD116-4;SNORD116-6;SNORD116-7;SNORD116-8;SNORD116-9;SNORD116-12;SNORD116-13;SNORD116-14;SNORD116-15;SNORD116-16;SNORD116-18;SNORD116-19;SNORD116-20;SNORD116-21;SNORD116-22;SNORD116-23;SNORD116-24;SNORD116-25;SNORD116-26;SNORD116-27;SNORD116-28;SNORD116-29;SNORD116-30;P…	10336.064212438	13645.5890300004	7935.85556374808	12354.690757875	10270.3906522289	8594.03123165281	6360.72008785603	6780.81257069635	8875.60942911606
ZFY-AS1	19.759773106545	6.22814509509667	15.0890067401513	0.00516243206042866	0	5.90943137109822	0.0710063609008973	17.6124309494038	26.5410915032774
LINC00278	2504.09350965461	2639.36107326957	6013.39104397238	9.10541677338275	3.28645212693372	5537.26249990737	11.4918557325319	3755.28916666225	5919.62476187014
UBE3A;AC100774;ATP10A	34724.4188027708	21826.450996901	16921.8919392967	20672.7040318404	21398.3616857542	18833.6005648914	23887.3280968577	21891.7974294851	22245.7429608621
LINC02250	16.4927397847038	0	10.3508375914836	8.0886775715455	6.72730632957045	13.8337243428392	0.0608263797143032	12.0192905278994	0
CHP1;OIP5-AS1;AC087721;NUSAP1	12466.3210274482	17136.1107943008	12879.2250044752	13207.9256470639	11351.203221555	13414.5182834128	7731.39104039844	8960.58201523115	10848.1691869918
AC087721	4.4716903358028	2.62122963970298	5.61983820437925	19.1935580386282	9.30844991726158	8.69428045971585	0.0503957610324712	0.123080789819535	5.68954544560913
AC020659	225.701255299611	612.921618950587	449.85541901909	490.811970076623	656.754678474596	235.168151222662	194.482593819937	196.57406225675	490.826413487003
SPTBN5;EHD4;AC039056	23364.0400875172	8362.37264805541	6073.39428359043	6334.55216665609	5804.08895337631	7266.52602361716	13030.3885271589	17274.2748975573	11390.0020075805
EHD4-AS1;EHD4	16225.5495112024	1538.64416518777	6273.6727645322	4408.71174729738	3173.04574406005	126.482490456321	11570.4394263384	4633.683058361	189.085026686708
PLA2G4E-AS1	38.6212138843718	29.5408765044461	10.308101715827	11.1261669269437	17.7193754152814	32.4684680868803	28.554641852973	61.133730499065	27.4032225950612
AC090510	19.9530410810555	20.9702145644331	40.4468842956945	36.6445703827431	30.2244814090342	27.7729380183849	36.4682579058369	20.6074698224796	35.2303257256149
AC036103	27.7025954050748	36.6262272565736	32.8828997674522	44.482548874081	85.5754798121063	74.4451666299068	44.5205870469601	54.6210319393332	60.517198270344
AC018362;LRRC57	2058.36809393244	2237.01179119271	2155.78335446965	1774.20130109301	1880.85381639139	2060.44733144839	1453.93059990463	1201.8703657485	1734.27010744098
AC068724;EPB42	176.81827975357	67.025453693153	42.2725417697978	82.8979216874661	43.8906329957489	70.9840955348435	98.0042997891362	73.6566747936938	30.2257515390695
AC068724	8.88818192427633	19.7197081573034	6.55028873570287	4.05056101613774	25.5254874372986	15.400311033549	12.5677577505293	11.0132115404139	16.0802094848385
AC011330	25.4457366389619	15.1498604499696	20.6678114598604	23.2533100915122	39.8446047547226	32.5833551528233	18.2745552296683	4.33955437162024	27.4377319270051
AC051619;SHF	132.713877055586	183.361280306423	96.8212720114855	67.738515440556	87.056105617281	71.8004891905166	58.2203751161236	130.775754267834	98.3460916110091
AC025580	98.5538498643717	2.16159858966427	10.7767262428687	3.04049463530072	4.96532476478994	0	14.8971190130591	90.9865707259282	4.21638917924266
C15orf48;MIR147B;HMGN2P46;AC025580	2930.57502066788	112.573110700464	301.750922724028	191.075798709151	119.972752381413	93.1165136695408	553.118086849796	2388.92788277486	349.843629996249
AC090527	18.2483815145033	7.98860356266428	32.4963758199543	10.6195294397473	13.9158703646117	13.1623796560887	66.564047882031	38.8619878704589	21.7238400839365
AC090519	13.3372252607509	17.8287380269374	36.6740668358566	49.5290151909515	36.3846381865726	33.4271267742081	28.476930039724	0.196605687208695	26.4839418499823
AC025043	6.70432285569838	18.7605881555243	28.2278769669102	19.2091716753882	26.2592134913674	19.6396946358978	30.7437866356808	12.4607252057995	27.4312221543431
AC025430	26.5075654442908	19.6650266469092	28.2325894148717	6.07273403808517	14.3265218089806	16.1952665828671	33.0120789524988	5.7035366186926	36.9127575720694
EIF3J-DT	277.62994151251	409.54324619985	196.468083679037	253.748021225534	273.148333856435	177.000549670015	191.60752981041	268.660025968834	254.376759962019
AC009996	85.0952106494584	25.866271657302	68.6477721292998	52.5698504062613	32.0617325629535	33.2914611504454	84.2835141701349	17.9788093774172	69.0483620467949
AC066612	6.1445011933921	0	58.9810380307609	9.10325141733219	0	0	0.0684546516253466	13.5625606210806	27.9954752841344
AC023355	555.284351330853	212.713020015056	2480.30539777891	686.430891873813	163.950649282776	189.763790604512	209.926677225547	2623.88491787256	1739.97072382191
AC012379	5.014673770342	19.3898290963375	2.31655397255835	2.53337284739553	8.03121545801281	12.0004959821868	2.93260084195815	14.8294722854145	8.02577077366716
AC022306	15.5397921805787	33.5416152067872	31.497865627117	28.3072160443946	32.1480260088672	40.2979137847177	20.5605545448551	6.38551905377687	29.795880023735
AC021752	8.88460722178982	10.7066873467104	7.49524553942854	19.2022852471263	15.2475155892641	1.63193013421895	14.6299852460595	4.19738987558146	2.81248936358403
AC026770	1.17442958765885	24.1820710354603	26.357025881729	5.06179545416266	27.1561006237356	22.5171484319288	1.22235579374732	0.160204281592733	6.60729534055387
AC066613	627.016689467564	103.637093352172	514.303229576546	224.43339301926	194.434160871898	312.978697840953	573.54108854637	567.356910785012	329.055775236072
AC025040	29.9345126900176	77.7757068917711	58.268062135841	174.875670618715	50.6723409627816	36.7367471612249	50.1673093439464	50.4506508250388	42.5450727058589
GABPB1-IT1	3750.61855257545	3153.42660106352	3087.46806582985	3995.23182365488	3376.9386691722	3599.04956764263	3415.29014037113	5012.87069969351	5149.86337044002
GABPB1-AS1;MIR4712	377.240165117526	1619.23694208808	960.825395103384	1305.12212567208	1519.80457958072	1440.34474564291	427.717172600451	1530.37531702006	1360.75417248912
AC244213	69.5791630386921	64.4575609108631	54.5560156395468	0.00632099045419565	0	49.6480351010184	0.0806148321937457	46.3151042795674	54.8706568480975
AC012100	61.9192227040198	12.4401304353249	46.9984317619782	55.6012808655818	74.5003391170742	36.6842829873618	82.1227879935814	156.521053357549	70.9060925920572
AC023906	62.7207177806202	22.2924911184222	35.9448948747952	50.5458135581844	45.2404642033066	32.8433432607577	62.454604606929	117.672839797243	54.594051105532
CERNA1	151.550392303349	222.660549912628	77.9957518330847	232.511879829255	158.125204547206	152.314731613032	67.3430157058207	64.2876233014155	130.508096626814
TMOD3;MAPK6;LEO1;AC090970	26701.1171454505	15710.8873913728	14801.8422859712	16057.7647954158	13106.0559542632	19806.9357740356	19897.3940617711	26058.908858782	21026.8332642958
AC090971	29.8544618165141	16.9421476899713	32.9188405186566	24.6010429450859	25.0713099050715	25.6360709472271	25.1118962340945	22.8297726980874	36.2640391105824
MAPK6-DT	29.6754140065686	5.30874377151563	2.78259618713244	12.1313811080295	6.69769533814219	7.5967971776208	11.4901404871242	79.6483496076686	14.1540616394447
AC090970	25.2423706970167	7.12321296704804	6.56145060838847	7.07965496360169	0	0	17.089034717047	33.57021999332	7.53743325657907
AC025917	1026.43071807696	721.481159206545	996.557649790614	1342.52530037935	1309.200483992	504.56854955383	802.767939284754	815.661277699716	658.144506100354
FAM214A;AC009754	5231.61837296908	4600.06774944351	4247.624140686	4941.47267088322	4733.47668788451	5005.21697981031	2658.14435074981	4606.41628944018	4636.38396261515
AC009754	12.1254971316749	5.32501962388118	8.45850700035172	8.08850666474763	6.72931412360739	22.5789209015776	0.0618017934941357	4.22890408866411	0
AC011912	274.345379559383	361.191828350704	395.801807215165	459.976221921182	482.934565472733	526.035488161907	507.421057944408	191.201925093194	488.890926845101
RAB27A;DNAAF4-CCPG1;AC018926;PIGBOS1;CCPG1;MIR628;DNAAF4	8797.57297402294	14926.8137684886	15058.5332648025	10324.7278894802	11567.7260771125	12602.7693114007	11715.6412998147	11238.5873736085	20278.8798894611
AC090651	39.8462648632734	46.4800260430063	18.7640266243058	59.6432128303659	74.5150567828487	71.1822316330225	33.0831704248865	15.221318975626	14.1504800473053
LIPC-AS1	4.50075322084203	5.28699235676896	37.599606046205	52.5651002543201	92.4497871767417	5.88606329605508	30.7572753404391	25.9190622514115	34.063430246751
AC084781	0.048701066187026	1.72479034143219	12.7240343059703	14.1452522942193	10.1801460841523	0.786185573967732	2.32188364845657	0.118610019799324	10.4864205437887
AC018904	8.92727630713266	71.9934886636819	42.2841709042069	83.3978483530533	86.3391696891624	68.0397468292383	50.7579570370921	31.5481957046241	54.8456133824961
ZNF280D;AC090517	1562.90692883212	3436.00581702362	3099.70880441084	2487.92401544117	2882.21089457503	3850.64114658884	1786.92873159985	1656.12668100431	2471.85076484347
AC090517	47.5990244724303	66.1567930488217	64.866346521575	78.8513013923835	64.2611603006148	59.0652140797284	47.8887405841321	1.60357501824241	64.3292171610096
AC010999	12.1936594776321	12.0420092939146	11.7349273235751	19.2053091317129	18.6354641717659	17.2769086253285	2.35938332855525	4.91143058965903	6.1321370384104
LINC00926	2384.63636377909	871.665033167191	1382.00610827431	2462.64706110389	3280.64684145094	2713.07562272513	1270.37187142039	2103.34683544222	1289.80498858142
AC090515	3.92191023982437	12.7937613401627	9.87954772551624	5.31142035804558	8.02123353926963	6.385093292555	3.77023671245024	16.3082218019297	3.51977058968536
GCNT3;AC092755	3234.11152144018	3930.4168373948	2467.89195324304	4040.72394237016	3712.70677875501	4652.13979741952	2847.34190363324	957.813013680383	858.586314021359
AC092755	9.93296494153681	4.42622656308882	6.56917856077188	11.1164018897244	5.87760891085916	9.4177264279007	6.87251921222837	5.58033877355149	10.411778334645
AC025918	49.743086275388	33.9540210138955	47.0192993037448	42.4589320872501	16.8196615086704	33.3169131415899	53.5531535908663	30.137390669998	44.4457899959775
AC092757	14.8671655343251	3.06890203016597	4.20084121451457	6.06945536636923	15.7585156254835	16.2563678931916	14.2683571259205	17.6821907130039	9.90820969791409
AC092868	17.6846350298123	8.89291088450873	19.7595164721478	15.1647753707657	12.6502996390852	10.1781793634011	37.5365841290275	28.5743442185627	15.1072487422648
RORA-AS1;RORA;AC107241	1957.78942274696	8993.66211973405	16093.7438233102	5425.71566569432	1311.59123698248	5515.73296822405	18658.8109262274	2679.28127722749	10567.3242663337
AC009560	4.8662983541513	13.3611297101723	27.5884018715452	34.7028936740399	31.0647949261564	25.1025376495419	38.6520691314554	14.2458776805672	8.16122529406684
RORA-AS2	4.44906285344516	3.53906489687066	4.68863186511851	8.08404634130917	6.78278574428713	27.6953323503951	3.49721690638679	0.166245462560152	3.7533312788267
AC009554	77.9873542052684	36.5923177785419	34.2776417897797	114.73649727004	131.625476402939	95.7991137354403	105.454544276711	62.8854234580368	81.7882089527201
AC104590	8.9223201048133	72.5784545737938	11.2420059786472	39.4248697299197	29.5724125966184	11.9173043454119	18.2507839168524	29.7530951046301	10.3765024032731
AC015914	12.2297933394234	23.2199473452671	43.2828237187582	26.2858726849565	32.1536586878361	52.3214741030103	4.66081597336497	28.6583527274279	23.6279924471597
AC091231	1120.39726823371	788.567086150555	769.97813458068	886.594336047338	690.906319605859	576.430401805884	673.94244688684	662.980226510052	846.341722933329
AC100830	67.4526259038124	34.8189056155546	74.2908808018449	51.8967183153382	51.2793635880452	63.3217652619898	36.5437549342169	59.0716446646519	44.1164984390668
AC069368;ANKDD1A	11545.8132674224	2136.80670033077	2214.03905848963	2289.78409000117	2626.7289793732	3259.42451809842	19199.466936821	32273.1219925361	7551.69990775088
AC103691	96.0299842588968	21.4022871823953	15.4742596245769	25.2782794298525	34.6443149934149	19.9912331811194	71.3114940733002	250.102840066282	12.2520315372431
AC007950	38.0701694358602	22.7981141136669	0	21.7359074651886	24.1118768973954	19.9979730718875	45.095131387198	89.1813220076932	93.1729601041302
USP3-AS1	8620.35552212244	1318.70587281323	2408.66090655783	2999.46016215051	2047.40515198851	4640.82967892397	3304.69074867141	3700.80166015416	6729.07012496179
AC073167	4.27084928495997	0	0	0.00162577763959026	0	0	0.0717144806679988	4.3126263899758	48.3989404502749
AC013564	88.1212008623574	0	15.0153287344483	18.2005681808322	0	0	0.0554738923001898	9.30143009485235	10.4525279779636
AC055855	0.0440521639366067	7.62586502315253	8.9595915059932	2.53233222994734	8.08444463475562	8.56574332165562	5.73720520196258	0.156224161446834	13.7556538297217
AC116913;SNAPC5	826.234657719167	907.496373529596	698.519754760349	946.239036338849	936.213697122926	824.442513852369	1238.39175391301	1908.08237267291	891.700247559203
DENND4A;SNORD13E;MIR4511;AC011939;RAB11A	20969.5777874579	9515.72437721628	15786.2031596941	15500.7355864446	12099.6600563655	13575.198385639	11824.0134882877	49431.5148544237	13035.3641614272
AC016355	54.2285440031034	122.590621861784	21.5814703874967	65.7123472802173	73.5803402366077	53.8361210645418	37.7072539311277	80.4417271003336	104.993980636557
MAP2K5;SKOR1;AC009292	1033.08752212041	1713.10091997781	1292.71109202388	1403.18421767354	1197.50759609771	1424.9807048552	1043.39938623795	641.28773035842	1025.9941739074
AC009292	0.0573181767349897	2.60882378294422	32.0070559484074	21.2293363868052	39.0831183435208	28.2978898199588	11.4659072341691	5.69038894570968	28.3963618543018
AC087482;HMGN2P47	173.502358033886	39.2760530515222	108.136783188001	30.3356070596555	56.5993007021051	55.4959318256117	217.723137019675	222.126773460153	83.1858649823543
AC012568	8755.22052874872	683.895965192078	1624.56022603637	2024.91662722992	1850.35700809184	1003.15096695752	6732.43981800129	16261.6541775079	3591.43863239814
IQCH-AS1	66.9794841144571	195.407531596921	160.305145343015	142.542728910409	111.59122564055	174.125998323504	112.341073109251	35.7279007299076	149.894086796489
HSFY2;TTTY14;PRYP6;USP9YP28;RNU1-41P	532.959877744349	388.102891268813	305.564108332575	4.05105436843604	0	410.67014818313	0.0854348639389571	95.726886404815	433.149885819946
DRAIC	60.8734322753074	53.5957348027879	178.713761320038	102.102998885143	24.4141857446801	100.054859927988	74.1737448553492	130.853724367136	101.176607313093
AC104938	3.38147936698143	0	18.8462758544075	9.10092252408875	22.1559467571546	0	0.0274874820118078	0.0647716405087075	4.7966296538562
AC022872	8.86872697064383	2.61671649408611	16.9609098098309	14.149558999838	7.5642401620829	15.4346370963073	14.795090886844	10.9594095207783	4.69742901942319
AC009690	482.26787017093	556.108230708514	581.953249420113	583.312961199744	697.743314927634	586.705535363961	686.471838332668	570.257370352621	744.209384167224
HEXA-AS1	109.488566294976	110.879292542918	69.5492778290025	88.9643743359719	94.7072952213243	63.2130726942756	52.5416148802362	243.646820690763	95.4933637390275
TMEM202-AS1;ARIH1	637.120917015546	514.048840372496	784.084340576538	807.741738905126	1340.57966553724	2233.1970619251	864.449210029749	2107.45639885103	2445.3913398322
AC079322	16.5756217158812	3.50750214947468	25.4377614482671	7.08208813642895	15.2292294240828	12.7792586439514	4.65378460251977	29.7510524068563	22.7081559104274
ARIH1;MIR630;AC100827	28904.367057763	10042.3324619198	22908.8582383797	14012.6362133872	15952.7654269735	15461.9887287775	14216.3873050784	43496.708126141	20758.2714222392
LINC02259	6.64325633127542	0	9.42124553624448	7.07665248812379	9.35253899532668	9.51137605797724	0.0559978039648397	10.5917642115972	0
AC100827	36.5442478151888	44.6759627149134	60.1735039840962	54.5914445121374	71.9360740471982	41.0145978911753	79.7294126220024	53.199349033433	24.5545262655331
ADPGK-AS1	2642.22163340921	919.972050660396	544.311879575277	745.068360909648	1709.24340255725	936.471927422691	2281.71361154241	2273.73666219541	1042.04885609465
NPTN;NPTN-IT1	7937.00073576781	7054.35567693618	5614.61378457073	5249.81196315608	6063.78463500659	8895.09946348145	7015.25012452601	7987.94410366574	7204.68095122486
LOXL1-AS1	41.0000740360664	278.210368660301	24.3985691629637	145.574767794526	164.950849034675	134.352752449623	30.886756581024	138.931888111885	62.3877453179075
AC013486	121.657390850009	158.307815147789	102.469290914397	66.7272932696644	85.3698537717212	68.3370465627732	267.814440271643	84.7518852005561	132.379650978467
UBL7-AS1	194.694373916148	328.174168987391	205.881319188805	251.723897004354	190.240920847854	203.635176045551	109.514265505883	27.5567751523072	209.013169700308
AC012435	18.7552438552387	6.20388399280496	9.38272242339138	16.1725895261779	11.8193044042296	11.9885520143972	12.5226107406407	4.28520996402916	11.3493582864563
AC100835	3.37516578780812	15.2747392104692	14.1361748830018	4.04920697609938	5.86522184879715	0	14.2081035503057	12.2324955314424	14.2023201030115
C15orf39;AC113208	30130.869609599	12552.0811301195	6959.95957145494	5498.50721495325	10728.7483930264	13742.0269296893	10779.4601298495	20178.3860164429	15259.4908173746
DNM1P35	50.594068807152	7.991438161744	15.9790272069977	4.05094819737322	0	3.3939673045742	12.3026164998909	0.125456601323854	0
AC019294	11.0462728208731	10.7400768037189	3.72848030389393	16.1669747742513	3.29553789222121	13.7595804509149	3.49532570124732	17.3862864698407	0
AC019294;MIR4313	30.7284559748391	1.72095410920051	12.230194822722	4.04978555319783	1.59294734991523	43.6898185442707	34.1964003654503	21.9514049158631	17.9410428649191
AC068338	84.0821441707172	67.4617362149694	106.712062799975	126.869264910143	87.0821508322433	91.9524755493184	59.9196164939886	78.4828538150238	97.8796108714643
AC105137	99.5732432204395	111.744336620875	187.129501306713	109.183447232153	87.8972128244447	98.3281748501136	91.2649875212733	130.902224097088	122.933149166073
PTPN9;AC105036;SNUPN	2553.91928305543	6063.77537449125	2791.30821574511	3634.32894278866	3886.0715410263	4820.52056512068	3262.45964142392	1679.37485827969	3644.42635385248
AC010889;KDM5D	5352.14314273431	7792.99712300347	6500.30205595195	37.4119275638379	6.66912824763558	8394.86125694478	30.8790173817248	4742.87405640708	6371.61367832929
AC091100	8.88590075867915	20.628681768919	7.49464515287243	18.1926732148873	7.54303767608585	0	28.4173821995895	23.087147744099	17.9645732877194
AC010889	30.9276206544128	44.831734094107	32.9359594555144	0.00604576508737686	0	82.2690565508892	0.0811885401263091	36.9106636898153	49.1779714631903
TTTY10	175.757934856217	63.4327920192108	230.446278907084	8.09558204163242	2.43249511378455	175.47142917863	3.51770783523718	106.389745332535	104.964085453361
PSTPIP1;AC090181	9743.21836093276	10546.6543928338	11371.2226920138	10263.0584607958	8457.99646134541	11087.2219786893	9235.43894444577	7948.47807208292	11098.7634265109
AC090181	285.32521628362	152.847214765466	193.661469185833	250.711543631549	179.251921710491	271.194335654567	197.280080816416	135.187685765894	155.066062019996
AC090260	15.4520154309593	26.0789715772705	0	4.05014174089776	10.1220438385471	15.4111284482673	21.5773688347892	0.18057385289149	14.1848407855773
AC027811	12.2464033189506	120.738532948091	99.6599880659615	90.9852338551597	121.839500116019	100.958211116924	90.0762086130689	49.2831005215638	79.4271032818731
AC021483	8.88254818069033	8.00596626203084	33.0230012952463	10.1119323505141	0	8.45930166887181	23.9567211089231	20.5416556352627	41.6518176598875
ST20-MTHFS;MTHFS;AC021483;ST20;AC015871	772.021317517494	976.38494720633	902.567479349906	439.764087090026	449.002577686886	873.236827953719	469.893336871384	1235.71252992239	1104.49453381573
AC015871	921.336424998927	703.171754353112	1415.92797631992	586.349440580445	544.571580726293	693.166514215802	610.701948919658	1455.20313999645	892.660618133202
ST20-AS1	958.921921472878	857.436777286964	1059.58283113109	536.813396574547	402.473053982289	557.59986882855	390.069887386763	1035.1762324901	1009.94287719088
AC027808;MESD	1537.45969971144	3734.67741928032	2066.45570161408	1850.02276724989	2453.42819390555	2288.78700853566	2058.27712279556	1116.00110230815	2542.78978884651
AC068870	44.7876218677085	69.8309110259742	18.7678806098222	31.847773151945	31.6688602553168	25.1498166505513	47.3386816595123	84.2690433553242	37.3340239257956
AC026956	17.7675655433566	60.8213894974121	42.2938803791496	51.5579971702018	68.5682661824807	88.2597638424505	64.9352502534158	20.6799275342924	5.63378832341096
AC026624	35.3548407232339	8.87157654016232	23.4942030715075	41.4412724584308	17.6999680033928	14.4913829379172	25.0539932553566	19.1330509662019	18.906401697848
AC103858;STARD5	432.485081165503	616.952274962538	437.163685447676	381.127485301689	484.58937501969	386.514364075676	728.664788238582	994.228539693471	657.199114781572
AC103858	299.743817311279	219.46129311752	345.987930636288	300.754860149618	273.567977321861	340.813700946284	321.598915821029	494.335517838174	289.343255204797
TMC3-AS1	19.9896518803979	143.943154997935	235.087167293353	152.65156062784	144.611656430157	219.18890955251	26.3299180442804	76.5016105829802	63.3320748776592
UBE2Q2P2;AC243919;GOLGA6L9	252.193270311184	226.178643594543	200.232955886791	308.335122151736	321.403076676835	243.824253650209	85.6071107460083	151.488907836468	202.370429951306
DNM1P38;AC245033;RPS17;CPEB1	5187.40443294201	10744.3556752025	3504.88005992095	4751.41902329684	5400.73411989939	6407.11170041585	3556.68199274463	3287.50241829274	3627.39064802594
AC245033	16.5744931375975	21.5182862442285	7.49258533170849	8.09237505881924	13.5191486278428	6.77002943386332	20.4488976225583	14.9758611533855	9.43809914203338
AC105339	18.3145539444197	40.6712044834692	33.8294058104517	59.1350816543119	52.4724618829916	27.784306843707	18.872718550976	17.218334307234	47.3218388655261
SNHG21;AC105339;SCARNA15	181.399907626352	215.492100399411	160.754958976002	167.817691942319	169.967210647462	203.571786276899	231.446018283964	154.227533794146	127.637077544635
AC022558	17.3341995076101	13.9802695696057	6.54476997532225	25.2683791789781	21.1724219408318	10.7680258534941	25.7878263503216	13.3042903900595	20.8093966961386
AC024270	485.510487028307	36.5769169949257	329.360922631407	474.800286281841	390.452713273603	103.957880700466	500.498033189519	312.394406320384	315.204016758825
HDGFL3;AC024270	1721.02256992281	1791.75003956526	1966.81857774895	1856.08456798927	1120.50777567923	1411.21611819392	1374.10721901561	799.548510196373	2457.70969370755
AC103876	16.4663798391423	0	0	18.1811502138965	2.45117828227866	3.33600635637155	11.3938741152502	25.3233693269127	0
UBE2Q2P1;GOLGA6L5P;AC048382	409.212358458874	151.034777801778	229.374666783972	445.819960189996	371.286526173831	224.874993117982	344.389466204528	501.803800889112	324.339079374015
AC048382	12.244920644573	133.61419633022	42.7551369331521	60.9094371538374	40.7437218719022	52.6390110561384	21.1735157420429	26.0806083488118	61.9681992570741
AL645608	159.908865785757	95.2691336616475	55.6890449353471	5.82090258871513	12.7816838253589	6.521579039297	32.2975186226956	96.6805051915434	131.741331499459
AC115102	14.38429772736	12.4974707633006	21.6546747107453	4.05072015415625	16.9361071098267	0	9.12920534574872	20.0055219579128	6.60306566003681
AC012291	634.211927571641	291.892259107093	405.216221747746	183.491768794924	204.161257375537	489.231535597677	425.929470233874	580.310660567805	313.450514526579
AKAP13;MIR7706;AC087286	61588.2575021006	61560.6069774903	59206.4818129239	59173.3228435244	63520.2752614949	63872.6941108431	70469.2255076026	57852.5109445816	66228.4907194979
AC087286	336.800345631691	141.196131533598	335.632006746392	305.81117869319	546.44846625516	262.942621994801	397.973913260938	497.771363357042	357.909528524927
AC087286;RNU6-1280P	6603.06795762986	1856.05548488842	4169.59438552387	5288.22280107083	4174.44694481722	3302.24990442269	6593.22319910171	3107.46986672265	4297.8446904524
AC021739	603.542783055165	392.754032835005	625.203847776226	700.242698868737	657.975662584519	596.958590773477	819.112293298132	899.279462078016	520.071027145334
LINC02883	16.6366837453317	21.4308591107492	51.7781448198296	28.305995200316	10.0511653741894	21.5156870615521	22.6620864916079	0.17518182427647	0
AC013565	0.047325495223169	1.72690858314078	27.9245621469181	0.511547832184694	4.59563988726934	3.33816913211175	0.651163907103413	16.7850263508869	16.5877901993861
AC124068	19.8726383722623	7.09716503607985	6.54822867503787	34.3546544890372	3.28046081112472	16.1522058007844	62.6708100092409	26.1071641534116	80.4227896171497
AC087284	279.83982639627	192.183590316022	424.986154362611	246.671644711594	252.839929983299	250.547595565361	556.370241926879	324.694926115334	224.087599895477
ZNF710-AS1;IDH2	6456.03910014793	12460.1058181014	4230.68335237628	5438.85814083504	6242.22186575065	7741.36098037396	5832.71140212841	3063.87128537507	4747.95387464792
AL645608;HES4	1413.36781609675	92.0092045802126	1099.09663127775	221.40352024923	363.575763938059	256.477542096083	1281.78618244997	6337.7745424987	571.114571362175
AC018946	442.365958739519	206.489033295123	371.374998075287	339.674859206151	139.44693181253	423.358068115069	361.516686786031	589.131423409695	333.786372343335
CRAT37	8.84409257200273	16.2023324316116	5.62203369147173	3.0386256638888	5.01621222621003	2.51459681532113	0.0524701498467541	6.68692255599311	7.59624932824019
AC103739	135.345374145056	216.087418332851	162.635528533165	185.002541344365	202.982457165835	154.216991950748	172.570201374424	142.400556677051	183.138681737678
CRTC3-AS1	7.8143406139534	46.5795809266353	29.1463309067141	30.3273804566101	18.5456134326421	14.5308122056809	10.3111511446096	15.0161616931443	17.0276732295979
LINC01585	4.44968668413184	0	15.1368840716777	5.05643514105725	3.32377367368359	0	13.6402313014697	21.3947479860275	4.70060056664159
AC124248	7.79567354297791	16.0945543860842	11.2632065346884	23.2456207505026	15.2148508907337	18.804717491955	12.5996910450155	21.793441513765	21.7540525704598
AC124248;FURIN	18672.2766563664	15076.1400317646	7391.49918014264	7319.20711573536	8225.40487319251	9782.85491924721	6542.06341425978	14814.9031402389	12466.1332044954
AGRN;AL645608	8207.81880164453	3864.25119732586	1708.23158126066	1851.03654012543	1835.12097882351	2409.28860083628	6573.84767410002	4700.55272274325	4175.85580000691
RCCD1-AS1	55.3254008355391	88.558963148789	81.8106594669571	37.4102383716781	49.8498297695609	72.7426017404143	59.2966645399828	32.9187230050896	55.7876129571001
PRC1-AS1	63.0436940855062	60.7944522012664	57.3436249753588	48.528019092853	60.8869740554468	196.823110284391	104.941212558177	117.350151381588	61.4336646840442
FAM174B;AC091544;H2AZ2P1	75.2825637822566	266.484352205334	264.209743677244	212.296528411202	120.865443789351	278.78432840155	195.069457488615	578.065069963604	312.990845930301
AC106028	47.4980313979467	13.6457948951039	59.609656823406	17.1915395842295	13.7210097389057	26.1305803280067	39.2271915605278	181.608691316809	39.3713485892983
AC116903	161.986171036134	57.6073468527077	112.814668698895	117.774678648844	107.809953924405	131.677674471293	166.487115766611	194.981462921677	131.427005719443
LINC02207	60.8505715416095	36.6007618766074	111.926859900032	79.8623424717335	38.8248287481207	108.62072536247	75.3132743360695	73.8004805657359	151.327157650621
AC103996	3.35949111035353	2.63263294954128	15.1315134380531	0.00471292573304671	7.64167830932951	2.94024001873675	4.02172293418224	6.1006403908367	6.63054495834784
LINC01578;CHD2;AC013394;MIR3175	77266.453489176	35457.6859284566	43342.2399638486	47920.5550811432	38526.6908342141	40011.5789487989	42584.0005010779	99281.2849906021	45325.5131032672
AC118658	25.5096705519315	45.5543693177311	116.632422591851	64.7013266214632	77.8252962383238	17.0072357325093	52.4548583117127	50.487965662533	75.6814810886896
AC055807	16.6558766120021	7.96969154998768	89.4143956835235	39.4271116683363	36.345390029421	23.0779710301094	26.2215284665658	15.1613433588996	29.3247132871231
AC069029	7.76708733460945	1.72191603740345	16.0220621275071	9.09961420044568	11.8687176278009	13.6654071696126	8.04916223405955	21.6582361058422	14.1789872003543
AC036108	22.1090089602703	19.3671592053459	26.6614099221995	12.4726818932736	12.62418313501	17.642592697387	26.9514174707901	15.5780720478205	22.0640836992487
LUNAR1	0.0570694831261491	6.19058747460622	71.6717320787639	14.1565878397174	0	15.6229956836036	0.0588679543983091	0.145761375683723	6.62103176714593
AC090825	233.401847383601	367.509430991205	280.165164606565	194.10467537853	268.079356426784	148.810944556552	254.171706523525	88.8474801118822	97.3744968845141
AC084855	4.48113742058073	16.597856565804	6.08472175843046	9.60561652173684	14.8553257842508	14.6926876493875	2.35503606697327	0.15386457410469	9.47066898126664
AC022710	1.16763958429954	10.764239151802	0	15.1538007656767	10.1882886637865	14.6430769377212	12.4843464897598	5.58217914403326	0
AC027020;PRKXP1;RNU6-322P	496.695853296147	2395.30237453588	1171.41116428716	1974.36393680397	2633.65869639127	1261.57849421792	1127.77809608445	717.661126373676	1243.49707529032
AC027020	11.1362371575388	46.494483995144	43.243162924297	69.7472442145878	42.2713726837086	38.5336420571404	19.4427882427445	23.2910371132678	33.1015800812108
AC015712;ALDH1A3	11.1158459496528	30.444357289703	20.6775207617131	4.05136024522167	38.1940822375257	14.5094741974518	30.6645320633741	13.7332831055487	7.53424017121102
AC015712	21.5830862263665	20.0947775978479	20.6725033936443	28.8095034755319	22.8213805963822	22.6953778545544	19.3851513218004	2.97149018136117	26.0274824738739
AC090907	15.4979094724959	12.4848729893884	17.5500923525236	23.2472394387105	11.7867969423046	21.0927982830228	23.5523484586068	13.7822117121522	21.7494956766481
AC019254	19.8705340068783	13.3978074299676	23.5439812333174	9.10290901620847	4.12962230075815	8.03641581142328	23.3643683340638	23.8309125598377	25.5431867892916
AC023024	23.3047180800609	142.235220578635	31.9244853320551	35.3900773783978	202.385742598611	48.7091880832884	124.114587218251	37.0055418138562	31.1746020102287
LINC02348	65.1647989917583	25.887178407036	27.2433807095936	41.4478271536734	23.6109162004344	34.9992305373551	43.3771658481177	110.063927865811	34.015992152792
WASH9P;WASH7P;MIR6859-1;AL627309;AL732372;MIR6859-2;AL669831	13011.592943413	14056.8496157397	13012.7317886054	12976.4200758952	10683.0835546608	14785.4776341905	14874.3137374346	21710.2715211767	18442.4553544702
WASH4P;IL9RP3;Z84723	563.022184771426	985.309377004004	655.274299584141	847.167148910292	860.947609496211	843.35762609232	611.234785541015	563.451724095383	647.744268179221
WASIR2	0.0536043276004605	10.7077644814609	15.0518867507745	3.03978605409751	31.5636099921718	48.3193185459424	6.91550581861245	0.183368792976178	0
Z69720	0.0425747375996188	3.54488811069508	0	9.09154130294369	12.0283655248108	0	3.47551103251377	13.2550944050138	7.5733044179474
Z69666	5.60640784397708	48.3393283057849	23.4831081447384	52.5609504198803	27.0266486233408	33.3155348140915	42.198435649016	62.5454912200514	25.5063179135514
Z69706	21.0301449635827	19.6480057533303	11.2492546798762	25.2727996763416	33.9089701575954	15.3538337745051	26.1828909010084	33.8146062137864	1.85422490855512
FAM234A;Z69667;ARHGDIG	1435.67693523105	2451.64984756831	1301.16130856539	1371.84769949831	1492.66801757204	1615.68102729736	1409.43247879702	804.980238664511	1497.8680008877
AL022341	48.0860810556337	46.5144108258417	32.892963416352	33.8684680757217	24.458528160331	48.3198689844959	51.8761769786095	39.6443329812399	44.4373805401699
LINC00235	133.800292029071	122.507157879035	62.0208355739495	98.0625006440258	91.3067915767297	45.2476186442418	62.7720256842209	111.761350044913	129.578103580373
PIGQ;NHLRC4;Z98883	922.491069989476	1876.73735852473	1027.57329479837	1619.52294717755	1149.29627766063	1360.80849183293	1028.58646756505	634.480860734888	1347.52157527912
LINC02867	0.0457334163460565	7.15764571937449	2.79185480900117	14.140573488756	6.76445921646702	0	0.0511964894130092	0.125197372114032	15.2651996291049
Z92544	301.975580737751	467.646888629093	266.985059476268	264.869873160907	411.890006548695	269.414149964582	262.281453346797	118.901569004468	378.276157625514
AL627309	18.2698710387453	10.6732529363861	37.6615221324199	8.09420538057475	26.6809948806589	27.354024425633	16.6021880974656	20.5892167890259	46.8476945678758
AL023882	49.7682676191849	29.4580785747177	37.5906332799685	58.6314835057282	49.0548497571642	28.187996859288	43.2965165388835	27.382261744697	34.9860867384251
AL031008	24.3572787302071	37.583507606483	12.1856765283321	17.1911098645371	49.1775984045635	20.4860121311916	30.7670453400781	24.5957387906858	25.5275813604672
LMF1;CEROX1	485.621727038571	1482.45237413905	772.789747521232	1208.07090665722	1068.98791746054	652.591178913721	766.259821875073	375.297738611134	644.912941385604
AL031716	4.4746878279324	8.02923726877841	5.61757575709321	19.1952117983282	6.72046108836966	0	4.47934531305836	0.0900218353469046	3.80388583374942
AL008727	31.0220744455685	61.7064225369007	25.349092234433	99.060403975424	42.2415024665891	49.5891631703279	42.2308796292415	62.6844249079781	51.0585218962495
LMF1-AS1	8.91939130123657	25.9119034845428	32.9129071145224	40.4327063504756	30.4492996451311	11.0366134391786	53.379580812398	20.5334429765994	7.52908451895894
AL031714	1481.00517214455	1069.29102005433	1300.22885255097	1721.62791378446	1471.5464540853	462.644599931385	1129.970456405	255.337920041253	1111.13534396088
AL031709	27.6696001848366	32.1862283952888	29.137702773056	40.4341831468261	21.0824331271595	23.089127339551	13.7462471916251	33.9053883038004	17.0042151801136
AL032819	21.0849413849975	85.0017897845031	30.0528106236689	69.7521597309345	66.8394343422282	65.0531897293196	46.767983669371	34.2405772965909	44.4354419452069
AL031600	324.343820190478	135.564139432163	141.317027361958	157.372226627896	153.316009403592	139.634487262674	208.309336334807	300.829426975063	182.807997952896
AL031705	8.83539826541768	0.831761299629454	11.3096880240807	9.09671659132763	5.88343192363122	3.34882391326174	14.6998893750531	12.0915819084384	0
Z97652	11.089761659535	4.40380867568391	27.3254368089483	11.1233332518995	15.2255991502521	9.38456343740232	3.50230551897039	10.9215004883398	17.0542720754925
SNHG9;SNORA78	61.9582799166338	105.566326061338	62.0395924349968	59.6478410659639	49.8400492706703	67.5373620191762	42.2676249265375	81.8441597461841	113.502643909288
AL031710	387.14667887282	517.682973676911	446.567834158109	444.814799438561	514.628000994237	575.22984294618	391.158276022122	409.278229215065	383.909702422331
AL031717	711.181524291073	506.916361324699	527.413454055628	715.744093081288	646.969463544332	616.677898895091	556.484007669342	694.21873640204	330.939710141681
AC005363	20.9461283800396	8.90393682588748	22.6123439014215	10.1122686157963	0	29.9682790588675	9.20963766114767	5.70441686948463	48.292112790253
AC005606	73.0309467986343	134.167902774338	39.9188282857751	93.0069919089215	111.241821477293	90.8583319358539	21.7452336192439	10.4906025328985	46.80966017631
SNHG19	18.8728682412407	110.131951694006	20.6452714067389	43.4728034971892	54.1294113119642	25.6317602784409	0.0788452196022504	42.1115399829635	45.4241030595271
AC009065	11.7110075498754	15.0812099471763	15.9924876291867	8.38076488820486	13.1592058587589	11.3699896669703	7.53632678967685	10.7251903227472	10.3991745591978
PRSS30P	101.820284960032	482.098398124787	109.024252595592	94.0242597987933	237.663523062018	72.637522144329	110.617619566329	86.0469163872315	159.838553207254
SRRM2-AS1	78.5753408409238	179.776409862143	82.7102680478472	120.302223177481	116.697665721429	155.767823734514	47.9754959291372	73.7804493716071	103.073337246386
AC092117	327.369881917027	352.304525706445	282.987388111266	173.886611779104	189.379259961167	123.945596783022	165.387106132925	220.970338164949	301.681891993083
AC004034	29.8622074156721	41.1810731572267	23.4897455989693	23.2543018443383	19.3922525828048	31.722320143029	22.8028535379753	13.7887343100451	14.1628581475188
AC009065;MIR940	31.9652491441957	30.497930676314	5.60345683089429	7.08283874010508	5.82402118075376	84.0327375583576	13.7764534135946	17.9459053590536	34.9788515557383
AC106820	11.5757367441508	39.6974347781322	36.4722378123218	60.6487727935655	36.010268567061	39.084204141774	24.4185405040484	13.2866811759143	23.0639546357601
AC093525	582.020165282719	324.292825444509	453.86106529561	410.442849706967	360.658874028599	389.732578631931	525.434678149679	836.370050524584	685.579161302071
PDPK2P;AC141586	1497.6208022139	1730.94224782711	1422.44169438215	2271.57807111222	1893.56583682682	1560.89982156719	1453.92964386368	983.668611949007	2409.47389604184
ERVK13-1	1788.46269024495	1637.9767275107	1845.54688400017	708.675259802015	1237.24863001027	1078.45274026232	2060.54244860605	1152.80789395617	3079.93199063558
AC108134	63.3870562289846	134.773952784945	175.591117206613	146.080687967327	157.532035870601	229.4566430665	113.248613236054	235.568061657929	184.389442693169
MMP25-AS1	749.944359248533	1046.96891296376	1760.96651459657	804.711528020014	814.37713619466	983.559247971556	903.172308855089	1325.8112910035	1244.44092172843
ZNF213-AS1;ZNF213	553.074843048157	1545.98322415182	586.633536533543	760.228746593702	791.568063405612	600.430585132825	466.419600986243	406.613651302813	631.683799753053
LINC00921;ZNF263	1367.11425208882	2500.81230265988	1699.79991494051	1487.09478193173	1657.58764147053	1701.18979841981	1426.56008436781	1245.49781249755	1829.78490783177
AC006111	1.72084318594956	15.295674508989	7.0414862014734	7.58315275307297	6.73548311924425	6.44695624229661	6.80301527635821	1.5342557932197	3.77001026262198
AC006111;TRAP1	947.952712332561	3858.99904269116	1500.47045791546	2082.53599279089	1781.89505937645	2347.04664749335	1173.42384663659	832.26619201471	1287.92633504498
AC025283;ZNF174;NAA60;AC004224;CLUAP1	8248.88354004171	7475.49453827887	3292.40270061252	5015.27354633145	5131.78964899237	5641.52762064042	6434.7866306087	3946.36899027146	6225.02959130947
AC004494	196.939051391205	390.710954354747	298.95101310506	643.959516261182	366.176905627093	313.901902425596	244.060689175624	334.141844981591	231.66178838148
CREBBP;LINC02861	28350.2869989815	20739.2328373917	22860.8898630848	21071.0141773813	24580.8248792298	23630.1031023316	27610.475733344	33853.12554987	25319.9516543626
AC023830	176.543148976198	68.4911282902492	155.143940968877	91.6621657777047	98.9076923983039	111.164045609634	84.4404604330301	190.728481520504	93.5986286610534
ANKS3;AC020663;ZNF500	887.108901103315	2364.03547378705	1099.02212821904	1553.81456777593	1646.61891035544	1501.93269622522	937.38672432748	935.866930459965	1444.9182559215
SEPTIN12;AC020663;ROGDI	1018.64726029583	861.006308333964	910.077978816258	647.004639870943	582.640089032896	1350.55440295657	949.909445287516	1335.31726882344	532.35265162675
AC020663	8.81801071239882	0	9.42465960705679	7.07620360934711	5.9005453685188	15.4334671860419	0.0699143790078649	24.1505968236039	6.59443815266392
AC012676	47.8714234353265	38.1652980727299	24.739255517513	26.2872157106305	19.3795283008332	28.2369693105458	20.9389756016718	24.135397417885	24.5817286027619
LINC01409;AL669831	679.095212019468	431.808892928268	690.089355239903	463.013281877817	506.557198396725	573.884890900731	447.055364564693	410.737993553599	959.843500691795
FAM87B	1779.58799231063	1121.16453220526	1224.0801867193	954.330699672374	1146.76782540035	974.132887364182	1182.53041427012	1214.06107837457	1699.30033585321
GLYR1;AC020663	6490.33493229263	11389.8415931336	7249.55506568344	7258.54703655919	5420.15275904696	9404.88262487315	5195.33537220078	6293.85392592385	8334.71262487537
LINC01128	1632.51797612441	1588.80313670832	1316.21326006322	995.779782802557	1410.64933571364	649.097646291792	1325.01511152898	836.285178460855	1420.34213841306
SEC14L5;NAGPA-AS1;ALG1	1284.15886696267	2649.26120879431	1358.51337405156	1296.02779302345	1457.14406815053	1797.05792836611	1049.12280520917	699.954714744032	1252.00104694256
LINC00115	732.139436961434	491.744919243716	430.581674691065	299.243328288378	396.601519472823	454.974454196035	356.986039196044	705.13394861671	726.252524985805
C16orf72;AC087190	40717.0484046677	32184.4550530411	36316.4460430224	31462.4610153249	31218.8503629786	31858.916567705	33119.3556008973	43349.714944389	37268.8318678554
PMM2;AC022167	1886.96756661297	3742.6937793301	2467.90544165511	2595.08308609896	2763.802192279	3132.14298069991	2569.12870880017	1225.13825949104	2533.32000674966
AC012173	275.446911532149	265.501021309391	434.359853750854	485.247873421459	409.332355169621	320.749947066186	350.04524388023	278.300373703549	167.347161378308
AC022167	21.7823038370442	50.1712116787193	21.2922432312301	21.9067328761658	19.1110773444635	36.8430261511528	15.2699488894528	17.4208296266144	30.8994812556351
AC007613	283.033767261267	149.303760718917	135.371413303511	120.305101701395	57.4040998158462	236.892671648315	176.808196960354	519.237638880272	88.8500219244407
AC010654	396.953259165474	171.635385643125	201.186939933874	130.416461963344	133.551556144465	194.082522494799	348.925788327449	429.528720010954	257.194281901499
LINC01786	14.4173349447719	37.6514547373923	18.7939312806594	16.1781340873716	13.4684187473679	17.2910700353955	0.0632601121642056	0.15777416912924	11.3702837266591
AC133065	60.6537050422779	22.330912285726	14.0719978188475	20.2219126317411	8.35480599795084	30.9300827329569	19.3686029908658	5.67919136330207	8.48255735050452
AC007014	55.8618504587051	23.1788765438735	61.1134887100503	66.7200807521212	65.9908577650822	29.4321947502472	75.1955173923718	53.8936364102321	48.2180088322769
AC007220	24.3784514028001	38.8911844323457	25.830955393853	48.5218731856437	45.2750645547499	26.8927602370666	45.0107475218796	36.8449051477414	33.0881582061005
AC009121	17.7127422442089	19.9652889881556	23.8293310134172	18.8718202532082	14.0428880332667	2.75424875997684	18.2118992141477	25.1705756031298	10.0677821372323
AC099489	244.410899030479	22.2715925490341	483.360858227756	134.459472515045	75.1645302574819	89.6944351054474	327.353796944723	1610.22525501437	539.935353517725
INTS11;MIR6727;AL139287	2353.70033357457	4264.87108013897	2427.4782599833	2493.98948691904	1772.55776845992	3117.59905539273	2044.62148666628	1725.67767839581	2677.05769694542
AC109597	1502.04460814682	1019.20326382037	3392.1607921927	1721.63119258555	1172.09708457596	1404.34710892906	2353.57352856718	1090.07117794981	2463.36302866536
AC007216	276.954658775717	363.829916716864	827.34435176577	988.694864135549	1182.4265332502	649.542521715189	404.450791576742	359.749265443706	273.574421348017
GSPT1;AC007216	6384.15600206084	11556.1443129997	5682.296692899	7058.38139207024	7253.71272797088	6811.58139198437	7836.22376473723	5330.84198295048	5750.31304179448
SNX29;AC131391	10886.8753091375	11362.0575418957	11433.2649323885	12330.4287144969	10281.3799675074	11562.7873487222	8528.44725494477	8408.12802869871	8851.00934383865
AC007601	48.7099271694178	57.638686266008	62.9786090590348	101.0889906099	80.3564452734325	86.0274441235365	63.8553372079793	29.5370040935928	54.8374213945584
AC007598	45.3605146674621	18.7071910774193	58.3022232025344	63.1800511336487	47.7740957996361	41.4628995551487	54.7037316854796	42.325685182597	34.4987239307193
AC010333;SNX29	433.596751318141	369.21871683702	486.055316019797	654.074500910567	542.109593199254	597.881236582303	485.786358451162	526.520653318168	330.943896949823
MIR193BHG	4.47051627825555	20.7329923738986	7.51266938131082	4.04892841046082	3.30077766591938	18.8332616176779	8.05530857237514	5.67704671698957	30.3123278995806
AC130650	6.71133675684599	33.983865699085	38.5621702638611	25.2761205074257	43.2016625776528	46.3977137651216	15.4404682461345	5.69683814550086	13.6893104920837
MRPL20-AS1	561.865496317375	616.943803037124	431.518959553713	514.568600009963	344.988929341024	439.587436955325	558.750280662807	507.462264852181	530.491723723447
MRPL20-DT	103.98258791739	211.127197255567	45.088484031592	83.9116220187095	96.3797406817208	48.7246355284876	52.470141595632	16.6230698865064	96.5032908298645
AC138932	83.995482042312	15.1235523897489	59.7027244655911	55.0968096150972	54.5385276618677	71.8374076061714	84.3607360991668	64.8531149987318	58.1410128271144
AL590822	24.3800929634185	43.5225667711838	55.8124755086026	35.3845063594186	28.4198106810948	21.8600488156021	30.8589927711913	124.861564540197	31.8094328232932
NPIPP1;PKD1P6-NPIPP1;PKD1P6;NPIPA5	1822.79934240247	2888.83485586035	1618.93174220425	1845.97816672639	2498.27344076061	2045.88852997634	1513.23208475184	1519.64535976452	1881.78746017786
AL589739	0.0443256414130957	5.35142912768132	15.1356240012458	4.04701643570946	3.3231144982702	0	13.5902305212612	16.0081529306489	1.85924025077867
AC136624	6.68072463971607	12.975792931341	17.8987449289999	9.10103606528104	7.55603417972228	3.3832773090822	6.24073435664725	4.1442577891691	4.2484808158073
AL513477	0.0552244197612541	16.0961274700419	8.43347658854011	23.2453721040998	24.6318812156982	15.3732493591811	14.8499438119391	28.3815382341726	7.53438730516287
AC026401	389.286317138379	289.233156365825	251.480625239424	231.00272656174	230.838206950875	292.07625463368	240.073254588873	413.813732764505	190.518566173597
NDE1;MIR484;AC026401;AF001548	3974.03353506831	4032.34582277143	3079.00605829864	3057.0835660794	3342.26117536348	3978.83163677654	2646.73440702417	5027.81908258241	3951.74846166049
AC130651	29.8859586020721	46.5297877373878	0	62.6677572145083	30.4155562282188	23.0679531831514	18.2956489681195	36.669935942814	22.684638747399
AC109446;XYLT1	623.876383349724	1041.58381204855	911.931160313946	1763.07354203068	1843.75106557041	1436.10512345348	1069.62009284287	828.092645643148	747.965750081563
AC009152	499.611231455802	836.281893496402	662.801247103073	436.394434607724	1159.30768241419	1105.81353827862	364.200766180514	337.550583116996	305.406730425017
AC126755;PKD1P5;NPIPA8;NPIPA9	4373.36209602268	7644.48814919686	4603.93932329027	5968.58689319489	5477.70587875822	5572.28111198645	4047.01357751987	3492.12225556292	5506.36156822469
ITPRIPL2;AC099518;SYT17	2532.77626831168	1603.99023155041	784.056845038009	1658.9515418353	1069.77027979303	2021.92971666733	1842.75914132016	1061.42924009712	2312.05864407529
AC138811	11.0559408009794	8.92362402043258	1.84276348763679	14.1491109246219	12.7196557789148	5.96554024932619	6.84683996087603	9.43154412726268	3.76054621853861
AC092287	9.93915033136513	14.3821258247606	0	0.00513477173054255	15.3556487973073	4.19945714270252	12.5128180209637	12.2102233227389	9.45112454796144
AL139246	376.808327981704	181.46598262014	308.627699818923	156.194884101032	122.329989215666	140.404059677819	136.345744835781	519.206521028958	196.671947733846
VPS35L;AC002550	2770.68899310782	5318.99686668793	2500.79947620944	3014.62386219167	3254.30806098151	4042.18323113135	2692.31404485179	1853.93639828248	3406.13298507745
AC002550	4.49992712383122	65.4243623389269	12.1849476356779	21.2337306615143	42.3540850009286	22.242107850688	17.1377337167326	19.1458991109759	21.7494622591605
AC004381	14.2816728008013	0.831942001925428	6.57241592910988	0.00498422843918434	13.6607374522011	9.50126517397611	2.34373703958858	4.17821495628071	4.71923374217882
AC092119	56.4297853683007	91.246367148734	18.2902095342378	86.4312993929082	61.7211764865406	7.16740574139186	35.3305843971034	76.3626975534819	0
AC009019	3.3750681976523	7.57994201937341	15.5574852098538	8.08898659726813	8.01239693342523	6.42376391926877	2.34568616650167	7.42627048460639	5.67074313680658
AC127459;USP31	638.246049264662	1890.20028082155	824.498847904577	880.531381293851	1079.12736592218	1089.70001571603	969.245047093699	523.967599064337	632.603024585964
TNFRSF14-AS1	532.012791582431	478.321401075826	488.875193452299	443.804890933059	578.48621338943	752.641613506996	691.062856542351	1093.8265425409	605.179041072221
AC008870	7.80742037719593	21.4572564266401	21.9381043289658	21.2299568771192	27.3955345575624	30.5722336093187	21.2934448903872	10.6501050366842	19.8511533491353
DCTN5;AC008870	6766.8310884861	8881.89764373316	5749.99433003675	4977.87029669413	7639.39166631566	6247.94056092598	7071.07574350621	2979.32139485521	7333.30634432776
AC008915	6.14130646322162	12.5002007095396	17.4057537903076	13.6485291691975	17.798294742961	27.1298505399113	16.495987308891	4.97739623229054	0
AC092338	471.91716338756	328.387878481042	308.346522987629	554.666496796304	570.336130725354	226.30211781667	351.606108357415	487.266128149733	314.251303257222
AC008731	21.0703258316859	27.6781104146568	29.1253792252189	65.7020370061559	44.8435577937797	48.7633522249554	54.7008712944824	36.914053334233	30.2386285688645
ZKSCAN2-DT	240.018088145789	288.812670599413	195.537082064266	165.79846318886	271.494057933765	210.386718014047	316.936545271972	176.06961015649	157.898097445005
LINC02175	117.302212474731	261.087256606739	258.55049267167	219.374944535013	252.036470864874	203.541622692435	224.644181063234	197.847515094924	221.273632894957
AL512413	13.2942058851159	3.50571851078052	25.4248940852851	17.1853358549203	16.0657590740701	5.11451114160851	4.58859438494976	8.06132920846256	3.7658371642686
LCMT1-AS1	10.0315467352173	41.1095853663371	83.7346319596619	54.5888457968765	33.7754075766023	36.7538587559556	16.0538319879507	51.7358750868642	53.9189465202729
AC133552	21.0568102105368	34.8787079397797	27.2531482448161	26.2868842606476	41.4939355804885	11.0424202881626	3.517962209879	11.1012672256473	57.7983222822561
LCMT1-AS2	943.475108628315	957.556222018283	944.851935400032	1055.42072314319	985.251157298877	836.449015636591	971.555828480857	603.08718334675	1357.93815526872
AC109449	47.6151603011522	117.172613515569	69.5565768936318	90.9840587536344	83.7170751732872	51.267944081653	55.9136842200516	39.7420663200216	122.036723179735
NSMCE1-DT	39.7881297813228	35.7767016612196	40.4452447560647	17.1915156093037	17.683779436928	16.1879813768988	26.231218597161	36.6640393702405	20.7896693543367
AC106739	29.6990956401787	8.90538396540576	14.106749991073	0.00559719199772069	8.39999210071572	3.32924557366033	8.03638855160751	20.2326773344082	17.0398329641531
AL513320	0.0407533061340204	1.73929429911495	12.3130148830326	0.0043106073873953	7.69453839481788	2.49819161376938	0.0579747001698605	4.18999537174391	15.21688130029
IL21R-AS1	66.4063472621073	178.93023531873	76.1346988049451	49.5422795909689	102.333377784951	72.6966221637144	96.8702159516627	80.4404274718716	26.4410237629287
AC002551	54.0983867870606	16.9342998656797	15.9509449507145	13.1487834816463	47.4590275764069	7.59130954880717	37.6536720973919	82.7631664931062	34.9751482383601
AC016597	62.4797138451867	11.9922091089101	51.2309042185511	56.1074210919237	84.6706820303535	38.0826678814474	23.993479139607	29.3852206040357	34.5162995999678
SMG1P3;AC005632	2144.60130680359	1145.28202152308	2183.06819854145	1643.78849466807	1061.30537195366	2021.0713920187	1724.17944389768	1896.05812817095	1705.89200624279
METTL9;AC005632	3701.93885530615	4382.86180520313	2259.17746519812	3105.60717601898	2205.57199052492	3634.15576542774	2504.1865311147	3200.13644149528	4247.7439984903
AC092375	81.8892724303705	157.400332818265	62.9578532598891	194.091471183463	72.6592270068662	109.463992522586	198.283716572865	35.7237340255914	98.33317031797
AC009133	192.225530851661	368.610861449689	246.775346797107	415.996931291006	251.985325236752	290.637498120152	211.543428054959	145.091230402092	213.468864020566
AC093512	24.1877327651608	13.4333912261282	0	0.00543749342666189	14.4251105882182	0	0.0298190950709381	6.23256354704197	0
MAZ;AC009133;PRRT2;PAGR1;MVP;AC120114	25461.2844385075	32289.1385901473	17525.478926616	16169.9812447282	16311.3315928147	25005.4820900793	19026.1920222871	17095.8437931131	21385.2281846087
LINC01134	16.638502221533	36.6961200677138	45.1732439689199	7.08413589719223	26.2028689959366	48.885764422306	17.1661488741942	23.2685547290678	16.9969950457733
AC120114	15.4819538909966	23.7669080251938	14.0979204117098	4.05072308424816	12.2311265049808	17.6047583176187	6.90192527960153	10.9569949296192	9.91776776875607
AC012645	174.488587851256	166.285525952164	221.657113204068	121.064588188533	188.173818344768	159.32124925085	122.608464857213	107.528501558211	142.079385185051
AC002310	23.279273526279	83.2932900982407	28.6529090703364	34.8796406912914	25.3024791808214	33.8050359264168	12.0585561746343	11.1398165297088	54.904945336966
AC116348	132.299000935484	89.9993375621565	69.5530874211411	82.8986260122324	62.5224178653868	64.9767067396522	97.6345924192015	56.9451099079521	63.6610200737258
AC093249	124.944208609432	120.735170442092	66.7288433432434	76.3288220771345	65.4832857036948	80.8598531026635	28.5949855175172	77.010660644187	68.0844605033307
SLX1A-SULT1A3;SLX1A;SULT1A3	1665.74643647805	3008.65521567536	1699.78904603016	1873.27311437229	2176.03044199595	3049.20012867956	1983.03206992493	1949.30568736645	1522.42880153983
CD2BP2-DT	265.436312530871	205.621970066493	317.800768003132	167.819868352353	153.8558184467	265.975754479556	320.417186415765	231.993345424253	306.382521539548
AC106782	67.4251769421065	42.8956170492439	63.950175507448	27.3010106518916	36.3135883830593	38.4277535582605	52.4767698531514	46.4775098872936	87.0293363118435
BCL7C;AC135048	763.160035768995	953.153459056323	436.207411162144	501.429631384412	556.44633719387	685.109707058122	553.074641605889	383.468907511222	726.248502180556
MIR762HG	159.270380659352	116.197294545905	128.787998336746	141.532973018976	191.175412542627	159.072388619713	215.470900807264	114.723936280888	148.453587354112
SRCAP;AC106886;SNORA30;TMEM265;PHKG2	18705.5564749515	27985.8787363564	18304.8765767443	17125.3179253952	18974.532554353	21866.5261516341	19110.5661818629	18491.2266048213	18639.1380238893
AL365330	97.322590390502	89.4068517531627	51.6792546723381	107.156994719357	76.9315714977286	104.408371649013	87.7840144863262	43.8328282499425	57.6654284633795
AC106886	12.2052440965474	29.5830743056116	15.9732579888605	11.1249276630043	16.8985288542646	24.8590146041981	4.65384218322226	31.0831852141408	9.42859301456089
FBXL19-AS1	91.8586262966351	279.942945273466	148.535022010371	113.229652332589	165.754377285338	275.458820632685	175.641355658314	147.457458163256	208.034077736617
FBXL19;AC135048;ORAI3	1266.4858268867	2812.82652449866	2573.22107784443	2242.26453905098	2144.72554558678	3133.89073855732	2330.79539437419	1182.83498051308	1611.32088415824
AC135048	6.66014090204939	8.03893895297503	14.1439090229288	4.04887365941687	6.73205915411408	3.33917515165026	12.5040434479092	4.27196748509594	16.1142610397311
STX4;AC135050	1705.51137259294	1562.87120621859	1351.94064842653	1228.29395995121	1139.98387028986	1303.42938677243	1359.29251481746	2386.90459933018	1346.5505157743
AC135050	452.3511667775	422.618195126321	349.104755944871	301.599943542696	280.162875670949	378.051135311425	387.312803253076	414.599151940807	160.406915018464
KAT8;AC135050	3287.16434507363	3258.07366620155	2415.25525007593	2350.43686398061	2139.62060197204	3030.31063531158	2255.59249345312	3511.02652219482	2881.30323191018
FUS;AC009088	9743.20618594039	11263.7366530951	7202.53552603647	8510.0905301067	9102.46173092951	9498.05783048581	10619.7525550438	9461.14177131855	8529.49474214921
ITGAD;AC093520	80.7278503216097	76.0025502027299	89.3322547284429	58.6371328831839	36.2796401946718	41.0036233691722	29.7241050453889	74.8898522539311	71.883516317603
AC026471	278.738974975923	389.321464708186	332.069252482121	232.721660978242	218.985750218276	218.22088602792	169.979628901193	427.845219443354	329.270601222405
CLUHP3;AC074050;ZNF720;ZNF267	17142.6127117303	9971.74251919461	7053.9829415652	8436.29359026546	10512.2750345203	9953.9374301294	7101.93932342539	11713.1017087769	9734.22389261726
AC002519	0.0483146263673864	17.1162529717953	0	4.04864546968662	16.2365550637078	13.6657652171251	24.983395891778	0.183966481551841	17.9767596720051
VPS35;AC012186	4852.27726710589	6799.54697554776	6159.9173101413	5650.14232363181	6029.12331689706	7823.44291972269	6029.99995403557	2931.5835104858	7127.15746859636
[truncated: 3,685 more rows]
