# Supplementary material for: Novel potential metabolic biomarker panel for early detection of severe COVID-19 using full-spectrum metabolome and whole-transcriptome analyses
Source: Signal Transduct Target Ther. 2022 Apr 22;7:129. doi: 10.1038/s41392-022-00976-2 (PMC9026054; doi:10.1038/s41392-022-00976-2)
Supplement: Supplementary file 7 — Dataset-figure S3 d normalizeExp-mRNA1 [file 41392_2022_976_MOESM7_ESM.txt]

id	count.HC_1	count.HC_2	count.HC_3	count.HC_4	count.HC_5	count.SNCP_1	count.SNCP_2	count.SNCP_3	count.SNCP_4
TSPAN6	68.3488710517477	63.2253387781181	12.7736194826444	16.5408015452031	21.243695686241	14.4459848675777	0.13614422183292	26.4643023028941	10.1867975476838
AOC1	0	0	4.13889918078811	0.00543078876911152	0.00193884443249959	39.3540816671295	0.164306877300417	51.0299467384375	19.5481412512727
KLHL13	16.3196636390565	33.0712752977877	14.8593571536973	13.4375100892652	37.3956405304419	25.6365257721698	4.77654014234277	9.0587491118859	30.1145645726033
DBNDD1	42.3207997496407	37.9079989012822	42.3031995881356	7.26553160795851	46.5031061749817	65.4734711152648	4.81264852069079	40.4758421696208	62.5087156176832
SLC7A2	6.71661118721301	0	27.2596488193636	7.22891270562411	0.00897229147373313	56.491610209503	13.9253597927782	0.460051226717516	25.6278135193675
ARHGAP33	370.190503252066	380.03975845076	269.852080488733	223.861385824379	339.728705675361	237.102126285801	211.445756277829	296.659765316931	167.331409674908
PRSS22	18.2679284031828	0	16.9398349631158	35.0039513628299	18.2000568932426	5.06748084305219	0.0606276037860742	5.3852159594611	0
MEOX1	7.63987376279928	35.976051137128	41.2118170351313	26.8259831519489	31.3426482892858	34.7980801631123	43.6587336094046	48.8824457719534	40.9848189265516
PON1	22.2350302760211	3.86516494947012	0.0462294535207199	10.3040383518756	4.05301597805316	0	8.88882022010267	0.176061906862867	3.42458407103399
SOX8	24.9753696958109	24.280053430098	15.936412516783	52.5637866930778	47.5109734795316	25.5359507373267	21.80826196916	11.8896790596558	18.768570973662
ETV1	18.3364318708115	3.86252351670106	8.4774080755592	0.0264656788729836	15.1545157574109	11.7475366834264	5.84549353607878	11.4340470446439	9.37843686065555
TBXA2R	161.515328580754	187.581721059756	201.03962067227	236.194509309343	146.616406100623	276.191528378403	79.4483255034691	71.1910035701688	171.752654216491
GTF2IRD1	11.5410578936452	3.85978898242284	25.239018393709	4.15631392010493	8.09402705452385	22.3917295063763	16.0265649692202	13.0010755429312	0
SCIN	3.90441969122383	0	0.00974963525086869	0.00537237600128909	0.00191803038775068	85.5161806528137	12.8259168169663	6.38031978800196	29.8460216803353
PRSS21	71.1356787565412	107.90616922702	100.493417405584	28.9261690232386	99.0826978750292	35.3706608674568	93.9252530506391	64.675748168682	19.4518888741542
SCN4A	23.0616566299954	30.1359506982421	0.0644767398166248	45.3358155437287	34.3709750340041	26.1787582914099	13.8983079627451	0.443324417849116	42.1904836621919
MLXIPL	21.1244647377782	31.1003804154406	74.9166648872084	10.3557626885561	16.1889998167785	3.6430291961358	106.83313070227	174.983128733465	111.090806887958
SEMA3G	32.6408077563105	66.0794080270058	83.5863961816799	92.8220397893789	112.220036261136	45.7610362146358	98.5110395247789	42.0808429549717	34.0359890245373
MRC2	94.1911099515691	207.051325484867	197.822483922087	69.1502500393666	164.806794764145	47.0768432811613	41.4864126481503	87.5218734570216	73.5214253602388
ANOS1	0	0	0.0174315287221711	0.00958720201530872	8.05643843407919	8.71958534626475	0.134716142180142	0.375594856853706	38.2513363257806
DDX11	291.334460596053	297.414709077042	301.562785879814	209.417339504617	300.295780363046	1125.22471736139	774.294845971918	215.45994847445	341.546627176756
NPC1L1	0	2.89087528935849	8.46195547900288	27.7013113240017	0.00877908382077219	0	0.0530606268892289	10.1331597031264	0
CNTN1	19.2607451132229	3.85582370037494	22.1480408911471	17.5189866011767	4.05683965947058	2.77555756156289e-17	2.77555756156289e-17	2.77555756156289e-17	2.77555756156289e-17
PHLDB1	64.4170568396348	65.1181054341467	79.3314025668292	48.5013118487858	64.7112701381034	51.8304692357732	96.4112562379748	101.974252498941	48.5657744325511
SLC7A9	13.5233186899246	2.89401446238775	8.44599853336896	0.0230879243375961	8.0860632593243	7.40757659595534	17.0210933250319	6.03018873998537	6.75927637079298
CPS1	15.3762319777039	10.6710846829391	19.0320868834733	13.4229336610682	23.246412342439	22.5482593123092	9.24877208161948	0.362701950200237	11.0900427430412
KCNG1	7.64993313863919	33.0943573995882	0.0597644578809327	0.0325296000180622	50.5094029283892	72.6312314515973	9.3769156861943	12.0199773716732	11.7923888165655
HMGB3	228.866814719722	137.026429578983	167.195523381806	115.555807123599	214.347183512559	281.088704672156	129.997405304741	269.457410984052	260.583568631811
DEPDC1B	94.2664929371546	37.8768332497509	96.2260068414944	49.5329294825018	51.572712381444	199.039721132835	9.41984487066852	6.42283125855661	58.8811129744872
CYP46A1	20.1554720910323	35.9626076415688	82.3254476503301	12.4184025496367	20.2323234008809	0	6.68613076295048	5.39412425706727	0
USP2	30.0041045160877	0	0.0461392843020585	6.20271399143449	4.05297174538897	10.4870546530063	57.4169728408213	102.665296994988	36.6275377029293
CDH1	31.678170680299	147.799627903051	43.4461786351961	123.734911876769	46.5217487342266	76.6751125789992	50.5044350669009	14.9966751496186	28.9283535896079
RAI14	35.6262169069636	11.635833112346	28.5374505587637	19.6086255927506	15.1743344035372	0	24.9526200142131	8.86748560000709	14.5762246950082
SOX30	3.80005174674505	18.4785228929649	19.0179891019704	16.4995302774492	16.1764991245537	24.5694291884322	16.2189713487822	23.2473141501849	45.4946394758468
BEST2	12.5237163838108	3.86327394383514	14.7507721431494	4.15220359658462	9.10038693496663	0	0.0153139042576856	2.4978771892516	0
RTN4R	25.0540679761274	13.601185929572	12.716409349617	5.19203679459538	16.1761677052565	49.0162695728941	23.0830332072926	30.377617420005	27.2725005613967
MYO16	39.3735457591719	3.84639507642655	44.5078313654496	301.991950778805	36.4140361377077	9.99258707266343	0.150102998920254	33.78284192645	28.3646907337934
SPATA7	189.436782827492	109.807679157015	157.66212034147	151.633851008368	151.666136453168	159.239896018106	152.708722433854	83.9568979935566	77.6092213037801
USH2A	0	0	19.86864566815	8.23326060065842	0.00754412174770014	7.75643622358275	0.0911696613444595	0.244638208119296	10.4691776124247
DSG2	17.352018078325	30.2370465162195	0.0507722755767217	4.1560493771051	0.00980995076174107	8.72615674731876	13.7635065699308	27.7228965166612	0
ANO2	47.1801008078731	0	0.0645999258941767	75.156791012732	12.1456651681552	12.9023059589586	21.7117773503702	14.4926770778678	11.8882814199216
KITLG	25.9447461467914	31.1009304998322	27.5287984644647	51.5245615236772	16.1889033233503	95.6853202204442	67.7623522682923	26.5013291209667	54.623137137044
TNFRSF9	191.433991474151	42.7285439413956	67.7690698047084	169.108878736537	26.3054811769801	277.378952315595	34.7053606176822	155.820784445712	205.953913051039
ELN	42.4711020735924	0	7.45953175076063	22.659398106333	0.0108575663456447	9.41202549711964	7.01776466135087	15.7224307512729	19.7906384442455
LAMC3	11.491579371146	14.5496707651097	41.2119768832764	0.0354736332697669	75.7861020726198	8.2486915915058	9.15293826394751	0.303749283038441	11.2135931844393
PTGER3	331.783328067372	135.074734970791	305.723542985975	154.745940154895	77.8703604170641	29.8685475101463	68.7803007467703	53.2486598431364	38.3666238834759
BCAR1	24.1329789107072	3.85979135387679	4.2875706684009	6.21200037139109	14.1494549669139	17.8105658189299	4.69435232949042	0.314115854665166	7.66589779678139
ALX4	61.5211059440054	96.2462030741899	33.9296572821456	87.6605617040819	71.7885008712318	92.2619852850616	66.6042400129584	43.5493510376711	33.1651748135602
PTPRN	19.2578738028473	23.3649181634257	0.0554110147246858	21.6272812471951	4.0570048705965	27.6005169557012	13.897775096993	28.5341443797752	14.4194881473032
FOXC1	30.74961975336	31.0891823671131	58.1219968614071	41.2549354207329	25.2861238895645	22.7952827397552	93.1656808721166	329.461608468206	52.7719015147918
CHRDL2	2.85493787635574	5.82532567548929	7.39983829001867	8.24192884165151	8.08564825778363	0.38166311124772	16.8169915486652	8.43987294189701	0
KCNH2	62.4839143104983	68.0310700172166	38.1559662069438	115.476874193446	66.7349199591364	26.1749789923352	4.78810140963268	21.6457832577474	31.7594490844911
ITIH1	0	20.427596243973	4.30077586171118	11.3640662576474	40.403580292529	64.7741287203651	10.5542112106272	22.1057035792272	75.4390456293075
RASGRF1	31.7322199152238	28.1806745413723	8.54268746216837	48.4350745179694	31.3436517926202	17.7324753315989	17.2802715643908	24.3157222707374	18.7711742472927
CAMK2B	0	0	4.13889918078811	0.00543078876911152	0.00193884443249959	10.1807784992394	36.1148074075223	0.367904354959297	0
STYK1	37.4823762854997	57.3631926741544	0.0692017100984152	92.7447150246814	31.3520500325028	21.5996210712714	58.4357960780403	27.7154292073707	51.3480866854293
PTPRU	24.0673439663868	20.4194325370998	10.626572344084	0.0320161435924735	30.3151524500966	107.255441550211	159.76149251649	108.575780593604	352.339954873523
RIMBP2	0	50.60746981249	0.0638332328439368	12.4110089800797	62.6476764659665	0	0.0292414057220878	4.98878441918034	0
LZTS1	9.55775459103604	69.0373067181987	40.2345735283268	69.0772145092785	49.5437286185507	34.5952150242343	17.3226398351888	21.7209600715532	18.7236489813471
LIMCH1	38.4487736532923	36.9232024345413	53.9305936282729	39.2049268969104	42.4670035839604	25.2335784131504	4.80264069391111	53.9144111351282	33.3517861509659
NGFR	106.983630697821	6.7642834052374	4.31452268606538	19.6245842733449	15.1784617303746	38.7574088149274	121.434921079032	59.2178275688294	35.727132012546
CDON	49.9588197109461	124.439950407104	156.475401570752	61.9129148997719	32.3704093000894	15.3429257816098	43.657281591949	24.9191537042915	83.2313697411267
EYA2	15.3860816406243	24.3369092950904	7.45883668358856	7.2493131635777	17.1853371705297	24.2213977949171	22.8948251762903	10.4437934583426	11.8591607632771
BCAS1	15.3435260473373	30.1279205200234	46.4863075410078	24.7705826545041	33.364435449939	14.7097018433577	12.8200524738347	28.9686355173482	72.2143114953362
TIE1	8.6114205026096	33.0853434029571	18.0046847813828	26.7981121168884	13.1524904826697	29.7929670999719	18.4181265712542	25.7140570564125	5.7961458634441
MPPED2	27.8834070111808	57.4212963934904	18.0321615137657	22.7061000577749	8.10329280238865	48.0335736818564	27.5374254413983	16.1745406258904	3.21563981540007
CLDN18	2.77555756156289e-17	2.77555756156289e-17	2.77555756156289e-17	2.77555756156289e-17	2.77555756156289e-17	15.9944531103666	12.6177473055624	16.9237687244285	0
FGFR2	15.3684396502143	36.9966198771407	4.30563214413473	20.6245415150291	14.1612411927726	44.0614626857432	0.153760703263867	35.3124625713004	0
KIF26A	7.64507254546176	25.2769960482202	53.765656946678	12.4068008540404	11.1332607334382	24.4298606106782	0.117200737939238	0.321686070476002	6.77693619801039
TRO	38.4340871042314	37.8860879312521	67.6813684738043	47.4580541461949	67.7361688983649	43.9954512683506	29.9410437457912	23.4267534247394	46.217332995344
SYT1	16.3236395424485	40.8783776126722	0.0619011346016016	19.6069231664519	30.3237699031671	46.4606532148157	12.7971464288587	17.6323173839209	28.1992148807115
NAV3	0	21.463970453015	4.27612921198329	11.3293636158843	4.05310383234383	89.282829335098	4.81652092564936	62.1429773169989	121.587175768157
ATP2B3	16.3491439361147	14.5752210229196	31.6083665463142	12.3908469732035	0.0109447887603382	3.69905206103513	26.2784198056056	32.3768121511977	9.26089946322339
ABCC9	17.3976896557653	0	10.5440564173913	8.24796959030654	0.0085220859092896	0	12.4056282951712	5.81997090461572	6.85306708700872
MAOB	29.8469554330176	0	0.0607934572246531	60.7004946916304	8.1011779429409	13.2345373527531	34.5998558762132	87.2867583070019	83.0523976859483
PTPN3	38.6161723725303	28.2490646654205	0.0551366286205397	0.0300448158679236	0.0106329390752373	2.77555756156289e-17	2.77555756156289e-17	2.77555756156289e-17	2.77555756156289e-17
FGF10	6.69960015592054	16.5411127255966	28.408841147808	8.27110575939923	0.0102601539104361	0	0.101599063572591	17.4939189688152	8.6176533487417
PTPN21	0	0	12.6674834845529	20.5620828665269	14.1463727974357	5.41837738185787	4.64967219544118	5.81672575422151	7.74132054788578
LMCD1	12.4586622197623	21.3706469092085	20.1349738778623	42.2453498292388	31.3393342905439	22.2400968930087	0.142295076409988	10.3583873955861	24.9770815344154
RPS6KA6	2.8440242544078	39.0448842127358	0.0501649471972261	4.15527877318955	4.05485322598363	10.7262605689294	0.0949117093901313	10.9354334911544	0
TRHDE	32.6662110422067	23.2967967947956	40.2244143994968	121.564344542879	0.0132537370598342	29.8299648739524	30.8355644636757	0.432461986750965	14.4389190706642
CRMP1	46.1393925972193	35.9403808219464	48.6865337795734	40.2468823825384	85.9250942717977	5.74493811280548	17.3162911529276	29.9937004101778	37.8061084975839
EVC	424.122072445425	153.543563605258	147.131432530088	112.471242956728	250.749487909359	88.1248867684222	90.8880141470257	155.525702617335	191.526187729457
TMEM38A	121.175873673288	72.8783443247331	36.0559784732762	58.8249025154042	175.905056622633	314.616687314637	124.281606627285	235.193368482614	432.481295547796
CYP2W1	47.1224438938673	55.420997773884	28.6140817665501	31.9953826024224	44.4875236483358	12.1500357893881	19.4894608976126	11.7976587721841	22.3079325727006
TP63	41.3137362044676	61.230730511579	87.7619638654812	37.1635190612947	73.8050341407226	56.3417825256293	84.7056028522574	6.40622777598237	34.9348394258172
ADAM11	18.2413466806437	29.1629457731967	15.9221806844147	32.9920231849125	34.3703707662961	17.6672888327061	15.0390562600434	21.6676276573131	32.6154300039946
CD5L	0	0	0.0316933547406264	0.0173700176151466	19.1509280041457	30.1871509696717	0.141742561295825	28.0166076446523	0
NOTCH3	42.3636690905125	17.4746920232402	23.2942551970325	12.4112710746233	31.3392117272029	108.325296034672	38.1183589894723	66.6822727329217	178.862771322122
NTN4	206.742611685004	102.025305159019	259.161333565382	177.416375127049	92.0225760449312	55.2597130659656	67.849830901347	76.4765265551142	115.494735555517
NUAK1	404.848581440075	172.007948678663	58.2905548709851	623.928532274851	28.328782065956	331.940142536983	86.3880749505984	128.823056809487	430.003011112682
WSCD2	7.65862423243775	6.77687342279239	10.6125165211834	18.5502952310234	27.2788381615335	3.063775837421	0.0264593593041406	0.0673177137880555	0
SEMA3A	26.8829821039084	151.794544418908	11.7238843170542	8.29896706025561	38.4276002002453	13.1134625696398	13.7300033642794	6.09694426972757	10.2234125842029
RASAL2	283.712386932219	161.336186652742	64.6279610617396	205.253361302378	125.384289283504	126.837814023837	114.903192609166	92.5025921401717	120.462773541148
CACNG4	5.74777230575036	0	12.6519283115392	23.6194081046682	0.00904551676972609	0	29.4761476806277	0.380404282423694	21.5491220714109
MOCOS	3.82145988650582	5.82441380262335	4.26478083671548	0.023123192573038	19.1759893416745	9.9626362391828	7.06677501631792	6.28503451363027	54.4354571422351
WDR62	309.623711794945	208.952495466058	294.139942946151	219.722362176205	215.369249077411	348.23590406805	243.652317676097	266.846002978802	316.099596786124
GPC4	20.1498146071305	49.584418120975	46.5369575868923	37.1405227546534	42.4649783848947	101.497171330107	8.27148766520163	186.124459443291	63.1033159385427
CTTNBP2	0	0	12.7690299926325	63.8778107179627	84.885683150674	33.5081265622817	4.73678231124201	6.11279460198642	0
PAK3	24.971417378664	68.0996554924601	49.680211026185	18.5999682851498	15.1798080369678	17.3537579351502	23.8628676799938	1.91889218733507	5.84322605545697
MAP2	23.0331892428529	24.2685811097789	46.5595108434984	38.179717808176	95.0121439657381	41.539583409609	104.294865783049	56.3528203650689	45.1745605709738
FAP	0	1.92313577876763	11.5389224834916	12.3157786793593	0.00723368507271127	5.0418975461706	15.0637588512203	16.1967520218932	62.9137122410651
NEBL	6.70933828363907	0	4.28307455756379	19.5387971884254	17.1731565451341	19.4012385742498	0.140611136540381	6.19146914481492	29.3732138359656
HOXA9	25.9495787152073	28.1830325915264	4.31366545970336	64.8857729280119	19.2193194148398	46.6705883234294	47.0691472348043	6.39844975204394	63.4017509738069
EDN1	11.4870814977011	52.5184639011173	31.7590623225337	15.5091338509872	60.645753983561	20.0491658666007	158.549575661886	290.111657272219	140.061092512604
RUNX1T1	7.69215308699097	7.77611155554641	12.6321774293817	8.24820217338731	0.0085381921203469	2.50858554236296	0.0961630755132639	21.1536216902841	0
FKBP7	0	21.4238710189962	0.0532885914685357	23.6658212389773	15.1620711384581	23.2448798093664	20.7381250393768	27.3077454232338	25.6348377117866
OSBPL6	11.5379490025327	0	30.4787757689913	5.18555721195685	8.09464489730016	25.4810851426334	13.8957771400567	24.3897634846624	19.6178769463134
MOXD1	0	41.9970816696527	0.0486497500139471	0.0265522964254572	4.05416768985837	75.4485991492076	16.2663688780374	12.1215470315838	48.7744348301977
PTPRH	0	6.87501970731038	0.0155860480981566	0.00857609860388897	0.00305832555383057	33.6431912414775	83.1901110652111	0.478460712734796	1.50947584341789
DCT	31.742479243377	15.5252397632529	26.4597105375846	12.4127045406701	47.5018685457068	8.36723628904053	0.101735647456564	7.15332785813187	8.61685986065203
SLC4A4	509.583038636703	627.879203085537	544.947759059798	644.677484574871	420.625381666151	337.248206980066	411.165875259966	193.574555803281	222.869568987804
COL5A3	132.663075697078	143.833815434734	0.0755436344578158	202.160961895989	365.981906723753	4.32097542685928	122.751944834247	70.820211784097	130.068909880898
CHRNA3	7.69179439214452	24.4158942694264	0.0441724821780385	0.0241352144794122	4.05198358235907	7.61468248807326	4.6581994240408	13.65582733237	0
FAT1	14.3777258471299	33.0451211512613	67.563382084995	35.0673709886454	11.1364642808535	16.5410779073724	13.8014242982775	0.391528542917837	23.2590946945091
EFR3B	46.131610812845	53.4500033576536	108.851291807519	27.8871710551043	48.5376227714728	33.9202242578448	57.4889913497917	63.4563531205829	95.8693072695008
PPEF1	25.0383676049823	2.88038892259063	13.7789380473915	11.3672460045807	29.3040053960302	4.50114937457778	12.5902881743371	0.349198301529292	22.5470658811131
HSD17B14	27.9614090417183	20.4340957860187	6.40530482003687	4.16192777164484	11.1272658375525	0	0.0563259758658787	0.146794822096826	8.93444306963981
ACHE	24.0293536170703	18.4484660429079	31.7172370617126	45.3302728730204	8.10299472870115	0	9.189610329414	28.4123329571438	0
MMP2	37.5039798506496	10.6535929943043	92.8546239511429	20.6585016941339	9.11526636909665	28.470471522745	16.2881403577537	3.50218474385408	144.316215746062
SULT2B1	7.65373957424616	7.74786253330726	26.3806797336648	0.0315901501230211	39.3977678575819	0	0.0766318568733493	0.203109909486034	14.2041770031219
ASAP3	29.7718930891292	85.5869302621997	32.8468515521059	57.7501490544133	31.3533418591457	44.5069188796984	69.8896208810652	44.7346263177418	21.1859311450482
DNMT3B	6.6748923407879	10.6530635847981	30.7082978741144	55.6595476349443	73.7803505517228	96.1884238504443	16.3103946802935	74.9532928712253	98.3709645583997
ARHGAP28	3.83320901715164	7.79604734541233	12.5698811861372	0.0198099123038618	0.00703627346356361	2.5187582868176	11.2613102070817	0.253281537219586	6.88145741953716
SLC4A11	19.2197773893878	14.5596946767879	8.53088838182201	8.2881837373294	54.557261047939	31.1109262533109	12.7688016494026	0.447244255601753	41.2977246724241
EBF4	138.453741550822	129.261409342565	202.03373644729	178.426990323775	34.3946447806191	14.1266250600729	27.5192373157264	34.1431043318744	16.133501549287
CPXM1	3.79462076278515	11.6369713250196	47.4500756188947	5.19829755896055	38.4020196155493	12.5910769119733	28.8161610788172	82.3322190575286	30.677655633416
SIRT4	15.4010905474656	3.85746212035832	9.54901953736801	0.0290362840420793	31.307513693194	7.47027411177443	5.81922010946995	5.97179348514973	12.9509554868404
CD209	60.632545648847	12.5979620947737	48.6354121508008	27.8702637174003	35.3905876851904	44.8523880707824	232.564717958438	52.3497011716181	30.5453064973307
SLC26A4	14.4060321317868	7.74610055269845	35.843733271743	8.2835787803906	21.2291056885642	0	13.3736687510041	5.65040729989416	0
RAPGEF4	3.80841047689979	25.3516591137391	0.0502898651195247	6.21073738790117	15.1574215711158	13.8453089865124	0.128805043513282	0.357208237327161	26.9161317177016
ZFHX4	7.71989842524035	7.79644305355889	8.41168630741587	0.0197305923701641	0.00700829719127949	10.1925980398936	4.73737894551649	20.9546735422076	10.2121425969559
SLC7A8	61.5321396483122	68.0401505300623	44.4839833515376	20.6741178276483	114.230043924359	83.5264533597469	44.9824850280003	59.4811488997004	166.925386922759
TYRO3	5.76688191225654	3.87442770763596	3.2090309897536	11.3019531133011	4.04925749896318	0	0.0956496509142135	4.46141529112915	17.5916426313876
TBX15	29.8340358916887	40.8757598637672	29.5879293837281	9.31874311204156	0.0119535513634208	3.75062884413197	0.135231448694681	34.443808778464	12.8093057121258
TEKT2	7.67691199227625	8.74144640610072	11.6218470329429	8.26127854643074	11.1197537154552	26.5418512408408	10.4338087586141	0.401502465265771	20.6036947319787
TGFB2	50.0801884936934	21.3693335994375	0.0642908614727737	26.820091168832	32.3502503049047	26.4847021673978	39.0707749861203	79.5512925399337	10.0442638868664
TDRD1	0	0	34.7122776691902	8.27409174740533	22.2290399463953	2.69563865780192	0.0652380910709267	5.43952789843468	3.43078806838424
SORBS1	126.934886751923	113.719877556609	97.3645745185231	124.799482852832	63.7103376900291	125.550013667754	102.272527223986	116.666495649087	69.0712127165778
CRTAC1	15.3247515621101	32.0379431337593	230.320788951544	83.5444637594408	10.1282116593105	11.1561383673224	58.67071340116	70.6864535148197	144.776476487993
BAMBI	11.509584133613	0	19.0424025292966	25.7593974254752	32.3356758832734	264.197232447732	136.82411865183	131.51534611822	187.089142425633
SYDE2	350.002373027397	368.381446900518	233.882309657968	205.294486143264	300.297026057632	75.3951022127413	66.6750572403694	59.3208953285636	83.7709715027746
PALMD	3.80893935779052	2.88664024887183	11.6274798234082	13.3927707348829	18.1834813781303	15.2577793301029	9.25091368061882	7.48423410329524	12.8370897636098
TSPAN15	56.6989278296487	82.6144024869094	44.5040425923316	174.222897147362	42.4786435813834	81.7189775588037	42.6398980753621	83.3469152239265	53.7460739960561
CEP170B	100.923201490697	123.420467552427	227.426546359747	174.31481309449	135.491511352071	77.278155267293	99.9422685133036	93.7351879982344	100.823974753433
PALM	0	0	0.0353491120170961	0.0193561970822573	23.1883243292072	23.5583075212777	24.0001382652969	11.8007850659542	6.67462026581856
SUSD2	16.2959127645212	62.2350240652881	18.0594372853436	41.2643160276679	72.7795222660008	35.3175389703004	67.7551503143765	56.3315509663657	82.1332452260208
CARD10	0	7.79163083400037	12.5834663395781	3.11212859081184	3.03967804833144	8.49944880752878	11.2469225791144	0.247411092846605	0
SEZ6L	199.994336711064	195.359523687409	173.551271898538	138.24443693394	234.569073126105	155.674942769544	324.525727478566	33.8350617259341	12.5833468911453
SEPTIN3	10.5507150374976	26.2814445239948	32.666094751978	0.0312339519046194	8.0989137409148	28.8631243616824	0.138145983992904	10.3032795794828	12.7906482834862
DMC1	0	0	0.0235621035090989	4.10975553660223	8.06477154782809	25.6346509491459	4.72317062953992	0.347008281395402	7.61803892625939
RAB36	72.1315892460954	77.7760555873963	26.5245316004197	78.3696892976558	37.4205675865285	93.2474906880593	50.7009037647385	53.7446402549924	140.348061643077
TIMP3	76.8828202768563	132.186080052567	198.837696466178	149.553175271173	59.6685671794641	35.8629553855366	55.3191352050823	139.500832450007	190.820584887328
NEFH	73.2041658058727	29.1515600209109	15.9333380223306	8.29506746406939	29.3243714391058	97.6508965817756	94.0728801102961	27.9578592003947	48.5880048041458
RASD2	0	3.93063070130133	0.00976189568377911	0.00537911566512556	0.00192043195595931	81.3220870977295	75.6586044878505	43.4357138692333	3.20342722049674
FOXRED2	108.634450458067	113.708617588607	77.2995556476566	123.782877275573	194.114980849907	268.6584353325	86.3233192059018	72.612855247685	152.922561331187
PVALB	22.1051795650696	0	0.0632013980982542	61.7677760490696	35.3771550661981	5.04328651915685	40.006299224349	41.1520530790819	13.5287683565694
KCNK10	72.1325296102489	63.1796047945902	80.3663969296549	26.8571197161203	47.5273550894306	23.4687126156496	19.5228808821613	10.4629610922416	18.7914650126757
TRIM9	13.4057618637467	80.7169935317297	41.2918753052307	58.7816545096638	47.5231232803412	61.1955439160954	20.7770740486268	0.473940481444506	29.0400195489573
CCDC198	68.2773254005658	54.4204560538779	85.6480952688437	32.0105901903657	56.6238300597916	2.77555756156289e-17	2.77555756156289e-17	2.77555756156289e-17	2.77555756156289e-17
SLC8A3	71.13394905227	127.360803525973	71.9774830811604	75.3097766236349	70.782022273682	275.190064778969	102.420211362963	259.043091915973	98.0741969919954
DHRS2	43.3623244293071	6.76907022697757	26.4246923314263	19.6051440267998	8.10161635055001	0	0.0937741860387398	9.63319099094054	12.2378951084796
NFATC4	5.780252493697	0	0.034433958222539	8.21967993171452	8.07787158555021	16.5756133512679	9.28163311790091	17.097319943279	10.1778699879568
COL20A1	7.72069085657424	13.6812414366244	0.0358253442493748	2.08387697381553	0.00696740877126079	0.963728455871165	10.4541174707653	48.5609980201439	9.2674418863684
EEF1A2	35.6052340252977	11.6317548696499	26.4558960022076	19.6171300972978	36.3902384314741	0	20.8543330819037	140.116452725584	20.3285981642527
ANGPT4	7.64476403743552	41.848865779389	20.1214006554679	22.6945794618228	19.2150312679763	29.877748213931	7.06039927072778	17.3880229483404	18.7873788311648
PLCB4	5.74264649521189	14.6042270006825	4.28278096565721	22.6115370024113	0.00947556513976089	29.2680897807638	10.3532092708308	0.351065888578107	0
SLC32A1	7.75023467287984	0	0.0283429300849316	0.0155465767666694	8.0707810945696	0	21.607860934557	11.5996509227224	16.3193979474972
MXRA5	51.0516474672958	3.84903288915644	71.6864036296471	0.0347476008952441	0.0122768038793648	0	0.152602165554814	11.8796914454401	64.922544288836
CHRDL1	17.3426257443992	12.6385364836601	0.0522641198520848	15.4539601517012	11.1234623862015	0	0.0292414057220878	4.98878441918034	0
BMX	25.0945440458144	18.5008395119382	0.0518033970149263	11.3477810659203	0.0100046738594104	36.0951211385359	0.178560957124915	49.0698365177327	113.258106212015
PLS3	11.4963318694721	24.295552770041	20.1310768396464	47.3809772533829	19.2167920498052	65.54933895929	17.3526879758057	17.6387704914473	5.77773020919873
SMARCA1	15.3511940549663	45.7344597378782	4.31178958406905	46.3557827990729	13.1553608125241	0	12.5101778540509	0.313103042178797	19.1551554594102
ASB9	17.3191408291409	17.5044664905205	12.7152930003499	4.16232851814101	20.2138797381345	0	4.6542496452993	0.273611101482488	19.3147467828294
PCSK1N	26.0676470672319	25.3443138114405	0.0513655454061377	0.0280158352001401	2.03454027930415	11.3929028810072	0.0999138454267063	0.270125328568607	10.4056729793335
KLF8	403.800388655041	716.338154890562	722.663343353987	377.556856592254	523.752490551586	462.073435993106	227.634490882572	340.329650978595	410.094904113238
SRPX2	0	0	0.0643381145842969	131.686657898959	0.0123578011474663	0	0.159539341973895	0.455064049537755	92.524728168119
SYTL4	48.9796543093168	212.884664817514	104.801573977563	292.8623348718	82.9224293833226	347.1514549974	158.678487229751	148.898698581455	265.727332977548
DRP2	0	22.5203477226483	0.0349966669772765	0.0191648690899444	0.00680871987925036	13.5952377215165	0.102779131524519	0.278562357350732	9.49789266027135
FGF14	16.3954491297793	0	30.4296785951881	0.0266310671270498	0.00943621416922902	0	79.9108915345198	44.4047014862584	13.4871827754114
HTR2A	0	1.95628992928809	0.00979493114341745	2.04786109038431	0.00192690279762253	13.7923796097469	0.131985421676759	6.12107928610956	25.1114545522573
FGF9	90.3816521982184	51.4845152108742	82.5465192366166	129.930178921852	78.8692368686537	33.9238721363981	60.912776347497	114.373797537544	40.0226641411272
MEDAG	11.589342375745	0	6.34977795993692	12.3299317371564	0.00786005621274244	30.4780141943736	16.0053243242168	0.372284902880501	0
MMP15	36.5183060809449	43.7339620784672	92.9516802345657	35.0884955866887	13.159835376171	50.1080056515164	32.2694385394412	32.0131628653253	59.9213413924241
CCDC113	36.6694912379433	21.4095399071679	0.055936056588382	12.3880841890431	0.0107833470394416	14.6680815834084	0.0889425192491262	0.238208488594805	2.47298794722515
NDRG4	67.2605958962812	190.534873451158	119.583555011044	87.7036651485909	171.877749077356	74.2356033938429	46.0331702854451	78.8803611242285	26.3073162233746
FA2H	21.140661363752	17.4773467713324	55.8932192844772	11.3798804251523	13.1547892760897	18.166294113658	4.73659878471112	1.90479018986429	18.9752171905986
NECAB2	0	0	0.0222135694505199	11.2273611492848	0.00434607552460142	44.8272230631088	7.10041320776054	54.0680006081941	21.2428694451554
CORO2B	112.560171421377	67.0606977131804	25.4739024884632	60.8688639791786	71.7873961702943	140.976794447036	72.4560931757318	85.1195351424303	49.3941530210928
IGDCC4	21.2102862912217	0	7.44751588002436	19.5611232702437	11.1242815393569	13.0393416590735	4.74369869793815	0.373167859156635	28.597749582366
CD276	6.69405200417761	18.4826048540903	12.712186877411	31.8914947922664	0.0107348946878636	21.2397540108738	9.34852186959697	20.2343013462603	30.9076655603175
CALB1	59.5776284356427	123.457457929047	122.700834418894	65.0096079617327	95.043855136426	93.4247922803609	90.6736524015261	57.8945356043883	41.7131961432836
SFRP1	31.8555636748682	3.85700816514852	11.650650438456	14.4339227246724	0.0103672698616757	21.0474062713128	21.9118282756674	48.2998768892636	22.132617601722
TUBB4A	48.0682374212883	21.3475571185007	69.7838093549049	64.9637139038129	45.5027738413086	55.0375314643815	58.4635987005239	29.1601573103667	24.633858835289
TLE6	3.82084030464213	19.5281438694683	0.0426469700409768	0.0233104360281788	10.103378160921	2.38426789677163	4.72479694908841	0.348986054320935	32.2508127925771
OLFM2	67.2798210809675	126.381367612013	89.9440388824465	55.730403377675	102.117693069562	100.953111543667	112.432555038736	35.145959114443	60.5662459741617
EBI3	0	0	8.43753198054746	0.0222317827957199	22.1954796699165	31.4441807294249	31.0615274476746	41.6108379366161	31.5738262418764
SHD	12.4490405325785	53.4886477252998	70.7535910517319	3.13916918092085	38.4207622975646	17.5829952755195	10.5140366919969	20.409967979798	54.2041759534764
CLIP3	55.7501137692997	75.8198552927287	30.7561237035519	92.8038019173622	71.7864122027595	22.3076191607965	60.6910393973419	13.5439802373788	56.5412740614306
ZFR2	21.2243467200713	0	15.8249040679379	9.29310728742915	7.08466653986665	0	30.5189156140708	3.33437199532974	12.8352109844042
APLP1	23.0946850047367	15.5405246208583	8.52417574960548	10.3424829870021	33.3465023865996	7.79547827498335	15.0808802969141	60.7180206938001	28.1860678574709
CRX	28.9095575261724	11.6467302645007	11.673393446397	10.3378162254509	17.1879748149926	2.77555756156289e-17	2.77555756156289e-17	2.77555756156289e-17	2.77555756156289e-17
FAM83E	0	25.3219601884722	23.1935013477096	13.411121759842	4.05675102832427	15.3352743113669	0.0929667897107622	0.249844656773077	3.34270726297462
PLEKHA4	105.877592360385	34.9685382263265	8.55209850102048	50.545421666257	49.5450925556459	49.5825206828542	2.50369509547872	19.200282758142	73.8381122916622
SLC5A5	20.1402960964376	56.373873000585	64.5210768134159	56.7304114488848	68.7477334714022	22.015337211747	0.123476712552343	4.67864071490837	10.2552476041431
ETV2	11.5839303913079	0	0.0415869652732197	0.0227369714897443	20.1822510910156	17.9143721461013	4.68258905458572	0.301683676911732	5.04739572209986
MAG	0	0	0.0236295932799948	12.2510367877094	0.004620238612695	0	3.60618458095338	29.0342022104751	17.1968514204913
TFPI2	53.1142228767254	7.75032792480654	8.51257043669253	0.0308114437845068	4.0574286710676	10.9934677854173	0.0806652834455668	0.214527927530429	3.37888146263144
COBL	3.83338761956349	0	0.0360979447762255	0.0197625973045685	20.1688890994452	7.90086873672832	20.6238360168186	26.8699740608657	12.7347819061237
CRHR2	13.4118559924297	18.4369439005758	35.9803178195717	65.9508867079215	44.4828073966939	8.45807030719551	6.85335767927524	0.255856238601573	5.10272420424713
MINDY4	10.5623805053756	10.6814961244194	11.6518915275762	29.8245505290256	0.0104071295043111	27.1013342745316	39.1291871684302	53.2200534171237	65.9230574508011
PPP1R17	32.0015193851602	0	0.0418460100297326	0.0228771428846088	0.00811688144441414	38.5652710348637	79.7906571199351	0.478399548959153	0
CEP41	243.263386977258	281.877900276243	106.945640351004	185.687136995395	310.397545589166	276.70378580903	474.329050174337	95.8260304767107	436.667402902401
GLI3	23.9799464311181	67.0468147087986	141.69243595526	154.658402138053	40.4576136532255	32.5808865194403	28.887203764492	50.5835872799654	108.861541306761
GCK	18.41502275836	7.79118525328315	0.0380103809783745	0.0207998173110129	0.00738528190142596	14.8767869803119	0.113044028205521	0.309142346863656	13.8538453423359
RLN2	0	0	0.0248662142551683	0.0136512134764897	13.0974858705807	19.5261405185321	5.88005165880907	8.89574683245309	14.5584786150653
KCNT1	75.9389630873388	108.867880820852	92.0626335769306	114.479391176572	67.7515627664201	53.0791166850857	60.6675689997409	16.3718057641457	16.9152420914303
CXCL12	52.9772821587146	16.499937713722	23.2968760769151	37.1055990946041	0.0123333232729319	4.35711880639467	15.0550464181156	49.3553368733653	27.3751614880785
KAZALD1	26.0126020621816	3.85371156911408	31.6173857831525	0.0312385909244277	16.1776564823514	27.7776554352687	105.247472326565	40.5680072360424	21.1767675061362
EBF3	10.5320184567592	28.1916179083193	58.012757314127	11.3812703947895	17.1966841590251	0	18.044934376912	15.1816661024836	0
DLX4	11.5213776866443	25.3142243926422	7.45823032485647	14.442670180612	12.1371275004005	19.1020555268011	43.300489527496	16.095988945103	5.79232009243339
COL1A1	356.876659520787	26.1973919482082	293.998058104862	32.026313114831	18.2175713895281	45.4278626484289	80.6054245741289	241.628870430683	276.212352860401
SGCA	9.61799715788395	22.435218186132	8.47307206364136	0.0259773784987765	3.04379395953382	3.20804960728403	21.2274840657991	0.273359970223294	0
MPP2	113.464865658826	71.9015702922613	126.943923440526	89.752475961303	106.165280213098	11.1688224251761	8.26692470962439	121.166759905339	83.038601662815
CACNG1	3.853320118659	3.89344871896894	0.0272014591224528	0.014924651918371	7.06265586287444	0	13.6133629089868	0.309680409798059	17.3949728941787
HLF	81.6867105984319	151.625129856663	168.219629837876	169.152696799173	134.478650153218	54.4166725120749	47.0459744912125	27.7031796473124	26.3680366286397
CDR2L	11.5447160656776	7.76267149413292	0.0501158044991135	30.8154739019553	0.00968588715323015	31.9664070132327	0.152694533952834	31.1605976006502	13.5721141734204
PMP22	58.640243353999	30.0961443889889	65.6061487824957	64.9862744114435	101.094165995371	58.8828411005309	91.7301267140558	52.0826659335181	40.0270808829013
CRACD	24.9666997800623	58.3497351643504	14.8877008803902	64.932819273526	29.3286883141402	104.904534568064	53.010591778339	99.454279552663	120.545373987751
CPE	3.81252626682491	3.86355675711689	22.060126285525	0.0259803694604051	14.1443424178102	12.947111800303	4.75786772748661	15.7923275377845	22.379038603316
WFS1	24.9701628318389	57.3829385211634	12.773261580032	15.5103623468588	69.7404531272466	363.856005032905	46.1591270590578	16.5514996454349	28.8203133339216
FAM149A	2.82937398794878	32.057005264456	107.686011481459	36.1149446080976	30.3406486883823	30.9998994612407	10.4162859414069	0.38978114798307	11.0417224976015
PPARGC1A	0	7.8342160918663	0.0234277662116606	4.10946567744348	0.00458118283726905	21.674777001235	0.109968120948971	0.299920203671433	5.04934549264096
CRYAB	9.62423706730775	9.7267031131294	5.32374151175512	9.27828275129719	6.07154511077058	3.96283013954311	0.0972041941502839	19.917814689677	0
CCDC34	26.1765896130376	0	0.0407383305206888	4.14174911301992	0.00790585818033795	25.7248648429206	28.4959185899966	0.412318496843385	9.27177251822455
NRXN2	36.6361273622829	0	19.0362025561076	16.5080210520225	12.1399760842078	38.2471911490818	64.1873970650273	20.6936801567394	53.8835918926674
ARHGEF17	54.7624879485972	62.1767085181116	176.595231474763	77.3831305904078	135.478565035269	69.4483668115308	142.563371047297	289.110507789446	235.022972114378
CEP126	304.789204506346	370.319536120935	396.76399029115	223.860535364469	261.880510222519	172.017711129652	238.802898620546	114.241891072893	125.485162579883
KIAA1549L	7.7193392342052	0	8.41255990835909	4.13420821383591	4.04752226751315	2.46292405389317	4.66878927147873	9.82766444685119	10.3648341207689
PPFIBP1	124.012776393007	153.564625712357	224.254054789385	103.176819947912	151.666002598708	240.951136515476	125.322581233495	89.8559806551533	174.299810851435
TSPAN11	21.140978293512	34.0434648423045	14.8613754128391	42.2360375258647	6.08120319275619	0	0.0917301246642452	0.246260176119676	19.4359020798493
TRPV4	50.951339575127	52.4806114803012	41.3030735677404	27.8854142589763	96.0324543190866	96.3040242161938	218.161662133438	241.604799483242	80.1270835387523
CUX2	103.838343399736	86.4885083665454	124.835069945735	66.0453981673291	138.512022506552	18.0008607048799	135.466656798137	160.84216047123	100.783318201848
RASAL1	33.7206133395755	0	16.944974277055	24.736065517578	17.191241700793	2.58455698255258	0.0821913617957173	8.17697263650906	6.04899761546106
COL12A1	7.64841902084794	3.85124881310794	47.4205186751183	27.8229183776045	10.1215785750707	77.4034296833695	4.80256026241771	12.04696269799	20.3985915222151
FRK	15.3815291826938	18.4765282693795	0.0570367537991503	30.8770790113089	11.1285090631981	16.0058606507863	13.7350701363818	0.360580376702865	12.8449101461041
SLC26A8	49.9687183451166	26.2039477265054	68.7874749372818	135.050985448477	72.7993226549256	200.277668823916	63.4326713562983	1736.95677207876	1029.53755466731
GLP1R	22.072774713422	23.2975238439403	39.1665215793799	27.8766998112819	100.059507784738	48.9047077600564	9.35508339955483	0.44612419093716	25.6746097198791
RBM24	10.5486980725361	0	43.1656072989303	8.28139364318513	19.207648172657	0	0.022451702714146	3.73572638401671	0
BVES	2.77555756156289e-17	2.77555756156289e-17	2.77555756156289e-17	2.77555756156289e-17	2.77555756156289e-17	33.7277928079899	0.143629811735023	0.403704819981719	24.0873754432673
COL9A1	26.891178263799	57.3716914201932	65.516818489013	14.4823051751847	36.4029254019864	11.5376866736616	0.0920848842398292	0.247287659614946	6.89191833634047
SOBP	11.5654957305157	0	0.0454420985043149	4.14886104578263	23.2159486137118	28.8280466329362	19.6208958624812	17.6230345944157	37.7276935233578
PERP	424.04787136132	326.568034139789	399.946838197134	270.270309125575	216.385593890393	361.183679033429	205.651311571884	99.9971912874411	110.04288675345
ADGRG6	72.1480739512224	51.5102394621386	8.55241267197881	41.2771564417853	83.9042220739316	12.8042556720167	34.1984977438637	0.428035666306879	25.7394870002524
PTK7	285.57937334989	204.093011741671	171.464916408329	174.348343908763	379.146424341667	102.76783577868	118.292109197794	72.419119208725	113.649812933435
IMPG1	3.80766607038692	19.4830868794556	10.585051242008	7.23879216689455	11.1218046335916	0	12.1183779927919	0.169318744900684	0
TTK	214.539943534255	77.7384305400436	69.8816247631283	39.2396808345163	89.9912311769165	325.016883751758	64.5454165742485	98.4687454760142	154.597200657804
LAMA4	6.68967416319671	18.4730781046518	19.0294291153829	36.0171322817929	0.0111385170249818	3.69438485792032	12.7351716593593	21.4993642321913	35.3265720542192
PRSS16	7.69776021599484	0	0.0423440646455728	14.383726942051	11.1113195537282	6.00666516233389	16.9714549013848	11.3132026779856	0
PCDHB2	3.80855556798814	11.6685330588986	0.0501911044963252	34.913552492112	0.00970012139646759	0	0.0721429170334897	15.4409188828839	0
NUDT12	30.7311316981789	75.8430843690004	48.6861439913193	38.186426435038	62.6830595517851	77.5099667068029	56.3732186633246	9.31754180938233	129.335503995479
PCDHB15	22.060264479886	104.03780581112	97.2812824638347	79.412001879767	26.3032522306097	5.71358896553167	2.34987459783121	5.51263349793909	0
CDH6	3.8093907835667	0	8.4827570823205	28.7624094771304	8.09288283106329	41.3083839084128	0.136284625013286	0.380507454395992	6.70701050570399
NPR3	53.8604020651863	29.1346291202293	19.1178675694741	41.268045809301	78.8445925358685	54.2861026879541	11.7008090136502	88.2686206762108	22.9065017898253
LIFR	7.67052452666087	0	5.34013203812745	28.7768872162407	12.1316205666902	2.3496377203866	26.1327420397405	13.0195862061876	11.9230518824325
WWC1	15.328734694012	78.7594169829233	19.124774904884	57.7599826135549	94.0106970022946	50.5133645501615	34.4350838882028	7.7960394582809	27.2924038286079
EHHADH	25.9488174712878	0	42.2662832385019	8.29394874446835	67.7065169009639	144.911709519347	57.6062221118421	17.9879281080613	186.553621049372
AMOTL2	10.5782989466912	9.71646534990676	7.43452578236907	4.15467546846884	17.1742078677856	2.56178705671965	7.91209598119343	0.230148406796091	6.92308933292017
WNT5A	22.1435532764128	8.72298824969639	6.41047993316265	0.0313627088304163	41.4148174864936	7.67679983190543	0.0973050101953792	0.262480352764896	13.1010736198034
COL7A1	14.3829935107674	32.0816096855256	34.8888977036172	26.823912546276	30.3315934799622	49.6979087686407	62.1511019330911	141.980636335807	89.7041612693956
HES1	82.6681143499278	27.1715881541025	52.9737107705884	89.7524899011481	255.760599850061	15.2603944077432	75.9168450468976	58.0971729378027	233.811546235576
HHLA2	36.550637303937	55.4540627915854	27.5297013584753	20.6541925789888	13.1573768514781	18.5231156829226	0.148580266366245	44.5734163166586	6.67018446932926
PLSCR4	3.79465082773724	34.0541475920709	20.1157586819244	30.9154964138836	17.193893900038	33.3377160558809	84.734642218057	41.9681720404956	31.4864356358863
PEX5L	22.0584713397832	128.351442302861	67.7352841471657	67.056209069722	77.8537115424058	50.9282016392881	21.9755928861245	54.3832300089689	27.230876334163
PLCH1	32.6714992021634	32.0588422391235	33.8858940918499	64.9384846541771	37.4134292125781	125.799475776718	31.1738867836258	43.5009517947154	19.4485124009127
SLC4A3	31.6946976288592	38.8603283773134	106.70313292994	36.1254094669267	39.4394271596152	62.1081209151326	44.7723645555292	17.81154663088	31.5315491498072
TFCP2L1	601.024274090923	392.674612370311	302.644360663315	197.049599407244	148.646396719657	49.5956136141218	43.8709958303189	258.126702953772	136.718477954681
SLC30A3	0	17.5967939649143	0.0375307569602739	8.22931170920284	0.00729362588300297	7.00677146453737	0.0907279594244628	13.3997459640723	0
REEP6	26.8999825660351	52.5178399638783	0.0671664484484786	68.0043375658293	25.2848926242631	46.598788563835	9.36660208824449	27.3038708866478	12.6685605493222
PCSK4	39.4148233328264	70.0279474796717	34.9427488959877	23.7550783901312	36.4033719016971	27.462196778395	27.5498068250766	34.2543707591048	10.0798784135978
TLX2	22.1337205431245	13.5931552631064	28.4929045149455	0.0320959985116058	22.2385341205821	2.77555756156289e-17	2.77555756156289e-17	2.77555756156289e-17	2.77555756156289e-17
EFEMP1	79.8588308466295	5.78953806840312	76.1154955939219	86.5901338864429	4.06071409540353	102.780281141414	24.313215716712	53.4265438102557	42.6216091207073
IGFBP5	48.0943553891804	77.8265894598123	40.2086263115185	22.7229143460921	4.06047695225423	12.5320685777257	48.3593754039526	189.410085856927	16.0117091203201
OTX1	0	15.6841199272281	0.028246359279029	0.0154939741989646	0.00551173910854219	12.8071921798506	0.150983338143895	26.991793204749	33.5770425963892
WNT6	2.77555756156289e-17	2.77555756156289e-17	2.77555756156289e-17	2.77555756156289e-17	2.77555756156289e-17	14.4492420913295	9.27298301005009	0.379448544457832	25.0585520637521
SLC9A2	11.5310749129391	19.4696408255939	0.0534337916093888	14.4327468720317	15.1622899784669	0	0.0705652898686502	0.186083264128417	12.4527888828242
LCT	8.61739140408387	32.1291515213795	20.0854196104062	19.5900843606878	3.04726674518325	2.35556046274177	4.74692860585905	18.3846310549683	25.0665409048921
RND3	8.72688853175756	6.83664492687744	0.0282052210417056	0.0154715652482551	0.0055038112935244	74.2041712597544	0.152851886451879	0.433286343263523	0
PARD3B	22.0789422838281	7.73509427249175	56.011179204211	56.6930841253956	41.4527430943628	0	4.67784810425468	15.0978451870887	10.3445998870244
PRRX1	7.68674641700474	3.8657187474895	26.2081741641835	2.09339435562452	0.00886310156754755	7.88097765142845	22.9074663694177	21.4910340328319	20.5324812268507
TNR	38.4867451389808	0	31.7359386236844	11.3846813654238	62.6563943973173	58.7174257896658	0.1484298302287	0.419037465728138	6.67059366902664
ERRFI1	67.315497863414	43.7183167715526	61.3706199307338	44.3749792179739	76.835940407073	37.2032727791075	89.7515268587484	315.544446836902	109.26227327289
DLGAP3	19.2038413822164	25.2641938780564	16.9783595193487	19.618930385236	53.5622989681984	24.563942677576	49.1395509618336	20.4579812502776	16.9583484303226
OLFML3	11.6558448414456	0	4.21898687926615	0.0155416131735837	0.00552859235492309	15.2058065656371	21.6106565039496	0.373098094241509	10.1981872063214
NR5A2	2.86660550267843	10.7436294536706	8.40211334595147	0.0188420327961767	0.0066947928714689	5.11569942617025	13.8240427277531	40.2201658663248	3.23622421544529
NT5C1A	6.70361845157418	6.78428954202191	33.610344085185	7.24013270952958	0.00993619433068904	2.77555756156289e-17	2.77555756156289e-17	2.77555756156289e-17	2.77555756156289e-17
PLA2G2D	14.4318422003507	0	8.50045430771668	8.2721152877779	30.2996059073336	36.365830101149	0.14971934977093	17.3591810249532	16.1928073155388
CR2	188.433171269244	292.571398443299	68.8676601170157	247.55678130377	347.803698507155	377.536239087116	157.514516989904	88.5430511948472	234.094100635926
CNN3	66.3415492455076	100.146330246415	49.7695169710234	46.4411481948589	63.7009536774979	29.2056205113927	44.8153360838131	67.2151864487432	35.8053899722013
NEK2	50.0215237153572	31.0871469495642	54.9687915298849	15.5120387594594	42.4647210494245	145.253422463309	25.4915284973058	35.159715922276	114.623081464237
PROX1	7.69542853771542	0	15.7520666436381	0.0235290464308986	11.112252000107	7.60171615313101	9.11089602327015	0.280611453736098	7.72111840659914
MTARC2	3.79903319072065	27.2566496113103	12.7229823687258	0.0312953538050067	34.3488566594639	31.7828139176471	19.4065516111182	0.384914407268149	0
SLC5A9	21.0973708096897	51.4940421244402	116.291938672009	59.8393722010513	94.022644877431	25.7236815892757	55.080418493842	34.8576379143724	64.215412634281
NRP2	99.0522852454708	113.743357332964	25.4796521270697	99.0095831191044	69.7707293299631	245.70148112581	152.853092175547	193.035833844044	74.9870487773037
ATP10B	11.6129372442855	0	0.0359442979353584	0.0196792236277665	12.1099450985809	0	18.0596421044202	11.2746171190879	4.16202008301693
CNR1	114.474834759079	132.244401937759	40.2708252238307	41.2926517378084	32.3691166551708	47.2166901441429	4.79749822795729	41.2236379164872	9.21551890155365
SGIP1	0	0	47.1274324502272	0.0266311049808934	0.00943622745538431	2.37366631196842	23.7944750915623	19.5672559796477	0
CCN2	26.9341976701065	27.2239646302375	38.007692156049	17.5528301691713	4.059329839778	4.35172766654546	26.4221876753222	14.8034367395982	55.0912649918365
ABCG2	60.5468361471912	119.578728472285	130.06725007875	24.8023049725742	78.8680925546316	34.2746215937338	13.9628607119275	44.3527250741396	37.6289772219075
PIGZ	173.117706435307	72.8687142951403	136.477946842333	71.204384744588	125.375100946339	109.213830693397	78.1539920709781	66.5413829306103	69.9902943628487
TRIM67	15.3472279510922	22.341259307073	16.9794415421932	65.9062754942832	16.1875953116475	5.27600546337486	13.6432145730341	0.321594410965253	13.8196272227344
BSPRY	25.9311403629846	26.2213697343357	88.6812990309755	29.9307014850768	18.2123280184358	66.5043234103134	7.1042467992184	24.8087775068643	38.4688226430616
PGF	38.4788861484527	60.3249816089558	27.5302459595841	19.6248567871141	8.10399157528159	7.16515323568224	0.152584632440918	42.084799958342	28.331645884676
PPP4R4	5.71694427802832	32.0896551826606	31.71373237536	45.3274092649059	10.1240049827825	17.5572438536693	2.45315269304239	20.7842828664848	0
CNNM1	0	36.0956281680338	6.39216351826757	12.3735560134946	0.00998022732898907	0	0.101667504274832	0.2752840331622	23.7768173414472
CFAP58	0	3.90006491156609	8.33365768127249	0.0129676022779666	0.00461716521969402	9.80702614683076	71.0472127238406	102.418701465941	4.90776244911895
TEK	12.5821811739858	1.92357718760915	0.0367240582471537	4.13512713729417	6.06443637820221	51.2553267261858	0.152957900331753	9.09384714518489	15.3031473001676
PCDHB14	3.79406554592906	18.4544219802926	55.8720948001006	18.5805618187461	15.174476968496	5.5145473153594	0.0895064706439839	14.6368302899218	0
PCDHB12	26.0376065785671	10.6798565835765	20.0470987993898	8.27425800429228	0.0105254852245231	2.77555756156289e-17	2.77555756156289e-17	2.77555756156289e-17	2.77555756156289e-17
TNFSF18	0	6.80917661810104	0.0391614433817682	11.3020190353179	10.0990623397928	2.45930027971849	13.5626536255126	5.88780001849488	5.94031133644105
TTLL2	0	33.0643301773023	61.1658852304083	14.4695485789787	16.1863352470452	0	0.0601874117692482	0.157356964087231	9.81628521284818
KCNJ5	36.6242941800098	30.1694968215351	17.9935186783947	0.0324081023618259	5.06911879496586	0	0.100817659642282	20.0307125232048	5.96421096714849
KIAA1217	21.1776551508572	12.6225145812677	12.7231146067201	23.6934259241488	8.09900912216109	19.4770226440169	2.46967104246115	17.0801909657588	12.7967473116146
RGSL1	0	28.1877393064395	35.9340162967961	47.3919582457096	21.238691815923	23.8828392877242	13.7693036288497	6.14553938969813	4.97707832487984
DPPA4	37.4711167500913	55.4027271921293	68.7363128090217	13.4553627292605	83.9044769161518	16.7754076971231	29.9308611552642	55.6156423443736	37.6037711402191
GJB6	54.8663322158641	21.3597652384355	15.9359364828512	37.127067436097	34.3771148782732	9.78247138771655	30.0983154234606	385.962709005815	21.1262428409491
GJA3	21.200906697732	15.5603052434236	15.8503563420755	0.029571083538956	11.1256377911273	0	4.66648583001878	5.8719998388051	16.5924064788447
ADGRB2	126.018532038234	80.6716445434229	95.2023613692175	61.9075168097133	21.2496148389613	56.171242353596	44.887812438734	44.9237064462862	76.1552414868242
GHSR	19.1979028998613	12.6017614111662	83.3286913182995	12.4156974165537	23.2616489167056	1.74736905927572	22.4067118990985	0.291607043756047	3.30609778686307
RASL11A	37.5252235323025	18.4446613609824	25.4122908138559	19.6208741198639	39.4233868374418	108.090087442585	42.6422346172902	66.3498515257738	46.8754519947949
OCRL	376.888019089868	434.450816426317	529.046542078112	372.388867579956	531.834471165486	612.991499818023	278.178054746919	333.284784112969	451.075842016126
FMOD	6.69021479852923	29.2079972148039	28.4731946953263	7.25185680316278	7.0889140247477	62.1087645555823	32.2424304779971	40.3755493456147	22.0650667160524
LDB3	3.81113938181113	16.5617486026893	0.0484772199785786	4.15307090484351	21.2065570072698	2.0744406162973	0.0447252961471249	5.19065602857327	0
PTGFR	0	22.3698575492439	7.4679205733738	40.134906131359	16.1798634684653	46.0992231686752	13.9735926096312	29.0555981576963	53.9871512545969
WIPF3	0	16.5265541967177	38.9454977946856	2.10148718403969	17.1862963852735	11.0204557284134	4.71756202823193	0.340297258755886	20.8191329250496
INHBA	620.548582735286	0	39.2408520568739	25.8380011304301	55.6262033800807	181.730566797914	159.694870853042	200.049219266938	64.7308095767775
TAF1L	28.8053848764097	74.869594898681	56.0731647059349	30.9748933792619	65.7147174623854	13.4812470833368	2.48889609133695	51.6931802021818	12.7014500775658
PHF24	22.219092467582	5.8142320133452	12.6615757895358	4.15253356049841	0.00930017466192901	4.40361891644184	0.146313609215799	45.7881633468563	16.2178991216875
KIAA1549	3.79761274982238	36.0299374636146	11.6785109536097	20.6191803085029	13.15009733784	20.9019481531489	4.75302585876813	26.5336530153717	1.53108656049245
CHST3	0	3.88406758125049	8.39222138366127	0.0179430605972581	8.0759698991151	2.44600065604074	16.9102270423341	11.2013529732431	0
BICC1	29.8136561605257	61.321740234417	19.0851324858325	8.29268817806335	14.1664476160175	27.8613047678092	17.2339458035852	0.413989118448501	18.8237282573308
RASSF8	72.1175163780886	81.6568253230489	37.0958090962829	29.9525641428714	110.191351452689	44.6697747481234	26.5295969646014	37.5090021695203	39.3050258258116
NECAB1	24.9662993335464	96.3308111164239	28.6080893322935	23.7530674783724	20.2338548881653	38.6949191378271	0.16306485387612	16.228489616086	48.9858794436454
C4BPA	3.8852083935057	2.93158980600194	0.0155698367376573	0.00856721263228855	0.00305516638244596	103.322341314456	20.8879441954516	0.531509270282985	119.958164766889
C4BPB	6.68808731891704	41.8864567073557	8.52050113186085	8.28271434086226	19.2088306964664	2.35892468134717	29.4455846582574	0.373944058955047	16.3149026324862
GPR83	11.4973806868059	0	46.4302040499909	23.7273186898686	37.3968926731744	15.5834514034711	44.4107400165186	11.908570394971	10.1031127924889
OBSL1	44.1850530289615	286.919313264355	28.6524807846685	33.0507287830192	30.3485481881596	12.2349739805173	16.0547563900121	25.257651086472	3.24123059352827
GDAP1L1	8.59852882793544	43.7472379713776	63.3879107466833	45.3714332446669	23.2649047833598	15.0311819633294	18.3411092632293	13.1361501685331	15.362553252811
EDN3	14.3669085576323	43.7246257502667	63.4608672563873	108.218029288506	29.3332185013189	0	4.58028290623218	13.1357863724088	0
CHST8	0	0	0.0157403970108041	7.13734576385613	0.00308840186554327	98.9875929706621	13.9644054613465	17.7417625778332	0
XG	5.76753296861647	11.7074138574787	0.0389056217069941	0.0212850196243295	10.0987368034448	2.44668659102766	20.2272298108859	0.298898004370514	5.92886278631413
POF1B	25.026344264345	42.8511385220847	19.0463424497276	4.16580874441789	0.011493815403238	38.1931015543186	38.8204204409718	11.946747449819	0
IRGC	0	60.3508818307269	31.7199137582984	13.4414540102448	24.2689017871535	7.50965636878069	13.6011919633425	9.91769630944878	0
LYPD3	53.8425556323701	34.9663272472418	89.8397480299668	56.7295415930921	28.3227232612412	25.0831760416756	32.24168092504	67.008100978522	33.2548498812879
MOCS1	22.0576259432486	125.425361806021	12.7877780947753	222.632435888845	0.0139184196134678	35.539729676898	47.0477600957479	34.7485828793464	39.2856757668498
DNAH8	23.9805370595299	44.67833715777	99.4386840873763	57.7885431159162	184.993148944798	76.4716938830804	176.735715465905	112.514103586936	96.4625320715978
KCNK17	38.5825883936877	13.5972308983218	4.30174404621834	0.0313789805855249	22.2357769539933	0	0.0894862353225681	0.239775895838133	18.5659006081572
NRN1	0	0	0.0306796483228493	0.0168186343117904	18.141775167215	10.7366200086713	0.146326437973197	26.8295138751826	27.5440043845873
CXCL6	18.2849411285342	0	54.6532200358927	0.0306969238852952	0.010861212312876	5.5145473153594	0.0895064706439839	14.6368302899218	0
NPBWR2	14.4315456882358	6.78048925246389	20.037772262477	12.3804969274487	8.09618542318142	2.64021928108384	2.35380216374421	0.193631930819024	7.89884569957098
BMP2	38.6287219829094	0	16.8987584158199	4.16018596184596	4.05655139119415	31.8023529391732	58.6785053114373	164.298783419914	39.992801390426
GRPR	24.0518512804795	18.4604993918948	12.7420236195068	11.3741937898984	32.3403910277377	48.4571542197279	12.7414022486653	13.2553902042668	0
AMOT	321.157462733166	319.779331009986	235.987238270334	272.318025104283	188.073700780834	299.409585095349	413.489391330878	226.657707837137	284.435869149532
F10	15.3791304800886	18.4743958015781	13.7743689946328	30.8811999404206	0.011081598620085	2.41177788366302	21.4363252926093	0.325300484017882	10.2851782849227
PROZ	11.5335655399298	7.75725209701512	15.8385811619384	16.4824151561174	7.0858296083368	2.77555756156289e-17	2.77555756156289e-17	2.77555756156289e-17	2.77555756156289e-17
LRFN3	194.258617158463	96.1982582488371	97.3962266552837	149.565502934271	165.816283536913	187.77307373517	228.5413653716	151.57714571237	146.859146519615
KIRREL2	14.4265215514767	7.75370863732905	20.0482620444055	4.1606922392728	19.2016184053459	0	0.135065511158435	27.7621058039827	23.3159543410089
TSKS	0	38.9348532351469	5.36429485397503	35.0217851111203	22.242920381331	40.9010867041703	18.5882512874891	101.420845082958	60.6767236004984
PRKCG	14.596407870307	0	0.0270337662788376	0.0148332557851858	0.00527793775583607	18.1334927502918	26.5396481980204	99.1288812486002	13.4742723377475
ARMCX1	39.3856501227005	57.3355277847969	20.1871069116515	76.3176692865625	123.326695846765	33.9506895247224	57.4605329485441	39.274676171981	99.3642783467769
PLAAT1	28.8282253402292	14.5453102096578	24.3778697496448	72.1182395598908	31.3471608802083	4.87394822993735	10.0519902168552	0.206984651904995	0
BEST3	0	0	11.594285587932	26.6746351313159	0.00869652577845015	0	9.21582240105465	32.5703894450729	0
TAS2R5	13.4093221017705	70.0316479414887	40.2126498337082	11.3903580123272	63.683493667639	9.91959986693997	30.9185007976023	28.6327431868028	23.0549177588062
TRPV5	0	6.82765017106406	0.0315796095018324	0.0173081621311439	12.1029229992124	22.0379224380874	7.0597518267719	4.85184788395523	37.9358847549255
OR7C1	26.0765847553989	15.5756789426811	0.0504406973581926	0.0275176560456103	9.10292126646571	34.0263023086732	17.4323513016814	80.030425566587	62.4557328219586
TNFRSF19	37.5939687475846	0	0.0592918047758335	11.3701311370918	39.402646459814	32.6952325302724	19.5370048597261	10.4828905709995	12.708622893788
GNAI1	49.1281415842536	31.1171707731846	9.59167966044168	14.468706570415	17.1962492496915	52.9525925346779	69.8391663468249	17.8299474199739	24.635765826934
SPINK2	91.5348162779287	18.4406994967358	4.31481541868523	9.32574938701907	33.365743049205	0	13.4920179348695	0.264258863306396	9.52920753413448
ADM2	65.4138826748541	48.5954524048442	76.1031370669638	33.0323903912825	16.1927526534609	75.9379950512556	90.7633802984079	73.7240396114947	107.716006623249
RFPL2	47.1950408299215	43.7866821118868	0.0635898975262759	24.7584430034377	7.09212672289064	11.232500270009	0.0693631694187127	0.182730054219361	0
MGAT3	125.017225165344	155.550246453789	33.9436734447958	13.4591676292595	168.833575662459	422.182957836697	82.9380108091823	167.547843520855	230.650240126971
MCHR1	7.65824888831659	43.8670595127996	11.6641073768941	0.030548806006963	8.09800340211389	20.2673606339341	0.134339091431923	10.2512742092592	17.1891259504993
LIF	16.3237955024807	29.1782715535113	35.8918187534701	25.7763824288322	0.011896022454561	13.8941679935841	87.5225507574676	713.281287079876	32.2258070044506
STRIP2	32.6461612511638	37.8769830844841	56.1062058106962	117.52703969471	83.9144207580028	162.678033081557	116.067648292593	121.124292050694	79.3198314326494
IFT22	83.7298867300458	48.5983903619402	32.8438915296073	18.6070209050353	45.5007014171972	75.3793666916478	24.2652586770539	16.4006230478025	43.5842006051488
DLL4	2.77555756156289e-17	2.77555756156289e-17	2.77555756156289e-17	2.77555756156289e-17	2.77555756156289e-17	0	7.07171561451076	65.4646745137597	13.5572549243277
CHAC1	26.9199422416583	18.4468860392331	20.1386316412127	16.5304993713653	50.5314980014937	53.5021122017849	9.41170749374482	17.8770001341421	111.56009347438
ISLR	7.69908417384682	0	16.7830109472286	8.24229994994795	0.00813603942307406	0	31.9051991822571	14.5850890285912	24.0293590396749
ATP1B2	15.3926884350974	10.6791357612556	14.8059283022577	0.0298881769444286	25.257537717113	10.0010334434156	14.9909890412498	47.3222870750185	0
KLK14	4.78901415652059	25.4070690178286	3.21720569456095	0.0232845926072205	0.00826025176205114	8.97535460224217	14.7137316149317	7.27487064584003	0
CDO1	20.1830367262969	21.3797152379677	30.6363999083313	11.3769757286912	24.2643753677911	5.2258673494922	9.21939899234465	0.343530445773993	23.4526077567883
SHC2	3.80206821633057	8.72827992536726	0.0549356784644086	24.7030096789148	29.2945381247805	0	0.0530606268892289	10.1331597031264	0
KCNA5	0	3.87087164269679	0.0417338085070478	0.0228164318545367	28.244942933709	18.8233895122555	0.104640340516534	0.284065731010119	5.06750404238992
SH3BP4	272.076402314699	296.425106247587	463.426810373466	168.175927514593	620.794603789343	299.708080103582	178.176082271129	224.938046769309	198.99114389098
DOCK6	37.4530556155532	32.037542699504	22.3059820850082	61.9064319802389	224.401590791255	108.791541968674	120.683728611317	175.533624367934	123.835117968234
CNN1	0	7.81830010181321	0.0284467242951776	8.19983358437966	0.00555034766176465	0	12.6239494084037	22.2954200321558	12.8342562909711
ZSCAN10	23.169409640089	10.6913639120505	16.8641569694072	0.0274616247232231	0.00972764196524079	9.53310878436631	0.0758192555556902	0.200819049710813	3.39436187833973
GADD45G	29.7739322830754	54.4392586908703	73.9823064487303	7.26734832660243	62.6788586195953	94.2003158557107	100.120035778034	310.502503930046	205.074632069701
KIF1A	41.4347636650359	7.74291672080698	0.0611880219561414	38.1047901725695	14.1629114417237	0	0.0846943794916646	0.226012704055341	16.8237267569878
STK33	41.3334292969856	47.6260506860507	21.23072631007	28.9094125028722	86.9287442266814	76.6229105030266	8.24257252153624	16.2921595021598	17.8056492045353
CACNG6	22.1100329390819	35.0234914078138	8.53347285741491	46.3400331611544	0.0120037263671513	0	8.77794182429432	0.132040290037106	0
UNC13A	0	0	0.0487716022181202	19.5367218108987	27.2586849748749	0	26.0136376922544	19.5403421603317	0
PXDN	13.4018530525275	17.4528681982168	41.3238921028441	14.4890369232783	256.729798510214	14.6717612165021	20.8305175441623	68.3329775864424	47.9229297982191
TRPM4	77.9655576651192	31.0839196127809	25.4482276757808	11.3909423642763	61.664674448555	166.377385490422	69.0566811421524	122.322058293175	41.6660116215218
SAG	24.1168221854802	10.6844830693711	4.2917929638315	8.27032514984402	11.1240754131737	8.51976905876403	8.22280199054009	65.8027543022304	12.6735270578236
COL5A1	149.070048654128	23.2826737423306	55.0904373554742	304.122550673459	0.0141801659005054	30.2764978365597	12.788811180223	6.33459162251417	49.0234149022398
ASS1	15.4161936137953	0	8.48691256802984	19.5470427569046	8.09364916372379	43.487678408446	0.136465542297543	6.15831483913665	0
FIBCD1	11.5349002816673	28.268565225223	0.052479210706692	10.3233574139647	7.08559836349086	4.57152742888789	13.6245969574791	0.314125513211394	12.9561368731157
ARHGEF16	0	15.5684789701089	0.0521937370823853	33.9094533140268	7.08539717432333	5.60202013549507	0.081186317102363	3.03389124029527	6.95026642963052
ULBP2	2.77555756156289e-17	2.77555756156289e-17	2.77555756156289e-17	2.77555756156289e-17	2.77555756156289e-17	7.07208613728827	27.6713793356566	107.379778628307	10.0457889233031
ULBP3	20.1641906900186	9.68328659466864	15.9284759498327	58.7165812602026	39.424242095847	15.3762244758725	79.9654112847577	19.1920768349922	29.8318848634486
EDA2R	16.3556986780269	15.5552198401748	10.6108115387681	26.7600045665697	0.0107169200000721	14.3338734162792	0.14322869166327	0.40242977900865	43.3321530438525
SLC34A1	15.4315185651589	2.88845518135212	22.0638397269865	4.15227789683187	0.00926439488397612	5.05235066292547	36.5675614434036	17.5338208656293	31.7299062490199
GALNT15	0	0	16.697932028844	2.08180261489488	3.03775828580308	5.11066011250121	12.7012020802785	10.3852127214811	33.6866116879118
GFPT2	79.8037542325156	48.5706554220111	45.5585477082774	190.699912948362	23.271548495914	9.47008189061165	9.25305234930778	24.9629346156556	3.25544801729727
TNS4	0	20.413024135621	12.7384792613892	43.230744721739	18.2015678076712	24.7360053561367	7.07572767658221	47.8110132953646	8.37054486661564
KHDRBS3	2.77555756156289e-17	2.77555756156289e-17	2.77555756156289e-17	2.77555756156289e-17	2.77555756156289e-17	12.1139072417973	0.149813867042369	41.9308458607353	17.9291527039526
RAI2	30.8640264890652	12.6273601104177	8.50968789324949	0.0304212878880135	18.1943330608196	3.97340140566943	17.8693281436694	0.257833322468697	0
ZNF132	67.2739450397989	123.453545757175	99.4662055005833	125.821529717411	68.7633806100574	109.581609981604	78.2508361153761	17.9933138148229	249.075997719367
RHPN2	24.0055700610697	80.7557395881494	20.1636276828754	29.929376927478	29.3278717958346	35.9118272779125	21.8857281058791	9.1780872564845	33.4102494123841
CNGA4	0	0	0.0235284402004237	0.0129210472086474	12.0889765619849	20.3471532449356	4.80122585322714	45.5247372010906	42.019043166173
IQCA1	12.5169079258689	3.86165094832877	0.0492661785273638	2.09625792016281	29.2772712240252	0	15.5656364693626	0.22605800201888	2.48294175049139
TRIM47	31.6971355440126	54.4348524683404	36.0146932562794	84.524127606391	34.3854686132912	64.3408007331728	80.3736507365579	67.8055391909555	61.4598419837912
GUCY2D	16.3459691464344	14.5731843974008	30.5690162953688	11.3648662582071	5.06823756072902	11.772757688815	24.8114916462945	0.335584140101288	0
REEP2	36.5679718505398	31.1108547992174	14.8686923663888	45.334773542446	4.05976467948323	8.36988408251247	15.7274907553038	0.274889732505016	0
ANKEF1	114.383952360037	196.338741079749	181.996897073335	182.574157470282	189.074090401873	296.574515485381	188.420249025928	66.9411107484629	164.833189238208
ATP1A4	20.1425086968222	36.91561646785	144.650383425411	39.2140808113814	4.06069573271634	0	27.2859476537007	23.9036746808116	6.69557973847277
NES	0	0	8.29095752592775	0.00966391819088785	0.00344491998513063	4.47291737058092	0.131395283937373	0.365240601209421	39.201520886325
ACY3	12.6019438719872	0	0.0333343768996803	0.0182620310963557	8.07663702970936	13.240492405059	0.121514033566998	20.6652780019278	3.27445953548228
LPIN3	13.5357589889119	15.6225282687058	0.0400708192007722	0.0219162120224672	0.00777859187187957	28.3074567595443	0.133140409858028	7.50581674561719	10.2022256974046
VSTM2L	0	0	0.0248662142551683	0.0136512134764897	13.0974858705807	9.56961727530589	28.1632703528049	0.339252512659182	0
PDE6A	51.9243436059835	62.2214360507701	28.6257736806935	52.602742517038	46.5125972378776	59.4932204841068	34.4780235608847	0.490437693389783	40.199216127072
ATP8A2	63.4315871664058	108.873517029453	87.8278484136922	67.0670161159951	104.138426166324	72.6256727069682	36.7984793916795	12.1240214331895	33.2556113830056
CCNA1	22.1999790644066	7.76217602532	11.6301490925079	7.23784498961746	2.0342776800716	40.0191956989356	113.670736157307	173.417035860343	45.1007011793616
POSTN	3.80010157609178	0	61.9912111739414	8.27848821186426	0.0108977499443448	31.4735331928881	0.146184354688057	10.4084144932267	21.4426019891173
KL	18.2602585146353	12.6139376499377	12.7408091935458	8.28638393877649	45.465468005137	88.0922195290733	4.81024247734032	6.39199191375989	51.365985651356
TCEAL4	75.9373197253161	37.8678290731122	126.927857448992	66.0407462675093	162.765894033873	88.8687892057129	41.4598309492563	32.1522985029281	58.0958047190731
LGALS12	105.760625327703	111.773716888917	121.669874334221	98.0017942046032	96.0582399976497	436.965177198842	208.066212713005	305.566355663656	173.273410033429
MYO18B	3.78984588873864	67.1024709880891	24.3942723422828	93.768162252123	23.2667609755093	36.7136388800425	42.240823187648	0.454127331037231	12.673410574514
SFTPD	0	0	13.7516230172447	26.7490112392655	23.2374126809149	36.4851186893925	43.4944868361363	12.0442614197442	22.9892517041321
GSC	0	0	31.4494787765508	12.3578523368114	0.00917668270256744	2.4555808013386	0.107545417831953	0.292692066526045	23.6884457654932
CHL1	15.3411286851575	87.6006305599176	16.9898183624843	40.2125146900102	0.0127490734713938	42.6830867461752	8.15200555778481	0.385624342997716	0
REG4	13.4940016858314	3.86350777612468	0.047631623516911	0.0260031234391267	26.246899316123	0	8.91148220742397	0.185642423965457	4.30916647345224
GSTM3	84.5749331668216	202.198327310101	68.8478127693245	209.350437849175	110.21592863197	55.8828719676345	16.3175795209951	200.391074203684	94.8255138145215
PSRC1	158.631581669742	248.841448131886	203.149579297271	106.277867801602	191.097498249835	338.158583168495	155.244638602497	158.97323530095	303.361639350386
ADAM30	0	11.7408736421653	0.0304990694714682	2.07793606637092	4.04389808563651	2.46261049646139	4.66900155617322	5.88033937224198	13.9153329935932
MYCN	110.635892990453	46.6311175943091	38.152866343158	70.1411113639771	68.755036229668	19.8519773960718	0.0955562867760711	0.257375411046049	0
CRB1	15.3721644866337	22.3693388795927	27.4430799849845	8.28333416638498	13.1503494443324	8.89728036255813	2.34096681314905	0.178366053189994	0
CYP2J2	0	0	4.28207842880275	0.0265912478529762	42.385116394608	10.6656766663016	18.4152480951839	10.4967885247367	38.7590322366728
DTNA	46.1174270250428	33.9838043609531	70.9019372883176	83.5413941158592	124.344458532543	84.7663883725384	26.5159708678989	13.5185171625668	13.4839037057023
ADAMTS8	55.8523592652273	17.4699271289601	16.9833880741846	37.1161857309759	17.1987413822794	6.1716505438942	9.08247753677464	0.265700412313132	6.8604835529256
HRK	134.626662574363	123.440933706763	103.71314664991	82.5426341428208	115.26559919569	100.343662948479	50.6674765051298	25.118072103053	110.395210023955
LCA5	0	3.88430358432448	0.0326004606267849	0.0178631841386205	16.1325529297634	46.8672656808019	27.6462003414667	27.6031652440185	32.4372390728872
TROAP	98.2931119867137	18.4410803341497	14.8780726197706	15.5063417762608	8.10402917450161	135.410761488767	0.176281371409164	0.510834037005733	38.3843974859961
ESPL1	216.422301091483	95.2339685126099	119.573387766007	87.7000467642253	73.8210035948337	550.278737876192	242.619671135851	924.584847079202	358.674357466009
KRT7	0	33.0647441622554	31.7126266067283	43.2701487442569	16.1862651450699	10.6054131668459	13.525648877385	0.276409709322079	0
HEY2	21.1897369900076	20.4342235780088	28.447754778513	0.0303921931818403	0.0107545531699191	21.7656897594249	0.132558451255919	0.368860073641593	22.4689449561908
EGR4	0	0	4.13889918078811	0.00543078876911152	0.00193884443249959	4.49903996853155	24.8746267167252	0.350351166394781	11.1138227727984
KCNK1	10.5383018414367	26.2562952958236	41.1384678432371	21.6611960269785	4.05900082838459	5.82422652918489	4.51962973966827	0.16492321087918	0
GPR45	0	11.7500558101939	0.0283463946391525	4.11965289628939	0.00553101588288052	29.0783015915355	18.4188415421047	6.2879518543923	24.8394857859971
GPNMB	49.0020096699857	57.3257533178782	102.59147591026	46.4478438895354	124.347394117126	173.101303744901	23.2124078858468	199.510806861947	59.6315568919834
NACAD	22.1084108786448	29.1728859788412	12.7516443040559	42.2314975868759	8.10229450201523	18.9870649053395	3.64908604933597	38.4640261344654	42.0666739149759
DAB2IP	47.0945513000053	24.262884732262	20.1838973272512	172.081530974296	21.2479995591749	71.7850962234118	27.7008695045115	14.9957340095706	55.622047455467
ZFP37	114.426063493482	115.667059112837	85.7375769079675	147.47109893084	50.5683863569615	94.4303818399284	58.5903472727837	23.6183204474479	45.2003561594651
ALDOB	21.1691177686467	17.4939973878307	0.0587282031852965	46.2936974742346	0.0113078490777276	6.82720836923278	0.0495674453067955	0.128469874732976	0
BAAT	8.62866535946576	10.6806658063147	22.1398465724617	15.4626198276275	7.08681572435771	6.63584401200802	19.3071781689562	1.89250253532758	13.7391094226892
GARNL3	97.1029340377958	131.229636130902	82.567005555484	61.9213635970512	139.52225018114	37.2724832854183	151.389242137842	89.4142332304676	78.5396681385706
ENPP2	39.3759803597099	140.014760169424	95.2078295297881	39.2343190979126	82.9099700774111	50.9345763331297	120.71859000578	280.044318855375	140.926445685804
CCN3	25.9616369173868	15.5279552913194	14.8641750059023	66.9137348459359	0.0122184974280959	219.840391760978	59.9349290143727	154.096165636238	91.2896249774552
FGFBP1	25.0226638949703	11.6406813759435	49.5126981598866	8.28560498894558	0.0115806005987871	11.9587895154964	0.0721025542989135	0.190381261041871	0
FHDC1	17.3793391754005	10.7023252904327	0.0466259708805836	0.0254604077729637	13.1342130749388	98.7929237521175	79.3095737143047	75.1148339049706	81.9902838045375
SLCO2B1	0	0	7.29334087187043	4.10697825100898	0.00436043556876742	45.9717389477943	32.2551859226814	57.2852525272087	29.7980430399147
SULF1	3.85567212591445	0	10.4177795395236	0.0144038068385386	0.0051259143054716	9.56800080119395	4.71701967408095	6.04332734338903	17.2944848913343
YAP1	11.5423595297214	0	23.1435776847482	8.26527266250466	9.10314036844231	18.5866720187655	13.8362221227457	11.7766082252125	18.8375419229773
ARHGAP20	36.5818921742117	32.0939147049617	14.8615203992704	30.9263342765946	4.05946259001601	43.6721672920568	4.79769123224058	24.5886740677035	29.075214123291
ITGA11	98.0916877630804	79.6960902060752	99.4338956412038	86.6424415993949	36.4134955597767	15.3573903695637	91.3986579439768	16.3905743450064	33.255852639593
LRRC49	11.5189994178791	8.72491422284196	23.215304212139	11.3625738600432	19.2051772177881	19.519413731494	16.0184103990574	3.35399804932983	10.1909899871997
UACA	137.481427396398	190.515781808217	67.7965790393793	92.8666015113584	272.973477780394	215.309693795077	252.614553267269	112.870060297207	135.731530833585
CYP19A1	0	0	4.13889918078811	0.00543078876911152	0.00193884443249959	0	0.168917987820624	65.2398259689421	66.1524915469038
TTLL7	87.4753883491048	170.130539291764	41.3476187237126	174.273790720531	65.7324449119943	163.546630325656	17.4685759621517	153.738340061737	82.7797053271708
ARHGAP29	133.6873590763	19.3949630795516	122.703512366505	51.6097139981793	144.572520928508	320.31194594619	159.827419587667	90.0024123804458	356.438620686172
CYP2C8	32.713807125755	4.82121825176674	32.7676181329081	1.07172882781972	54.568517391426	27.2212506781493	8.17525748890512	0.405770816335543	24.0796736649556
CH25H	0	0	0.0235284402004237	0.0129210472086474	12.0889765619849	5.00226844173775	66.729424734684	132.035326406885	140.340424249522
ADAMTS14	38.5386184436403	21.3840435250956	4.30772177256667	31.9375785495032	4.05888425038248	11.2524921022253	44.6431205713228	27.499934748373	35.9384657047852
CDK15	7.69059142457558	9.73065929264329	11.5919165664693	8.24953570190158	0.00863097120657885	2.01628746492433	4.47812879685103	0.137230830192812	1.67378629589128
CILP	39.4264428488858	42.7751267397549	43.3609236130025	8.29674999751177	46.5039008604786	41.9171138525241	17.2858646063202	0.436328091297428	17.8977122729233
PRKG2	0	61.2803768561531	39.142696918664	50.5143178379533	27.3063130411369	0	0.106774420505794	0.29039832734001	26.3753345901984
TRPC3	55.7308522856068	161.402321723463	50.8512629797748	124.780740862744	50.5666887466817	0	40.0122690538463	0.460322869309513	58.5753604373949
FRAS1	3.81832315872465	0	4.26982244451701	4.14687757105185	24.2204468775464	5.80999803183457	0.0640028138705819	5.42506441925069	0
SHISAL1	28.0146612677791	7.76182313151411	0.0505260649513524	8.26491784551462	7.08419270992814	0	0.0273838349702873	0.0697208103827191	3.59850962743929
PDE6H	56.0099693118623	0	4.30050731752157	0.0310331130618868	15.1674346849159	22.9439041011207	5.96403183814575	82.7233471577386	71.1016465926871
LGR5	0	0	13.6781550952223	23.6019222072906	0.00859966925534472	4.60213356861201	24.6546631841069	0.300554669169654	0
AMDHD1	28.7950956568726	89.4375515151843	83.5659372338633	45.4129870339035	96.044037997298	78.0017235949269	114.79118543134	43.769763157734	116.289941838204
FOXN4	18.3351237764482	0	16.8487767140884	11.3373188814568	0.00941366488624062	2.77555756156289e-17	2.77555756156289e-17	2.77555756156289e-17	2.77555756156289e-17
CELA1	2.84840533196738	12.6580083858977	14.740377308872	11.3300175154713	0.0090187845813352	11.792382537348	13.6678695041666	11.3849424495411	0
DIAPH3	88.5929754639879	35.9564793080528	24.385536532293	15.5113159669528	23.2651880581142	132.819173166626	8.26635781575334	23.6081680491344	49.5067218865572
NOVA1	7.68713625829991	3.86587144222687	8.46354668615821	19.5178105743467	0.00883931774771263	3.33674555461119	8.97901440865908	0.21550900536425	3.37780590663136
FRMD6	84.5779223884255	103.009646126122	142.835888416118	247.479981371285	60.6798482730579	33.8087972016552	107.978812435123	173.566314343589	81.9376112189605
SERPINA10	3.80208895737935	11.6544833410784	37.8618299340682	13.4117595505024	0.0105920180014216	12.940399910553	0.0979302945221527	5.79925675785099	3.32931260152038
PIF1	66.392262028052	31.082191150088	29.6725961831645	38.1766715117592	50.5514259813596	98.5196069074576	119.499280613427	151.091410995837	105.023073712237
GOLGA6D	2.85875535667625	1.92135989013319	7.38751686714124	6.18784498642717	10.0991820762939	0.936247341932483	27.6720368504394	114.355878710457	10.0456228277805
LMAN1L	0	25.3673261731535	3.22891426643485	0.0262256991485215	16.1624890181534	3.09977771805052	14.8007569125954	22.0216718211666	0
TGFB1I1	83.6358074911973	58.2890436277645	77.2750768531595	192.802682317795	62.6979208084582	163.239284873186	67.9649338309634	155.557265499313	151.241733502749
MYLK3	0	2.91219375435806	12.494787775743	0.0151060934030471	0.00537449720572991	17.0277786714433	11.4105057995622	0.31927461341205	3.28514512763176
NUDT7	0	50.5572507876888	6.43370606669988	69.0535512988238	71.7659280241615	145.508886236112	159.539688688108	56.7375110133588	80.1943687764525
CDH11	7.6822329867833	0	27.2735849361312	8.25669723910366	0.0091428124690589	10.150015890687	9.26831212866677	6.14539155065293	23.3180937851188
GAS8	73.0724428288338	67.0568835347657	51.8907863962766	63.9639702784668	102.109809799262	60.0136297527691	73.6210783712447	186.239335801446	56.2372680079872
ABCA8	13.4851058891103	12.6482306883861	17.9008691234333	4.15424694851254	0.0095442814779565	0	4.6911106744964	11.2665166859511	16.5055857249715
PRELID3A	0	0	13.6933388797619	8.25418304464765	19.1846962796391	31.3472926994157	13.863693353298	11.8417936670154	13.5885572829881
ASXL3	0	0	0.0386665120479743	27.6414174390739	0.00751060579881235	9.58354768512183	14.7933338168672	6.0318827311404	6.75855615967577
SLC25A52	12.5100978827447	13.6204312057511	9.53648433690207	6.21155899852571	10.1125010695965	2.4515013976131	2.42532389504147	25.4272550168947	0
GATA6	0	0	4.25817009599381	18.460521138292	7.07557386341633	3.09457018579161	25.9538460949833	11.4435673031199	0
PLPP2	43.2991325548096	33.0469529450025	54.9202225919912	0.0359790290189963	25.2830955523337	8.55063175527149	17.2921926125796	29.8660509097225	26.5673512625741
COL6A1	213.486240210514	102.999998537081	198.894048702518	182.565401941851	87.9779287875451	204.617994748555	81.7239335117792	65.4152540992295	188.081721773882
LMTK3	257.658249404918	416.007872655333	334.372156699112	362.050591574494	251.771216886913	94.4412638013238	88.5458736216483	88.1726705109707	159.927062943042
WTIP	44.2119119804619	57.34858972527	53.9653186628668	71.1475894489481	34.3867628535536	22.834260673357	21.7497840814003	11.8056660269115	10.1340193532075
CACNG8	13.4243558673144	48.6625550225442	23.2891495524089	36.0701295099669	0.0121865387285087	0	21.5051218748408	6.05487622686018	12.883552318963
SLC47A1	81.7043920343503	100.104670767762	57.2029847087567	163.961994918809	115.263256977452	106.786933498368	214.538142211399	46.737307469895	111.016940771137
PRDM16	3.81098158437829	15.5835626954894	8.4778372551101	4.15320756522264	14.1458640690202	0	0.118058137785175	0.324285154068997	33.2883669170146
EPHA2	119.219245063704	98.1493198540601	178.759846927805	28.9311677192934	191.082349782813	7.0482465494706	113.561362775956	168.638406627024	16.0065632972798
ARHGEF19	175.935963131067	213.825711399455	190.482233947588	249.609611589193	209.298611902567	257.763853217564	248.13724761974	209.139466505475	170.761095919238
PLK4	416.379235517622	236.167879393663	233.876082031836	235.197189038685	259.8555503224	368.284189149568	203.461812013335	217.92542061856	273.367247853564
HSPG2	381.705895730027	504.451734761725	338.632833656212	264.093680313193	525.764146210162	441.350464728713	120.819284363452	102.948206057014	289.670213532526
CCN1	12.4486584156853	42.7747581318294	50.7392239083266	28.8988265613185	46.5040613289129	5.87986452013944	3.4140176711255	0.153812223038852	0
TINAGL1	0	11.7212262892153	7.36761071167404	4.13268975665254	0.00687049026759112	1.67715788990223	18.2202648241902	0.362989824683846	24.2499858907246
PTPRF	72.0931358069184	64.1280391505086	75.1519988216935	178.360362498701	45.5121557145817	17.468870936737	57.2260282236611	38.8509550768478	27.2538296343075
IGSF3	0	7.7773420498088	0.0435414059217587	19.5046788043151	8.08733628305997	23.4439718789805	17.2699506665203	24.2729717928374	10.1156890241428
CELSR2	926.919558445269	542.324104829454	862.344427398216	587.969974012025	461.071555810071	577.726889589047	487.190567144963	432.724364502903	592.054141061753
XCL1	30.9222542665306	0	9.53588468303436	0.0276145907898258	11.1215967270696	43.6016730364871	68.9197053625702	122.917397201057	21.151090475893
MAEL	3.81224465279707	15.5870753720768	9.52089837329827	4.15211446448034	11.1182157999868	4.76283883466661	6.82921052419558	0.240591802150496	6.90387115435957
ILDR2	200.977203062685	135.086518669824	186.210586879874	86.681528011729	183.005677179112	52.1167825370884	17.4318179032266	71.5776821286165	51.267734525976
DPT	7.68345347335417	0	34.5672840868338	0.0255777073403047	0.00906636158398921	0	16.014403351785	19.7154173876546	15.4347125039739
RGS16	223.086537658663	242.03417699686	222.181028777225	141.336140628084	85.9576358680491	172.79248522695	102.378308270749	69.7523025485536	247.143803477428
CGN	0	7.7773699526355	4.26827815396883	8.24673916139014	15.146103750752	32.0202939134674	4.73811755254987	0.365780072028108	6.7228803085022
DYRK3	87.4936704303323	48.5667878905456	174.434708935457	83.5573944282497	40.4577639046891	90.3128183010133	78.233100722232	165.161203638173	90.4892925347857
KCNN3	14.3749982586934	35.9604646317123	39.1413938520499	5.2029510953591	81.8617622081294	238.190782911191	78.2341002071328	22.3088612937101	84.4889312300221
FLG	37.5105675174783	12.6005360733843	32.8038994968843	8.29537456314632	68.7232279107402	24.7852955085686	0.154928404842066	0.44001877134899	54.3960538488099
WNT9A	22.2142172284202	0	24.1622926217923	0.0265532441668554	0.00940889867124906	9.04124278155679	0.0602726822317896	0.157590969240983	0
ETNK2	98.1042255288529	65.1102716043156	56.1173977127701	85.6033448553065	58.6498682137439	43.4892508187969	63.2944824832075	114.969526103211	119.742153492612
ABCG8	10.5171022934872	65.115919500175	118.394771936041	62.9284696047079	75.8296227748966	15.5124549678887	47.9074543513833	10.5695361221763	21.3121119211102
MEIS1	297.102991317623	327.55074903188	192.632238267566	350.69490863675	265.922527468198	1220.21613932424	354.071688604493	957.024886088197	595.332590969361
NPHP1	0	16.5334494649012	8.50629568772551	30.8595080304693	11.1264271262541	15.9490494325162	0.13285046469275	14.2886692938678	16.3263039318485
MALL	14.4417449552871	13.6171221136233	0.0516609591944954	15.4512752640546	11.1227849007178	0	0.0153139042576856	2.4978771892516	0
THNSL2	215.398103342059	257.599159591179	160.851454697442	35.121389278751	190.084827750649	226.789704421446	333.015129491389	189.077888765127	159.632762216127
NT5DC4	94.4580994258623	26.2344848591625	4.31377704856601	12.414607891976	6.08200581602931	20.990491006227	0.168298651689772	67.967714548785	38.5029774121485
UNC80	14.4656685488238	7.76885157863803	4.27829415535738	8.25667066097101	8.09078115657521	2.60218448596436	11.1522608925663	0.210537650054093	1.61553649595491
NYAP2	14.3747009224091	0	41.2511018732021	38.1632292796871	84.8931110252513	4.33294204565366	0.169809961751831	133.375856793367	0
ESPNL	3.82478503473257	0	0.0404873512054391	4.14134994121167	22.195044028865	20.5291621838845	18.4275863084948	11.9121935742273	30.9061199851948
SLC22A14	0	3.87546744918234	0.0384138201983348	0.0210184997195784	23.1969909745755	6.97281119032411	0.0935372503916123	0.251500744522759	12.2399158761333
IL17RD	0	7.83432632616499	0.0233943175172782	0.0128478155454905	4.03882274449834	0	45.4609334338571	0.42764007401146	28.3512678172889
COL8A1	0	14.560826224458	27.4728845058962	46.3255400809438	14.1629926421539	6.08291738158893	0.0455508309402222	0.117675321133207	0
MYH15	7.66851611956211	23.3851630907048	11.6406205284145	9.29543593966494	4.05566657148337	2.71484881969977	0.0626313526541791	0.164076998490844	7.06263859777794
PLA1A	0	12.6718956959551	4.26637350044118	0.0234238394924438	17.1611342167577	14.7755150138873	10.5153679025829	56.4537883856412	23.8803932264051
NR1I2	16.35332973476	9.70104120875605	8.51040800399659	12.3883474946299	24.2511142280154	33.2490188019444	4.78940769990336	21.6663858923162	26.5410552414856
TMEM108	16.322495589069	24.3026473545971	11.6952192923845	29.8907048699244	27.2946727021229	10.8275942236201	22.7784127264921	21.1556911482541	0
MUC4	17.2939224724261	22.3599297722199	34.8231473390909	5.19730560154561	19.2125054727225	12.510603187993	23.6946109608646	0.334351113396853	0
GLRA3	0	0	35.8103627033131	12.3922679261259	29.3012047520167	10.6679925743244	0.0982919971867298	0.265368518293002	10.4171317522829
ANKRD31	31.7061940614483	49.5798864140327	4.31706753851583	27.875493675652	92.9853049471129	10.0019242648906	21.7674254643873	31.0159394978119	8.39605145610434
CRHBP	15.3634223263098	34.06093756065	25.3655980658088	9.31617421582627	15.1726181936056	15.5500959159998	21.8432918638687	0.447114241128569	48.2518576688927
SPATA9	15.3776810824417	24.3268507102673	19.0293705235578	0.0314860563940895	21.2266071544181	7.91210952612528	0.0801881483909346	8.14692211966164	0
ADAMTS19	0	195.684418813418	0.0682948390766995	0.0370948973032164	0.0130952531421258	2.77555756156289e-17	2.77555756156289e-17	2.77555756156289e-17	2.77555756156289e-17
ZNF300	185.540387108872	266.311784752925	304.717826379764	197.037183130011	315.457162909588	237.073396828772	283.721328979144	156.092808579144	266.572292152437
CPLX2	66.3554877575836	38.854899334398	53.9776203856332	105.145344979016	21.2480171516695	29.3827830044753	61.7079707550413	26.1584478810878	10.915095129944
PSD2	23.9869803740417	43.7173507777698	102.535285075647	73.2219747250773	56.6240756753733	8.19980943649976	4.69651115764013	11.2996852831841	8.54164885765913
DAAM2	316.493273215521	60.2247524336689	100.559091941725	113.477354450029	53.6032405828716	141.765740397546	18.6208315440775	254.38770567231	194.0155486919
TPBG	0	10.6867202786901	11.6402931333114	25.7073928642884	8.09485912425797	32.0116983392919	25.1769254290952	17.3939862678455	0
PRSS35	0	0	0.0236295932799948	12.2510367877094	0.004620238612695	30.1639177046472	0.122726019975048	0.33850611996991	5.0097625385422
VWDE	0	21.3462051642472	43.4135697532729	163.825645266789	38.4297756493483	0	4.79420317951712	23.1330178404965	68.1651949095212
EGFR	23.1264076310139	7.75218152444222	7.4566959369027	15.467945865603	15.1653619046789	0	0.0638363798285837	0.16740053356747	10.6965302907282
CCNB3	41.3751050215193	25.2581331500843	24.3659964703215	50.4944501401297	9.11464365417334	18.3649052558259	21.8460690029884	16.1286114170764	31.740444952015
SLC16A2	27.9132516772891	17.4851401985613	16.9532964891196	29.8821284451631	8.10131317753988	0	16.8595697641357	0.283848410596268	9.48669458560896
DIPK2B	0	101.349959938746	7.47747383002962	0.0337823069885221	0.0119398317209303	0	4.56647231021739	0.199062548086457	9.69218604043309
ZNF157	48.0989431023889	24.2752885839042	39.1488383147718	19.6315882252634	54.5875831453316	10.0388748477025	25.1066708889091	10.3968159730465	17.9668585892352
AWAT2	3.80323573855443	12.6329175432687	17.945320840955	25.7224675230663	3.04600740567309	9.04124278155679	0.0602726822317896	0.157590969240983	0
ZNF711	136.535399160574	125.375613358749	125.926557692951	76.3633802250746	178.954149552448	148.984108006577	77.0938155191259	92.4629129681705	115.338152108218
DNAJC5B	0	0	20.977474871748	8.24910294534198	8.08814828835821	11.5359502781604	17.1694695185381	18.4700988986037	7.56641544120594
SYBU	0	21.3925830713702	24.2958193451026	19.5941921416145	23.2488489311959	45.7168873794265	21.9042360935291	17.6475896203052	23.0041854068066
FAM83A	24.9616207267641	52.4976982815544	36.0025000589745	68.0347618148485	32.3621792382697	2.46295249614616	9.12401835746478	15.0263117555506	1.57059773070961
NFIB	38.4490001019038	41.7904529799075	28.6151195425812	72.1502942452503	29.3302208333301	7.81605054520438	28.6770014578123	36.9956316086445	24.7680372328138
NTRK2	6.70874279970969	0	29.3947979088427	12.3651357907912	0.00954247059525404	10.9427892686966	0.129000685139678	26.2015156951406	6.73191595916599
ZNF462	44.1887649591804	68.9976793191437	62.4618415993727	73.2435936566431	138.497992940645	29.9921724750142	37.9185334939164	38.9080545443404	41.0312810334468
WDR31	22.1989204802094	20.4622218008968	4.28638830117362	0.027540567559142	4.0549936851829	11.3929028810072	0.0999138454267063	0.270125328568607	10.4056729793335
TMEM236	22.1107849595614	29.175263946653	11.6960370255315	25.7792869508541	22.2451311400106	16.5092405136581	0.106838935019682	0.290590139365948	8.58785903770532
CDHR1	360.606592137489	223.536044368157	148.199297507163	318.712747702088	187.061268740702	118.750240235241	63.314680746669	86.6101252248926	102.539412070774
ANKRD1	8.64578172810228	26.3409788234274	0.0486944570853982	0.0265764048989752	11.1193331373591	2.77555756156289e-17	2.77555756156289e-17	2.77555756156289e-17	2.77555756156289e-17
HTR7	21.105780207035	55.4086828022353	38.1249126495261	27.8814945506375	97.0363261756589	37.4916763147881	38.0041263561958	73.0219938556391	48.6782053164165
NPFFR1	2.77555756156289e-17	2.77555756156289e-17	2.77555756156289e-17	2.77555756156289e-17	2.77555756156289e-17	43.3813590639355	8.15416275551043	0.387426628481969	0
PLEKHS1	2.77555756156289e-17	2.77555756156289e-17	2.77555756156289e-17	2.77555756156289e-17	2.77555756156289e-17	7.10067417117567	36.6741758798034	34.4140292880795	35.0970803684966
SYT8	3.85034126827905	3.89127189823371	4.21936786773087	0.0155980000695501	4.04249066951373	0	30.6879062077842	23.9842838632863	6.68790303712201
ZNF215	50.9976207487808	43.750585250835	32.8166600908039	28.8974452210227	20.2327530360361	86.1253236900648	22.020093945026	0.523338619640054	103.718545143722
CCDC81	0	5.83511252785987	0.0368802478747581	0.0201870018969301	19.1635138286022	24.858762837859	28.5705472166694	11.8713864902879	10.1141318710057
SERPINH1	140.352866472471	139.939936110736	227.468673735992	241.348263163945	172.90093752575	183.688111648617	131.07474651512	181.604970654575	181.976435255064
DRD2	11.5573464465427	11.6780430721971	7.42420645593313	0.0257854538952609	12.126348984482	0	4.36638051339618	0.0726149411371247	0
HTR3B	0	3.91258729946332	4.17500525097194	0.00959143578801358	0.00341917015788873	10.0540966694889	9.30610134993566	0.404110417934526	39.8198240518015
TMC2	0	22.3869078306025	24.2535201010704	7.24854851203337	16.1751676697033	4.33417876786363	4.49148828202163	0.145904162279738	0
ZP1	14.4469787587046	13.6207026753285	0.0506630560172141	15.4467736084949	8.09375990638248	4.18649785603773	0.0701175602079813	9.2332060069431	0
MS4A2	230.761943003014	437.450580655733	198.94792711318	162.999602406993	59.6721811149629	42.9000778739638	79.2084308051716	97.5001218553628	41.7294148853078
HMGA2	40.4275771915897	18.4469940663045	24.3520452240765	20.6471723954787	28.3100345990605	19.4727976500463	21.6476379446181	11.6575718584214	0
MMP3	11.4855413705377	5.79070388117518	164.503180941965	4.17145177958706	0.0130051663776598	156.944331721113	0.186835614766657	26.5862687776605	154.082411743627
CLEC1A	0	24.3149848015713	20.099106831841	37.0644854723913	11.1312313671505	75.9613527663029	109.048021054211	53.7403590482432	97.4341919794625
FAM124A	19.1977583203851	34.997557534213	15.9314229109119	54.6095742199293	26.2926991059916	12.6123432143984	11.6826963144429	69.5187945187096	43.653519639477
LYPD6B	2.8493382934995	18.5310511630723	0.0458743863260271	10.3028745637553	8.08953881505736	4.58274348144231	0.0366849977691005	0.0940970944752125	0
ADRA2A	5.71191648897675	22.3241722661737	54.9882514817385	73.1825307378061	58.6347466567269	163.796561038606	36.9620884416297	117.878540482177	36.540120554978
WDR17	136.524915033159	183.714792480575	119.598100199079	116.5768211417	158.740616067099	119.919365584215	51.7871092133435	36.5012289139096	52.0289491055134
C2orf50	12.4591604603118	42.8096631413641	32.7673026703036	11.3813820407876	26.2884572893897	26.6794803572615	0.138430690538065	0.387252289850402	24.150609010003
SLC7A11	328.912618917896	58.2740184349903	346.930909238372	57.8115686045073	136.506690275197	154.033569519374	108.154073318777	327.737378897156	139.150971191708
MAGI1	16.4481201124648	5.82726429346712	0.0408008801461559	0.0223115041930741	8.08463176483363	8.84203028467412	0.0708408414475266	1.64960739107681	1.63241795778656
ZNF385D	109.62135067617	101.082715550783	61.4252227849038	142.309575570975	65.73066856809	208.517844154996	84.0492641468755	214.480090498323	148.597766396298
PABPC3	215.398269533985	178.836949240698	152.393261596692	153.704898254711	157.734937515001	142.793941461636	63.3414363723441	138.088013370796	80.2046484463033
SH2D6	3.83909323633343	10.7473966082322	0.0333894593002877	6.17369930493903	0.00650061511989763	5.09522796546029	20.6252740938022	20.05301092064	22.2986066836112
SPOCK1	91.3592958910992	83.591507037031	45.5567937240918	52.6314480472617	105.144165552271	151.433177416446	109.255846183406	132.781314513235	197.457035896865
GUCY1A2	5.73560084824737	12.6382407800256	35.718663269208	3.12880785334293	0.0101087976017888	3.063775837421	0.0264593593041406	0.0673177137880555	0
TRIM36	26.8782852104728	57.3469521378984	76.1278750586643	73.2097805639005	33.3764085993754	155.742871972762	232.877449422239	35.2626822747294	69.0379252212685
PLEKHH2	58.6076576779629	144.839413874767	161.82705958354	88.7267977126944	97.0698754586194	0	4.61399041234474	5.70192198683403	9.59211014318312
GRIA4	3.8089060321348	21.4428214333094	0.04995371008029	3.12644814693964	21.2099131532156	7.49881040363158	0.112647798906019	5.94588861670642	16.5145377659797
SPARCL1	35.5582836424016	17.4597911128472	118.22936209417	40.2347851929448	0.0132096463765556	0	15.1372413300151	53.1848683326778	112.497297232523
GJA1	24.0503889418455	9.69061522170015	40.0801575486467	26.7989108340982	0.0117402712040473	21.244346503255	19.557357943011	0.439237261469906	38.7358107463186
SLC16A12	0	7.7613302627883	24.1904469534948	12.3702985712353	8.09384624777175	29.9608283201843	58.426236103124	37.5592704468293	30.6719677310025
PANK1	46.1007851831709	82.5956492971356	139.637585388243	154.693623198375	125.373344931125	100.812973540702	117.081843481709	23.7251815846558	112.854469705801
BMP3	18.2516483438475	11.6359399592004	31.6918742133938	4.16793449992553	44.4625434618227	36.8736892862084	0.137633678771035	0.384744233605908	12.7938870789282
RAB3C	7.64733449950808	13.5871229911733	18.0056369576924	42.2131972066481	19.2128749922019	14.484016595814	0.133867318119886	23.7082394161984	10.1984456816528
STK32B	74.981137972398	53.4297165561542	82.5462398677404	100.045860978673	121.321256853101	51.2824719068622	38.0412775234112	60.5371482154445	81.2958906996052
ADGRA3	236.523167699181	303.261200367564	90.0250085569489	324.896413453439	250.752794404574	92.0053368615444	13.991955163739	19.2749479703549	51.2975304405497
CETN3	0	53.5090897200427	13.8208350632628	48.4356795796133	33.3642556573958	84.048776128328	36.8809223212626	22.1786903794827	68.4344561333425
PLEKHG4B	0	22.3984273046461	20.0379703774631	11.3537648993971	8.09620026372858	0	8.77794182429432	0.132040290037106	0
LURAP1L	0	0	0.044209837004249	24.6233970690011	12.1222158152217	29.5696748219697	0.138684842535398	0.388052844025202	21.5221668571132
GDPD1	122.144989810635	85.5255009307578	60.3619511602685	85.6201766077561	89.9885280290839	111.285194883109	113.604826187361	40.879219112423	59.6955764804175
SEMA3D	10.56165929524	10.6809654509578	0.0541398083091185	38.0306096777508	4.05651628314898	0	12.4595702902765	5.89337461934686	10.3555973655574
THY1	11.6163563731607	0	11.5243164256053	0.0193339817858829	0.00686838830457326	10.0444329652933	0.0904277535729423	0.242493572383472	7.79248608531343
ROBO4	7.67807941756896	7.7657772640002	6.38162024567308	16.4622192676197	8.09203239263996	0	3.45483003287671	0.189290982115456	9.71974654644346
ROBO3	109.613164711136	94.2692530748221	63.5447507893154	123.767113223612	126.382180107242	62.8526919182987	93.0180439181452	62.262447815403	103.463374763177
ANGPT1	106.694187639347	189.541551505215	176.693249516417	169.161911434226	134.481054413467	373.477538640752	108.174701758237	187.551585675423	153.667331726248
CERS3	0	165.373940653506	43.4223688534268	63.9482148854355	18.2155512407413	36.4332331631366	21.9307383701888	42.8715749244634	21.2509678715007
ABCA9	0	6.7845826346192	0.0512746901200805	25.7019424369613	21.212860330277	20.4891510160114	4.72320626492238	0.347051460563158	12.8755024862165
ABCA6	61.540472727665	57.3425480972487	75.0854368344945	45.4034017171683	44.4949123778194	54.8050916706356	33.4559386212781	101.371518268237	27.171006297775
UCHL1	25.9953206052607	3.85208536450226	28.4987023104881	26.7874779476737	4.05838266592698	61.7223823098132	0.157068264922712	0.446984524850821	22.2038174652217
WNT3A	11.5596831399109	18.5266336801081	4.27692234930239	7.22975281268129	0.00904116140121225	0	7.01526301681458	37.1580873717367	9.31563139197288
ENAH	124.07026926063	68.9902328019029	85.7191019097559	56.761376910011	108.182474359473	37.5183480141528	39.1327300866298	44.7745283397513	65.9162978152809
MAGED4	35.6077392296066	17.4746526723759	21.1880155326319	7.2616622379641	45.4795004571612	44.5149997007993	0.144591033813006	13.1407302645107	3.23440493537077
SORBS2	7.65929299143755	19.4588213544262	19.0090927760844	11.3597550650507	12.1367750787173	22.1507823175992	16.0986941869267	10.4056795514794	15.3507093727711
ADAMTS5	55.7456094494438	95.2742746917772	73.0093145217649	59.8403051848635	63.7025325384544	147.021683861713	22.0101580202163	12.165429262539	13.4577083070713
SKA1	80.8978685687071	17.4645695486933	48.6221099283983	14.4791137475571	11.1368951007434	287.827324721853	53.0371384442261	62.4734604295291	48.5016382412655
PIEZO2	11.5972453635689	3.87471866874822	0.0389391399629351	4.1388437830923	8.08272359259743	9.92152653018204	4.64416573316682	0.264177860271079	6.86300494128752
PROM2	4.75960600984412	36.9992574101823	23.2477495448189	24.7333025949096	0.0114476634819205	4.75056473390156	11.2400621818473	0.244638179405973	3.34772340588166
GOLGA7B	107.631619581925	591.986946017815	402.042675185413	278.513923961455	112.248105339638	336.770164962854	250.468071064349	128.817341865	249.449139908891
C2CD6	26.9200390176065	25.2651487012117	47.510069329536	21.6763077491708	11.135012309323	23.5427278767196	10.4548898599793	0.41633995084756	31.0152343002725
FZD7	11.4978585323064	14.5557868683745	8.53515318713155	39.150516823183	43.4557728353333	44.6394204113009	26.5367980364773	31.9167086729777	49.6404510835752
DEPTOR	43.2549411528412	33.0238879142821	15.9517781790766	52.6023774112745	96.0262365556264	36.8755354295538	12.7579198136784	0.440095700452417	30.0382242262349
FMN2	10.5711883056733	3.85920296821558	9.54055030025867	12.3730855247816	18.1865454705279	2.77555756156289e-17	2.77555756156289e-17	2.77555756156289e-17	2.77555756156289e-17
LSM11	523.039697516246	687.168682990646	674.017972347221	534.329234741573	542.964474655554	393.617083072358	265.449816660414	95.807157056865	400.798149542402
SLC24A2	7.67516012926848	12.6472388664204	0.0496561678814267	10.3149115106887	18.1829507467736	8.04800488069836	21.5685595076564	0.361100456170259	13.7198453271265
KCNMA1	227.009168874596	63.1439847317131	107.947979766378	63.9885307718785	130.43008590617	17.9952652897374	516.146337473594	9.31929174484347	151.14770350672
PPEF2	0	18.5251385637809	12.6538253801854	11.331449344854	0.00909521362023202	10.5533256021687	0.105285413282059	0.285977370531967	13.9211552913749
ADAMTSL3	0	5.82402360543864	12.6203819008862	4.14450983137296	11.111538769704	13.1340489299943	5.85921482766501	16.8620531528823	6.73593324251727
CDK20	56.6910343843519	84.5501314933969	79.3853965699102	128.907901859917	113.237823361351	122.356396528896	319.152872641465	206.125765790283	131.43318152845
FUT6	2.85977450081099	6.81047245596554	17.7876157980465	0.0211173994213345	0.0074971990250523	0	9.16322897792984	11.2607336034484	12.0836938696422
PCDH1	251.914292632124	185.621922023721	272.983173627883	296.024082319267	190.09355668968	145.152864971834	58.8102991430286	102.782348328257	350.718349381024
FBXO43	18.3912931353759	0	12.6089159202003	0.0224360184435355	0.00796161509678628	29.8932511019419	9.3328031719706	26.9780125218882	6.66483644198795
NMNAT2	0	10.7141111337597	0.0428936779572213	11.3164547412527	12.1203537785429	24.4302778191144	0.141178108201029	6.19590080788367	24.9911149694153
ATP2B2	14.3821539433933	51.5667027754014	31.7332773604218	17.562436918966	26.2912929004615	7.08161662410354	44.7019708564851	59.728806327606	23.8176341942875
TIMP4	0	7.8058108406012	4.23441589159295	8.21401569124707	0.00636338659462821	0	0.131732366094542	18.2934329177585	28.6318289306347
SYN2	0	7.82996362513865	0.0247314371931102	0.0135776730570567	5.04668929606224	13.8993817848049	102.116647204556	80.6601957827271	97.4998650484308
STEAP2	14.539470844163	0	8.40678735265699	0.0192735142238041	0.0068470542184258	0	4.68100036545317	5.92037330220212	19.2059938981212
KIT	83.6061287716737	166.203107327662	115.37910994597	203.183882533744	215.354231621194	68.9326348862587	12.8471449103809	53.1795255226146	43.5466454290445
HYDIN	15.3613171034703	0	8.52994512693987	15.4906457833009	63.6425489111506	4.32023419463668	50.6000628468548	129.640836619588	41.762383873511
SVOPL	6.70803527351552	0	22.0853387120551	8.26274777352928	12.129507369065	3.60037449339074	0.0507340917744379	0.131618549226398	3.48726907948626
HPD	0	2.89082494455284	18.9036832613709	13.3739865082279	4.05259581282125	8.508477547308	4.79580379760602	52.195948564609	34.2892697223898
LRRC43	18.2242674441573	27.1938707731388	11.7190042311141	62.8744815543384	72.7748821099769	41.3286534440478	3.63478377327775	0.427228840302403	25.7424856732358
DZIP1L	128.074202306363	28.1611558243983	9.60835079909238	28.9090895161749	29.3312400171789	107.230157462748	75.8381804135769	69.3159188676581	46.8493408992742
ESYT3	39.4154211499698	43.7397985387294	27.5570739777016	79.3504830144435	13.1593770799324	16.2868741260191	19.5593679650699	29.8758830832653	17.0225461253572
COLEC12	40.4123685063281	37.9212596602863	47.5369634660325	12.4153633908312	10.1252582415131	17.533615762027	21.9191340856841	35.8441824148002	41.1372821432044
NRG2	3.82092677445467	0	19.9140896505083	0.0232842175842416	10.1033196802867	27.1473770905596	0.1243533429122	0.343492255393517	9.37362905892909
CD1A	32.6640454339789	55.4137032623231	4.31753657593601	20.6674542767279	112.188111458142	163.463891396769	34.6485072039368	43.6829809793808	50.2844848159258
CD1B	3.83173800762014	3.87765714212755	0.0369092807652818	10.2713197789036	7.07264709946784	17.9623302195048	9.13934729357056	0.296118058908646	0
CD1E	7.66141410457352	0	12.7066033442505	16.4915092622153	29.2940889110882	37.4457613523445	0.12532913400396	0.346489189111549	0
PPP1R9A	60.5280331808963	78.7013007235276	75.1842083052663	201.08929298034	193.10340782975	47.0839497249712	44.9131415020432	53.5131009471452	100.180351730323
DYNC1I1	6.68296419783651	40.8820192622787	4.30852017932003	44.2737365212264	8.10161821015806	13.4618755515214	4.78662156231102	44.9661340948799	20.4872193613766
PKD1L1	22.0786256919424	77.8330740524539	13.8301836438586	15.5109517683681	55.5977334985719	20.8952386504244	76.6570467761631	9.27347121165068	56.5071256054317
PLA2G2F	0	0	8.36732644421128	8.2008234442563	0.00560570145285744	15.8522257665815	4.75316267023006	26.5358955245385	6.70110999331576
CACHD1	71.1014284060377	391.814392647212	12.7890285391972	52.6527090739234	247.702405061195	21.5000682696328	81.4342484016587	67.6157715738414	62.3768742242897
SV2A	286.548160998224	129.236575992853	172.517262229078	340.357167137286	222.44408688201	168.65200937295	145.936614911284	151.394153864873	130.647105074165
CLIC6	15.3754286049623	0	23.2345479958103	44.2349007141576	0.0112247133795886	7.37238706891985	11.4657705521414	0.346706537704804	19.9136137052109
IGF2BP1	23.1726737765908	1.91329879214768	3.23267978902648	8.26353693206703	13.1389544445006	2.77555756156289e-17	2.77555756156289e-17	2.77555756156289e-17	2.77555756156289e-17
GOLGA6A	12.5515798702636	0.945673034131553	6.35726132761787	9.26718234700332	4.05100503762721	2.33511132980975	7.03675166344813	49.6074345320901	3.23683930331364
SCUBE1	39.4706884364771	14.5537075918444	41.1833749960071	8.29159878236739	21.2375318870858	55.9585692477539	9.42110172432641	110.556025697725	134.398575809082
CELF3	3.78989431613937	64.1832174067703	77.1221683850302	13.4524586853128	50.5503697713585	32.8506058662456	62.8777554390199	0.488852126327938	36.7539756814278
ISL2	19.3048569276178	0	16.848611588875	10.311815901781	0.00941033005474168	69.4031037349307	28.8846660454322	30.7221740796029	87.3546005076746
FAM131B	195.209781781728	136.061330468982	174.575365618627	183.593017375986	70.7911283589029	178.790560010849	220.537755927482	135.842074389419	210.188824823327
FNDC5	24.9592516359858	66.1220948135817	83.4693363002751	35.0895693513084	16.1923849110876	51.8096861488344	43.5601669947952	9.23850270126367	26.4063851662262
KALRN	72.0885875327599	58.2899043337981	121.643553717261	123.755427081144	87.9681213724731	203.258211385413	42.6924266360795	55.2044007908246	56.2454128395254
TFF3	4.79211329890537	0	0.041184472336548	15.4006350615473	11.1097694077543	15.4732435477297	0.162942495407847	73.0150173571426	17.831433616015
CBS	0	2.87854148829265	0.0613877749789378	83.3085759424902	17.1934050227589	18.8289807807016	29.9590646325586	34.7383949216792	71.2078129766793
LRRC3	120.159998901981	201.206750019244	191.499688916971	126.8940792048	167.842561758144	246.071332492138	227.492263042038	174.705651608173	235.793652554281
FTCD	4.76261282312582	28.2341007228892	2.18764260582145	22.6650386320366	19.2063574810104	4.58274348144231	0.0366849977691005	0.0940970944752125	0
COX6B2	0	9.74484529868256	0.0398339022749341	15.3936005197107	4.04964801032171	9.14042840287983	34.5025413073117	64.0987382693334	41.0318807501145
LRRC71	0	17.5350109986344	12.6710432382339	2.09638102559941	16.1648887509237	21.2520907151916	21.8174481621616	13.2950082547216	23.9664713345184
FGFR4	23.1154322702532	24.3321992055031	0.0569142907122373	21.6361425145876	6.07834136520857	0	9.35586598813707	62.8765512329061	17.873217719434
CYP3A4	0	36.0810036947998	4.29263301497176	19.5621836402025	0.0102669631394532	8.77458720173448	4.56460793705827	0.197639026462642	0
DMKN	19.1973892028661	33.048944496972	16.9866417882211	55.6393095119819	27.3031699349656	14.5835493518778	4.6265377704135	0.248296400013403	0
THAP8	4.75734285049556	20.4079013995998	30.6274260399204	29.8844582865028	17.1933086012303	132.403590880448	114.886347560321	48.14079326065	139.341918208467
SHANK1	35.5700230377352	17.4631661427765	11.7173761607887	4.17137719986542	113.180228527249	16.4724180118326	0.108370231942874	0.29514939795892	9.46341720963069
FAM171A2	0	5.8185055280088	3.22376160748567	0.0248868599814798	30.2735354956415	4.43135609338545	0.139872633384591	50.7357709655402	2.38340250327559
DBF4B	106.702667203858	118.564861954622	172.440635256407	106.264296953423	176.934759432998	153.981701005818	316.872871078021	163.137136282214	158.811841333455
BCL6B	39.5846093380203	11.653920072598	15.8572505137535	0.0300357551701573	0.0106297665938637	4.48671633261736	4.73144450385906	24.8682484997671	10.2253430236181
CCDC42	0	3.85987930358157	0.0508978445428596	10.318685415139	38.3605065550511	0	0.0383191835458115	0.0984177011559285	5.38738687896742
SHANK2	3.81332306363779	6.79237986194449	14.7445547874847	10.3068261412969	7.08155877122974	11.4937170384622	0.0944021436120281	5.76261244559146	3.33876489482006
BEND5	75.0059754892649	60.2514387956457	57.1636291012907	50.5637724600228	88.9681326286027	103.365819397701	31.187103446428	37.8797101487514	66.6609107153778
ELAVL4	1.93117604060664	0	0.0138082612721853	0.00760121265227509	4.03083742853048	16.8616570961151	71.7684791005965	0.469208546925765	18.688433269511
BSND	0	17.5197639349218	0.0526965460959889	12.3771597250663	28.278928488528	32.1327161119124	0.170398270836657	90.4162366001368	16.0642319633499
FBLIM1	0	21.4194128725465	42.031917263618	0.0294870390717943	0.0104376029704447	12.9046595934601	26.2081430495662	22.6592013822592	0
UBXN10	156.74637824806	87.4518345673279	107.954781285727	184.601284280868	88.9854468324708	188.412865146733	164.360688591357	254.798586966089	150.266408023012
CAMK2N1	212.553875630482	56.335276243161	100.560604795891	223.776747488784	60.6800762666089	29.0004120758725	139.988242387638	83.7683660387484	123.123015588591
TTLL10	24.0992435232564	2.88269339420061	10.6071635903893	24.7025821564804	4.05680112684071	0	0.0356875980298688	6.25615608723464	0
IL23R	3.79444339924103	7.74181312400058	13.8012737935317	48.3894250741461	34.3633937237887	26.2579227928033	10.3640716407687	6.09437216734661	0
NTNG1	17.2861819085289	20.4033465078101	33.7971458252064	28.8641475553995	11.1333863590951	0	13.480168220705	10.963869334671	0
KCNT2	0	3.89525016715589	4.21098866111006	6.15449877809341	0.00511705502937554	38.9895965191192	0.155533234292733	44.9854362324272	0
CADM3	10.5994504431334	3.86720227536372	8.45811360877987	14.3942017071676	0.00863490805045242	5.82422652918489	4.51962973966827	0.16492321087918	0
VANGL2	31.7861943711226	19.4385180238685	11.6852746124186	14.4577134695205	16.1815653657178	9.63396782877235	0.117861574961124	21.8640331924052	3.28203056821607
OLFML2B	10.5631089902232	11.6578679480774	29.4644785872715	10.3269537646092	0.0103688139409996	174.33122130438	86.2977535937926	185.478650138744	66.4636604337703
AXDND1	5.80243249473912	0	9.39298190490995	0.0150317716579422	0.00534819599383107	23.3690822382405	8.20986656133739	40.8386387389929	10.1028892625403
C1orf115	69.2157251826377	53.4346004870538	94.1448977577013	83.5470902244849	81.8981289585161	221.005732495671	70.2755487379446	111.332335361322	207.718014322168
ACP6	314.367675800238	599.689617486526	498.401513360915	719.964439183096	599.580865656733	383.712968938382	200.093297286528	531.538612546671	419.474162561608
PIGR	10.6393147883214	0	0.0359634958121591	0.0196896413536796	13.1174267055265	5.19263562904394	9.24398856748395	31.5233513942193	0
DUSP19	18.2231073693568	53.4774144736445	29.6656512207028	63.9083058734975	34.3818548004887	140.786921609538	142.316521556859	80.9747086236548	37.3848369623304
CCDC74A	26.0670941929942	0	8.49094114943819	19.5521813695486	0.0099328838140158	2.77555756156289e-17	2.77555756156289e-17	2.77555756156289e-17	2.77555756156289e-17
SLC16A14	57.6788391227664	37.878366149144	37.0924031563327	114.430427886835	67.7426209660523	181.819631312999	0.183146862827385	30.7998717467404	45.1624279350384
INHBB	6.73523986248709	0	0.0398977839250101	22.5459438063808	0.0077455891462388	22.972846351896	0.174904877567364	125.893717767912	19.4777967901965
XIRP2	0	18.5614812887577	0.0403470944814313	11.3066846243917	0.00783127498986191	199.948316393723	17.4704092647743	146.839623931022	118.72565265574
BBS5	99.0420128806013	109.843430573131	91.0015664995688	66.038013296239	78.8698755531533	60.4747900431963	26.5796802940286	77.210895720727	28.9065625936802
HPGDS	17.3116974853899	10.6725565964974	14.8250038063505	8.28043660575288	27.2830219591911	2.3648901654356	0.1321973714891	31.6414617877491	13.7043715428827
STPG2	8.63198716837266	5.80642624024453	15.8410864731211	8.27100732278937	21.2168736748911	8.53349987333256	44.4597472668252	6.30901258753599	28.2730127435683
NEURL3	2.85337572969176	7.77885700282942	0.0429088620837694	15.4094566238584	8.08672318563682	0	13.5236220515547	0.275668558108948	11.281694472442
BMP10	22.2311444514721	0	0.0466759558721925	0.025487389293489	19.1855300425688	14.2360294911512	35.3049794397642	15.9880247704121	6.66644047975212
COL6A3	454.809350319849	380.027072188542	515.254655471025	300.18470742175	191.111318349374	183.391107474325	181.655938267388	242.31828132713	439.365799071983
INAVA	18.4141080319839	0	0.0381248518017978	0.0208618701287602	8.0818711386205	63.8274341474206	0.15757858415248	14.7388398280086	8.36869042752502
FSTL1	574.054582697431	166.162122209098	320.651608859839	685.890562977645	284.128426373839	565.495804338811	355.121572001778	493.002597332022	432.228455881703
ADORA1	0	0	0.0236295932799948	12.2510367877094	0.004620238612695	18.444797405926	8.07423835437279	0.327224055416964	6.76959834918117
FBLN2	273.091272952576	271.188532278159	97.4239265678098	78.4394222584223	343.756161908145	62.531563661813	68.8069375761522	12.1672265397606	54.6961266910635
SPTA1	35.7311162563899	0	0.053622074553175	14.4335054230676	11.1249562358766	22.7600325728367	18.3914195147306	32.433302318585	0
EIF5A2	648.066226988725	465.545064361937	562.928898704374	633.331324200022	399.392996587501	402.97297710969	434.244550151917	212.402245696175	431.46226764356
CDS1	25.9553228222196	35.007936071451	29.6178000686412	31.9647152768016	10.1244785592246	10.599468719728	29.8160408018316	39.7803670109819	19.5733831392917
ALB	19.2724107102337	0	40.9665254771282	0.0290238468432253	0.0102753319994155	2.38431488504022	9.22786851399716	11.4784507230732	18.1450197869318
PRICKLE2	35.5436483459124	26.209959275027	58.1893743498983	87.627408247587	58.6420327225321	62.2358382252522	84.9616828963993	35.1138220078241	101.810691414684
DNASE1L3	20.2579350711927	0	20.0079014022034	0.0277371548869656	12.1310422717637	7.09677017122274	80.8942419528606	0.475760884367928	27.3058234849277
PCOLCE2	98.3397449656673	0	9.59583311603545	14.4724440876484	13.1562342158506	92.4884210040425	5.95742514012981	24.820828152681	16.0613681581656
SLC6A20	31.935390313411	0	0.0470408633798858	10.3066721287719	0.0091038159329937	15.1038135721888	12.6750192022014	0.391682520722009	25.8832180903646
LRRC2	7.66197826612165	7.75393336515061	25.2869374691705	12.3835310081851	12.1355296829001	13.4679208851505	0.109126965313538	8.56305507415041	5.93078716054971
HEYL	0	0	0.0362662932275821	12.3115687781019	12.1104484127765	7.9371718594073	23.952602675978	11.7389694718029	16.2452443410738
ABLIM2	108.645767960024	99.1289419404812	137.522861301336	137.171114567425	61.6889872015439	64.5159605188425	57.4464621740654	60.4887439213492	39.1878774711105
CLDN19	3.86282882756213	0	0.0234427773059398	0.0128742753941982	8.06461630376585	20.2535011215974	57.2258959226631	20.5905445935052	41.9157047926339
BSN	106.738559105838	95.2497681415381	80.4414304270445	114.479743151759	63.7082793510223	55.5353991634769	36.8744818291048	27.8573975353686	85.6650496848552
INTU	12.4488643337189	28.1704816150312	20.1619957899487	28.8983180506144	89.9445939029448	25.0954742119176	20.8321118736538	47.3571076369721	59.1345025149258
CAMKV	7.69995155401895	3.87093311190297	4.26300391109371	4.14324125765611	12.1186166835611	0	0.119900450853819	20.6166846323565	16.4435513933505
TMEM155	0	0	0.038579642689986	15.3869705821173	12.1140047852698	10.762397379232	9.05053453269953	0.249560722352709	0
EDIL3	6.7443259181951	3.87749909762675	14.654617559379	0.0202608206331472	0.00719527960004873	5.51246666874474	0.0897139211879576	0.24043270036037	12.2730032552528
ZNF474	7.66306562364874	0	26.3287399982529	19.5673532014733	10.1159189083953	14.8471184335851	0.0818836207099212	0.217992373786843	0
CMBL	27.1360672553776	0	0.0419601024877139	5.16907953963037	0.0081386054607675	20.5005866917514	0.125075912641103	19.4478253207179	0
C5orf63	330.748583143029	323.648596630368	363.994772136461	238.303123798316	451.953249361858	300.553547225414	236.621322550196	79.8997478626088	179.349067601051
GPX8	0	0	18.7347797771638	0.0170032696445346	0.00604540523883923	11.0150696408908	0.123694372984108	15.4345026989235	12.0098046818602
TLR3	169.209998466054	128.271584916212	257.076301065909	221.761553840024	169.868740778863	111.978663841587	474.100298422143	77.0670799072829	289.671994987255
TERT	11.6319019846488	0	0.0324840515703928	8.21339478301451	0.00632685478611839	35.1659394203148	0.126709812940764	0.350738782018046	3.26426439527615
MYOZ3	0	17.5539001006117	15.7756178391159	0.0248986210264248	6.07129802837074	5.1342825434428	8.15874941475462	33.3157576274972	10.1691246015231
IQUB	14.4128151724887	7.74858695246847	12.7236638299817	28.8282575716825	15.1682723278006	16.2612657212405	16.1720160930433	34.0681621033458	20.4745318919174
HEY1	15.4020743144359	6.78146462475914	13.7442823368914	23.664396985881	0.0102453411112826	10.6147868634863	0.159125382632011	74.0180221249226	10.0866499794666
ZNF704	99.0270750486333	43.700145904566	291.737840114397	39.2406555780815	42.4810617035926	24.7310731964005	16.1753497236294	38.2155909490799	9.23160000446771
SHH	0	32.1559984282903	11.658596886685	12.3853309994756	11.1265282844905	0	30.6845236007641	19.9113223489512	10.1574659836293
COL1A2	241.425476747475	35.9188183943238	321.428069325252	50.5871958482721	0.0143059030226738	158.875612121472	105.853373836646	33.8614018023457	402.049048657893
DLC1	37.4876112733021	42.7657090905484	57.0881145753975	41.2622794819066	26.2981025809646	116.97650312189	111.554469720374	128.508766254789	247.986355516627
SLC30A8	10.5724823917998	0.941046810940946	10.5873026500219	1.06590419638512	30.2920528449104	3.063775837421	0.0264593593041406	0.0673177137880555	0
ALDH7A1	28.8410219521892	40.8458120965231	7.48577866960296	8.29407274071702	59.6266830178086	21.7678377596906	60.4514986896014	14.8387846467249	11.7912145633477
OSR2	6.79424757699532	4.88354000082615	0.0232954175642794	0.0127938125672526	0.00455556813246427	47.9672326432719	0.16131751318591	41.1786181681279	10.0789265927884
DCSTAMP	0	28.2921497576526	19.9919348483821	0.0269497359135498	0.00954804967930123	17.9659931012251	0.140451963525295	19.8664379725502	18.0088468734193
GEM	3.81424834447469	7.77046016195751	6.37376760040552	8.25479007215503	15.1512375912309	30.0029597260397	21.9646690715921	71.0456549055471	22.9396598154486
CCDC171	148.045960933352	162.300385164324	132.315331487138	209.390029178179	304.324074967112	83.0448706121744	62.0934483959676	53.6123057270162	78.6294689393598
ZMAT4	17.267854076338	46.6813244871551	0.0664427422581397	65.9345168864128	30.3353165065809	0	0.156211168289826	21.6488924475339	63.9359973677543
PRSS37	0	26.422996676409	0.0380846820289991	0.0208400951313013	0.00739947735537916	2.41863608147665	13.6388390595889	0.319827311520724	16.4755154732731
TMC1	11.6868802048513	0	0.023272478532121	0.0127812866433703	0.00455112821724946	7.41547256146796	15.899796517791	0.332731749532534	12.0292987259848
SVEP1	31.8030955530802	24.3230787546432	23.2365964306612	3.13402092073785	1.02451965376629	11.2874112278714	8.2308058737109	28.7535740569361	54.2095482479928
LLCFC1	0	2.91252425142352	0.027303933793708	0.0149804990512827	12.095680512012	17.5838729202877	21.889569518741	43.995853820467	20.4269789801441
PTCHD1	13.4330963000576	3.85088040568384	15.9009786824115	30.9098397690245	36.3799094718692	12.2155310079796	30.6750288657863	10.3482213012853	4.96147942152556
CLDN3	3.8061298823167	11.6633447477055	8.49298172564608	17.5036995722961	14.1507643772043	2.77555756156289e-17	2.77555756156289e-17	2.77555756156289e-17	2.77555756156289e-17
AQP7	0	14.5624952470185	29.5677549275973	37.0725587075354	17.1924255006785	7.60660023890925	12.4288212073501	5.85152535600407	0
SLITRK5	18.2170999974476	111.866148735871	42.3500097928955	19.6392361835968	55.6081949553331	9.90351878921904	0.160754652728867	21.7643213116516	65.5331873465929
GJB2	0	0	8.29095752592775	0.00966391819088785	0.00344491998513063	0	0.131945380796042	44.8854464757539	4.11850500717607
OTX2	27.8926129089241	13.5806922240209	13.8093956577485	35.0420083758085	31.3378742625031	2.77555756156289e-17	2.77555756156289e-17	2.77555756156289e-17	2.77555756156289e-17
DRGX	2.77555756156289e-17	2.77555756156289e-17	2.77555756156289e-17	2.77555756156289e-17	2.77555756156289e-17	0	59.1187940499291	29.9364419963596	0
DACT1	75.9531338829941	115.694599375784	66.6871456366223	29.9561590033202	99.080864258129	45.7609629895954	72.2788961557333	23.6141291956102	77.8817548430984
BEND7	0	11.6520634149	15.8625032969293	26.7615338358208	16.1752811993757	101.701216567415	87.2636690995487	37.9821468723138	67.4452174454796
FRMD7	34.5953500048973	66.1300984290812	86.609818233471	11.3910708491035	11.1378764976139	0	23.5068658220981	5.89030803482938	0
AK8	21.1113730559416	18.4335106574801	38.1065685667405	40.2322058308801	85.9121344987669	27.4897180899197	21.6308042089085	0.378959275625165	0
SPACA9	35.5904936712246	9.68289350029842	33.845843585815	34.0312161173054	34.374166778735	48.6909286412643	25.281701116511	11.9887686169143	11.8030435775338
RET	109.675381553401	62.1977244862292	46.6020164832881	91.7745663551818	19.2270629660145	27.7093316199623	60.9022684773483	37.8806396853123	113.958169995217
JCAD	64.5825560286763	0	8.53583698520649	34.0117681198055	12.1444740066267	21.2219502102894	0.155780042607605	27.1549753686632	35.2392588192857
BTNL9	28.8115487306461	53.4669464551666	49.7228655548088	52.5964741681026	40.4475695065264	15.5703349232373	5.93094865230665	27.1511030212397	35.2411423053313
VWA2	21.2262180745126	9.71326259716753	0.0509343547762695	9.29246203213808	12.1311503861598	2.77555756156289e-17	2.77555756156289e-17	2.77555756156289e-17	2.77555756156289e-17
SALL2	143.241275868392	272.180677738932	102.701376698695	194.948969022287	176.943759338332	127.501008413294	85.1313092016163	138.231016595194	117.880234007439
E2F7	70.2342305524717	23.294648004501	58.1687935509729	23.7597069089995	59.6485436998659	191.807358740083	24.3594552090621	132.435657757684	90.4783576596616
ARHGAP42	90.3682969847793	137.068091363423	63.5421486174272	100.058480868215	109.197254121968	407.141239038205	62.2710144524122	100.035660037842	284.59245385983
HACD1	35.5446354687789	33.9936798241418	53.9655074830682	76.2970071413218	61.6731815640866	12.8330082838211	29.6564814720816	6.25346197220905	20.5453610146022
FBN1	650.182530023998	152.569002923587	146.078462472118	71.2214246482124	129.433115875231	79.7620019178254	144.84861096088	283.325476535874	206.783916928029
AVPR1A	183.662675012591	170.094395833136	189.375795249426	129.983990218621	94.0433411481813	303.565489874669	564.896647823197	94.371406991117	212.60412621373
GABRB3	27.9723166372487	7.75368414159382	5.34935201445871	4.16070704974834	20.2109466529898	2.77555756156289e-17	2.77555756156289e-17	2.77555756156289e-17	2.77555756156289e-17
SPIC	2.77555756156289e-17	2.77555756156289e-17	2.77555756156289e-17	2.77555756156289e-17	2.77555756156289e-17	45.4637153635939	0.140343387281799	0.393286418140549	7.56084148093671
CYYR1	12.4824938588725	16.5245885379718	33.7127351151413	8.27988523819252	6.07850326617338	20.091090650954	14.9424780856476	15.8269164698512	7.55528516335213
CCDC68	18.3299622039467	0	18.946938792411	0.0269686410740713	11.1201976442351	9.36385987795341	48.6159689530418	0.397751537974553	0
TMPRSS5	84.5969086152783	69.9588345442347	120.595035870097	104.178121490771	103.131290081413	50.8194016146369	45.9471010836698	33.414810850357	41.8373955324974
ZNF606	515.33735550704	969.053642950782	688.848347410933	587.96902840923	573.29909050056	315.289840996372	278.060853166346	156.19085060386	373.43776330819
HTR3A	19.1998421724987	13.5759100160253	22.254396607549	56.6607842595002	33.3634583488225	0	0.0213046007035855	0.0539828465311299	2.69904129228835
PLIN1	18.2692339075317	25.2954342054003	0.0590101396576355	31.9207021025554	11.1304182114	5.78796192577799	31.9080439362452	22.819977473148	10.1275059122486
PEX11A	20.1566148807376	32.0690805983237	38.0788586045303	36.0993280189699	40.4394445044467	63.0297381096207	65.4817386816109	32.2048481407543	86.4179905227535
NAV2	83.6031459455724	211.898393250061	165.078504024263	254.740557431197	132.461094287332	109.584497956264	46.0569389090632	26.5028449403851	63.2130960378111
MYO1A	35.5573655123741	63.2070153298304	34.9475562269328	13.4528325074428	66.7179309953083	55.4217762878318	76.885661571365	63.4082820360786	44.3228530520883
ELFN2	15.3561351461688	37.9472889680571	15.911319127349	18.5812732312286	25.2756472311915	41.0184396640576	0.158073923035801	28.6124856755303	19.5964874921561
NYAP1	11.4812388162316	53.4597342300791	100.367862380463	41.2746835080154	40.4495750347371	0	0.118005501804095	29.7015071530758	6.77368417321222
NKX3-1	96.2530830521152	40.8101937153238	20.176652149753	30.9714751193148	47.5224939217801	66.6641751893122	117.377438352663	453.045896316241	328.174083449717
B4GALNT2	8.69984004827189	0	0.0343116122039415	0.0187928856680166	13.1146170785774	4.58861560983823	14.7149062336263	0.306441617199182	10.3238614657521
TMEM92	33.6178690883747	53.4544114519841	125.705916929269	45.3995869883801	8.10558076127738	5.01133711317758	50.4560906093627	68.381045355308	32.3973413990875
ANKRD40CL	0	9.74112609807031	0.0410353004784412	0.0224384010905347	21.1887198318822	5.50961115726451	0.0899994028745752	10.8452232937666	3.35103811145542
IGF2	0	7.78999649125153	0.0384651476030702	15.386360753652	4.048867072192	18.3127285121454	2.45166317539519	0.343966713387727	16.400426812224
KLK1	20.1880356007889	18.4593964651188	0.0611145531475739	32.9660344347337	29.3118244544094	38.7854205322918	76.8822369427484	97.3381862223409	26.3005525418447
KRT80	0	0	23.1834014499018	17.5137744677314	22.2277324544202	15.3235147182017	0.12752752692993	27.4696357750278	0
IGFBP6	7.68218302292465	18.5237400274361	8.47151825240434	8.25674017443504	0.00914595552671216	0	16.7829894734001	0.261221071572921	5.98100350018974
NUDT8	35.6244691255979	37.9484159175143	9.58809310709907	12.407375762528	16.1847072843266	24.0055069114167	0.157935285582294	27.2267710296368	37.8089449716212
HID1	107.646679031651	225.502509977302	185.180157208092	192.890894152921	220.415556335075	338.707620001689	62.2550669742033	117.135135557123	157.148658504214
MGAT5B	8.62621071971523	34.1092844577418	0.0551202530640396	0.030036013383711	24.2489778846293	0	10.0209447716379	5.53558596509874	0
GSDMA	24.9666637280137	6.76254253385943	11.718989046764	149.313933028448	0.0130662494303131	85.2202157995212	0.173763387549194	0.502329406357731	69.4653861763075
VWCE	14.3920962789099	53.549230923716	4.30994733312547	18.5808580373888	21.2353231438119	6.49251225119791	19.5002463877986	32.3298255661673	10.9975619627312
RAB3IL1	0	0	6.26149644125559	5.1252970276016	0.00435838061953975	31.3473601271688	0.149857278433855	40.5743676752297	0
PLAAT5	10.5248460677407	23.30578947553	72.8419276788882	49.478770199072	12.1474398892972	10.7997795407018	12.6794567252407	19.8701001328303	13.6465652183328
SCARA5	25.0047412782393	16.5054080357461	54.8245917280151	16.5236085296415	0.0120171820915971	5.02319476318567	51.4767585222561	37.3176248802495	31.6018305717395
H3-4	4.78191738364008	3.8654238249087	1.11578065534135	8.25347063051148	22.2091374774084	13.7456792819424	0.0957241852074366	5.77640811009972	1.58631876289743
OR2C1	6.70725425809275	21.4428344650454	0.0499514725600179	10.3158172778717	11.1208196113378	9.75163851282278	2.42654882496201	0.297591511259096	14.7740478879982
GNG4	9.62937308546909	0	8.45833864771144	11.3228571469502	8.08836041296316	7.56815405155538	0.0533448398478733	0.138686650893137	0
FOXI1	0	3.86166768415932	6.38378617032762	31.8315300629271	6.07380205703694	23.0454073530327	14.9219669888315	0.389073915742605	14.5293452640948
XIRP1	3.8051029011824	24.3587152751576	0.0526249169390702	18.5332612337868	11.1238635758317	7.90524638523191	28.5033609262229	21.399575280456	9.26954041318351
INSM2	3.79669658104236	57.4899888447119	12.7353684661119	16.5123266950372	0.0114752086733141	2.69221275673196	8.88047576156911	0.172586784268856	0
KLHL30	0	0	13.6181268145717	12.3160596326404	0.00724589239808671	0	9.36838943779331	54.9381203908011	36.0254220639309
BMP1	172.068363275978	370.327509197792	331.178512014706	321.821482914764	238.625415514506	327.394006225753	479.03077186513	395.036210310391	360.464244765022
MTCL1	56.7096359407389	55.3855082199642	74.0624389146379	24.7992961207023	130.405458771614	118.910317484378	40.3067787947563	6.41432676027869	44.3546688676594
ADAM29	0	0	28.4291502641673	29.8294931649616	7.08699054028344	2.4842336227311	14.6218344220328	0.273887700123637	6.84716032884136
UGT3A2	2.77555756156289e-17	2.77555756156289e-17	2.77555756156289e-17	2.77555756156289e-17	2.77555756156289e-17	2.36117368362794	0.133429717446035	0.371576318091994	43.5584877688903
LRP1B	36.5154402676048	65.146357636883	34.955103160257	49.5093141173113	44.4903048245031	12.2461568986622	0.13919214820086	22.5335326869011	19.7679153069682
TCTN2	198.041224201844	228.392849558135	338.565962507376	295.003230050221	265.920379753436	139.398518318079	106.842124586709	49.543714276122	106.794095474804
ZNF608	28.8066506824591	48.5927828167608	42.3506450971532	53.6350460550113	75.8187114129472	193.854155192576	53.0840571563109	186.11446276857	387.345160254215
STXBP6	32.8261324327064	16.5394527209392	8.50023423973347	3.12992013948803	0.0103343783760783	12.150322649792	0.0996916779336363	0.269472918950743	9.51761884771508
TM4SF20	10.5618617031509	27.2798519903201	25.280697106619	0.0294782646067588	0.0104345294923824	6.53397856767422	9.29612711428546	34.7350151674973	8.42459997980003
CPLX1	11.6169420382924	0	0.0351997865442346	11.2859017107405	0.00684762728959631	11.2390162162391	9.14060668937352	8.56036236185523	0
ROR2	17.2746326678364	46.6976872953298	10.6517616660126	8.29325468224571	54.5734872117355	12.2831295203517	28.3598955787742	4.76684666794967	5.83915449471846
AR	77.9148431107976	83.618577264276	62.4206103734123	21.703315067322	37.420083751925	30.4391458556871	73.5172567949485	118.826233375561	52.0172778402771
FAM110B	78.904131145307	3.84659981471375	39.1800499750431	44.3626243846336	72.7854468025467	6.37870959463206	156.328777721021	332.087798802434	252.994565247562
AFAP1L2	77.8831467894279	123.484007939148	43.4420433562854	63.9660276431989	60.6717129246759	209.219838317331	53.0229848264896	76.706422822661	69.0734561786975
GSG1L	0	0	12.4598159756292	0.0130465135332583	0.00464513158430346	17.3654557682953	49.4582699024195	122.597632771568	36.6086647509904
RAB3B	0	14.5839821062688	23.1883049817783	13.4095345177176	13.1447343900331	7.56815405155538	0.0533448398478733	0.138686650893137	0
MINAR1	100.962030405582	91.3582353493971	44.5128014209895	142.305676181324	86.9574540341826	127.086576852994	51.8570715339437	88.0042558371144	93.1160210493408
RASSF6	62.47009874587	43.7048185294526	123.737083690605	102.105222740417	93.0195697432152	50.2843640909423	0.157657478693162	17.5239036585414	19.5998779638822
ANTXR1	36.5510721068983	31.1006816636538	40.1714203885131	25.8009194047875	19.2203318810028	18.3652760216451	19.5793385342919	11.9432032080076	37.8183945072159
CKAP2L	73.1954589586957	26.2282029260718	11.7135395434513	11.3870757817514	39.4282835149157	218.668829430723	80.5455032538572	69.6388584084623	93.0344295586604
CHRNA5	0	10.7937849096294	0.0219394676339235	0.0120531487446498	0.00429296580187066	17.0632158189189	12.7357773168806	31.0793523248235	12.7171067208588
LDB2	27.8896742741505	12.6061219710947	8.53758523820672	27.8456249939708	48.5087254898706	0	6.87825822891404	11.0392278962405	7.73593511226838
NLGN1	29.8615827009822	22.3677407489852	8.52278762766708	12.3984930534996	15.1705613105827	47.6529355017388	5.89410459881671	0.392744678745538	0
ROBO1	62.5181653237529	92.3946118315978	26.5160163263101	4.17228608739876	63.6926816307396	9.81021063410006	76.7181662408708	41.9094040967406	51.2963053493244
TM4SF1	0	0	23.158745572253	27.7567510812746	5.06562754557054	49.4726602873391	17.326438910034	17.562166947317	9.22364145675013
OTUD7A	567.254665567194	703.673026465131	1123.67481381218	650.893834008851	820.001935699227	64.0362126818457	147.01764478623	135.480686235022	163.26366240154
NLGN2	202.879667733785	226.473248718646	169.32279470494	172.270961590016	176.945465164354	67.1425191108195	81.4986512755097	32.2305778258879	82.0893294782582
NSG2	2.77555756156289e-17	2.77555756156289e-17	2.77555756156289e-17	2.77555756156289e-17	2.77555756156289e-17	1.68558199157968	0.127399304281845	0.352864988083368	38.4058403031948
FOXD4	5.76669883324033	3.87433254781645	12.5945257217622	0.0214511754090014	6.06647589452606	21.1225553083561	11.4886499078467	3.32408554631171	6.73090512106718
RNF150	0	0	8.38727103830582	11.2720040631577	0.00622096282717743	7.99292021357605	16.0243996748806	21.0949238369619	6.70766432513779
FABP6	0	0	0.0118861049155436	0.00654619657834804	5.03401140279727	3.08674778999676	4.72417340598468	14.1499905211468	19.027612030422
FAM161A	50.9453090163115	74.8576334742764	42.3658566300462	19.6421704767462	101.08900183908	52.2222510388425	12.7883881398457	6.33405627604828	26.4908527366678
SP7	0	24.3781518597891	0.0496485691296451	12.3662132302824	12.1295200310308	15.630633046301	0.112542307879879	15.1815210710027	0
GPRC5C	15.3724533896647	0	20.089945934354	21.6475230259549	29.3058659705051	44.442693366454	25.4400939459983	81.4705628050836	46.0968448119895
KRT86	120.295458872166	31.0714011168724	8.55344563664323	90.7292733885922	40.4526404370631	7.1664489339888	24.0588657493751	39.3449553844861	7.52220859526684
DNAJC18	306.715500879448	347.961832132664	313.209069688448	319.764154747945	228.516475573557	242.107899284663	180.412618452381	121.50619686885	208.472319997308
CDH2	7.66102101746402	11.6544232788316	11.6576995744089	16.4922218228723	19.2021100824325	33.2493805722702	0.119929982961502	0.32997339408363	0
HOXB9	17.3359811197245	7.75622178877133	20.0344501710894	11.352706035795	4.05619937388599	12.8052401170767	31.9426585755257	16.0107350056713	13.5810221163391
HTRA3	65.676064950367	0	8.51633981431924	4.16372216230061	0.0110842801060071	25.882853250514	0.140848086982145	23.9351285185192	6.69255988705659
CEL	0	34.0986509575185	26.3587025527819	12.3893972401361	0.0108596646878567	20.626170375033	20.6496345435525	20.1196219847315	10.9868190474565
CYTL1	7.73413686686836	11.7333482415859	0.0323092922952288	0.0177049086215368	0.0062933001072687	7.54806656024252	0.108141699082621	9.86337212055415	10.3497492384311
TRH	0	0	0.0138435369183237	0.00762056509114528	6.04126379261342	18.67617293415	23.931280387229	0.394993998790067	12.7736403532255
CAVIN3	0	7.74470335512929	0.0599923798762134	26.7917716265632	58.5866637957946	94.1720905634106	0.183755882563112	138.616289905607	38.2902776997072
C8orf74	7.65629089794767	30.1888716895446	23.2187930890274	6.22189612607276	8.09859727438268	0	0.0503808352463523	5.26119121076572	3.48875008942067
FAM241B	47.1274822185723	37.9002783746827	19.1123268687951	53.6137469285997	40.444460029111	5.75743839768705	30.8714728586311	14.6990654003568	31.7726161534425
NPTX1	146.1618146973	150.663229225371	188.272758057393	78.4239982743901	58.657706198017	25.6847777597233	80.2125359571064	40.5988278578029	55.5518797819636
APLN	2.77555756156289e-17	2.77555756156289e-17	2.77555756156289e-17	2.77555756156289e-17	2.77555756156289e-17	0	13.9473964530614	105.033058080165	0
KSR2	15.3530095313282	22.3478843889135	31.7075944777444	23.7282131092804	27.2973941064699	8.6220099827109	0.0839829783860808	0.223979098778019	6.93478023054771
DSEL	203.813633807323	382.005136432994	109.067456663819	132.070423786017	471.14811259909	158.113247967944	191.89527819713	114.356348492271	321.454706784343
LPAR3	31.6823682392919	98.1953115445634	67.7268334507615	44.3821762938711	99.0757348222383	79.3937188616688	53.9446095321032	37.6885837977781	10.0361932271507
DNAI2	29.8299622347908	11.6350601058292	28.5419714118122	11.3785953646922	32.3455770303013	27.8768100157755	20.6131925564748	10.4104574668365	5.81311061316219
NHLH1	7.66335054013292	20.4432769320479	0.0540167187626821	16.4880160453366	18.1911038378295	34.4860130982576	33.2332689993799	25.9776595950021	9.21531634551515
UTF1	0	0	0.0156889066745584	0.00863247706463954	7.04874618244834	4.45750495586027	0.134405846335134	31.7393818411206	13.6886927314957
CFAP46	0	19.4866392771888	8.48504698714913	7.23735000481028	15.1571566800212	2.82525539716277	0.0491207849622786	5.24560960227902	0
ADRA1D	0	3.88755996518114	0.0306138696388853	0.0167828459142589	14.1148944064349	0	13.9083690921471	79.3563467247036	0
TLN2	138.487726641109	72.8736120985383	46.6317499690478	145.409805730976	110.208882487386	103.792241380184	46.0943804807763	72.1348544644264	70.0233476931757
LGALS9C	88.5069734935456	43.7188745648574	40.2543780961867	66.0081817575623	51.5700029743202	111.955600209565	59.8547316403514	58.010823314794	101.730857278937
SYNPO	305.760761571378	283.803086525221	335.40663832602	232.105181092329	260.86722835931	349.812982758134	177.051929684813	249.429449273008	209.230454924588
EPHX4	81.8596392463754	38.882451450815	45.4631401215075	8.29640848026804	0.0129028274142655	8.81433395348306	8.102626455815	11.4695310234582	11.997192545716
SLC9C1	1.88511060034951	9.72779924826288	3.22372619405128	10.3017960578868	14.1411310685062	16.74363146412	0.129386503456107	18.2335024698901	8.47463469546986
TPSAB1	8.62226336314662	36.0495821048116	0.0565599150958329	28.8202017133688	0.0109006494759445	2.77555756156289e-17	2.77555756156289e-17	2.77555756156289e-17	2.77555756156289e-17
ALG14	128.829873235606	135.094447721089	198.868557718193	102.141814544639	133.467494990447	241.184509470168	94.3332999382308	76.8796904970504	128.109522717754
RCAN2	166.412175366641	147.772026119981	82.5601690651651	81.5032899456344	4.06075275663773	110.804371449816	0.184054444385779	83.4240783432075	81.2084360867491
PDZD3	9.57248582070855	25.2775413032135	27.4836520535345	22.6931440820247	24.2647162715932	33.4449317988867	61.8416780705675	34.7505539428326	27.2273152236745
ARNT2	21.2457128989685	2.88791294589247	8.47739550146099	5.18048733185043	8.09189261183482	2.08172823230411	4.43877986913161	0.112921285279864	0
PRSS27	15.349240684464	38.9073129039312	20.1371620895527	22.7044538658956	33.3602338390882	43.1682104339355	72.1210414268143	29.1591709959676	22.9147048700606
SYNPO2	12.4540235108643	44.741705279794	31.7387699022174	26.8278205580885	31.3434299605966	28.4741779618724	56.249940137943	20.7224519775966	86.5751195118876
IL17D	7.66911630522503	12.6399634497543	5.34159638110716	23.6558002232529	6.07543758227797	0	10.1029385645786	5.66725613818706	3.36427989561537
RAB40A	7.69092656140328	9.73096362172797	2.16963029201232	11.3222312655265	6.07047727419906	9.70067376567723	11.3878281979747	0.30855483891095	8.55531066969328
RND1	23.0985941247548	26.2701643220225	8.52227530248237	11.3697088314883	18.1998891241141	30.4574627824086	33.4844064066614	117.266052161937	75.2293515590754
FADS6	24.061883410979	22.366527348648	16.9419492447446	9.31333510385875	17.1906498949317	5.18875641135384	13.7370211377677	20.9228544684363	5.85775041407095
CYP7B1	29.7920021634539	27.1992025704483	27.5414364850336	41.2476763979646	45.4917678947474	0	13.671383795802	11.3929801914259	12.9084619116868
MRGPRD	3.7980004907412	17.4953524097028	26.38554969974	14.4517466339626	21.2277306366374	6.1554842823772	11.3021956114087	7.13231079094848	0
SLC22A13	29.7989717757679	7.73657767225215	0.0662042540914651	93.7021618122305	25.2830912823952	23.6306484532874	93.8256311469906	47.5886028882102	22.0403052343629
ACSM6	28.9881476119786	7.76257891570121	2.17847894690263	3.12665775452914	8.09333645668199	24.4549622960978	10.4213600407483	7.57682303079313	12.7772721102782
ADCY5	18.2257296752394	38.8784350763696	61.2813932159247	45.3717683012256	21.2438660633932	10.8566424103103	23.871601150678	0.378929484846868	14.5528621481818
MAB21L3	0	0	0.0353491120170961	0.0193561970822573	23.1883243292072	35.2900563336064	23.1832418236402	91.8385691492625	110.460423574972
GPR151	23.0375437634346	29.1381803819361	79.2228402062457	34.0539290030972	38.4242287895075	6.32563663461964	6.80393045416945	0.225231705714867	3.36737228548373
STOX2	203.145571745285	6.76089076441554	41.3122222923043	22.7349639718304	22.2591127434804	94.4701198796805	0.172336262294198	36.1098241287403	16.9140406406681
CSPG4	60.5558824816822	47.6005178960123	122.641589892432	91.785138483531	40.4558112433509	30.5345948937023	74.5171178943665	32.1054621062827	65.875690689198
XCR1	69.3030785292222	25.2472332341609	28.6074299443098	30.9615119276308	38.422843633336	142.042833889763	20.8962012104336	73.5000816701227	40.8590815863872
HAP1	15.5654803528168	0	0.0281732575448954	0.0154541536772161	0.00549765135897129	0	0.115920754191633	20.4961185481101	13.8298745083628
TDRD12	7.65702201506723	0	0.056589548231849	31.8996236187437	34.3459045698551	15.2874311754278	0.129441498819459	0.359178350414887	26.0263874415422
CBX2	50.0210296284839	40.8220639699869	31.7730363869522	16.5424526872243	55.5998313178157	46.0671830899484	50.4377250091407	19.2060665028755	32.4081161549632
RAX2	9.61797114980174	19.5002351802433	6.37777556494403	0.0259811474300831	8.09109920274953	12.2529285576307	19.4159395978171	17.1146448579836	5.8329699195119
CD34	40.4242320461234	21.3677100758701	6.42759124203293	19.6192247867982	47.5025106048428	20.3227605775965	0.166392124148707	88.5636633831268	10.9218863776158
ADCY6	31.6882062586582	92.3745062504528	38.1427370672129	84.5493615655969	44.4954076414681	66.565821933383	23.0877571316266	37.3963772233757	5.7689544977227
PHLDA3	47.172933125776	0	55.9444463365313	18.5916288044965	19.2191199090615	59.5992423582286	56.3264620827366	30.7591982778546	88.1662576600599
SLC16A11	102.001580098654	38.85614711002	63.47252748074	47.4623989620878	25.2909994309825	18.4673032607296	9.33649574218036	17.3986751131686	29.2151222276271
CHRNA9	0	15.6270139333343	12.5940353315245	0.0214179735103026	0.00760309918242275	0	0.0975027564319948	17.3813023028784	6.86486728862181
C11orf45	64.4192979735283	37.8783889163141	100.437049301128	34.0735979725672	77.8490634192774	66.9593112321756	21.9843283868531	37.5984495518717	35.8270403202394
EXO1	118.402124825279	27.1842184769161	8.55223106453978	21.7008175083312	76.8298712299996	308.681326213694	54.2098758457548	88.3757332463635	125.518775410935
TRHR	0	26.3141474725925	21.0721976065515	0.0286066613223994	10.1142720852507	0	8.97059645545191	0.211672433473434	6.95887637295219
GALNTL6	0	19.5347165150078	0.0415253238021136	0.0227036141080945	12.1183803730376	17.2545115425388	0.107048573859254	9.84623757315183	0
SLCO2A1	0	7.83407649450895	4.2003382050133	0.0128892207429887	0.00458938503458262	10.4597219563696	0.111375116237907	0.304132340592564	17.4145733783986
FUT1	0	17.6383557141606	0.0303843824769097	0.0166579790792281	0.00592336578498198	9.81199774789996	4.66625381718254	0.285204271621637	10.3705037793375
DES	10.5503724899734	15.5482964319245	8.51602735046155	0.0312905055600821	43.4328975006701	17.0392860375107	47.7350588493023	11.8728239963463	0
CADM2	3.85315644489816	0	0.0272686072279915	0.0149612469306666	11.0891732090916	16.2766473958861	4.70040850912397	5.98607934171494	5.90194597724724
ABO	60.5406109561713	0	44.5121218692472	12.4274581670233	342.672202257776	123.611358149616	27.7931061703535	113.65061124721	99.9731197497265
C1orf127	27.8937502119207	22.3479226032284	21.1822838736852	12.4096627747168	36.387437143971	88.6624766241163	21.9850281852909	19.244746990545	32.3818493629683
VWA3A	10.5378906320297	32.1052594821644	25.3737186722776	14.4627482674736	22.2437010025145	10.1209699216298	9.27962968341529	7.54927206944499	25.0386687161739
APOF	11.6370348322097	0	7.34760445697231	0.0173055460291036	0.00615221716151848	22.9949644880668	67.5284988514254	38.9690731297972	28.0881366669703
CHRNA7	39.3760406982397	106.936175658779	140.615008941958	52.6335701464131	56.6299472383606	130.828219643354	139.025056490727	118.390926934827	153.808728592964
LPL	66.3369396497396	31.0671334221615	4.3185480564393	28.922683470526	212.264383908102	129.332678311997	28.8837269819547	22.1834502262506	34.0394295606363
RFESD	36.5027403080008	60.261450016333	69.8098622511903	90.7266356551728	28.3236058819955	56.001670291587	41.5131798907666	93.4025399945235	95.7940021497664
ALG10B	672.061890693727	791.147736043155	880.373505123362	979.919255816251	992.897481572819	166.104479490852	478.990700053601	304.402962846548	499.037642724494
SUGCT	48.0985775212398	61.2749369054163	32.8228221109062	24.781284995844	19.2228017197335	16.0215215317585	4.63823279605941	0.258749373414815	0
KDF1	21.1105665633658	70.9996168540625	46.5466689289677	31.9954654910413	37.4142378540785	26.1664292403775	0.156422813214212	27.1764936977676	31.7546564961517
CCDC168	22.1721422106115	0	13.7494498933753	0.0293336280014431	26.264018682837	19.7498295169155	18.4565887275726	36.9206584125814	17.8597676078753
CREG2	11.5733474342905	8.75475439119278	0.0437708036289957	0.0239181044861998	15.1465260367278	7.75643622358275	0.0911696613444595	0.244638208119296	10.4691776124247
ARL4D	85.5926555656443	63.1673299403456	56.1126483599314	48.5051343962381	94.0232136510645	92.5730522535311	56.4210639117746	55.1593164157414	127.482844778602
ACBD7	23.0856346992474	14.5618439493524	30.6216942592873	1.07059130162704	30.321102034064	0	27.4301706455248	0.427446215481792	45.7776215638712
SLC35G1	206.706582765928	339.23711605849	253.946725492117	201.157459405021	178.972379118335	181.538274518476	71.35497273917	45.2586311382279	113.643900174044
EID2B	175.026689222877	121.485910269935	119.584533811801	153.680373827168	71.800234961081	60.7194601760675	117.090986095606	65.1995270047424	118.851875894026
VPS37D	22.1048074848069	22.3481153704471	0.063260281116861	18.5842453938655	56.5852875529771	9.84361512483892	37.8836138640978	27.5986602806466	59.2122058535475
OR5AN1	0	3.87330720740922	4.25783591688798	10.2824625744851	11.1080841986167	1.70842940671964	4.70685278157503	24.5284062897668	5.89357341697937
NCKAP5	11.5103219644884	18.4678350857457	37.9420866738252	0.0321483954568791	19.2095335084466	2.77555756156289e-17	2.77555756156289e-17	2.77555756156289e-17	2.77555756156289e-17
GRIN1	11.4911131271394	33.0521529584817	63.3209367485227	14.4745661681714	23.2610093077295	1.76411394504117	0.102515324265656	25.1977211892903	0
SOX11	20.2305999216176	3.85615225719184	13.7550522359389	9.30201857280142	18.192191006777	1.52094392444773	0.0144513318032439	0.0364213620436514	0
C19orf18	0	0	4.27026282148143	20.5321129884302	12.1222595431868	5.24469658625073	0.121584412575851	15.3872907416986	16.4276115377845
RIMKLA	62.5671680568307	18.4369009690008	39.1429488632608	26.8387081416369	31.3480794501691	5.02580086151718	52.5886101209952	41.4504070738077	22.118056714836
TRIM72	11.5581755716094	0	14.7441794399256	8.25617142462576	8.09060761095083	5.30842542927388	12.4995299404781	0.308538333707371	12.0863716096923
FZD8	43.2628175822748	37.8943571805458	67.6464165212447	48.4754675548491	22.2564876366258	28.5412413286936	26.5514997622614	48.8578930978525	60.8156262799497
KCNA2	6.67163064909297	163.335817160402	122.708213006952	128.91293605263	61.6873393029972	474.689884578598	98.9954476481651	68.4099115780212	180.194277410283
PPFIA3	108.658595773008	91.3560968328972	51.9134346967362	144.370968472952	84.9366027150312	89.2156998150278	105.553008112867	25.1257560685483	76.8847069874306
UMODL1	55.8177787754725	41.80246364321	16.9955787588646	18.6002033162162	44.4827656739207	10.1293495487646	7.01704171775966	18.4190142951615	16.2937343890232
CAVIN1	37.4973870735748	42.7740746599739	32.8206543808105	50.5171738356621	19.2225924188955	17.3525546522781	76.8996236082729	49.259335709212	103.618082163347
RPRM	3.83570556594198	18.5929852442678	0.0349799088725788	0.0191557709717762	0.0068055095656514	4.63702618418472	0.105315476819523	0.286066515583424	20.1538594239842
PGBD5	27.9894934191043	18.4952006951379	4.2921430527322	0.0288812943801888	8.09564376139879	34.8479498028907	44.7671800197981	58.5922784143346	17.7684651859996
SRRM3	8.65396825008206	19.5075717122051	0.0462604275681668	12.3533509459818	0.00895583334247529	0	12.1183779927919	0.169318744900684	0
DNAJC28	11.525243068196	18.4860209717288	22.147545670871	14.4387021553638	0.0105942393251608	33.8626165117782	7.08240745493631	34.199761988909	19.5831069443145
PCDHB9	0	0	15.7646880840729	21.5561775001913	0.00860262779849075	0	0.083914613905447	19.4984306627747	0
CCDC184	7.64757723691162	7.74331561163763	8.52849355920628	57.6210373814115	18.2027116863279	38.0348427607093	13.9291961601924	20.3970229647389	28.2159122076006
GRAMD1C	97.088759889956	120.516760307992	202.005050506663	63.9895289353992	127.398440448769	104.204095958923	93.086521598874	68.0913184662443	116.251338562705
ZNF366	6.68315677296804	18.4582374767314	56.8953368910745	15.4908504953133	6.08049945464358	84.6539386075623	97.7800649825535	69.7302841581011	308.031780861689
PRSS36	46.158163417741	50.5525153387046	32.8350727079535	23.7558342048301	55.6024945927321	62.2854907867983	98.6321089514566	45.0471928398555	58.8941244776845
SHISA3	11.5225246261963	16.5308258147459	17.9600569978162	19.5755884539656	4.05709360836085	16.9986840818523	0.0881996938464882	0.23606948036617	0
BEND3	265.379660963419	237.148589986085	215.881243967957	255.810827150115	236.599193860769	260.367220319495	303.268965382085	220.779302419959	257.975786954693
GDPD4	0	0	7.36393045652599	0.0189578744170644	15.1295906051614	2.42894200305439	16.949831458524	13.9033778383366	0
SMIM10L2A	18.2076874511219	148.737631035646	108.984048130234	126.858166892376	110.208835609258	12.1046186067287	21.782293392883	16.0006515302724	23.1370550953109
KLHDC7A	0	20.4201955542677	28.4885967457022	36.0252163645456	0.0112924923108473	2.72221385174137	7.7710861885086	0.161386146348384	0
CDH4	23.9914004805882	67.0821779133858	41.2990681527976	26.85373886693	99.0617356272033	30.652357082103	43.6354653586998	54.4152751524206	29.8084409010843
WSCD1	0	3.87517828437553	7.38436067777843	12.3218837940459	4.04895418373268	13.1967913173117	0.124078308334032	0.342648508378702	23.4564248805894
MKRN3	22.0642616767262	61.236980304272	24.4090489650677	106.169978446807	62.685554996599	50.5677108929714	9.4173442490428	0.529561664088718	175.928805926881
C14orf28	345.201688507912	244.918235324405	261.371631260124	255.820539936299	257.833239244313	129.974258941687	195.287380340487	193.098461145907	181.108235593982
ALOX15B	48.995128813312	45.6489675493337	60.3608704612712	60.8837361920372	222.393919287698	28.9777433879919	71.377517439021	59.6174471831156	299.67227013154
ZBTB42	252.867816784567	362.560225407783	207.429328002197	278.502628038253	198.183202010089	296.052088317363	309.035774419189	167.683491002962	341.787292585975
CDH5	0	3.86807334916123	28.2621403462664	4.14657695327985	0.00850378194847279	2.297937248352	4.79632876090588	64.6135173167582	29.9528143932264
B3GNT3	0	0	12.5967395664961	16.4136124139189	0.00766769711820769	13.8396120741609	0.0915358253125698	5.73243990796953	0
NRXN1	12.5553650325243	3.87106276444078	0.0415909282220599	11.3114997615198	4.05061951658727	9.62744916035673	1.29802443237977	15.3146709782533	8.5269430780711
LYNX1	174.981330228192	184.663356029155	193.641829842867	282.592681311927	116.287679043296	443.041348621474	642.935663215227	58.380436929444	72.3808805501376
PLD5	12.5315114880793	10.7035205607845	0.0462363787148439	0.025250086049895	17.1677417638795	12.6832721653771	0.0747153340307536	0.197711977325716	0
GAS1	45.1790393948582	23.2932835576255	78.2212063425196	74.2311103356912	27.3112961802569	21.5782171505402	47.0806450660127	16.416163944991	84.0828746715014
RNF182	10.5199689181893	98.2475447666343	34.9553410025456	81.4292422908511	6.08312897013192	21.1599882510885	45.6253782902795	23.1044287825883	3.21672135651872
ARSJ	36.6177847586792	9.69247039644562	5.36205266455605	19.5982376814753	22.2407826413497	8.22128746322343	0.113590877256075	20.425091930002	3.29130753708609
OR56B4	7.70965965032385	11.70754829795	0.038869832966117	0.0212656269662261	8.08265145930723	18.8833171736115	17.1074111910491	6.11612390316953	3.25563984454635
FAM83H	139.377870631879	280.903372938139	194.725386895159	283.646887521385	256.817305315994	217.913637519433	59.9738753718602	230.58831623159	330.826666411861
ZNF572	94.2390690309117	141.95725947619	59.2974358587431	23.7709934526541	86.9536722243199	45.6572752491548	72.3648114954869	67.7779236232029	81.2245174419912
GPR137C	22.1379689004255	22.3725389826687	14.8309792504388	19.5897208250521	4.05805199821445	23.5935136843284	11.5774381103402	6.22946618954727	21.4487433779871
BBS12	142.339845297885	103.996723509367	115.321386453133	101.090110837791	43.4918378233269	166.490260681718	228.501784121644	72.6625521774705	196.541691760917
MAPK15	13.5037576805142	11.682860943007	0.0457849215266295	8.25286030216038	6.07143942861002	3.13731148607338	2.4356841221129	17.843611675086	9.42736465398485
MUC16	26.902103003018	0	77.0529076619539	0.0363290168193977	63.6750330883769	14.1046911736804	49.0460613587993	17.5750908777089	16.1218314935432
TMEM132C	7.7170019937769	3.87777994842688	0.036826244371047	9.24920149357536	4.04790417787282	11.9632502622927	0.110036903901043	13.820454622715	3.29937859832633
TMEM132E	29.8286175120308	42.8200137122109	4.31040116516626	25.7820396350691	12.1440788485696	5.46385895477522	4.6339491162989	8.36058619778365	3.3379520374309
HEPHL1	75.9864571989238	0	90.9167652861232	66.0073074765107	54.6017077144084	39.1336057910378	50.3992632177929	0.491112673594412	46.2388507611619
TMEM45A	24.9914318052423	27.2139248601429	24.3515169906327	22.7049575693899	32.3504132211936	59.73511717931	9.41293546114757	96.9940305027783	35.7724331697486
MEX3D	62.4782495655584	43.7084184770528	115.26107590124	70.1502966423593	85.9406384055967	136.698407129628	67.9014912541066	120.835174772212	57.0904417856081
TNFSF15	21.1710251029172	2.88025655209955	10.6248866198175	19.5901614269349	29.3045883801451	31.0486119929977	256.757024692094	40.9674258586555	93.0621293880052
GPR88	7.68788481047317	17.5548060642979	8.4623452507104	5.17530017511424	0.00879380962982301	11.7945769708235	23.6817475686884	0.331261488835348	0
ADGRB1	120.163498591533	197.322081604981	83.658196342806	205.24329016601	160.764611488886	138.125516864603	191.926507568047	432.686054828701	98.9081164996078
ENPP7	5.72817306612024	9.70043728023022	0.0562866539724931	18.552137149246	38.3818225370602	29.8245074303128	33.0947458282328	14.657972413256	0
UNC5C	0	0	9.33181592304119	0.0105788103026419	0.00376982692730543	0	125.167161010485	50.9853021359997	238.878375544523
HHIPL1	10.5823283391055	2.88773877879243	8.47831631397321	16.4623931165392	8.09206278997653	2.71484881969977	0.0626313526541791	0.164076998490844	7.06263859777794
B4GALNT4	32.7112243182063	32.0871039715115	20.1359945663069	16.5293710409131	27.2992178799564	10.1962924733563	13.7423901319849	0.363863288286792	19.8530209740682
DCAF4L1	48.0549201311446	82.6409957214023	78.2591649766173	60.8589713868773	25.2915533402694	64.6607083206835	27.7216975129823	24.9846997517162	73.6543208179923
GLTPD2	0	0	30.5666847185202	23.6918708557565	23.2444913882115	43.7207868905639	0.132142209144157	0.367563945213061	0
NXPH4	70.1926153335205	68.0356702705717	128.945278712539	19.6440918893534	41.4652422422261	32.4594984019331	0.138980400691541	10.3144985097502	10.1726998919252
XKRX	40.3447627313503	113.764438811124	47.6610670164448	45.4126021534096	93.0117171023296	32.9870621867952	33.2721781879416	0.473307401041968	44.6130146709702
NXPH3	0	35.9569398686755	80.2490743013227	45.3725955306875	25.2861347161337	51.2390614102186	88.3178097211797	67.694342245264	40.8812665943484
EPHB3	24.9746778919912	15.5189882438809	59.1491751970548	47.4200591473344	20.2320217188771	60.0936655249317	16.260766351879	0.496479088575907	67.7899278486118
NDN	3.79846976051699	18.4724782495549	15.8791156435547	17.5329496881521	25.2651906360521	25.6942869467441	18.5778033200194	6.4102054726665	143.445588692796
SLC35D3	29.1049056469815	0	0.0400116066811695	0.0218841451042699	0.00776729893280015	44.2818392508846	0.164577531114713	46.8911706366082	19.5461487857106
MAFA	3.84262038396766	2.90636333614619	12.5325450328092	0.0174197236984861	0.00619255683316067	0	92.5990109911097	78.3418556147095	0
VMO1	15.382924267541	7.74999225722956	11.6678789317971	27.7952479723916	12.1380203918679	17.2783596804071	36.2352877298986	0.388538869937809	0
GALNT9	17.2759122515236	28.1869472951441	47.5131227328979	41.2229163128132	0.0123990202538415	0	0.0213046007035855	0.0539828465311299	2.69904129228835
GLUD2	24.9652750836395	33.0329921138	43.3755871613349	31.9927744513229	64.6936658340916	68.8327763312323	56.2533746128331	43.3948787798216	25.4693846138058
GJC1	18.3135619765489	0	9.54208891714927	21.6054062440677	6.07545128109997	2.77555756156289e-17	2.77555756156289e-17	2.77555756156289e-17	2.77555756156289e-17
CSMD1	17.2790341596527	24.2937459149354	31.7155466649294	20.644738112501	32.3490943110055	3.6403132927206	14.0169307219771	0.542456573368987	287.374474214071
GJD3	136.542712773014	94.2607207188211	103.722320736563	68.112996371102	199.167827998113	215.080501145743	160.97552016159	207.755114129731	347.022130908069
CALN1	18.2837701346213	20.4304191050478	4.29965826531134	7.25006513428103	23.2429354422637	0	8.0347654224031	20.3270140303558	3.29856287430133
CHST6	0	0	15.8161512257777	34.9131074244089	0.00969211064217923	0	7.66988305230019	0.11830272704716	0
PRR36	7.65564917508413	10.6733248758126	19.0234695439574	0.0311408091923582	39.3945256996001	2.77555756156289e-17	2.77555756156289e-17	2.77555756156289e-17	2.77555756156289e-17
GBP6	0	25.3092702117327	20.0690172340138	0.030908382537814	29.299780455084	15.382125724422	0.170925370926113	90.4774744465388	35.8742939863529
RIPK4	5.74753243102782	10.7016815893942	2.17348593331503	4.15083335830454	19.1858715629103	10.2756009997084	4.7208875306989	11.4533691194569	12.882005702681
MEX3B	100.057149751535	38.8522463360174	46.5948831265785	29.9503579797819	89.975336913246	99.7761487150208	190.622735732272	111.307794342397	189.747289422587
TNFAIP8L3	0	22.4522137980316	7.41412420707726	0.0245422579757584	8.0886544754378	0	4.77406132394608	24.1686388127065	40.6029089862854
RP1L1	9.56959011449895	7.73996259554204	39.0720806443873	39.1539622927742	25.2773059117098	0	13.5656084559319	0.29126685703424	13.9053599229031
GPR1	7.7499542941341	0	0.0284099453252742	8.19970660212111	0.00554326119261717	26.6901288945159	4.69919258614295	0.319383989527918	0
IFNL2	0	6.85016961138435	0.0234528896065289	5.12832775336402	0.00458604487153758	0	0.1277409481977	34.0822011792996	10.2312206410458
TRAIP	93.2781644818062	90.3968871058895	34.9927883674005	70.1542725141816	111.210721796494	81.4911198073993	55.2796691779862	119.218371872491	81.9880184595321
ANKRD45	0	7.80620581326515	0.0325363309986917	0.0178283260157091	12.1044940688418	72.3091557103404	67.9518984663196	149.725723920838	204.423000163126
CFAP91	0	0	0.0174315287221711	0.00958720201530872	8.05643843407919	19.213668848329	25.1581437523374	24.2142311222194	3.22741451041127
KIRREL1	18.3064275128362	10.6841586105506	8.49759806908818	14.4307319884928	7.08591781973467	0	0.0478840485915438	0.123937146497493	7.16528096248985
IQGAP3	207.916753319577	6.760708248404	36.0399677488561	19.6443333432232	63.7015628180098	115.763178047205	30.101299393012	235.240494852306	93.0284497370484
SCN5A	22.0788592329304	62.2502835044575	44.4183072560532	37.1361612007262	18.2120701362743	20.1435854807089	11.5463649653578	0.390989914359474	21.5119937512589
OR2T10	13.4829121710701	2.88675091164948	11.626669320815	11.3411577739819	10.1115143895779	4.04707219795274	9.00953741609736	5.67302165278678	0
CNTN2	41.3034424731976	113.753933781458	73.0185815088208	93.8479412354008	48.5424977903425	42.1735845733654	49.5194691801673	90.5468780294095	100.95535624071
KCNQ3	30.7822091095652	17.4743808143675	34.8752726020327	18.5874111686632	26.2889079395801	16.6307880302971	0.101924921507592	0.276042615681232	5.95960447178421
OR1D2	29.8076285960132	17.4706530755831	82.2507447630293	4.17002010594798	8.1035801495101	0.274395657076728	35.571834089542	74.7981103109602	13.4991243521754
KCNJ12	26.0471114237861	18.4925247540013	0.0535367824299362	4.15939217692953	12.1343289459122	0	9.14970342782796	0.30191910178883	20.0870335473219
GPR173	7.64980433717453	13.5905857552866	15.8926692724993	17.5411881649627	37.3854717680501	7.31908313634702	17.1076846343653	11.5643319132001	10.2112191475086
GOLGA6L4	166.359862073068	171.078674955775	117.476504845492	85.6441530514875	131.444671190557	67.1965273805877	65.4805277292666	86.09362222568	28.8689073060117
TACSTD2	243.609100100414	10.6485058807902	7.49526615311281	11.3943176367236	25.2916593967845	155.087889212356	9.42080187801643	93.4708353509299	41.7036200801612
SLIT3	0	0.942471834848706	32.5081631882905	12.3610920485165	0.00933803533282074	2.42769803867949	16.9527774664459	3.24275591034442	9.42878410680107
BEX5	16.3324300810893	14.5645186573779	40.0609889037156	22.681627276668	0.0115569555522796	15.547193403293	12.769630085196	46.4616760691725	14.4110032529684
CDCA2	99.2407090759584	13.5730962999991	34.915120255653	0.0362271398273215	16.1897198350756	275.057118763189	42.7296521083212	79.7290083357045	127.262992327817
FAM110C	29.8053123792562	18.4434010309065	24.3623824131448	54.6041377341061	18.2092145488835	11.4382618782911	24.0001612837125	0.414365328643886	29.2797345648203
SMIM10	7.71455948714845	5.83383721042566	0.0374982647421693	0.0205221642951776	12.1123554110223	14.3392943668986	9.30247861207227	17.2092339103686	18.8595526237905
TRARG1	3.85638086146154	6.84290163078225	0.0259615094050119	3.09423368363053	0.00507098653612048	10.3329135730571	0.120281278977835	11.381357062481	13.794557868446
ZBTB7C	0.919723981296722	18.5088502524535	6.38705167648286	24.6689421497394	0.00969787977658942	9.93300738141164	64.7713847329449	6.30794182595783	6.64909033129593
SDR42E1	237.431157243757	1011.81219622191	769.265390982107	923.176426448826	747.204087466308	325.456427796962	355.005885517913	337.356721376729	300.660789916642
ARMCX2	46.1301626350463	112.813343618543	34.9744002830037	28.918323369651	67.7401553316939	95.1667901565546	104.559124072651	92.4100996989228	117.934355055264
TMEM121	28.7980408420509	43.7156801591456	98.3237709434217	66.014270505424	74.8168133110674	22.7429798481335	9.33490072613851	17.3895705462409	24.0009902856962
FLRT2	0	11.6618580758412	26.304399050039	12.3760419932745	7.08552662542835	0	0.119274661199189	0.327979783867311	34.1511427773908
ADSS1	74.0351276064733	69.9753913781111	67.7336258177595	55.7202977114668	90.9923765535859	20.0537278824699	101.171634873326	286.538538487277	66.4765237732385
MIXL1	0	11.6760058333716	8.47435225124986	4.15222529420589	20.1965694272698	126.798755705359	8.25431471720062	0.497779397861226	10.9032811529052
TCEAL9	34.6106111826422	7.73560161568856	66.5317306469887	35.0728445364769	29.3266233695464	57.8814463956471	33.3882048385614	34.7698350146424	34.1090473675995
RBM11	87.5189402564823	87.4907762521994	32.8722499991163	27.8920884766183	110.193541681644	46.3344555357896	51.800534379485	113.176667736997	64.8925299965325
SV2B	7.67778486197514	26.3405968183668	0.0487468665773632	8.26052577406037	4.05421245778615	4.96803665049287	0.0691281055360289	7.97788711758932	0
NR2F2	0	9.72219333032518	17.8828103189763	5.17896127280558	11.1179598865496	0	7.77878353526815	0.164859507594394	3.43929726630336
OLFML2A	41.2994947774748	46.6236106306377	38.1644995392651	35.1117819663039	247.654420654864	264.865638249698	55.3744344928042	144.430225898517	265.848925095127
PBX1	276.886872119283	570.572299034252	355.539349822135	318.745341811898	252.783966421121	537.557113282321	274.713754875371	553.09192315915	169.806938069809
SYN3	109.61399740414	133.174746324712	65.6579819904496	87.6916638716341	117.284593386102	32.1777913135932	26.496309940101	47.1304953725436	23.8253237988007
POU3F1	18.2798327019522	22.3787626108672	12.721399486865	4.16337928739492	19.2062611194068	0	2.37516960597966	0.220779767117953	14.1378797782606
PRAME	10.5764104629561	7.76253911260457	11.6290467512928	16.4698081055699	4.05485970375817	2.77555756156289e-17	2.77555756156289e-17	2.77555756156289e-17	2.77555756156289e-17
CLDN24	0	0	7.28386306703078	1.04334422042952	2.0232021980322	13.913311930701	10.3427630442338	0.345078243644485	13.7587247213294
ADAMTSL5	60.5788872431958	106.979274223083	49.7525704865524	22.7337292462144	39.4412620328209	40.5570897352715	24.2290930347345	19.1609806685296	49.7057557531362
NAT8L	32.6747315555198	33.0346229144533	39.1534419741575	7.26623536524492	79.8466840904876	3.78845227465855	21.5327442846699	10.1451990683345	6.73973348536912
RTN4RL1	0	0	27.3171145944473	0.0273377918742952	23.227772174341	25.1524563308765	13.8101636707074	0.395828381707314	16.257803879721
CYP4F2	10.6997861841853	0	2.12946725621456	0.0135432031048155	0.00482112367769649	4.43183869189746	0.139767027783007	19.8483004081958	31.137675516189
KIF18B	46.2362969505108	12.6076583621629	19.0748928714108	6.23025741231308	34.3669932037778	393.763227604265	54.2242165029936	85.6006964944781	167.408632183307
FFAR4	20.1898264075476	21.3849929852695	0.0608201830337762	26.7974511792779	30.3208193708137	31.6512558643834	34.3721056164379	0.465240624402359	35.9972165799224
CYP4F12	11.5148155153033	18.4733643459102	23.2286178355561	15.4770663804984	11.1292217143211	37.3951302547202	52.9067785527993	52.0769250062184	98.4736932374399
KDM4D	18.3200760039359	3.85990469907699	22.100246412659	4.15617707390907	4.05516439707447	20.1711622089694	13.7925163244988	6.17407258314311	12.7889504441814
NAP1L3	151.934483225982	232.357342068047	111.126051479429	85.6410731383597	46.5262705571174	98.87967167958	52.9710849980401	67.920909864157	88.030690179203
GLDN	8.64383666523245	8.74086389220818	0.0492913840797824	7.23554833530931	23.2257521569704	45.2215962498329	34.5523181863286	0.510028984344043	93.5423522078078
ZNF501	97.0938411914499	172.068815708916	122.737928853533	47.4911925430947	131.439714698407	154.669638251803	96.5238772227852	26.6083699796111	106.81203505226
TMEM17	18.3714904454994	12.6689193001456	0.0436393019817589	4.14621858375197	0.00845808539147486	53.6911869374557	25.2750693005793	6.32872779201313	10.082195321147
SERPINA11	2.77555756156289e-17	2.77555756156289e-17	2.77555756156289e-17	2.77555756156289e-17	2.77555756156289e-17	6.55739916430035	0.137889138831731	3.36621534816771	41.697718274048
P2RY4	30.7607645824098	34.9928910478853	35.9660915511064	35.0673849052452	24.2732263605889	15.749334131031	9.30738274094855	6.21812174425485	29.3217491803228
ACTL7A	0.910804811647266	27.1967862959877	45.4687815471054	41.252170159448	65.6993828890835	14.4461427534322	24.9960059922314	0.380037098565752	10.1868459118456
C3orf70	11.6174020741266	0	0.0351147531675289	0.0192289769582055	11.1012364177788	44.414286990873	16.2027738360052	20.3909456270217	18.7048384731139
TEAD1	74.0882510420309	29.1324442018887	29.6796019453708	34.0617824119821	68.7429773206118	6.50572543925142	22.8608158659776	6.23088024495357	28.4241066728265
OR2AK2	22.1158227361093	18.4576332173628	28.5281652797282	4.16740178758277	31.3326876620245	13.8361741893598	1.26416194450534	0.246133551700186	3.34627191999929
VSTM2B	12.5195624885458	0	10.5729480709143	15.4377235291406	8.09208244753419	9.40494804982966	29.4963100538167	0.384713365206744	12.7939493109133
ANGPTL5	7.76079917613156	5.86030631858806	0.0258675646332192	0.0141974421284099	0.00505284538097506	23.3988315840554	0.103401961966059	0.28040197604768	0
H1-7	39.3911694094925	61.2345481842989	100.41154822682	35.1005366368022	49.5483400396505	18.0746459019388	8.14150565359567	10.2627727007274	12.8096881627126
MAGED4B	43.2846123953629	34.0129769394091	42.3035651873205	24.7789260698623	32.3582843552094	57.8577906291503	7.08742398146347	20.3999923568831	15.2483431697616
FAM9C	0	37.0907855263193	8.48421870547987	4.1549949161018	0.00965335588873906	0	9.07772860578464	16.1077744845241	0
DCC	3.83498313236622	3.88003468019878	0.0353256831398574	15.3693416930875	0.00687173920492512	46.1301465802271	0.155274905877976	9.11680173310151	25.6920153066902
PCDHB13	20.1894854320516	15.5364748052645	34.824200715873	28.8533559733313	0.0117104484841093	0	0.0503808352463523	5.26119121076572	3.48875008942067
MAGI2	53.8701923554569	27.1913980386023	39.1620440075354	38.1732580058228	46.5080162097484	27.8424351519995	42.5143100587298	36.2039307624689	59.087757917726
KCNJ11	17.2962498537738	10.6660180911536	40.0669874032164	21.655512998718	6.08003492739234	10.7294815134925	24.0005374893231	26.853395075062	5.81151236661298
POTEG	10.5718481215765	3.85938476024448	24.1983279005872	15.4499591447748	0.0099223806305675	16.755294700398	2.40424181590532	0.261876490136139	1.58409058851767
ERC2	10.6671231110519	0	4.22699957156582	3.10161409830816	0.00595503324582314	15.0768221952024	5.77874432561962	0.281697475345315	3.3142233644649
SPRY4	21.3174492600678	3.87309912877954	0.0400954412092305	0.0219295459525584	4.04979482725628	12.8432027079611	13.8530597785804	11.8165208430353	29.264089758599
ZFP69B	116.327651836349	122.457373298934	160.806252977419	158.836045894645	93.029788675441	58.5681672404495	100.00940163831	103.913462690616	184.772756480979
SHISA7	0	6.77756424017828	44.1570499911903	0.0302266962853954	18.1936994871215	6.55145641836549	38.4727032441382	10.3113693159656	0
LDLRAD2	27.8356243681691	44.6886017496616	62.434635102482	67.0443656393415	109.177487885305	41.047933833181	59.6207693525557	14.9987837264962	57.339580186605
COL14A1	17.2888330319297	7.74200763610623	70.5621076652478	11.3766645983159	0.0118876962381549	0	80.161684925377	32.0542560494016	75.3960612899698
PLA2G2C	0	0	15.7729905469777	0.0247438335601871	23.2155757233296	42.0031197699435	17.3838524418632	30.3677183791297	38.4970466270708
ZSCAN23	3.81289767588636	3.86382979275693	0.0473552042193175	4.15155000545382	31.2878604173453	32.981916555035	4.801639624687	13.450039206776	61.0636298101669
OR7D2	7.63963421217378	3.84822621185742	4.31387382867781	110.13409034702	19.2195689144709	0	0.083914613905447	19.4984306627747	0
CLCN1	7.72934934105645	0	0.0335385053489139	13.3194046284996	0.00652920586106154	7.5763046437219	4.66814983565997	0.287073812248667	13.0291460076775
HYKK	46.1385408325902	72.921591412224	84.5614046952707	19.6402077540174	36.4080050294117	38.9999586506795	5.93014246347617	14.7006451242885	22.2210215156486
INSC	0	0	0.0174315287221711	0.00958720201530872	8.05643843407919	7.23721675452495	0.141791758785719	0.397870054726355	48.6228463918319
OR2G6	25.157974067282	6.7961675816438	4.27286189692849	0.0246844811154903	2.03281694878343	11.6706085529158	0.085369334240744	5.66633487299745	0
CFAP54	9.61577651097064	3.86287138425172	6.37994683447238	2.0953981447481	23.2229761436688	106.193818025334	26.6533523484231	0.555219655274698	285.194862520548
SAXO2	0	4.82994921625581	27.3838893636377	14.4376940476062	19.2016089013251	16.2046440565637	0.120187330491887	0.330756940110065	17.3233767587394
QRFP	60.6107580508693	41.7892547290534	77.1291236316357	15.5140683911803	19.2242003995964	14.1960544220774	48.8804109286335	6.28152696217408	8.38317913199336
PRELP	0	0	14.7061514241259	8.24426243940006	11.1117127766821	10.1392904937514	13.7754753134634	0.379089907304808	25.0600581738964
TMEM201	538.457114017889	443.200361640041	282.578927510139	465.206755151649	493.414910333611	626.460453769336	533.114237184863	355.027964215022	574.100876345922
BEND4	292.29752222215	345.053634770273	163.014512389084	269.227225727886	314.449305898414	176.704311192692	181.566102773354	171.710778755963	237.569387937765
C9orf152	8.6732823695694	9.74144850297962	0.0409302394181346	7.21568838954582	5.05914891256405	5.80581091914653	25.1085831726167	34.9278555049978	0
LRRC66	13.4632793393427	7.75520497812147	0.0538781558462711	41.1036807528533	0.0103959509364344	18.9097050171675	13.7375821801517	0.361703681253389	10.2175135152863
RNF222	15.3339092850932	77.8179082384001	32.833111993881	57.7350821215252	21.2450885845047	10.7224242952556	27.3878517992406	25.5149171330125	4.94834355019524
SP6	22.1244905305986	10.6661988805862	28.5110244627638	22.6828954905108	11.1315838807748	7.76815325384887	0.0902988390828163	8.29678473728357	3.35018631428415
ANKRD34B	0	3.85944555111227	0.051309422532885	27.7520260545405	22.2218348136822	29.6440308238495	61.1027459344165	185.823940852527	363.597297302173
NKAPL	0	0	7.28381069527267	0.0114145013731961	3.03020405861394	31.3151643276463	20.6546643425127	4.85174073402074	15.3172805956384
CLDN4	0	3.90035617421395	0.0234612732379602	0.0128843743131997	8.06464038431761	7.37527417508784	6.97658231151646	6.06111652621529	19.0362018173116
ZNF527	412.521743593704	285.744889875599	276.18818911172	391.945250714738	103.148591228989	244.625301704354	85.1643166624091	121.256254152942	92.994237257374
BTBD8	147.094167369937	208.98250686365	169.305404362974	144.423857697652	166.83266377988	246.113664399437	204.537298363822	108.648961966887	286.310370178046
MAOA	7.67371894068693	10.6918576334447	4.28562079619349	27.742554929306	0.00969493584206038	0	0.164690142134765	57.975997464002	55.0137185440423
TRIM64B	0	67.2946795393382	4.30058385462993	4.16319337788372	0.0109862569986818	2.77555756156289e-17	2.77555756156289e-17	2.77555756156289e-17	2.77555756156289e-17
BNIP5	0	7.83432632616499	0.0233943175172782	0.0128478155454905	4.03882274449834	0	0.162989150893793	81.2837651427016	26.4721807548342
KIAA0408	8.64036503847465	6.78619016124814	0.0503766124141993	0.0274831275872813	35.3325899953328	0	3.4397987731438	10.4060833689203	0
OR2L13	10.6327191000012	14.6553202873765	0.0373115641060959	0.0204209237359474	0.00725172532099272	34.4564930556041	4.79885136365514	48.1916192043874	18.6932132333762
FAT4	296.1134590187	297.392548025378	618.925905604407	570.386254588688	209.311010443094	258.728969992214	129.935545393386	171.612834286397	137.450346051947
KIF19	318.300563213194	169.098899553401	307.858535784531	73.2833746073348	224.464556995312	131.305195320895	530.026354579795	69.829877138673	32.2266940583944
OR2T2	1.90299994666769	7.81190578207659	2.14307361018832	4.12399633300667	2.02763101382631	3.7928414110992	2.45381334280916	12.8145902708447	21.669400902977
ZNF471	35.5429641748374	102.117921267481	66.6335292712679	17.5794160928144	47.5257548192916	18.9049373652746	29.8970595706781	31.7315334160042	43.6986535453842
CPNE4	9.63582417498394	1.91830127057085	10.537814732947	12.3403228857417	0.00833616534543058	32.1410785211684	4.80737053743356	77.8642255432703	22.090940224904
NUDT11	141.517341926734	58.3207936566756	24.4069425673108	26.8544823787149	13.1606028458423	18.8759009839084	44.7030944871076	33.2044913222206	37.6177406709541
PPP1R26	225.950730973679	187.570655264071	207.409391752195	240.335776002738	244.684249963974	675.218379115825	453.888605598465	304.650645461519	614.291874864531
NBPF4	0	0	17.6875179497779	0.0164184251675277	0.00583868026591761	0	0.10513406574085	0.285528663701416	25.5095972295968
SPTSSB	6.69376171500118	12.6274233882011	0.0558160288549425	19.5764843933102	31.315603415634	12.3146722199017	1.31500182982311	19.6993943585644	15.4394276287499
CACNA1H	71.115986458691	71.8983403087973	128.014799639358	151.601732082822	126.384215989721	75.2340376494164	20.8539148171055	37.6702974610859	42.6889694613632
AJAP1	122.190937792789	0	50.8289677961035	47.4732643983189	117.266747135864	0	8.90716077948889	5.49177711055437	0
XRCC2	23.9908439462949	91.4141436122125	59.2426483363834	58.7892322183628	29.3334009046485	124.465178646447	26.6377964832505	65.1103862897908	104.322057412413
MMP1	14.3848754420131	10.6579986757818	46.4570247890146	56.6459601684525	4.05976378282232	49.4406337882802	17.4192713864296	58.7256541343911	43.5662818668576
ADH1B	6.69719211990678	8.72976145732491	0.0542280322628139	48.2851369374351	0.0104618638050207	0	7.98730372270756	18.7460067032309	0
WNK3	28.8670378511453	22.3524008119149	20.1211878561082	24.7511563827439	15.1744328173183	0	9.27512013478023	11.643059138452	31.1920855199574
ZNF502	119.19202313576	257.594910596492	189.402289345693	204.228194095378	120.330539140999	120.08333044891	149.162608570758	52.3888010275962	67.370370482801
COL27A1	19.1915013481387	37.9092795737641	29.6513717768357	26.8371984603185	59.6358842325615	2.99250224069482	21.8275415600412	42.2395556495711	17.8854582223076
ZNF239	41.3094595675097	122.52840060515	24.4157482815156	54.6843267170651	82.9035508880642	88.750952597718	47.1953908108692	33.6181699299323	71.8145307586348
POTEI	9.61313741910996	0	32.5195854584372	0.0266906424506494	5.06402633946066	0	0.0356875980298688	6.25615608723464	0
ZFP28	145.152551171948	261.464253804188	235.955821445877	223.835872466488	213.34356135764	104.593516434752	207.810725338146	115.60644118252	165.761892538349
CRACDL	18.2274363219658	39.8554595169865	51.787621792778	55.6590369458952	11.1370221839495	49.9938059581649	35.7256162109288	46.2510679696547	68.4637188178123
SMIM10L2B	14.4160706421441	17.5015759482622	7.4613799369141	23.6895030453396	12.1381476624798	2.38972161356619	15.9310231042275	8.76646410669626	12.8824986446913
ZNF470	115.370157812983	156.499235977385	204.121076960979	67.0828676917693	73.8215677035967	202.18741637744	152.889639358953	101.415406826676	291.52115004895
SLC6A17	11.5110118258696	25.2963814920286	29.5413384142879	19.5921946724236	0.0113310215606859	0	4.56647231021739	0.199062548086457	9.69218604043309
CYSRT1	26.981341204928	18.4759686776839	9.56700233114023	14.4472419726982	7.08867874941964	2.57850141624901	6.79816131758671	0.221809385545446	6.93895279162862
KANK2	80.7773839321704	86.5167766805921	62.4501968542721	46.4444130916207	73.8098146993238	105.538927613011	96.5396750300051	95.2470980262414	105.936765207947
RAD54B	137.499688342803	191.508532356572	56.1565419113567	52.6488258425647	193.10519820907	160.929920637649	75.9127325294788	32.3412865807124	106.821535692822
DCHS2	0	26.3215098183471	7.44138107167247	4.1568449698577	16.1682560680004	2.77555756156289e-17	2.77555756156289e-17	2.77555756156289e-17	2.77555756156289e-17
OR2L5	0	0	17.8703767581801	8.25431839846562	15.1509350293849	6.08291738158893	0.0455508309402222	0.117675321133207	0
SLC2A10	15.4045525640586	22.404580994883	20.0268795545247	0.0286928034155398	0.010159324233646	7.69030709356319	9.07007514743372	5.78173389410999	0
SLC28A3	257.932992269826	11.6194496177596	14.9039814004634	30.987643010912	82.9101088904126	203.600987490759	8.26851069812902	9.31141220047324	19.4411030103164
COL4A6	3.8029092734243	18.489053814116	26.3307717489754	15.4627132283253	0.0104709675567491	2.0744406162973	0.0447252961471249	5.19065602857327	0
ENPP1	24.0106414546115	52.5209240285775	47.5630856422777	21.6876314886227	22.2530564659676	12.988399429005	4.75152773679178	8.92352314268371	25.039832115078
MFAP5	0	0	25.0275385119373	0.0200303070462033	0.00711399877154406	0	19.0505145987476	8.48042924205591	0
PARVA	44.21340631126	47.6178913939357	42.3535984537858	74.2348500100331	47.5245500614061	38.6421242879949	4.80064766850298	31.6154647564256	35.1033546541135
TXNRD3	24.9532762321756	118.669208580055	8.55265868152831	39.2182306214795	72.7896299959049	7.15599689254835	33.1151363594592	0.437420435488139	38.7460773283258
UGT2B17	2.77555756156289e-17	2.77555756156289e-17	2.77555756156289e-17	2.77555756156289e-17	2.77555756156289e-17	0	0.131436397272553	0.365368402924014	44.4875069393691
HRNR	16.2947237272186	16.4861176336963	27.5636477672883	56.7134993638853	104.103753225997	36.9371945544819	34.5201045786104	30.5234885302413	53.9436528890139
ZNF823	91.3447223657461	73.8550544952878	68.8119384735398	97.9845566760593	99.0846079304638	130.821462385082	125.278667530786	128.411898201615	162.372026005851
ZNF311	15.4751649361557	0	0.0408975864670547	0.0223638552371246	15.1414087391998	0	0.0917301246642452	0.246260176119676	19.4359020798493
ELOVL2	22.1236457800984	12.6144907477824	22.2065983640518	30.904941036791	8.10093523163235	9.19999047356665	3.52268250648555	9.66680841228231	0
KEL	2.77555756156289e-17	2.77555756156289e-17	2.77555756156289e-17	2.77555756156289e-17	2.77555756156289e-17	24.9987039818784	3.62843158786927	0.413395632304946	34.5208625142313
ZNF667	96.172473549147	151.696583961942	29.706011317424	36.1407823107318	66.7368961846277	90.2487894605678	34.6055060942563	12.1821432559646	84.7560153001613
AVPR1B	20.1466026939143	42.76271344746	58.151323810758	62.8875064601706	30.3410867725005	20.313536781682	0.132439369752764	15.6264222179267	10.2058991342725
SULT1C4	36.7158429807873	0	0.0524222398365168	4.15807753056645	16.169929950839	27.8996036969491	0.145603706393231	25.4457440545987	10.1416029283057
CHSY3	6.68004324399761	3.8493445110613	0.0633725280766182	10.3507404151134	100.007331900526	1.64116865847919	12.7169772503573	37.7210850353628	16.2113536017899
ZNF334	28.9540987132086	0	0.0533577913948298	0.0290882070770033	31.3078241315656	7.42798507652312	0.119555430802882	17.9774999418079	10.2782104473872
CACNA1E	39.4382331150109	29.149726555064	11.7133270244865	51.5318222597435	29.3250988719794	114.745042918337	100.153123062308	199.106823106602	479.725555208619
ZNF485	117.289978159657	206.093068846732	103.731189226871	85.6427072155958	137.509030181454	120.3143819391	41.531009582118	46.5799061241638	110.334247952882
HOXC4	100.074784615931	51.5055319725005	43.4175753644342	56.7335559870996	25.2909991924604	84.5658055340804	71.188027136345	44.9963764817091	44.3172175667795
ITGBL1	0	13.7059805261841	4.22691290394313	0.0167342936639321	0.00595034098274616	5.16210028264293	0.134668033397575	23.7345224542486	20.6903261693823
SLC34A3	25.9142385040333	82.6474543516066	78.2467152738997	50.5530245451567	40.4518236481159	6.14288128078845	9.09864477341461	7.1477003202901	2.4463182117483
ARC	0	11.6595035167384	12.6962960144914	19.5620675610165	16.1711528061336	15.0270781960119	9.30941266596182	32.1839270659186	6.68143841674217
RYR2	79.921162736165	27.1963416681999	3.25692758876307	35.0764321626552	36.4005861530459	60.3012922885807	59.7490286479591	39.2829662763675	73.5513940073875
TUSC1	7.67321285344108	17.5306441211996	3.23341168281183	5.18343875512901	17.1753817174803	51.7972029514776	20.8094871677301	17.7465478816957	41.9362926569808
PPP1R14C	57.8833809469419	2.87928052084344	28.5080955289468	4.16611707103926	0.0115580030505917	35.5318366160882	34.2230051422377	0.433059815640981	5.79831063996861
LRRTM3	2.84105548777297	0.940297852953997	32.5891767759315	19.5600991790592	3.04562610578129	2.77555756156289e-17	2.77555756156289e-17	2.77555756156289e-17	2.77555756156289e-17
ZNF521	49.9844781170152	50.5315708868325	62.4195112319162	52.6141721775523	65.7178732542851	24.0223916166688	16.1755768888778	27.2024037565131	20.4697481804097
ALPK2	97.1281202694042	40.7886885578201	66.6916767455855	66.0324706473823	132.435967028945	35.930350439397	148.990580815303	50.833758729823	71.7236713341345
PAX9	68.3353935421123	0	112.928340948239	15.5123213892851	0.0130985802760684	0	15.478293490361	0.201462795770811	0
PNMA5	47.1206989065675	49.5780930932174	6.4344001196071	39.2050273739968	68.7381333636214	39.8435341575569	46.9845900095292	21.9861800529419	27.2603692809491
NOS1AP	25.9704078682861	37.9482163050435	2.1929092491198	16.5233630681837	29.3152989805752	45.0208131370338	46.0486577155363	43.5570692156134	103.641002050145
SOWAHA	3.81636298282653	0	8.46148054013129	15.4210630627372	11.1150686789511	10.0621434164886	4.76356828106229	11.7423462437861	32.8357184929779
RORB	298.313766724301	86.4949531156534	22.3100487756203	51.6092945987612	7.09470943334986	54.7455401405887	83.7205415228893	44.961208049623	50.3424189156703
OR2T5	0	18.5232542918289	6.37690949067453	10.3076866268159	8.09088911203417	5.9336350171331	0.0551545713898967	2.84339032045033	0
OR2L2	10.6095459567509	3.87015004912125	4.26471326044254	10.2907076458688	4.05098959310091	11.8414929080031	10.3012099067768	0.322212156153478	10.2913404983518
CAPN8	20.1780330006389	14.5562905901666	30.6484366034667	32.9802046422742	17.1953889511899	2.77555756156289e-17	2.77555756156289e-17	2.77555756156289e-17	2.77555756156289e-17
C1orf53	0	0	24.1178394648898	0.0248015198811515	15.149354130636	0	0.0721429170334897	15.4409188828839	0
FANK1	0	12.6133708350535	23.2624308741458	39.1286604487062	24.2620020727127	9.4876039106564	0.0783328806009682	5.58895892141124	0
RBM20	42.3325664500155	30.1242047355481	41.2322099255819	4.17073589147604	41.4482132484069	21.3802261305153	21.7602922356471	22.8072533507899	3.22916502059821
ZYG11A	44.1834765534548	43.7037839824541	233.576238411117	45.4224470257005	74.8264913279303	46.6250673355503	59.6212891013178	9.28128142117996	57.3390818417246
LCN8	0	18.5216737123579	0.04766058695993	0.0260187500083946	25.2385555154269	0	14.4298879123208	3.02617320917887	0
FOXO6	32.8977041844111	10.6990100108196	0.0477211034263698	0.0260513995752554	0.00923271726380204	53.2801836891888	25.3516526889799	28.9479348684323	17.7984770132594
NEU4	91.3987513917403	20.3723199142988	29.6925599304544	77.3374914306811	67.7396874799167	44.0270696208917	290.656219848983	625.366249371513	99.7421554748519
PTPN20	49.0807206521901	0	37.0212198772483	40.2138252778861	36.3975188823776	23.486047274675	13.6903181802232	0.341108532074267	0
COL11A2	25.9818226017691	37.9609381116293	15.9009693178099	3.13582018357386	17.1928660133914	20.015419385863	37.4756124974274	0.409370167249905	4.95303055548876
COL5A2	63.4610716798519	54.4198917860189	98.3140880931412	33.0414200874632	50.5600653943108	45.8340721389459	66.5206719394823	17.8808777156994	65.8909916974958
COL15A1	7.80085752065428	0	0.0172743810480819	0.00950113966434107	0.00338709003605053	0	17.1629128895649	13.0290196685993	24.1562720738574
FKBPL	29.8238706942195	7.74001144996748	31.70738658749	22.6994876743553	28.3074085180361	76.5979476767401	50.7139592197491	115.074027849084	123.136975843466
LAYN	30.7290019923402	60.2661207336773	38.1357916193945	34.06763771325	105.126929147171	20.553222833092	9.34462700699436	31.2050783259923	18.7646969806352
DDR1	244.222709464759	286.736921421058	161.942291462586	186.719780146751	276.025734205642	319.742056857657	198.803352922314	74.1666544925113	253.784674013566
DISP3	16.3109790748843	33.0566947345108	13.8163910686199	50.4816346165996	23.2598341950464	15.7036318323216	36.3775514671896	0.414020589635557	12.7382723014732
SPDYC	7.69614138378758	0	0.0428340224013111	0.023411600560638	26.2327850378319	8.51904450430731	0.159341713623677	87.7370850551115	0
GPR20	3.79223292572441	23.315645664615	39.0962079205326	47.395086156546	22.2493926671013	28.2791327310817	58.0017399189521	0.446629127999161	0
FBXO48	91.31168609387	162.329337055617	106.902285336083	131.002992313191	158.737349863158	211.307554015307	197.535679791828	53.9838019499562	172.583786552279
FAM71F2	91.3114927323867	92.3120180293877	167.147672451342	122.756221574325	178.95475227302	149.376708407522	215.820154233999	145.646582127311	73.2926247515767
FAM205A	0	0	22.9283830974317	0.0191038822922689	0.00678720000504862	0	21.4070166911591	13.9438971262406	0
ACCSL	0	0	4.13889918078811	0.00543078876911152	0.00193884443249959	32.9224826563045	0.145883694562957	0.410887123002846	28.4226169781104
VIT	10.6170096943223	0	19.890546305131	0.0222221977698243	0.00788633727979082	2.30768491564964	56.8353786165816	0.441995503003572	23.9534632625491
KRT81	25.0867339520373	24.3584946437338	0.0526594319376299	8.26996339730788	0.0101661989725015	0	0.0530606268892289	10.1331597031264	0
TP53TG3D	0	0	12.6753138383107	18.5192513853489	19.1925225314292	41.6313742292451	0.130019321115775	0.360968963576702	0
MUC19	0	0	5.27147233073233	0.0174205982823596	14.11712349535	0	18.3141645918165	41.4428015595989	0.680937316522113
NYNRIN	37.4680398757502	48.5871924850659	59.2486050445354	63.9425315181334	63.6957192076101	91.4737585007123	39.2029894018459	73.3906228711371	49.4608899000945
VGLL3	0	7.77960268353192	19.9141099613169	6.1953059022881	0.00826044507660972	0	7.8578187995359	0.20231788348882	6.9779062738993
AC109583	3.87088863908656	5.87452256307717	0.0204598155247051	0.0112443493054115	0.00400604782367286	31.3273408214502	8.12324319546287	0.362672287320619	3.25713079407388
TRIM71	14.3945476866501	36.0034051248762	15.9065728004594	0.0336414023592368	40.4218672391998	139.416628423016	54.1643538049076	33.7863584792993	168.558317775533
KRTAP16-1	15.3994104030995	6.78063618725565	10.6003141022919	12.380193884983	16.1717993063357	7.27831280663746	13.7792400104705	17.0621089251031	13.6748284013204
CTAGE1	1.88452502702587	10.7038304086086	14.7365099694519	6.20270699556999	7.08079388629089	4.0121500047556	2.39106833749497	4.41723629973021	8.68545107872085
RTL8B	7.67047787891669	0	8.49051501171546	25.7023468851819	12.1316417037281	17.3826370067058	41.4351534925797	106.839361190184	37.4914254770667
MAP10	49.9495703125349	140.951274681823	149.14296062004	49.5518141992421	148.621534972414	248.529457315101	134.494390018694	59.727285331695	188.85739453935
ACKR1	18.3867312470788	0	8.44275123041719	5.16845048481752	0.00807466475362562	2.4992438503692	3.52837594813578	9.70288036399248	7.74979888256383
LINGO4	7.67242685109831	4.83492971062997	20.0054709111933	4.1558623012008	15.1579514452569	0	0.0998339384657871	0.269890647096778	22.9097217834287
EMP2	15.4556920832148	3.86800867942601	8.45484112078095	8.24784471452029	0.00851344748733318	5.45397189794138	0.0957496457122908	13.5109021608148	3.33511504077411
CLDN9	3.81684584548731	13.6424536822397	0.0449477661949169	12.3481824832316	8.08867515252346	41.6851179378806	30.0036983168555	68.7404738466521	49.5516751042362
COLCA2	0	35.987214870232	35.9243273896421	20.6445221487484	33.3590131453189	16.8157205274695	0.125937416250964	6.06867949144904	16.3873614423279
ARHGEF28	365.429586807856	259.514424680455	51.9414738645009	390.879677382775	77.8711567041579	68.8690615134722	215.698763042629	112.574045623491	93.019693589271
COL28A1	2.84560847196538	31.2314725138206	8.479027534299	4.15354207263347	0.00944292095924659	0	0.0705652898686502	0.186083264128417	12.4527888828242
GRID2IP	35.5694478125435	65.1725322727808	14.8857619798388	48.4589698709896	19.2226287170851	3.66179499521115	41.1759467957138	44.0274986023349	17.8316889719032
NLRP2B	0	3.87136597406545	8.44136528489377	19.4907835719454	0.00802530122961631	0	0.082026287454692	5.62982909444117	11.4409486662278
GAB4	0	0	21.0415415388071	19.5425771961897	9.10227693209442	0	4.36638051339618	0.0726149411371247	0
CDC14C	86.5706476984681	25.2337686593333	99.3781203271475	49.5296228552914	49.5500912451184	23.5653039960025	99.709575459369	78.9727490646365	38.3128411550455
TDRD15	26.881993210663	29.1313961890803	141.483970823091	6.23606133544713	39.4386554048385	49.9963207897171	13.9362735846403	0.467240207399533	39.4515347991046
PPP1R3G	16.3233201653212	22.3542402093132	26.4301217230072	23.7206332316495	19.2143855380409	20.2523108019429	25.3777951936721	91.8647530052848	4.91274943015653
TAS2R40	0	10.7404000404892	4.24315912642421	4.13262391855841	4.04696884173645	10.6865524111607	13.8718152764332	27.0009571368441	23.1303960521852
OR2A14	0	5.8114754077842	36.7127942314599	0.0271624486725512	7.08363921401212	0	0.0213046007035855	0.0539828465311299	2.69904129228835
SLC12A8	5.72177524843416	7.7443942723947	24.3066305118667	11.3725290201459	45.4636549374811	66.7548838302462	215.808756440017	114.146595037665	176.913485461461
RAB6C	36.5232287319715	26.2177750055029	49.7095025350736	35.0846892422407	59.6437685176894	145.322972798906	176.818512091748	88.3249446020988	120.406906931869
POTEM	6.68512037950833	6.77065879555161	66.3087324560315	15.4866893365936	0.0115962265651248	23.7357959528286	12.6771282893357	14.4301914445712	4.96448480658682
POTEJ	0	4.86010102056743	15.6696257450426	2.08266824791768	0.00675118002692532	0	21.2865566081513	0.287562736480947	5.94377467092317
CDRT15	23.0557969114317	54.4869350298564	28.576615596752	20.6516686074446	18.2091828648948	8.51695826540251	0.0909224358186727	0.243923245213388	9.57636337791027
RFPL4A	0	18.6151383026046	0.0313851821565063	0.0172024230945673	0.00611578037959881	3.0154785415146	13.8430898596019	51.1949422485365	0
PRRT4	153.083446189365	13.566101851116	19.1244613983318	38.1876907831273	38.4295059034607	106.792727272925	0.182414957163783	118.616890030286	22.8669474820972
OR52I2	27.9191439018842	22.3622645750636	39.016537818481	4.16637023224825	2.03651421582165	9.90486609984559	4.79514149694797	6.32989169535539	75.0951997174358
PGA4	4.76273332589548	20.4273412404248	10.6187277501698	27.7983671204615	13.1482539658491	102.978297262568	2.49904495729163	4.91895079328939	0
SPINK8	4.78976296870351	12.6742135525113	4.26464429856549	9.26701605277051	2.03190042395194	2.54155589579483	0.0898093275222767	8.28963442106198	8.68960827127365
ZNF492	33.6287616979236	49.5748612938949	31.7848478288814	51.5648204237154	53.5834313003279	24.7186889451404	22.9815051323345	27.218493089575	14.4089131008645
PGA3	4.76144106771115	7.747733508242	21.1323345503203	32.939578768016	15.1689726559972	124.315952968464	7.10311072048706	0.489144428289695	0
OR4F3	13.4794439447044	9.71437664164348	18.9581153139255	4.15570547114849	5.06489820054427	3.68590990916991	0.0429469807654984	2.74563078434017	0
AC011005	0	18.4964262180342	0.0527169938914955	19.5595167150447	20.2069453175821	28.9269634780847	10.5021421896282	28.6489583592165	24.7825311520527
SETSIP	24.9714914435834	39.8555498304057	40.1952500052347	27.8677284888205	43.4721556482614	59.70334380466	17.3714574058019	13.4674241570534	27.2974613028289
CFAP97D1	18.4136459065994	0	0.0381827408056985	8.23128478638351	0.00741821038000445	13.4674431155555	0.109151505374462	0.297480342112046	13.0003196719229
PPP1R2B	26.9306838167564	35.9933414539102	19.0742968242563	20.6409469773347	15.1752708167093	34.3869788884381	27.5976349311707	31.6461651851307	20.4034959278565
OR5K1	4.7762169190371	22.4265558516311	15.8059546271771	4.15373036096744	0.00946986492198931	2.77555756156289e-17	2.77555756156289e-17	2.77555756156289e-17	2.77555756156289e-17
RAB6D	31.7157393252267	35.9590893669687	38.0903695528093	37.1346228131376	37.4107120198154	87.7305094639037	69.0092817239965	95.0252784632357	80.2780264001387
RNF224	16.2999650278083	60.3033146508261	20.1630943088425	52.5755858063016	33.3694506085357	6.05426424972764	4.6830676708476	0.302179790311335	17.4215472198904
TWIST2	0	0	0.0174315287221711	0.00958720201530872	8.05643843407919	7.2709547275606	0.137333172233142	35.881454362418	10.1808317248694
UQCRHL	70.158277728208	117.613569111018	118.491057023291	100.059424405046	100.10024634395	54.6618757607096	80.3595239762229	69.1908114010171	61.4698402476755
KDM4E	0	17.5313458447522	16.8628548812523	0.0273850865487066	16.1662081409535	0	0.0292414057220878	4.98878441918034	0
PNMA6A	0	14.5828313788066	36.8089942289846	0.0297712667424852	14.1546221125506	7.63247532421286	0.100897457424574	17.4746838668146	0
UBE2L5	0	7.83407649450895	4.2003382050133	0.0128892207429887	0.00458938503458262	1.65951842088287	3.61451211559859	33.2439401196274	16.2819858588392
PATE4	0	26.3169135147245	7.44393277880369	8.26858389257706	14.1510291879117	0	4.36638051339618	0.0726149411371247	0
SHISA9	20.2075870187369	0	27.4302681174137	15.4780759253508	18.1980476967966	3.1874794918582	15.7568611769558	8.50218868597919	0
IRGM	25.93704497703	44.7274034391586	31.7583019035455	33.0131813154203	35.3885623972481	12.6003565195711	26.5245884786683	79.4153859640064	28.1066859227533
MPC1L	0	38.0780687105494	0.0490791370052319	0.0267838231554505	9.10161425956049	0	28.0034532618483	0.307447307718874	3.29379607932895
KLHL41	4.77378406601036	11.6681666216486	28.3652140238829	0.0274465059540665	6.0744862173363	11.8335471133093	6.9493541845219	0.323722091073141	13.8139150622659
C1orf226	46.1725211092207	34.9843956438285	33.8753905540114	23.7507726889819	44.4837528211208	36.5736037029619	87.3550402192894	49.5094556498051	198.647050096401
SMKR1	9.62861310496919	0	28.2773768601984	0.024478293372046	0.00868004317705395	11.5676600653483	9.27448732446768	31.8225371169102	0
L1TD1	16.3235164153821	17.4817654545222	12.7477497373701	21.6638244430675	39.4123998388213	84.4793968321127	97.4910616028062	42.2029900036651	40.8676235414689
AQP1	75.0541627963847	44.7041484361579	61.3310885377645	39.2111029688551	12.1491886885653	7.06521739215463	70.9758859779191	33.3844529594135	54.7776692363945
ARHGEF25	18.2921288263931	0	12.7091102911273	17.5199852073961	19.2025641705597	30.3732557051489	0.136503097784957	0.381192860516107	18.0447205968477
INMT	19.3066177643273	4.8378938003632	0.0484195458844665	9.28549795066379	12.1279261684366	0	25.7695568345396	5.92900145571384	0
USP51	87.4719524264262	188.604658199447	83.6340684602555	85.6357851094458	120.320149101122	85.2536093270421	70.0486505971627	47.8404238663521	43.4572484826362
CCDC153	28.8814329536078	20.4104417040808	0.0607525080823965	15.4884805597467	33.3498724993988	46.0892142383922	20.824610866019	58.4846947101094	20.3573114503571
TRMT9B	18.2733475537914	22.3728750591515	6.41244709661408	4.16447213046053	31.3231865538164	25.0772247307349	25.0893674201394	0.404277374283318	9.28212710149685
TUNAR	28.0309329550943	11.6723445695393	0.048984022575846	0.0267325414065152	7.08303578617552	16.4866752670408	0.107774880908336	11.1660419689284	0
SHANK3	0	0	4.21992788169549	0.0156810519815342	12.0978970282603	0	9.20372663484848	21.9700451866276	7.63661036640614
DCANP1	6.67598077029057	86.626685354651	1.13395923821078	29.9207992077165	35.386764245205	8.98140964195846	16.9268708426985	0.304596757928936	3.29594869421437
FOXD1	0	15.5525888858167	28.4550419939508	21.6324614264372	7.08813392901302	18.2258797129927	4.80300688565036	73.3365529549318	22.9840333736252
PTX4	7.67507813880816	12.6471406837787	0.0496848795656799	16.4673788350916	12.1295665979945	0	77.0583107228952	0.436288959163534	3.22236369823486
C8orf88	44.2951013066674	35.9868906333858	19.080600411392	15.4992891175996	11.1345898316097	25.9106535811917	9.38697723026186	65.0934178882982	22.1144917697729
HOXA10	68.3027136654525	49.5678800559893	50.7889830143554	43.3335781319396	30.3430104795501	51.5618352676244	17.4163157835147	20.6643998472748	73.7532485224806
SLC10A5	10.5577539343525	7.75265737378534	21.1027090929105	15.4668464441079	13.1459237796694	5.5349541757731	0.0874964963036682	5.68932005039536	6.91583162217839
ETV3L	34.8506936915496	6.79280361954824	0.0468722700659674	0.0255933517692473	0.00907185663549548	24.277042881924	11.4445400006074	0.335931364530781	0
CLDN23	10.5254952907588	26.2280473607834	58.0890856930119	12.4174037236162	55.5920409197768	86.8314344563606	233.93347724663	33.8096030275699	91.3311139158797
AL512785	0	0	0.0027050138427677	0.00149314276303633	1.00767721542929	24.8291606891539	0.127692662103106	0.353770438954795	14.6150365151116
MEX3A	21.1351966773242	32.0872313903442	28.5605487918817	16.529306541385	30.3295221083868	15.9424027173831	8.13378496545365	16.9878083105992	6.71727645473096
KRTAP5-9	0	11.6923370275672	16.7940765862839	0.0235245592760465	6.06944419416341	8.25541704594489	4.68294591447513	17.7407429448245	0
NANOGP8	10.5713404321514	7.75983891347812	11.6372716382686	6.21293783583767	18.186469805473	6.08291738158893	0.0455508309402222	0.117675321133207	0
TRIL	3.833350974371	7.79623487781523	8.41213063020385	0.0197722986392082	4.04747733583104	0	9.11709358917704	5.86696118537166	12.1492239669985
OR6J1	18.3378424400458	18.5184376445037	0.0482874694665698	8.25936539966873	0.00933998151169035	0	0.0692592843473654	10.4526144817754	3.41650412453313
TIFAB	68.2206172615514	56.3347512669953	243.244547209111	98.0158240630896	205.238375749768	163.255886861401	247.819791156639	10.7727687625379	106.703183937247
OR13A1	47.1541282614202	7.73635701302881	31.7501105478622	27.8622033444821	45.4892659102421	5.66166230923546	0.0759184344655868	9.33354457839643	0
PGA5	10.5579184484817	28.2485647029594	4.29694955660415	9.30345372089588	15.1649118009078	34.3560700589026	2.45740491811321	4.71289118157246	0
MGAM2	3.79813946045105	7.74745034256895	8.51907601784642	54.4994850627807	8.09954259469725	151.631874176382	65.7339509227938	737.708807175328	1194.79879712381
CTXND1	23.0217413272469	70.9517922163936	101.511953369758	101.050280638643	44.4980983227084	63.8392353760556	44.8811299278778	63.291838954283	45.2075655510339
SLC22A31	0	19.5153976088597	0.0448664270588188	0.0245101950093578	18.173384226062	7.9793632083665	0.13764567263522	34.5593631112247	11.0502496184291
HOXB7	42.3994715939999	2.87859400535438	25.3704543613661	24.7447063601459	7.09100939612904	11.3116834714204	72.7503773454107	0.454650338366759	9.22419886258365
CCDC187	34.6719435527617	42.8353851677494	24.3183876904458	0.0333217424328325	0.0117789729293563	46.3273349617793	4.7798678794404	22.8932772232322	0
MRC1	46.1012953188314	33.9764743984209	281.195855526959	75.3246999287302	102.123553258153	87.7318181545319	22.0036038273606	44.7710861173131	31.4911084356607
ANKRD20A1	2.83305575347505	29.1791497267875	47.4493697895792	22.6910668068368	4.05908784819447	4.62690041751387	10.2386064302734	13.7490737663345	0
XKR7	53.8389347273968	55.3987090119656	27.5775420948272	90.7210463390471	46.5155004080133	179.26574755876	110.335783789976	86.8149532397772	95.5990285432512
TMEM178B	20.1428966208702	34.9700071397748	38.1256843709932	28.912021132128	119.266079636865	9.99220392183684	30.8009437643388	22.8587268864432	9.25681738999451
TPBGL	32.7907327911074	27.2624332079582	8.5127290488556	0.0308331489506708	5.06789269766826	15.20688194565	18.2494271364469	15.656903020309	0
LINC00514	0	0	0.00982815728330694	4.07604344806294	0.00193341079815579	10.8928461536242	2.46382851408004	6.12849538391072	26.856634789837
OR1D5	21.1416559721462	22.3493260170776	35.9108184537106	28.8686726531583	9.11300396130021	0.941999719211243	42.3499091855694	55.2409356319609	16.9545127581336
PPIAL4A	10.5594247559722	25.3217684401878	9.55619853687775	8.27471253338136	12.1357794140253	18.5521258933689	16.1065910515832	20.0385691200688	11.8692938066585
ANXA8	0	0	0.0174933090561367	8.15906510251078	0.00342968539508903	0	0.155519424769054	79.1120033727022	7.51333017598298
RBP3	23.1052737052029	10.6707955737233	16.9320075988634	16.5066264921822	15.1691770414352	2.77555756156289e-17	2.77555756156289e-17	2.77555756156289e-17	2.77555756156289e-17
FSBP	204.759209001975	551.134286430896	234.955690652884	408.46118910694	305.356348016255	110.992124262842	70.0438299676284	56.3426808158216	6.61115203740651
KLF14	0	7.81830010181321	0.0284467242951776	8.19983358437966	0.00555034766176465	8.29935999801552	4.67235586585432	0.291260421210881	13.017436159094
SCGB1C2	11.5839566969155	6.80377433831091	0.0415816285977355	13.3573404594267	0.00806653297034332	3.04995538389152	21.6284890792765	27.7816734711382	0
H3Y2	2.77555756156289e-17	2.77555756156289e-17	2.77555756156289e-17	2.77555756156289e-17	2.77555756156289e-17	0	13.8128127364495	40.1226167529739	6.69037999518233
TMSB15B	71.1525500975206	87.4930266618057	59.8057670845671	55.2016858645343	64.2071876216264	30.0947449950059	35.0165005960871	14.8987517915577	44.9887469929841
MAGIX	20.139911192808	83.6236393756032	81.40643529425	32.0073016484168	53.5895563118211	86.9458547625516	28.9414190539498	217.500645569513	41.6733633441368
DOC2B	135.800450504492	18.4322803404651	0.0690567822475714	43.3253110732248	17.2028028714261	64.0449433443361	64.5131419463899	336.585254851377	32.2378688927671
USP27X	132.672400952186	242.05757611015	155.545580742855	100.083218206155	118.305432483775	228.115822686422	234.408684905535	212.096611432117	292.232013987146
ADRA2B	29.8248165944005	11.6338267067764	35.9139342465256	18.5839509930735	23.2568339235267	0	108.139628703542	524.853408386146	46.7606020216108
ZNF658	149.010317219225	190.499299701942	122.795580717349	234.131531078486	228.502782044123	175.591030694757	96.6372326920132	106.984076912707	189.766980122128
CU639417	30.7989694435892	19.4294482775266	16.9621268471564	26.8068913150065	16.1844541285546	100.947247359465	27.7223434992666	23.5661953568072	39.2220097859873
DGKK	150.975181247964	35.9193957743702	144.942388425181	214.489798067475	66.7450304014994	219.31469375346	45.045842256339	187.54230567346	363.378357191597
ZNF280B	283.698439561585	168.137402317681	168.259702294054	144.428927338915	142.571998161744	141.104185935878	182.598388923299	88.3838803364248	174.332458124174
TP53TG3E	2.77555756156289e-17	2.77555756156289e-17	2.77555756156289e-17	2.77555756156289e-17	2.77555756156289e-17	44.4168075443391	0.132820462076326	0.369676454758396	0
CCL18	0	8.78701747644358	7.35362421782765	4.127943287734	0.00636467336611846	0	3.55542399928428	16.4026199061878	10.3430410349511
RIMBP3	61.5164466416767	61.2176119123124	118.425856639152	88.6969128764571	43.4886032149208	125.721106630329	44.9822545752815	20.8530131403173	161.776023658292
ARHGAP23	57.6720673898861	37.8755767194984	102.568899921154	58.8090023583287	85.9373506431074	116.195450015028	140.267540006168	286.230585773274	187.084550240011
ANKRD20A3P	2.83287333958827	29.1774435406929	49.5569856043506	26.8053268925426	0.0119196135502548	0.380260985259974	9.09651799898582	14.9092836228924	1.57810030799698
KCNE1B	43.2216674002425	80.6631453473657	65.6435083258881	51.6068678211316	195.104549049113	85.962592908238	164.323985109713	138.635937520533	290.732510402318
CCL14	22.1879203959833	18.5007059067082	0.0518308500987148	10.3214604507113	4.05557454769767	3.92565773382906	21.2478970440615	0.278227908028591	0
RAB7B	10.6170096943223	0	19.890546305131	0.0222221977698243	0.00788633727979082	25.5184202838883	0.10753147221829	0.292650549990904	0
SRCIN1	9.60659714619499	22.4157457624954	15.8212589172714	4.15601514627493	0.00980481290943391	0	9.16618610803161	16.5178252755625	7.67022189751294
GPR179	63.4158788523516	106.904766219714	147.046560426829	117.593420507053	148.624774581551	23.8620518525891	50.2724018095076	0.471461020250764	35.1029146853467
RDM1	0	10.7142561100239	0.0428491796418617	4.14502768428288	19.1772117437664	12.5347462310662	10.3154274696335	8.70681728968035	4.14669190229041
TMEM191B	55.7938090456471	79.7610956714158	13.8346690538602	0.0374257533674331	61.6653981564284	5.7069758041648	23.0832267005952	7.80796339504126	92.9731300921189
GOLGA6L10	33.6020577739793	117.636537712569	30.7649449411459	128.889324786057	89.9854909238466	3.6593640186209	0.164070435740559	74.5026460200201	32.5138821706584
OR2L8	5.7557616893346	7.77764631216938	2.16790465046262	9.2706402852148	10.1042973766247	0	0.0614899359938819	2.89190607835753	7.98073640696215
OR2T11	3.80846854915748	7.76239247148447	17.9095320845557	0.0274150695630766	21.2105795030292	7.98549361248986	8.14829181748781	35.8616898101518	1.53219787387193
OR2AG1	16.4392874416738	3.8704088377849	0.0420816681236622	4.14385188102461	8.08591130305275	8.06468520039012	0.0704996973115517	0.185900123889031	3.41220909183497
FP565260	1363.71871367027	1068.78749973948	1537.11106335594	1570.97064711237	1386.55720107545	618.245800968328	701.354699101019	1729.99457225464	855.358466461689
BLACAT1	10.5536298986832	24.334876364658	22.1647208869521	0.0307596066141906	16.1763177573798	9.3844735372989	26.1612891546412	21.1970962570805	0
AL627230	0	1.93882793212513	3.16038049738207	6.14285891884849	0.00434249294024647	29.2865579326008	9.97308145107219	107.38266057943	4.91128558384456
PLCXD1	720.186158152112	694.949011500547	469.844133654264	401.280165684066	556.10703261536	545.800875998954	1036.32099865223	1641.14148364217	557.688714606198
TRIM8	7890.99240017266	10166.4616763104	9013.23196771553	7888.9487604419	9930.01912267259	9488.57282552989	11489.3869593885	10920.438901292	8229.18080502861
ARL3	1344.14077564542	2265.59407205863	2305.65973196519	2101.16751631916	1671.35454171887	1050.2882450471	1314.41151434241	2082.53162642893	918.223594191117
SFXN2	315.331197486542	625.939173094678	510.032201598215	645.704018628363	527.795421355111	359.153671507357	315.97385795179	400.504807920878	194.629008550144
WBP1L	3308.50780448864	3358.03811307438	2900.38338296247	3404.99293265918	3713.77095775081	5115.36080787591	5914.70790126975	3487.73461894707	5868.08282898415
CYP17A1	0	36.0450395600063	14.8219353191506	1.06888468071878	24.2535573585967	6.62861986534402	27.1281591388944	10.1670714506768	0
PCGF6	334.628051321873	202.145087547061	261.364008816847	230.036859631289	267.941692019751	231.670540536579	224.031710214283	91.4103934366666	294.016973636179
TAF5	323.07129239907	260.469225589265	299.453469601062	266.137178817349	302.318890534089	583.401335229216	461.868412750866	270.032831796183	444.21581019443
ATP5MD;MIR1307	1834.58734719025	1067.17442136887	1030.65582015428	1169.73098831851	1024.25073029957	1698.0124287966	1409.83338861648	1513.90424015505	2237.46412225269
PDCD11	1772.98829983605	2177.14353476003	1718.44075168809	1830.92602648702	2279.01726835833	3402.61501782215	2401.30021593185	1354.1996104988	2352.66517054834
CALHM2	1001.86734365849	1003.02906849643	1125.86226169535	1239.85939982051	1167.82081105683	2421.49449273041	1538.4416788747	561.447443484805	1538.54821448468
CALHM1	24.9793909284348	35.9695276662833	49.6529283047355	6.23331240750843	38.4166366535553	15.5353078317928	52.3887003504253	0.450630373708801	21.3271952045185
BORCS7;BORCS7-ASMT;AS3MT	568.214211080788	574.392532303135	821.11637712895	798.386112871648	1229.48264228079	625.486327601283	707.775978313272	850.424875119245	756.034750254345
CNNM2;AL356608	1327.77915744568	3831.40360616164	3940.43920229332	3702.03494839433	691.610776784802	3701.35854213069	1578.80415044514	2041.66620000311	3224.97577808754
NT5C2	9191.88348924253	11695.3015364661	14226.664907098	16093.4922768962	12474.9636985185	8790.7792351652	12384.4937387289	18465.6396381996	12787.6655616477
YIPF6	2598.90188791129	3616.57858640122	4333.03718502062	3522.58177524527	2698.63458317217	1691.09895358912	1877.37959272015	1993.74749969053	1828.1385317699
RPEL1	7.66115927035555	16.5339235062296	11.6573813929887	10.3301618657763	20.2113291542571	16.6620945533101	7.00608739739282	6.13329743484604	17.197224462691
INA	29.9491785766925	0	0.0509351604592512	12.3709089071475	10.1127067134069	2.77555756156289e-17	2.77555756156289e-17	2.77555756156289e-17	2.77555756156289e-17
COL17A1;MIR936	492.349055897897	332.406145317333	298.403985984274	242.422263334718	165.833281630853	293.427885534727	249.32584376604	219.283950593453	216.07702545981
NEURL1	537.477019466061	220.591127414149	466.659583692422	609.606520249394	767.411760670892	895.311242346515	1303.56860468689	143.434317135923	113.379693432505
SH3PXD2A;STN1;AL133355	3548.87527620339	4371.77762328228	3962.73058750372	3637.08728312745	3702.6532890811	2879.53111714384	2493.21591197007	1658.29197994686	2849.91953055131
SLK	8968.85635354996	7287.57029138074	8136.0314526552	7336.05938573768	7942.19800540129	6498.0877957196	6797.19446633066	9559.27828009779	6901.67212318514
SFR1	152.846120157368	232.294089991524	230.672708572536	231.05570749794	258.837740987222	539.542677232074	262.099633148239	420.962331220287	408.333011315962
CFAP43	26.9214529265957	35.0094867531753	28.5623556824964	15.5004963125741	24.2690076699259	46.4166181790556	0.164197004990188	23.2452106423926	38.5695090680172
GSTO1	1899.91270934254	1473.43595046195	2331.05407212997	1925.82006410483	2114.21027953273	3005.39208943328	3009.13427045158	3413.84463590222	3970.74513470429
GSTO2	216.51491224676	59.2673850995097	59.2986290309496	19.6465596503056	56.6306045004693	121.785639619093	76.0116264612962	158.58669320461	259.966991372838
ITPRIP;AL162742	11973.5736967498	6396.29572849739	6734.02620243051	8360.33309112992	7002.88920352988	15419.8559626942	17265.2891870884	40162.1532611649	23867.6554941729
SORCS3	66.3111212277136	193.489797412026	89.9582389830525	85.6270176210444	53.6005215346516	56.4455615231889	16.2045709954178	23.1837524851973	4.92375458617355
XPNPEP1	5515.14449901941	4648.75764128799	5802.8313770011	5596.9378724479	6092.89157461445	4588.85959351343	7520.92964227875	7974.96910903056	5786.82706061945
PRKX;RNU6-146P;Y_RNA	6086.2812038618	7408.11964768584	4260.1090668119	6021.91335032673	4699.6025914572	3911.3519999574	5538.91196583718	3108.48997908989	3536.6530422244
ADD3	11482.1583237913	21644.0556074131	19845.39925793	20621.80969244	24467.6226170037	15723.8204077992	14516.889085813	12408.4398153375	12379.2921893448
SMC3	4320.0399930336	3170.45268704888	2992.4328141504	2477.69164244712	3164.74711412625	2944.66363850426	2273.79855594876	1887.41202821641	2674.76866218941
MXI1;DUSP5	5069.03338220494	3708.89895586766	4551.04550761991	3723.73747530099	3695.57764845115	5647.44822841348	12260.3263681333	18842.876134136	5931.9405923782
SMNDC1	3770.06185374196	1572.56089529059	2413.64256450992	3111.00841724294	3369.99450843895	3749.5682746114	3696.20958737891	5818.06826886026	3554.58069845932
PDCD4;MIR4680	26470.027535178	20710.9798938128	17774.6594277939	31792.9632480773	21553.6401052025	7950.67525185153	8850.41098065882	20016.4302904247	9489.24062099977
BBIP1	5629.5435354291	8207.04078289189	8025.96660715419	7601.14263424812	5673.29318524051	1453.01130076731	2626.54574525852	5393.67941239075	2566.1837156028
STARD8	1065.34488739681	716.296071955387	876.159510803936	878.851563618028	1350.81989296624	1425.10689505281	2763.01724467204	1764.67673731548	1483.79410754883
SHOC2;MIR548E	6556.45234356844	5304.81580600035	6814.40410652651	5978.59786959022	6301.18084990063	7168.88495241522	7492.33651253651	13742.6430570791	7714.06341852794
GPAM	674.010282736475	657.027550337114	651.817747838668	709.668943776703	550.044084836125	534.541232073721	523.904621018641	283.042482684009	622.862598002751
CASP7	1316.3535144628	564.671398548772	828.525423284261	633.363308927721	738.107291611183	1783.11138914744	1647.57566079927	1742.85649354585	1075.41190687097
ADRB1	24.0404514552026	32.0992051821984	39.0550539513798	16.5231809036082	0.0119957417079846	39.9355760315676	115.008539729469	358.869213500827	130.625117099222
DCLRE1A	419.229619615687	361.56015399068	370.345133260681	358.963896739897	244.69553414614	1145.36918225297	605.602968142409	627.416384849911	907.271462891757
NHLRC2	3598.88968985163	2311.2412363424	3808.22361323324	3050.16405706581	3801.73568480247	2763.27397778064	1978.48435038824	784.880213423397	2216.89602702299
CCDC186;MIR2110	4313.30714304284	2912.88284735567	3471.74940098487	2605.59592147352	3057.57177682911	2059.52739826539	3229.71709847961	5641.85670076894	2874.57094050525
EFNB1	291.347626681844	330.480754259567	152.430312822198	211.472827449223	260.863620815044	667.882944941863	552.543502610815	208.157498406094	305.713757998064
ACSL5	2585.46401991886	2569.79774368252	2264.43930095134	2621.05002799648	2728.96007771466	4583.58379917149	6165.11406246843	3852.33188643101	4202.99543459849
AL157786;ZDHHC6	3568.10467761884	3467.85860445906	4640.9718032851	3842.35295903248	3924.08303158397	2756.558424467	3761.62537281887	4424.15213832669	3129.16635002114
VTI1A	12771.5464955827	15440.1773975204	15304.9297822781	19382.9578168166	15137.1924878358	6398.57391897416	12629.0645829214	11625.2499742075	7573.93975795905
PJA1	568.267317146858	576.376015844156	502.6051365991	329.073752935387	303.340199539578	470.078754054114	611.112123701554	330.475402453931	414.277859778109
EDA	111.480718404946	273.112493161623	371.352287910225	311.503878045554	284.118792603991	56.1581548080487	18.5901283813434	85.9493858976728	65.826127012039
TCF7L2	1155.67312965837	2125.61903232904	2944.75387655309	2483.85255211298	2426.64029750161	4644.24448574679	13852.5741893653	10582.9452020139	5925.99834267106
TRUB1	831.700958910782	831.009768409804	825.340842935698	660.175612601555	670.364274722127	739.02368992062	488.341460401932	280.198217218473	598.035067800492
AL133384;ABLIM1;AL137025	10563.0099160994	12072.4337370743	9011.13249254093	11933.4472688658	6912.90601319781	2697.10578789457	2817.20791723486	3652.76321364819	1726.35402124537
FAM160B1	10359.1710984243	9024.41914257241	11262.8168294875	10524.4254038015	9002.84577228805	4503.29859373132	4370.66418232262	5502.79364230826	7162.3876355333
HSPA12A	48.0225811962411	57.3097468539921	228.412810063132	144.395591729332	117.289048568372	4.35978354105729	25.2582191230783	16.1532662260421	46.4768519556348
ENO4	13.4126105053477	36.9356110123035	33.8681146831927	42.2777677502282	46.5024012120673	17.6511941021423	38.825179774738	0.449831397491083	31.7329353177488
SHTN1	1297.0196280357	2454.14728561355	1282.52581697342	1601.94733196581	4148.51761030534	3815.71819996895	3019.41815058973	1766.47405612708	2966.05070787232
SLC18A2	1563.36351640613	2471.64089815375	1239.14597971044	2912.93957666192	2830.06350579275	1266.42926846112	1573.89364065361	731.323864370012	884.944000332762
PDZD8	11722.6759985752	5287.32187365285	3340.61153352017	3689.71932705086	6346.67960243629	3420.42753809347	4678.58260166094	8593.11778455448	6492.54752927989
RAB11FIP2	3172.91233572094	5139.61182426478	4839.91292063953	4248.76523558754	4106.0827692152	2586.8308208165	1383.49510790148	3422.03736081658	2458.59907548682
FAM204A	6195.8876960459	5384.5171654137	6254.65846350315	5830.06127313787	6468.01083857833	5417.68116174486	4560.1806769684	3565.50909061632	5282.89077961472
CACUL1;AL139407	11408.1593545189	10884.7079272194	12340.0119425682	12302.73607618	11198.9549111506	7506.76009306425	8129.96388469803	11315.2038658737	8155.75275853796
NANOS1	87.6275875730263	31.088536878271	33.878859964776	29.9306913440409	6.08277278359595	7.21221228679053	22.8558510580369	13.1525705171468	20.5799978746547
EIF3A;SNORA19;AL355598	14955.1263948192	12338.7178824443	14084.8988115284	14769.0645498111	17269.5979699761	17504.0765545617	17662.6659544309	13948.1348476361	13470.1908952012
RGS10	2717.15796541493	5685.85919429888	3965.90987399428	3770.15088266976	3707.70962629689	2379.86343360427	3079.04680266416	1757.67965968261	2079.26062806538
DENND10	964.37117915936	837.792938996764	981.966334522976	1381.15691774538	1035.36833338646	1335.48459095809	1171.99713064857	1000.85618815921	2100.86172947901
SFXN4	339.42208544011	275.051523950782	202.152722036739	260.981372502022	380.165701876843	423.046320133459	306.797012830246	153.373298638535	398.176320828438
PRDX3	1608.5637761293	1896.24278072267	1769.22834354269	2073.31948856895	2485.27877260254	4450.24437983448	2678.28051404358	1942.39416266683	4586.74494541976
GRK5;GRK5-IT1;RN7SL749P	4458.47797768417	3854.69850319659	3294.01087567265	3949.6246351217	3362.92552345182	2624.92388102951	3524.99761644898	6116.18720672815	2889.92323056532
IGBP1	3097.96181680775	2600.89984749936	2192.49120622616	2375.56095008242	2632.90692408615	3752.4701890249	3783.44474699047	3354.79247905187	2924.12400215712
BAG3	615.358338556318	646.34164469645	587.274147325399	518.859119573477	609.694051749925	351.176076642489	690.491991827548	791.205164467789	702.246276598476
TIAL1	9490.95312822915	8027.2187633455	8740.22126099174	7356.69112694171	7084.78822942023	5172.89389516714	5074.9139428245	5509.98858192151	5573.31474760913
INPP5F;AL133461	1206.66455498059	1680.49357376757	1116.36799592516	1316.2033776973	1481.26103195587	1183.4593254631	1431.47423090758	904.154781101074	894.346806042361
MCMBP	2274.89333470098	2518.28784390339	2101.48830541546	2487.98579023909	2692.55904968753	5416.37220371985	4689.97633629935	2181.77474848378	5452.93546705319
SEC23IP	1882.58488881062	2734.0620608923	2628.41317012801	2575.66303381727	2604.59528394804	3521.6468438881	2889.60839829103	1979.77249645705	3268.50277928532
ATE1	2842.20480644716	2374.43903525001	1912.08926000399	2359.04989115998	2233.5240653874	2502.67430147355	2103.72431220317	1348.36090254106	2386.04275954592
WDR11	8956.34278314786	8464.58672726373	9428.01580129696	9497.04776844261	8686.36928806427	7092.51499750847	6617.85971913738	4008.14992792625	5021.38976331931
NSMCE4A	1791.26875411413	1700.88433837213	1775.55941882215	1580.27322288674	1877.61295144461	1245.85997776919	1209.81396731139	886.876464762114	1095.16710112406
PLEKHA1	3658.47771013909	5189.18008094766	5196.49528161069	4690.24132688411	3095.999718114	1971.52056322553	1927.90879163942	1256.04069483412	2003.31623731004
HTRA1	75.9192584778674	54.3913136785077	170.312719907437	72.2389332902847	262.8533615188	147.421615461224	20.9178209741846	116.911149761284	228.395332224997
CUZD1;AC073585;FAM24B	341.378024178104	120.486819426166	323.733034496781	158.87815581205	217.389446363865	167.358757642274	101.212931866105	165.585692369992	113.54543035299
C10orf88	450.937398027308	482.081937742865	592.516137863773	453.864797132461	310.417598807852	284.525002484904	245.870166736325	167.57863068695	245.180330955049
ARR3	34.5995455437652	38.8738297985918	69.7296563454166	19.6335776256189	35.3921724180499	30.4564034975013	19.5628231417812	6.29757134207087	25.6911221572771
PSTK	506.689574529992	692.998805284702	754.419801083739	491.013402370566	592.506747541776	304.868991799447	373.354117639326	295.66426574008	309.222748449168
IKZF5	4814.20280815793	5400.07612777497	6622.86001094147	5086.34931768505	4987.76350036281	2643.41496676184	2960.92947878822	5977.8969920257	4017.66872742988
ACADSB	1003.80348474183	939.85784522386	1006.28917055594	846.876957446775	1048.51008742267	1067.47410086814	463.143454135851	274.521441774103	806.518968188617
BUB3	4753.65701469977	4150.16752083354	4227.26346475774	3684.5394356768	3454.93671586336	4533.72873436181	4488.86905667603	2755.34725951484	3685.32509913774
RAB41	52.9074801703934	31.0849519215382	31.777254550473	15.5130109804849	71.7673216348033	6.76997062440803	0.112351676208271	4.59602314007763	18.2911645381407
OAT	1464.36433918923	1178.94651549352	1150.22546107031	1442.03948112843	1597.53519635097	1867.72204488848	2073.94260584537	4387.63801324492	2492.74108091596
CHST15;AL683842	5190.11034829705	11844.0153724309	14736.6628162	8991.63362200962	17202.8554616379	22968.7029984321	18593.4810593374	37129.3334634281	31598.0795085395
PDZD11	180.750892943367	210.913606534475	192.588369703696	177.428536491152	215.362457010877	294.704739265709	310.169377954035	222.248125944991	254.5405051556
LHPP	2795.06488580847	3408.59109265843	2577.64895581995	3841.29295226207	1971.65642419099	1757.40199403744	3272.0805149863	3648.30105694886	1402.55912987423
AC068896;FAM53B;EEF1AKMT2	77348.654221795	44572.0152277826	58549.9891557965	54171.4515573344	26812.385638169	25088.0845330232	42997.9794122362	43170.0135434141	30526.7053553965
KIF4A	57.7864394433226	27.2094194484449	40.15722510762	4.17001623886715	12.1461177851666	239.343873030823	40.3982300747639	22.2878357223078	46.8219561241637
ABRAXAS2	1323.01880581136	1366.54398810006	1118.47848323195	1156.32662781995	1529.79116872814	1135.25479436456	1390.25261858004	1973.22791711239	1342.8822821146
ZRANB1;AL731577	4853.6367812606	3556.29492375841	5686.41277079187	5259.62838473016	4428.6246137299	3158.6770662896	2595.64757174831	10021.1705663446	4862.51609260893
CTBP2	10794.6935977684	10644.6201243542	20181.8533884507	21033.359708392	19675.0062852502	12240.4498287771	13570.2078765037	17961.2835351405	14423.6139407056
EDRF1	4265.21250678766	3622.40172678725	3435.79496929425	3505.05590715859	3948.34820085034	3190.55395369371	2927.52635532126	2172.90210304672	3608.54249679443
MMP21	116.314463171346	178.845016340421	181.978689053092	169.161930355474	130.437350268577	57.454092192839	62.0679737356699	35.0694476426849	101.87156221525
UROS	1290.3217207995	1351.96128801196	1476.09398044499	1323.42272866562	1297.24440585778	1250.25690789827	690.603807289436	600.097711837792	925.196819120436
BCCIP	3894.07472681115	3085.88829394577	3023.12550194645	3706.18661954813	3412.46637547383	3191.22355673076	3482.39928708326	2233.44397969759	3203.5526569869
DHX32	885.530075390072	1196.47242274512	849.704636597748	823.152097546653	935.269302909413	1003.43636137172	704.348735548264	443.070072749479	938.069662976373
ADAM12	465.375338250993	158.385642379973	419.024495118561	708.579723913045	297.27208224514	168.97619460641	90.8477715067805	115.338558234546	73.3376684409483
DOCK1	92.2849131825874	61.2012935490834	96.3140247941284	103.158267307131	200.173946871127	479.799849251798	224.212603782728	268.546460565348	652.905269677235
INSYN2A	15.3901208149909	7.75250098035247	9.55882198219044	8.27594145193348	27.2772780393694	10.0043149277657	21.7649269854363	3.4143872222324	33.6118300643524
MKI67	1348.14715646253	469.425338536339	434.943680039251	175.405002927191	706.75665019735	4395.60988519914	830.893160543725	1459.28332534716	1291.53091112566
DLG3	763.432722701367	799.910346526334	502.663166038373	1106.75650124732	393.330869530088	384.998420222562	555.982701162222	380.76303585701	399.763077683522
PTPRE;AL158166	30903.4904249575	23782.297284381	28638.5312360836	31602.1536433887	24126.8929607335	16031.0034781428	29317.6389933723	53742.5337659614	31975.6035889289
MGMT;AL157832	1085.51125205266	1455.96764516619	1493.01495827039	1246.06157797314	1192.09110744798	847.847048846205	617.027904722427	527.922194869471	704.784267513654
C10orf143	110.54068248688	182.732376728152	157.669281883035	179.473904717486	166.831255102617	173.586646738514	119.543303960509	38.1493023572874	204.367692805254
GLRX3	2791.21122599975	3302.64032214816	2988.1981809194	3564.86715024143	3218.3344938589	2322.30718027537	2683.86731375258	1614.9976225716	2400.53377486756
TCERG1L	110.744402644356	29.1374187159786	51.8186555340432	15.5134328882444	0.013181704859921	28.0612287161327	62.7518964800941	16.2642389054057	6.63201919367861
PPP2R2D	6070.88644711454	6847.2955491092	6117.11078192471	5957.969496029	6529.68910971452	4309.90879454582	6006.73392055246	12476.4583726008	4486.53369675414
BNIP3	1137.41777520668	1658.12046115583	2180.78036070547	1575.11269116217	1800.76922471583	1078.28959728093	768.837475659144	3730.7994435577	1022.42467956945
JAKMIP3	81.7005109630825	137.058909728987	133.297997806769	78.418198716058	118.297535425623	77.2635547722888	112.539177197172	133.640681905792	57.9482772998749
DPYSL4	68.2574759344217	73.8660184469187	38.158003032259	132.995366349394	49.5529505168318	44.4149294297468	79.0838552917645	34.9475867588277	46.9434537976246
STK32C	424.002735393583	407.226223465747	382.026489613677	724.077660412278	544.981411463059	958.47273794696	589.430339792807	297.532177073566	572.333669961231
LRRC27	68.2178227574997	146.760756671328	96.341797330168	174.310143742103	240.622745842735	278.324457327733	237.844834460003	170.457475581181	266.56771598209
VENTX	242.247727185878	362.50957129963	594.654581099819	608.57394647431	762.355989736279	526.261328953564	422.891435625493	726.131275187496	388.594805210038
KNDC1	158.669733615707	128.294317769269	77.3012739351985	71.2077100358648	196.137781750811	267.949218309152	108.004755961796	0.555319303900717	43.3726270730682
PWWP2B;INPP5A;AL451069	8080.40984108256	9477.35334848746	9715.82320663307	10105.6280651789	7290.04319356975	3437.44163604005	5457.63136081714	21227.9169637391	5302.35056615522
NKX6-2	50.9404507716091	80.6904530971167	81.4340398734862	45.4078128501997	49.5499484681312	8.46864680653684	11.6758887648887	101.242846828495	7.48355492618017
TUBGCP2;AL360181	7959.27887166476	6606.24128638801	7797.42206016703	6028.12184569213	8490.21015540163	6402.67479665768	8373.56643951749	15971.2886259606	8393.21566389002
ADAM8	9148.63727667006	8727.00679046488	10652.2741241047	12543.0554670573	7324.42220361762	10158.402747182	11962.9708065978	45355.8722827752	20653.8428235084
ZNF511;ZNF511-PRAP1;PRAP1	980.708569946755	1253.80138966743	1180.88552843906	1224.39245104757	1170.8554930752	901.037976609853	1082.25888510201	1004.79365259637	790.98872735127
CALY	14.4142289788648	16.5244070314513	9.567469965721	14.4476408904177	22.2350441030844	2.77555756156289e-17	2.77555756156289e-17	2.77555756156289e-17	2.77555756156289e-17
FUOM	341.346892807059	247.831313537957	232.823653357532	245.512345995942	377.132358093851	343.547036289042	279.181071948438	223.657289577747	203.22444948195
ECHS1	991.313388633189	726.993598562089	809.493323172714	770.545605479095	1103.1042874386	1818.96518380476	1182.31263560474	763.10977134744	1472.81170582922
PAOX;AL360181;MTG1	5468.01271796496	6281.61694900059	7402.73028340112	7703.25647878654	6950.30728789462	3399.45355806176	5095.3986985979	2485.77609167492	3320.53916809259
SPRN	127.83706445797	206.041927991577	268.742734315229	259.928829638575	265.915208639304	25.1357257601711	50.4062562337269	47.2425206009237	17.7824919180301
SCART1;CYP2E1	715.32722276012	949.579702488838	708.994340861813	1483.25353263509	872.583194006552	245.9058258653	489.117704048513	148.986005633127	196.374265960286
SNX12	816.287811849792	635.618159578811	938.587388970672	1505.95636882215	1248.70403786988	1015.2851136763	1800.30269046187	1144.93334401981	1776.1264907953
BET1L	2703.72316050537	4502.05500589799	2621.02523303691	2471.49400346385	1744.1600584278	2521.06213932417	2152.01736780737	2617.94591700116	2147.60858145297
SCGB1C1	4.76502522349274	23.3637783617692	9.56003987170374	21.628443236676	10.1173253816269	36.9818044011595	7.06354166601642	32.5097118397763	0
ODF3	306.677015066473	504.430634015889	567.152835479232	597.230137789065	615.755725437357	105.779250239582	249.345707522804	586.569537918461	91.1945642271547
RIC8A;MIR6743	3554.67593791628	2523.13506779288	2825.23961422421	3272.95113905766	2298.23893670128	4048.92902906415	5326.50777334072	6252.24788084598	5364.00770582145
SIRT3	579.757748001945	902.942070636247	865.538325819443	591.070698273462	806.857142032632	766.345145726553	550.380596471566	591.106618681112	440.704714785349
PSMD13	2506.62498007476	2238.36235206759	2340.61146419104	2384.83817823608	2480.23018977025	2731.99171436951	2603.56727921317	3354.6130053213	3257.38497029027
NLRP6	206.672483959253	732.891471756377	439.132067248881	330.102875597014	479.25993799238	498.535758999286	418.398119464682	1433.54691600846	955.13167768047
AC136475;PGGHG	4795.92971662399	10212.198153459	4698.1672628023	3306.00171047947	5321.42642466324	3473.89120285504	5334.57991478973	8616.13900596756	5295.63122415483
IFITM5	150.898407496516	795.112207037852	581.922314387021	501.298043128499	96.0724726059656	201.739879295159	433.165070140365	781.837642286489	321.10241393673
IFITM2;IFITM1	9781.35387131408	6097.91808506248	4723.58194184538	5918.77898926033	7791.53995542199	14789.2619007597	51297.9392196593	51792.5002048198	49147.5248043932
IFITM3	1814.41256856659	475.23853187333	420.165194900201	1280.08465621456	1535.85108817047	25318.8141965191	81933.353983796	114114.416476467	40874.4936773875
SIGIRR	2096.04913146598	2761.28120647333	2186.13184507848	2424.03328475251	2392.26527588977	1720.56786316387	2115.16505481449	1770.44708605118	1880.25529181788
ANO9	1070.10749410488	2158.68682182975	1908.87224215145	2056.80428082944	1492.38979145392	779.892108782217	919.033852374895	585.522140262426	488.528755331559
PTDSS2	541.305216248838	658.973255016673	686.724523354981	748.858738321499	538.921958369586	486.492158991957	570.972692253172	445.612953855204	462.12967814268
GCNA	100.920947709273	221.629153060211	157.66865691497	161.947049739286	151.667323678752	147.915898825359	153.99080782123	188.707854889056	159.731263333809
TALDO1	3746.94987529898	3179.1895803258	3215.71225232951	3939.31030604929	4941.2415922482	9319.37719127945	5365.72507712423	10998.1482105002	10878.438979333
GATD1	290.317764093439	500.523392937992	493.143409277224	1153.17093909403	1199.14600107723	767.075427275474	838.540741201451	216.880280035562	440.71437174907
CEND1	27.8373753581074	63.1784176825174	101.475349355104	63.9493161836393	38.4314087643484	25.9913166806604	38.920782186386	12.0193536366143	29.9252535933795
SLC25A22	469.23003582353	346.97177773487	376.705706069402	296.062182079138	436.792541303607	1037.75426741518	578.021096584866	576.965998677376	857.731320336902
PIDD1	794.166798658053	1327.67826505503	1200.97869069388	948.996771633271	1237.584700785	453.575891238856	393.014375487121	514.602097743127	527.977232622685
RPLP2;SNORA52	13889.8009916364	14652.9259224815	11625.7836324015	11737.4797011177	8593.35496129953	8987.2477881603	5380.60395291727	6956.02430799629	7007.62592806088
RNH1	3937.32315536413	3772.07621064005	3470.72444738785	4262.17108839382	5208.17340904132	7593.16014145119	9407.49942742024	8559.06402953345	7136.57832572842
PHRF1;DRD4	6327.5919807397	7792.01162058116	8808.99025083466	8871.94906371312	6937.16680626489	4304.46709282145	6899.37478934476	8872.87728288096	4885.52356381607
HRAS	280.745032119809	261.437671526143	397.81966098002	297.078633577539	306.364710527119	500.470543778067	332.106961758263	349.01566575736	347.644866519212
LRRC56	129.778805356688	228.431949176187	179.874769177871	145.453870453	140.548019688285	69.7009824730642	131.954972808933	78.0255200144368	79.3946324983693
LMNTD2	194.229263989995	162.305294582963	176.713945140268	118.650142180381	230.522815483544	149.264760237905	166.615146228664	190.192626090245	170.846971615083
RASSF7	500.050970934172	387.824152575587	238.114247434051	256.857312178425	93.038100904517	459.975986143275	467.529382942958	353.29990458073	208.281149699892
IRF7;CDHR5;SCT	2320.06967150486	2738.90981223301	3997.59373122562	3377.13049182527	2135.45330654155	3005.01083720998	12545.2240486535	14642.322847927	10096.7001697495
CXCR3	982.673385852523	895.16158564843	858.141128858669	641.61217874861	546.003690396884	578.843785065379	303.396711400376	277.096894854609	298.918858607958
DEAF1	824.940053987151	1310.18606492978	900.50324686515	1188.28389030262	1064.68993207698	1003.81409518039	1092.64859374966	1331.82517722544	843.937279391164
EPS8L2	45.1850068109311	8.70569862628702	61.330081904097	47.4498928306426	68.7421657998175	39.6138682708319	41.4102814232628	51.8096672716382	52.1440213053235
TMEM80	304.754921658948	530.678549593044	393.664746428476	718.923465320582	579.357378923305	426.004576239403	1036.00195871629	447.181536295729	355.236818162727
PNPLA2	4207.50513094688	3983.95842006195	4577.50619531433	4332.3164303071	4679.37342517648	4232.69481036707	3751.38104834875	5442.04399048055	4894.17294535479
CRACR2B	46.0979464770297	98.149564521821	217.856059564185	79.4543312237199	171.876150016617	152.690508491294	206.746228459469	207.405288637238	126.325331905326
CD151	1093.1929883684	1783.51499608224	1833.72488530766	946.950778214518	1857.386035815	3728.80252699888	2567.90398209301	2737.66494525825	1319.68080180028
POLR2L	354.771722072768	437.369734985925	420.090545237389	495.112093910231	457.01688890942	979.436944649097	648.074298875966	611.519757890669	817.558659144242
NHSL2;BX119917	2451.82491319212	2249.05892794191	1754.43061465954	1841.24980951337	2853.31897884031	7500.75118200718	8070.13842789474	4596.40480108148	8423.23926511782
MUC5AC	79.7621655844962	182.742576641664	222.125413030487	119.669562190849	109.206146132587	0	77.0304524826419	262.646679656265	9.1693270278416
MUC5B	336.473055413195	1032.22431941469	995.659159084939	741.653588330619	608.688721588553	78.3095641275491	352.653067842577	604.141687892089	129.657539274807
TOLLIP	2142.19590384251	2467.74079237589	2955.36416086641	2763.39366047084	2568.19719952383	4198.67461956233	3053.94992206346	2279.65785016815	4347.50937909644
TSPAN4	733.603624336617	812.531486765307	861.331782040169	957.229319431734	991.886739288968	777.788987736046	813.417364998954	800.036201693073	518.431125054545
CHID1	727.845846621798	793.100860787919	728.010969895935	863.359380856107	689.574377570068	1235.02386374228	952.49495580208	607.372530960045	1097.78485600239
AP2A2	2204.68557841662	3108.25408179127	2851.69437836089	3446.24031753523	3127.33403411464	2554.4645330263	3271.01653393527	3209.06582575321	2922.46411823398
MUC6	261.528102368743	237.146066710182	148.200325326866	330.056895607718	279.061531131877	69.4282115788557	312.317323252617	306.529506197994	142.542457753443
BRSK2	55.7253465262879	141.931988191808	124.827150091072	101.08885683317	74.8289818117131	45.5683054460052	104.467007438173	136.234659513399	46.8309969409804
MOB2;AC091196	3238.31671151238	3362.89815244529	3760.61031686842	4018.7211349983	2249.70913471094	1970.78132414263	2317.34173907918	1993.78211555378	1313.75654174035
DUSP8	1726.89334493511	839.729924621072	1788.17911983987	1024.29698254554	609.707402640154	457.26200625277	1351.19769322168	2997.28739099098	1019.03342012718
RTL5	411.505066936491	480.135524032252	417.986667021446	519.871673229646	527.792046092046	1248.81381065419	1434.80400684408	556.929634272138	423.531094647706
KRTAP5-1	10.5218873858683	58.345899120496	68.6776592939328	26.8440439124598	35.392340465451	10.569588135293	35.5385371682444	64.9036435907868	3.21119672877074
KRTAP5-2	0	0	12.6831501793169	41.0711251475844	0.009888882656373	27.5875978733202	0.15631852604842	38.1743931477874	19.6109083607719
TNNI2	92.3026505659658	98.1694097585746	54.0228875061998	128.904882655912	77.8594052797737	227.755910278385	426.34842398355	1328.72695059819	174.051427035623
AC068580;IFITM10;CTSD	14398.4268849155	9539.53329588345	12329.4501976212	10407.8865555067	19384.8116222507	27825.5463381651	38142.7247202155	78046.0237887581	59078.5010048864
PHKA1	50.9651808030473	41.7843929846548	91.9124720369633	47.4501443824064	0.0133453656437865	71.1960194073677	17.354481270267	0.469287637027243	16.9625221044208
LSP1;AC051649;MIR7847	20403.9352867884	17722.2788233901	18892.02090622	20448.5163509476	18895.4540016255	37803.2642258256	21820.8603236796	43684.4975557107	24747.4833442551
PRR33	2902.73343497544	4209.46131141345	5525.53437532115	4784.09288158592	1733.04162565388	1747.62302779761	2977.04197189388	10048.0626843138	2744.65104332421
TNNT3	146.132063620035	295.526612825918	181.991747574047	114.523297221485	99.0993542230173	52.9353952969011	92.1596543519699	1769.91969669455	165.50790778329
MRPL23	700.934370598755	675.49499212477	539.682752731182	695.231492108641	693.61466908958	541.996835825992	457.354245233123	475.92972820485	715.140373484479
ASCL2	122.151620665284	102.065542339734	44.5075955597048	83.5556106306005	71.7932127139999	194.509231396039	276.791996955119	94.2903003985773	292.294033105515
TRPM5	16.3227619154376	37.9513506943506	49.559349240448	5.19862618387265	0.0119379447591967	22.3050276742466	23.116765303568	62.7854676073924	47.0493325780199
CDKN1C	496.159877834274	638.612525147739	304.778945393626	335.251385950568	145.614444237139	447.79361717193	2555.41159725996	201.097152505762	46.7548868248789
KCNQ1	908.563195766886	2468.73202805874	1741.72334340661	2231.13606190464	2843.20428643953	2486.02634235314	2426.60421893219	2815.47501797301	2600.41258745499
DMRTC1B	10.5419216856683	35.0420269491565	20.1017363346039	14.4580440306524	14.1617264500225	8.11139235866949	1.2278521191236	0.178146191349897	1.63905313114887
C11orf21	4923.81960873197	5863.70003821843	4182.85594966488	5727.9302288192	5043.37252323511	6934.2175366016	5919.34448637787	4158.04097155935	5319.55871509457
TSPAN32;RNU6-878P	3793.09117076713	4500.0659513924	3284.50324636763	5123.46297941535	4897.76940194611	3451.59974128208	4797.81827133925	2536.16930108603	2591.78445727084
CD81	6749.73651451626	4461.17415020017	4955.27921326903	5397.85701806002	4876.54253717991	3810.56553477925	4879.51099222498	3794.57646005207	4367.92523618092
TSSC4	947.11043733376	730.897753472934	609.510990934308	390.974794043877	788.655510304772	743.500742516122	683.651279705036	467.50374917689	968.026386044945
PHLDA2	22.0679891569522	48.5943498641486	41.2926193331964	49.5135090038101	81.8804739329298	118.739571469279	198.959898247799	987.284284608811	405.750770405238
SLC22A18AS	37.4767057416538	34.9707523494635	31.7913127321937	34.0621068926151	99.05660739147	36.4973727776564	141.412260178122	459.34899982055	88.6653551608697
SLC22A18	1090.31473139006	1798.10401116976	1113.19473956598	1184.17926199731	1664.26643460345	1839.36347955556	1189.2501142762	1624.69517055657	1417.20975572678
NAP1L4	16918.4860004197	23310.9305013746	19735.357830101	23634.8200080416	17181.6417122945	7419.6448216492	11828.311829298	10444.7519785512	10481.1412170959
CARS1;RNU1-91P	3605.60236575565	3050.88954407233	4572.19907349117	5641.25604028471	2932.20057747082	3765.29598583145	4715.25027674311	4757.39853107725	4482.38882667706
OSBPL5	6193.95974884635	3752.61641889477	4332.07095719753	10626.4866267221	6715.73088346445	3332.06750347661	8339.92995973805	5172.67922252366	3811.68070529396
NAP1L2	154.768581278514	238.125975731735	398.797223823952	216.621650112485	121.344862085721	173.842373247891	53.032969954908	99.6122659621505	111.905181659725
ZNF195	700.886375948893	614.227382693074	1312.09641744135	1730.83661585638	2167.78013051326	1066.5401676478	791.628990778374	682.080958338714	581.658554712557
RRM1	2261.44870793854	1900.1277384456	2529.97822685058	1863.93638830378	1706.74392419192	1857.42711558789	1055.95084935084	768.84704712449	1322.43195534168
TRIM21	1058.60408611644	1247.00445207636	1087.76925552706	1072.76576364391	884.719062080709	1936.20408985423	3211.29208883277	3714.92358239164	3453.88131652047
OR52K3P;OR52K2	540.35674825844	362.506810307872	496.286232046535	350.741104227787	990.853898786916	3265.84158825094	2744.90960827424	3707.85066129704	3818.66065036047
OR52K1	37.5310903505889	11.631026887958	4.3128187753717	23.7349355676707	56.5919706848773	150.803793070662	96.6300683334652	129.851454508457	174.362093476745
OR52I1	8.59472989396792	64.1530224923618	80.3655605356992	78.3684014476551	57.6337606002203	43.4978770854715	25.3362574173909	21.9019617940806	27.2989290355396
TRIM68	473.069743888711	345.024034689815	424.312618238032	394.039706262167	404.441540800478	586.0315281231	525.049973990309	202.441013014853	638.255879065819
FOXO4	1547.06324173607	1293.64316081806	1613.63230903125	1069.68680639257	1099.07236273938	2511.60325777279	1744.16580665106	2299.32818309884	1655.50691492441
HBB	21.1047562433562	105.051243450395	60.2879874612515	37.1545980430693	24.2791618773774	16.6951470406329	76.7813486837963	92.7331497557861	13.4574550099181
CHRNA10;NUP98	17804.0377453704	15723.9732692987	21699.231727518	20565.0711123665	15974.3868119406	11333.6692476645	14158.5481767959	39773.8926268611	14580.7063680828
CXorf65;AL590764;IL2RG	4780.58026853836	3742.91915891226	3292.96054382314	4113.63566558282	4241.56744482472	5239.84631054087	7761.10422785573	9987.36268025757	6547.13151253753
RHOG;STIM1	10339.9345547916	9964.28393904758	10664.9878199114	11782.8546980499	10689.3590132882	12394.4613310785	16727.5458968419	35384.4196154124	17002.6207951852
PGAP2	379.771352302799	366.403413973274	531.166242637442	405.392821061606	612.717859370836	684.660618139498	587.12928057336	693.281204639308	424.459987171725
STIM1;AC090587;MIR4687	18046.3288507383	17389.8734050553	23893.8087428689	21462.4823851652	18609.31374516	8720.16871281799	18176.1685747326	16183.8145166922	12509.996842647
MED12;NLGN3	4894.95630480165	7227.32595559385	7012.27690607562	7109.11313431706	5760.24530113187	6859.18123782384	7083.30201617616	11636.5365041493	7415.08247504452
OR52W1	9.648647988076	0	13.640944612756	2.08803165967271	4.04969201608851	10.5688144201959	35.5400898346945	45.5258443067003	22.1327323634006
C11orf42	58.6658869434252	71.9535183659692	67.6717357063403	45.3947306972904	3.04929727860834	48.8560315522433	168.906295502884	379.028032424246	79.2635325062373
FAM160A2	2349.88873966667	2617.42467331922	2150.16573772562	3010.94423333303	2531.79744551879	3874.16156141089	3533.13449370697	8964.78056341169	4784.76266310914
HBG1;AC104389;HBG2;HBE1;OR51B5;TRIM5	613.401583733881	679.363652113063	1020.03113108506	536.414948513572	1677.38971072199	1251.68457021411	2660.7679116042	1545.6516110933	1776.02473679101
OR51M1	0	29.2170663261511	16.9162566392046	10.3339852457418	16.1760658512337	0	3.37213150151775	5.21671657783547	0
OR51I2	6.68416420010254	28.2101372145293	20.1075629296299	22.6859355878719	21.2323468206712	0	13.671383795802	11.3929801914259	12.9084619116868
OR52D1	3.80782356413085	4.83484053105814	12.679774871189	25.6975037162099	5.06500099528338	2.99425493290102	1.16156950822955	0.0825721298340572	0
UBQLN3	14.3837019662527	41.826680269438	36.9912999902559	12.4131555772287	30.3310904968551	3.8286549295016	24.77363428331	4.64558834415334	2.413774670547
UBQLNL	34.5680693282463	117.650734920811	93.0754290594146	34.0774148602221	76.8424352427863	29.0306509361531	71.2777488518316	130.431038316848	82.0176889849927
OR52H1	24.9499012529285	92.3731756674575	56.092952449879	40.2537800524666	80.8784447725851	15.3494697102981	62.9978025376257	38.9997269896058	45.3056915390427
OR52B6	0	43.7757328042863	36.9911036689736	30.9379192197707	24.2699036038399	9.81507982879298	72.1304028258284	72.7621175643699	16.8994713338092
TRIM6;TRIM6-TRIM34;TRIM34	510.520876893565	775.604279368323	700.504776721759	722.059028458965	1093.99846960722	1793.99405802882	2097.89232590017	988.013763588921	1978.55600931914
TRIM22;OR56B1;OR52N4	7603.50856486047	6455.583119027	8541.29775051107	7947.73790724425	10858.2033036345	12887.1416823846	28981.9744381524	30310.2791546345	15566.5361568813
OR56B2P	9.562445102318	8.70852645656137	50.7211674103781	14.478178369577	82.8676852940707	0	8.9735900948056	6.88126884915668	1.61385174292528
OR52N5	7.67465582710483	0	2.17800621852436	17.4931481748937	22.2183787920548	0	4.47452649161981	5.28059564685855	0
OR52N1	16.3328315474563	33.0926972561992	13.7896668380335	17.5418312958456	12.141412409302	3.4172073167801	2.34748975676159	7.99987135959983	0
SMPD1	907.637827527408	1076.90597196926	1488.73555942054	639.563665000616	1069.74468813032	868.675518471322	1274.1485727622	1244.08850845937	1222.48305752668
APBB1	4186.35307504854	5462.30077636144	4430.42788650018	3807.29010444068	3589.41358148172	1377.27712724945	1675.11303223354	1495.00217760618	1295.88498287275
MRPL17	463.43917991476	711.498169253585	358.745948953342	365.171039935159	400.400529406677	666.127713004821	611.243247775146	478.889740085729	644.141556743202
HPX	11.5209401986096	33.1244825563743	0.0560724016735099	13.4158848462164	13.1469342214652	27.9484798706566	42.4333954411574	58.3539658499437	7.48031137346528
TRIM3	675.938794939997	772.706046208026	720.571760120852	412.629448666976	510.611764125128	694.12696283529	848.993837289745	513.553570092696	732.123162405051
ARFIP2	1335.51745350409	1434.5820570144	1344.89682647902	1389.43313954906	1103.11662954407	1177.85192508503	1181.15588352616	1389.68710693516	1367.71360186015
AC084337;TIMM10B;DNHD1	9207.2772941463	11614.640187969	12825.6829148425	10803.9691273489	11092.7882936374	5276.24985146343	6812.07208824176	7993.6918166743	5538.22114868122
RRP8;DNHD1	4449.80080441803	4716.80513108358	5160.53281995403	4758.32549542406	4343.6922573261	2655.34037782649	2789.61332143629	2350.02764753513	2495.32218897343
ILK	2353.72539462476	2769.04263739812	2706.73101892532	3757.74013947002	2564.15537374161	6927.30478598252	5256.47023417802	6023.23116666373	5398.99231664087
TAF10;AC091564;TPP1	7896.77901458424	6767.58330201792	8161.4166945353	7454.67643509311	7158.59616268919	14017.4741270134	12557.9843121354	12822.1226578576	13784.6315538919
DCHS1	957.629614502605	1699.94890304085	1144.91575065371	944.875412686337	1150.63440966388	694.248393105657	425.231957223245	637.193761794115	680.038151977215
EIF3F	9949.60178107419	8303.25603128517	6197.55299258011	5923.94335186224	7917.93061639989	7298.17744966621	4678.56244293821	4537.09813897955	5192.27280027651
SYT9	52.8990582799792	58.3372435597198	41.2795180577073	31.9978479566488	33.3730876179481	32.2619155687394	33.2821125018298	24.6849948715891	25.5785910734748
OLFML1	40.3325070568238	139.019624011199	94.1799928279148	74.2870865578311	125.36799658417	66.7834755878166	167.643792009049	161.223177284621	124.697610845839
PPFIBP2	1252.79569613006	2439.5799368658	2006.22741561701	1679.29911625409	2103.08743812763	1740.84888259775	3887.95509652299	5867.95391444823	1451.22321514573
CYB5R2	100.938840450943	150.666462244624	117.461664080358	116.564910698288	115.267574973404	79.0924602212939	283.510087602521	137.186645036819	167.427852505148
TUB	218.221292265545	395.584230640259	359.770110069955	377.527557342964	423.646428128006	191.988970259418	73.6349918199869	43.8119559194701	84.5096364862014
RIC3	747.069126561478	687.143676686136	833.819549332595	811.798423468677	1120.29045858749	560.484447889168	274.665736159149	187.884792128693	265.60362893565
NRIP3	74.989057425559	89.4254159313388	63.5199148964301	91.7931782519447	73.8129897662748	170.791786545057	2060.78259015826	1275.61870984779	633.72616892586
IPO7	5311.31272736285	4773.17295291119	4527.79704135024	4813.0002940726	5815.84840444322	7821.70615446884	5621.80564314003	3738.62342015411	6111.51157548285
TRIM66	911.450883773762	2300.58943008893	1881.37367983173	1945.41349230031	2228.46108325379	1693.59025759389	1039.85592341273	817.79567964426	1228.45014756101
RPL27A;SNORA3A;SNORA3B	10556.3008123381	11388.202540609	6501.24464042099	6434.53842224256	7443.7287765582	8137.99993327128	7149.9299644365	9372.01502042538	7563.74174195312
DENND2B	193.305776239756	68.9748758143843	132.272291407552	145.436527752632	121.33533310432	132.547815499906	105.676091422129	79.5080422589301	64.8029816376381
AKIP1	96.1262101830296	123.433903869914	157.624128364397	115.535686159926	121.333376006155	208.433286033048	196.440834712953	121.468949820006	183.670228086255
TMEM9B	2937.42319573765	746.406318772001	1463.44893520634	2492.09198333638	2259.80708519937	3122.77855554563	2770.10791747606	2680.08451133688	2315.02519778613
ZMYM3	1457.62053047567	1773.79233015743	1358.6738265134	1314.14997113668	1847.2764042998	2174.53365453513	1733.75193849389	902.986640720669	1851.25156381009
SCUBE2	0.925513906791507	19.531194589368	0.0421245041930867	2.09013841437831	10.1027455413117	18.0884149637351	132.530455545067	33.4709712352685	4.05529282706232
DENND5A	7481.39138945693	8628.8465630182	8320.16058495073	9245.36178717613	10555.8878659726	12732.2438555316	16882.6912745882	47130.6386425255	17904.7109895326
NONO	9450.56441851827	8103.99928680305	7881.0350098644	8331.45545967317	8762.19992820081	10821.7553823341	6511.1399642825	6004.77735318162	8154.93919795896
AP006259;DENND5A;TMEM41B;PRR13P2	5419.93788945426	5620.69387457195	5282.26570359862	9097.82923792964	8073.63493375623	3251.69316037924	8590.76090504641	27163.3095476205	7888.27347408298
RNF141	4552.68805247029	4210.42161579856	4879.06925990159	4105.3918944759	4583.32027438678	5293.03291824783	4109.80104683652	2931.26182172381	4914.70387353117
LYVE1;IRAG1	274.952927832622	376.12959561621	467.684506743618	561.111182530744	416.574672468505	1815.70571464371	2897.55060501822	1776.41826192187	2871.30626886128
ZNF143	1571.07352571498	1692.13675038529	1632.72267735381	1823.69625092092	1980.74334973528	1907.63830454447	2202.51400469653	2526.99469113235	1692.24305454826
WEE1;AC122179	1162.51669153471	533.573287073038	540.748558599323	650.887961506505	663.284991237311	964.214443064853	595.279394401123	1082.41627272725	821.783768429942
SWAP70	3337.33746771386	3892.60080561699	4742.55400156049	2875.85539714489	5109.08492764066	4926.24345065826	3230.96265365831	6845.92657787436	4366.16534653845
ITGB1BP2	83.6240970669744	142.893224587552	97.371573818204	100.066322063124	132.449672180713	52.6950426786159	82.5539935554058	42.0916255706799	46.0591122369798
SBF2;AC011092	6461.2311874077	8451.95164777534	10113.6773214288	8685.26206819671	11191.8686391144	6718.58623902973	9933.77936112084	13810.5868400053	9590.0962470086
ADM	67.2584197326229	88.4210888750776	200.974016744068	181.518152961221	136.499219012522	745.034353188934	2756.53567444319	24643.4175794464	2544.67260238545
AMPD3	2250.83907938159	3035.35723503003	4265.28934969897	2840.76514627082	2301.27252778481	3296.72467767661	2179.67675413478	4258.28421086369	3173.62404991214
GALNT18	11.5866636235953	3.87181238868149	8.43959051639111	0.022438120317124	7.07645298061349	17.3617386577518	9.26725487909867	19.7112569862579	3.24998744315194
CSNK2A3	630.805818473769	309.058751432464	286.798624192609	347.628064041942	378.153564306375	570.974156795085	510.107531747591	288.770926422294	499.766805474718
CTR9	2859.48911144533	2963.43392900112	2925.75614035348	3033.64869546387	2566.17790614605	4718.26652127217	2874.7244641055	2309.90365217615	3560.64075548779
EIF4G2;SNORD97	22275.9821708518	17954.5733351247	17512.2167507238	18497.9513032705	18908.5979276821	29099.8672010837	25906.3850825253	23607.1725067947	24826.9993479173
ZBED5	4616.15851159795	5281.52242238221	4894.92416543951	1958.86492393162	3652.10018898911	2217.36246470101	2260.01382379988	3038.74640115492	2277.46631559048
USP47;H3P33	22105.7944613216	16588.9967944724	18000.016972766	20968.3917896489	18845.9101785754	10961.0255815352	15263.7026236164	15060.9181736418	16629.4215713416
TAF1	6874.6841726936	9515.26449430627	8742.34245671652	8715.16966783959	8089.8197910653	5070.7660007207	5690.70760520381	6185.98901992772	4666.00291567674
DKK3	217.26109622181	506.413057527351	418.994163029482	391.962341436341	188.077425930427	244.403745860071	159.709582994334	45.3598182955059	177.72728187933
MICAL2	4144.01562395596	5936.57818037914	6850.38879256289	8375.78375607169	7312.27859968761	12116.9507045032	6071.12954685916	6705.37459561541	8412.92129328957
FAR1	19997.2272255648	17389.8798547767	14152.6451109703	16203.8942129269	22409.0214567731	11786.8308401712	13573.6316043349	15876.747598402	13479.634469597
ARNTL;RN7SKP151	34725.4430723795	24368.3702586728	34228.6673059452	35332.068595294	26019.674462736	9575.28903204323	19756.0650120675	32678.3978605202	11929.8537633564
BTBD10	2273.92843696574	1998.28433519814	3465.34798694893	2681.90499785124	2109.16178239424	1489.55419118316	1768.25066987693	1776.18899295965	2309.20404019365
SPON1	431.685948471526	484.0113402147	702.571887380484	637.461379291228	585.427442105544	163.778333962792	135.639977105112	180.082106336689	152.035492232829
SPON1-AS1;RRAS2	1220.17610882089	796.005772679028	635.987552393128	988.173527259993	814.950667913511	619.435025354746	587.144312628368	496.189907987412	785.173305689782
CALCB;CALCP	61.517716078562	72.8923828963116	77.2415085672179	82.5130991476959	72.8004192465984	6.62886240727124	1.30897413069474	10.1666359161901	24.2811052500821
CALCA	6.68456138343358	27.2364506880563	32.718166507735	15.487865091312	15.1722523640359	1.97406513561302	0.0592773023587205	0.154861445938636	7.08486656692382
SOX6;MIR6073	175.012138417309	128.286099905143	115.369401536745	153.69044640182	141.555302299265	90.8265403078435	192.915582719931	158.54034722493	151.202337916559
C11orf58	10920.6968327696	8802.81911762125	8425.98340770108	9209.26608268594	10498.2580733492	6948.50678826347	6492.6700574299	4985.48130793285	6234.51275212836
COPB1;AC018523;PSMA1	18066.5393784167	16205.0907985522	15009.7196175697	14431.7736474472	18745.8064089631	11724.5467196669	12174.2196048939	13013.7524261107	12279.3789098103
PDE3B	79139.9007545442	47399.3720045962	55037.0034809648	60352.2237757081	68150.2167800485	7109.67783761684	22861.6232719659	35198.3880371698	13957.0750708817
CYP2R1	1685.47255987615	3353.20820973336	3836.7196465622	1483.33358781539	1732.02449510772	646.7216512323	920.236547748686	595.687814765051	910.720942886124
PLEKHA7	57.647411690673	46.6168068356099	59.3179877850642	82.539242071955	280.021821198392	106.93765821335	121.711560959556	106.632495118724	60.5117054292524
RPS13;SNORD14B	13794.627357355	11290.0137747448	9543.37711328976	9195.86513897117	9948.22426801122	10690.8255199051	6681.18372490003	7270.39842738248	7689.32527384966
PIK3C2A	8078.49761520441	7053.33114913548	8651.33599905418	8620.2679096016	7507.42639828104	4378.49869181121	5471.31731341907	8603.28748711831	5736.4447796578
NUCB2	2181.7147979542	1434.58597959578	659.290297950046	625.130320721746	1408.46095259959	1766.3641499124	906.603006511074	1026.59639674672	815.72287871556
NCR3LG1	896.105144688847	900.977861221495	992.534674849252	1207.8710808346	821.019017706666	477.2997233595	821.485139399358	1218.96701665444	596.188438629762
OGT	51687.2074503877	61452.634741149	41762.6565099522	39029.0048702552	53348.7121996392	34679.2279631235	37314.1253013976	20999.4286790952	22884.3089634642
SAAL1	647.094856734818	474.288973013534	593.619170749022	549.799026903159	670.356576742466	430.520338832294	390.601264645237	284.238151324559	274.991164828045
KCNC1	138.407365766532	272.136460494719	406.26247100056	268.198340938235	341.747154069213	195.914597090594	338.683408416387	176.079743848667	114.310785701761
SERGEF;AC055860;TPH1	2132.58997850216	2328.75774808816	2451.70323232229	2347.70243856361	2278.01150806546	1548.64327393897	1917.49769280502	1087.36101473896	1588.95810723081
SAA1;RNA5SP334	3.8134058047381	7.76929374263717	5.32726714023581	23.6216375649392	2.0333619611395	0.509425936835404	5.56765034022178	1.56486251664446	1.66965911342843
HPS5	1287.42718196278	1709.6438090591	1423.21020619605	1655.55691801687	1456.99820591745	1673.84239723954	2473.64218824877	2322.48405804592	2417.62871721953
GTF2H1	690.31990634722	1248.95068514012	1095.17129839873	1013.97270235991	1174.8964038401	1625.64906164314	1264.99292031157	852.3950893565	1236.97967099211
LDHA	9159.21770994232	10186.8694807688	7659.89901170593	9657.96362780511	9844.07698809772	14016.5030126014	10977.1780208174	43246.6332962142	12909.7077400172
TMEM86A	539.384296365944	741.600366260697	605.263293431352	537.426198636182	661.258778517079	267.113493655206	233.337637779547	399.023923523736	334.897471172547
IGSF22	78.8404853927584	107.910595231137	43.4456865900919	57.7859572607617	102.113274231792	27.1685161989953	13.8407155632553	0.411359579601545	21.44416786788
LDHAL6A	35.5428439579045	102.117594633236	45.5261295177352	42.309957296709	44.4939090009616	30.1623159488206	25.3266881511346	21.8789164522069	36.8184678571729
TSG101;YWHABP2;AC027544	6057.45963452199	5287.34056439548	3908.79542969287	4025.97124751033	4260.78261235794	2671.40848560753	3302.20351195681	11345.6468784542	3070.12334482866
UEVLD	563.429089983842	551.080369146455	643.340379706428	619.932335032829	588.461862967951	901.910161658108	812.292398161314	471.865141700206	882.515636602738
SPTY2D1OS	23.9873510452821	7.73267297963129	80.3703938573615	100.001061925655	83.9103848235743	73.441923231924	25.4689707343742	54.9382785482984	93.2962851209077
SPTY2D1	4173.89283389085	2407.46799627426	2941.63932008214	3323.5000264332	2689.53300884539	3872.29032468566	3568.6716467901	3203.60799259637	5339.36089757774
ZDHHC13	3853.67478033924	3740.97643717056	4803.92221152135	3579.3265874499	3843.19612068252	2116.63224312889	2573.60432396261	2367.21106403587	2273.21165038036
E2F8	90.5792590230256	10.6553317380693	26.4750845877816	11.3858629416665	13.1573186045378	246.203590765379	32.3980146902284	66.8031274022466	141.002374909604
HTATIP2	848.056932851405	569.53806775163	690.974415178041	667.390475376583	790.678584237821	1673.90281657	1910.72439415411	1689.83174609659	2762.874690237
PRMT3	870.127299296693	1400.57312850441	1221.09012706778	1071.74111432277	1270.95205375697	853.199149103322	818.03569368435	631.681444256234	777.384228858445
ANO5	71.0976916635442	231.34156684019	134.422692043006	72.2483214938123	376.094306729105	256.664129353173	484.78866808817	242.655244755731	638.368528428599
FANCF	1032.66951563536	822.254608809842	953.366068527934	630.270398561043	738.10787070386	510.528224867297	554.89454140144	206.757317563264	665.620294632902
GAS2	83.652702247044	116.665366535161	47.6730230498754	110.340782992977	36.4133691593961	101.272071577135	59.7612622288042	30.7696987381139	48.6152545485061
SVIP	1409.56662841225	1461.80406537489	1064.51294580452	1301.75491383996	921.120792911755	894.66269144637	518.236394379501	720.616838110988	256.084724531458
LGR4	68.2243525127631	209.018991217673	117.464108237234	172.229219785671	44.5041560238502	24.1782776344865	134.322972522699	209.254713839511	48.5122343797064
LIN7C	2257.58992851642	1887.48493584687	1783.00242682405	3229.60408452749	2391.25338777568	3905.38476836245	3461.75120759206	2292.58184531198	3289.81842442859
BDNF	3.80622554909895	14.5932558769768	4.28951274239343	16.4777012050521	16.1689262534017	5.15510797170954	28.3518120474368	0.379298073322564	16.3005178533546
KIF18A	174.094242728457	92.3223522586048	88.9120759281102	87.6940047181257	89.9931357604257	177.113493556715	40.4319533286037	115.459602684312	169.269120758607
METTL15	1195.14467804049	1116.75227094143	1013.71626579487	1233.67188872561	1039.41466960168	526.918986893575	529.678631070579	595.304377197943	484.328422365012
CHIC1	1267.24527646591	2093.594149293	311.187007333127	1135.69947109294	1846.25911345415	504.228299581297	588.256311171563	337.807391839987	833.9555626288
ARL14EP	3184.48937342694	2146.98835093679	3055.89660600801	2704.60706203615	2956.45825264752	1630.91467628162	1954.25582342299	1597.34441811164	983.988016209845
EIF3M	6180.52883584188	5315.52398826899	3068.66037031371	4622.17284843831	5254.68978037393	5335.47915609701	5201.2171506757	3711.04647039816	3792.92264217546
PIN4	28.7864490948845	252.813180536483	40.2897319371519	109.339567031902	99.0906396897823	159.176801023909	175.640520650961	83.9939314914304	81.8799143216673
CCDC73	84.5898262490283	131.22657648315	67.7742126742222	96.9705000324557	148.620824942738	20.9388969378915	51.5594915986858	41.6854914367821	30.6932596259585
PRRG4	487.48828739216	320.718441346143	354.508439029642	432.202959891133	578.340567204417	1379.2466855922	1433.94457289229	1436.0708067074	2363.95010672888
DNAJC24	982.643276208367	990.398659628745	1096.22522187121	1193.43730826826	834.164245938009	577.017613558846	597.417332468569	422.674296062505	545.023742768266
IMMP1L	2542.21222242886	2008.98404681525	2496.13269184854	1952.64693250092	1942.32887413816	649.625390531294	755.931047923592	548.000344997728	537.277496348664
ELP4	2082.6024079095	2126.59790072721	1490.96114241098	2108.39187782326	2336.65043690758	1724.76682122656	2141.53099152921	1260.31675291672	1598.32300908518
PAX6	0	6.8141342780509	3.20374132691147	15.3786462522386	0.00719769379231883	0	16.7988389727508	8.41417612634422	0
PAUPAR;AL035078;RCN1	833.644272013956	470.395542152891	570.360329478616	377.564225643708	1005.01819174114	1081.19711723352	1487.81032600915	810.613519835474	1549.7505983067
C11orf91;AL049629;CD59	1860.49323142871	1570.63519788404	1969.1935152163	1932.00543407046	2028.26675130614	1939.30844239832	1809.58965244666	1402.99544413379	1930.69111375109
FBXO3	10175.5311222294	7366.2881080161	10457.573412789	10226.3170071091	8446.74009244133	6224.86046993453	5041.61776030604	5515.82349021456	5853.5137451906
QSER1	1475.89150836122	1731.02623511995	2015.70848631071	1074.85206220949	1344.76848954752	4268.65788554512	1828.03230940996	887.226559347428	1449.58524638534
DEPDC7	7.64794636589948	29.1858435065767	41.1245933754315	6.22731646290471	14.1623821301112	38.1337140339277	0.159200734250614	23.112809740006	30.8480847664954
TCP11L1	769.190483702186	778.516532580555	803.132065082514	765.3817046799	890.777471271108	1002.59015010858	1104.05455725064	680.764052116602	807.242134770779
RPS4X;ERCC6L	37252.2557600082	49842.8743145621	27342.343713413	29406.1054643229	24949.9325026838	26357.0418765903	21356.5232149443	14200.5837515986	14521.7712761473
CSTF3	2438.32136057068	4565.20013790507	4919.24075958989	2934.64591018922	3715.7965165888	1766.03915595147	1702.67991543836	944.698027392379	1429.18646905733
HIPK3	18360.7451645783	16540.401326206	15889.0427579533	20079.2377422565	23257.3352938437	22561.2420956125	18901.2927947326	15897.3358604484	21098.1206670217
LMO2	1606.64072628118	2196.58259068982	1513.17726888827	2199.1573678001	2312.38325360169	5316.88229377588	7300.19968401534	3076.92565398498	4127.79673581918
CAT	3782.53727427341	2963.42161125167	2588.24872118428	3556.62261782132	4280.99439820578	6684.10922160023	3864.01158754255	4026.8417564153	6803.56698034719
CITED1;AL133500;HDAC8	1419.14732971072	1622.15329430016	1664.46650937355	1894.86804852265	2247.66987839449	1419.99986866001	1306.31144880624	908.519699312676	1012.25892736464
CAPRIN1	12540.8066989702	12193.9100033653	11516.7993924365	12367.7254293749	13049.2666583116	15867.6519513752	16517.179667817	13145.1495964109	14316.8160387514
NAT10	2310.46524810125	2854.58369668939	2450.66058697597	2542.65816442535	2583.36318242486	2834.47487518731	2148.52549369296	1475.1676855781	1900.72201020529
ABTB2	199.973754542257	232.289565495138	286.726419092734	211.468816767119	244.686156873253	355.841587870179	1842.67533550299	1208.10413654813	1278.87760961139
APIP	489.398281650157	561.78745706063	412.702854567164	324.952088021148	671.360753071459	352.731517009785	467.599856471347	364.947941029257	541.700599244026
PDHX	652.835082381269	801.844930524743	825.349176557576	725.157324132641	1013.11608143802	1136.8155260031	1073.14125109906	917.128720569104	1344.70141613677
TRIM44	7871.76404383424	9530.81160030035	8775.15161209835	7281.39735699795	10504.3216792595	9470.88145950063	10820.6576739345	5713.66710813516	8578.64424016831
CD44;AL133330	46369.1682476483	41380.183222004	39660.1248428765	51015.0403129334	39538.0908510361	68989.0743863343	66064.1432455175	39069.058896567	34914.2103799303
SLC1A2	253.864665462177	187.579298079121	127.028921756063	172.272236541651	224.460565835744	132.632844165399	101.294016077949	467.020004025545	147.671208609178
LDLRAD3;PRR5L	2458.5494430218	2563.97218546289	2077.14960080417	3016.09381060756	1679.44736176622	5761.69791942532	4738.26759448941	3797.59653603127	5300.81450227436
COMMD9	2565.26891273707	2516.33766792783	2699.31322534743	2449.82825306788	2908.93487074245	3398.26276147058	2764.39101444825	2080.65486320278	3440.23538918968
TRAF6	4970.97680200139	2723.34561734432	4231.47671268974	3211.08148556496	3031.28595681674	3046.32248902849	4883.00447649162	5426.22141071475	5368.32838371815
RAG1	74.1063092034712	49.5779226984461	19.1156074740825	49.5020238676033	19.2240894122175	60.4554800906959	22.0099890289916	47.6437200208273	65.8917498175124
IFTAP	16.3046305454835	36.9414244975961	18.0444477271196	15.5071015415361	72.7636067683839	50.5512176553033	95.161069224832	66.2674190371228	34.0169937100321
ACCS;EXT2	2505.62645879584	3367.74881676471	3601.91775222412	5074.96887028739	4435.6952649198	4883.22086221692	4788.74086092231	1922.2964510211	4819.89306661542
API5;Y_RNA	3969.06745304361	3092.68866830713	3279.19146800595	4763.45654412586	2958.48711256405	3140.55385524939	3086.04227019648	2092.16749019658	3106.17653465562
TTC17;AC087276	7811.189658798	8291.58277402159	9292.57127693147	7996.22212246534	10263.6802720887	7974.25379859305	8239.05354367195	7421.68957427457	6916.18655548039
AC068205;HSD17B12	1873.95874263159	1774.7521441184	1867.61481107641	1653.50908929775	1853.34798647049	1510.80578635941	1731.49221031392	2062.89321935864	2038.33806587258
ALKBH3;SEC14L1P1	1198.00041365072	1959.4417514452	1016.92508105986	2034.09958677578	1528.78576164253	604.952339135896	575.69427919183	563.922430369103	1001.38820568907
AC087521;C11orf96	15.3424657540166	38.8921228582756	33.8526125779879	29.9184338540425	36.3959863717812	25.7496741628585	29.9785338571194	97.9522944019662	16.0420501604475
CD82	9905.31661769794	9661.99764793777	16706.919658313	20523.7723379267	9581.20018771682	7341.23584268654	14818.1494739262	115893.72281046	44589.0183766395
TSPAN18	191.279615282571	1106.13350342142	206.423134337801	324.959140787659	1102.07248432362	904.057680315402	161.07072832976	157.79200058093	578.446253003614
TP53I11	1245.13853442858	1009.82761661992	955.535287330158	1521.44772460029	1321.50702448293	1183.08831178618	1508.66840314266	2489.48263945172	2868.82669113246
PRDM11	805.734737890185	832.952097298962	702.624073552223	787.038857991184	772.482268377527	702.702701671064	515.877187469279	252.83023243476	534.791011392299
SLC35C1	437.458476791827	563.722828689427	656.020118097699	580.733961291512	501.509376047702	1322.00988348484	1199.46572395781	425.915511696558	1375.48400307529
CRY2	5710.33883212502	4038.37725511353	4454.79136728865	5824.89090141937	5979.64681644257	8350.37419859701	7354.46208475836	11914.8536710334	7690.14976373427
MAPK8IP1	177.863876199668	186.605312953098	243.341363311172	240.324971900495	141.562706665008	291.968501934456	156.413296472364	398.769036494778	219.472688414006
C11orf94	88.4339658149393	97.1813473506886	87.8620728943096	152.636372022531	141.547885139945	138.476623693655	125.248709471267	162.602119732735	76.7411904276068
PEX16	1509.54824248394	1523.99513973695	1542.76679724692	1560.66339614897	1346.79013181673	1496.52242874959	1317.91017086208	1924.36285242849	1512.90178392646
LARGE2	172.091642623717	235.219680806692	157.697444704011	249.605090238529	180.990546314876	314.870347108861	67.9758667763446	53.9636350449077	145.212965993621
PHF21A	11336.034364284	11842.061921775	13531.4832681582	14712.3233855197	15088.6547450338	10303.8274935157	11814.6724875006	22319.0422824834	14738.844393798
ARHGAP1	5283.43202702302	5208.60914302518	3892.92840397597	4893.45380696317	5220.31263728176	6608.06415975563	5241.48890668063	3850.97396109351	5107.7087988801
ZNF408	609.617090945134	440.280142536664	354.517016610346	517.808829395745	429.721264258674	424.615744949032	685.861505067911	537.86239083316	686.041794072719
F2	3.86282882756213	0	0.0234427773059398	0.0128742753941982	8.06461630376585	10.3969190437426	6.94078240392291	0.317093465143649	13.8318399093525
CKAP5	3337.36003743169	3178.23032784955	2886.62019731228	2770.62973968666	3527.7280821316	5025.85050981567	3947.77347150975	2582.39394091297	3910.02233665146
DGKZ;MIR4688	7691.96188209028	8742.56433604153	9564.5096919467	10973.1122048503	7092.8788320179	8641.01401018906	6844.32910990981	8610.95342911858	8534.24268136647
MDK	82.6858267293651	135.145143870221	80.4269299252119	72.2173113318103	41.4681051666594	57.7453991128704	297.493636678302	527.575509206558	80.0852440885612
CHRM4	93.2825921207475	99.1558232629335	65.6302509880275	45.4177698725535	81.8983857216924	69.5198858590843	135.591817304814	247.01165118136	97.2743036635885
AMBRA1	4869.00824456949	5506.01787637789	5571.10275727697	6260.18250993388	4981.69719532435	3368.45205865275	4895.63087297604	5524.1900933195	4461.01882881029
ATG13	6689.14979583324	4851.89249921439	5765.80386644397	5404.052805287	6072.67095970634	6180.28609162058	5896.38469066962	5397.66302625191	5823.60065653576
HARBI1	173.09729670466	114.676649191497	141.785434738342	140.282542246317	94.0410379448932	265.133599007549	236.747988727087	292.62198779372	308.427694486807
C11orf49	1735.49399730568	1956.51059803354	2414.62681428933	1297.65635752155	1749.20668386652	815.340564011466	929.496410116634	1068.08342817509	801.25803258887
ARFGAP2;AC090589	7244.87165789914	8137.05224630496	8419.60333138933	8291.21935016497	6695.51460839275	7108.87695774005	7218.75457879442	3571.4510685795	6778.72211232763
PACSIN3	8.62717636336941	25.3217433311388	6.40217068396925	11.3571449950519	14.1548258959587	11.6212566157669	21.5926341247548	4.73931505985458	8.46197106179379
DDB2	1383.56886376144	2541.64343032788	1766.04171936344	1533.85980006192	1774.48332603144	1502.1370040583	1996.67375370571	868.292123263578	1018.19812961868
ACP2	564.3815729135	820.330648390098	805.213553313235	494.11225569556	608.685817276639	1299.88700059751	1950.71132395523	729.973171692345	1242.9437906542
NR1H3	76.895974665375	90.3817129649251	107.921714949985	112.425537810427	107.175287381927	266.187071734291	201.057535454032	127.253379243621	169.092553490099
MADD	18425.1742916053	16842.6801265519	17761.9218946528	20416.5298074269	13345.5273864058	10998.8867015624	12596.9794355175	12386.5849458196	9084.30809295362
MYBPC3	91.301041920311	219.683914998351	73.0860409886504	209.371343570596	203.224067743062	320.238596910119	935.216839160385	1527.19370161859	651.714152524241
SPI1;AC090559	11452.3670784385	12747.9036185279	12331.5829613648	17573.7076929255	21051.1079873124	17147.2880858067	36691.4776672282	55110.6507065697	24856.8206029022
RLIM;PABPC1P3	9894.78061442875	12719.766619058	7176.32765086101	7615.59970726546	5489.27713031254	3597.91292977367	5053.12564088684	9568.96897296303	5803.93947706807
SLC39A13	1314.36531387618	1183.8100612417	1653.83119443831	1356.42506861778	944.376528711686	1027.85578487618	1163.83435288933	803.270706196428	1072.98207651089
PSMC3	1535.54013208952	1206.17247433173	1122.69730384048	1036.67298420083	981.784534687494	1852.96453849349	1687.81229737709	1554.23315887631	1690.60247875114
AGBL2	88.45680115484	111.791759754129	37.1101041109399	117.564248385831	76.8475833860471	77.6102084562423	71.1914210442634	43.5814142464189	54.6208680016435
FNBP4;Y_RNA	8576.53761428639	9935.1301018172	10747.5112212618	10319.157962271	10575.1030158059	6102.69857442153	6974.09932570052	8419.03344598495	6470.26087165293
NUP160;RNA5SP340	3760.39675652011	4813.03212060472	4734.1094158433	4807.83254485238	4227.41511573156	3161.7722357011	3339.93805252055	2037.42763710063	3269.35154367095
RAPSN	68.2168909691473	123.421479843626	233.76362084266	137.199093442869	185.025418659077	29.4390522440146	46.9077021606875	24.6971523874317	16.947909963619
CELF1	12670.5857402271	14187.3431164243	16257.2517088155	18687.7327184277	19392.9091724333	14512.732428191	21288.6898815238	16488.2565655306	17064.1844452532
NDUFS3;PTPMT1	2172.03563434363	1992.47190883461	1589.35210219987	1988.7355520704	1617.76615390032	2202.61500797232	1453.48256797899	907.320908610337	2265.66455338157
KBTBD4	1433.61698089179	1217.83939290714	1028.52992624043	1048.016059645	940.329535099602	794.041867462846	850.272811299044	929.933100016011	1247.35598453715
FAM180B	15.3499659787564	37.9343465644389	42.24189592771	28.8760610861812	4.05969059400123	13.5168299131711	44.3285365984558	11.8548541492332	4.08323351635786
C1QTNF4	30.7970791523177	36.9734418030634	0.0624293793315349	20.6379116425121	23.2553553013591	3.09480397935282	15.926168223096	7.40897030932348	12.8866727816207
MTCH2	1604.74056692153	1507.46977126261	1229.5913155029	1565.82254928839	1744.14571277936	2343.07206170628	1582.1622117862	1427.52400946891	2034.06312342714
TNKS1BP1	642.276050493915	756.176748308323	748.084946886413	539.492161831139	552.06616906177	672.078878974115	753.739408484387	1116.81983758486	637.20615308244
SSRP1	3367.16404428223	3454.26431588459	2575.54529834953	3131.64903009863	3667.25973210947	5388.42778499991	3819.10639672257	2689.05141073919	3628.93583618523
NEXMIF	127.862661435886	152.593674435258	247.501668181442	132.04372275628	81.9114658784003	40.3509566780839	26.5617740775317	50.3290357774001	56.4778568989008
PTPRJ;PTPRJ-AS1;MIR3161	27954.5618535868	27117.0155214095	26751.8878422462	35678.6475273153	29685.9213422912	27727.688579468	36747.8213972918	52694.7587361195	32408.6817501389
SERPING1	113.444993869056	45.6413389650412	122.750946697821	118.629176645758	221.407900781699	1126.02893092912	12203.647998688	7722.63954288958	3358.85372992599
PRG2;AP000781;SLC43A3	1568.18467885982	1813.63023706714	1649.6582314786	1814.41735848093	2294.18099196305	3515.11500520787	4463.66851986373	7324.31808841239	3081.25050757693
SMTNL1	216.283757401638	319.738955857875	677.164987656059	618.888038684908	758.312213181798	298.250452764521	1668.24380951905	1783.16710189573	2392.19676925
RTN4RL2	34.5731909843193	29.1241329740308	90.9361248110152	96.9184086686595	60.6677387153639	23.7187175119141	10.4238979316251	15.8038208007832	6.69262874323499
SLC43A1	525.934498621851	484.987424252762	610.528260269837	620.953504474864	419.613680864416	477.086083720615	403.282386551902	305.912598793579	388.679173079665
TIMM10;UBE2L6	3296.97799687845	2998.41928774249	2523.69301001405	2694.29907203418	3879.58693631427	7351.61199664901	21934.3574620917	22017.9771192418	15236.0037565715
OR5B21	0	11.6966375808493	12.615188873443	4.14347236635726	4.05075252659087	22.0677005071247	10.4633442840082	17.3550189390246	20.5392567711179
LPXN	18632.8311751204	23207.89243649	26846.0260553713	28067.1872054792	20742.7380278207	10860.0461012692	9810.77522873034	6774.57924681246	6417.23535071354
ZFP91-CNTF;ZFP91;CNTF	9840.92594715018	9409.31356391782	8786.8002769152	9367.08296562037	9444.6936480445	8842.98849492052	9887.83958104102	13868.3201753054	9214.18546621498
GLYATL1;GLYATL1P4	41.3797457198096	33.0522440471326	37.0030249008006	19.6223612779875	14.1674054517786	28.4600935053623	9.24056080418983	4.716010344702	0
ZDHHC15	51.9132061431708	68.0505556301904	37.0813504367105	62.91243361747	52.57912651695	24.596305805747	45.7097627541599	27.3924190246037	8.35340555488693
GLYATL1B	5.71461063203413	51.558905887065	23.312178976352	30.9459933197207	39.4259213252461	16.4911990562378	19.4515931415131	10.361595127066	12.7635905501238
AP000662;CLP1	892.295978347864	680.351464755645	598.932166491758	625.101784006238	680.472429413199	593.896101146677	558.503703087736	1162.8435250991	808.148167898155
YPEL4	69.2462529569732	48.5852271651374	66.6418187592501	44.3728780379358	53.5906444538105	31.9309712022032	50.559930966201	74.448034583371	42.6536554851897
ZDHHC5	4970.95175425304	3336.63841093218	3781.81358061369	4843.93229242899	4898.78086496613	6693.41991193215	7402.64782886537	7460.55312110733	7583.42924751357
MED19	400.969274013212	183.665995800708	326.964387849285	307.392726734652	358.937688959358	327.536739077906	457.119687383379	242.503258234575	260.472830082533
AP001931;TMX2;CTNND1;SELENOH	6972.73742781498	10567.8546087489	15504.86168444	10640.9964270764	14549.7344318159	10176.1179420679	8656.13387769733	5147.13679138561	9184.37252461585
BTBD18	852.832170885539	1093.43490183336	1199.89853136928	963.427826871817	778.554287625598	234.21010353514	287.231632923832	347.165278764761	233.149392840703
FAM111B	579.843245363582	494.740517289434	229.672667386848	237.27494697598	284.126405900117	423.756901838264	146.030765254869	94.2723688323253	150.247057777604
FAM111A	1550.85779395756	3677.84514699176	2112.07013421853	2831.46501545624	2006.02999127531	4946.82735044757	5434.45305024892	3673.61052718226	4811.28904421875
DTX4	2019.11464817983	3394.01617082887	1853.91185802197	1968.13352329543	4670.25404079321	2219.11268965735	8281.26912218734	4966.46192925136	3387.0979573754
MPEG1;AP002358	11210.0776316632	10098.3993180444	3920.49582557396	14542.1261028327	26485.7546482415	23408.3948482477	65325.3298340063	45435.1694205528	57373.3761825095
OSBP	5575.7133878937	5555.5812700999	5686.44951939016	6957.4764292375	5788.5538599931	6028.0222131732	5212.8538445479	8917.69834344155	6849.59416024939
PATL1	4576.75415122724	2927.45729647992	2225.3237330747	3595.82166322225	4429.62619256482	6495.84983603334	10821.8918194725	17963.513141655	6167.73308509154
STX3;OR10Y1P	1332.59999981934	1920.54035835939	1550.21223286665	2996.47617879454	2278.0072418275	3097.8293175969	2447.3933147171	5614.6960010389	4217.59603838274
MRPL16	1245.14317701934	1002.05419948734	1488.76119292902	1056.26918893791	1007.06112610852	1364.4435843506	1425.7636635819	957.498807944709	941.329402290231
CBLIF	0	12.7145983963798	0.0324804374621874	3.10454065643873	4.04520264831905	7.2198965273993	12.7003096415539	19.9648608038971	22.3353596659789
TCN1	714.62398084181	117.569620858712	84.7358375610163	106.286349654812	170.884663275463	470.043138204476	50.7946128921756	276.797719616924	274.219403908456
MS4A3	951.098504912996	166.163905346381	134.468488835704	404.344703033352	204.254987099746	525.0885243216	43.9019085544956	375.798473705276	112.567315263134
MS4A6A	5334.36895522443	4554.47235777929	5144.70259113773	6216.87259360448	9957.30314304631	9837.60221736937	9644.1612767238	5663.16559605959	6994.76724892924
MS4A4A	89.3745221419167	162.30789788211	165.078609692028	148.548924780389	283.0884874607	843.83964315245	3452.1126057218	681.07822644877	1678.64731251469
MS4A4E;MIR6503	353.773617321596	511.203932873623	808.452697268286	757.145825873723	2633.86433327684	977.692977410702	1040.99701424433	1068.39844378638	1585.67188550558
MS4A6E;MS4A7;MS4A14	2363.32082937747	3631.1473296231	1687.81065531283	3807.28209961334	7834.98758864022	6145.35857582644	11526.9038678427	2425.46380082672	2561.78545231035
MS4A1	1627.79465438492	1497.73473606515	2855.8481451506	1296.62835576191	2553.02143205457	2816.94833861095	1168.60122404325	1606.09437174157	1171.0924006993
AP000777;PTGDR2	164.421733130531	200.241105443898	188.315430653337	101.114595531782	100.10875826548	137.40247155505	82.7821544748753	106.579346288619	51.9511457725505
CCDC86	420.192788502848	198.244373037384	250.823427089123	367.213026583652	499.471285847904	820.353694464423	757.137651879446	546.672537564888	699.637870885534
PRPF19	3816.17043914091	4112.25899155905	3992.37015273916	4407.61120703798	4587.36257363704	4854.61581909084	3626.06396673305	1881.8730807438	3656.31417895009
TMEM109	3426.80965129877	2184.90023613148	2088.7978901374	2593.20016084634	2446.86612669622	3366.01561619333	3540.98523475922	2030.23583251244	3118.97004179291
ABCB7	3663.31327561837	3157.81604337455	3220.98262731815	3121.33522142703	3232.49074035665	1802.3002404066	1469.53724251413	1152.21193909469	1879.47539670029
TMEM132A	294.214114252262	323.659189041648	486.643805681459	147.543709661973	230.538055460639	323.631841735494	1377.49118293535	1559.38340008433	1125.93645907388
SLC15A3	2428.7217069362	2948.85272669181	2810.42860327967	3306.99117765879	3195.07699452009	6950.81563840224	9665.00328671466	22752.5098870864	9672.04522352366
CD6	23357.6311787651	27765.3010672855	40139.3811706222	27254.3828242233	23673.9207516266	3867.26969910069	8413.52505561173	4862.89354767137	5679.22595664415
CD5	11576.4297611917	10546.4764410979	12634.1588423579	11605.4392836484	8082.74821103993	3276.71720512598	5927.18006620952	2899.46745251071	3229.95405015486
CD5;VPS37C	4628.61948116984	5781.06954140495	7101.15383852319	7350.47903704899	6342.63602738675	2032.19105793133	4912.5936705658	2832.90427743843	1780.1679423816
TMEM216	218.271407548422	225.500516019565	156.635075778227	198.048025489452	153.693561404828	368.088125389806	296.464518247832	233.868596871106	368.244591716754
DDB1	7647.74186485137	8077.76172678128	7754.05086698067	8205.60762055434	8035.21897549488	10312.6379110506	7040.75453269591	3868.47904905992	8260.90320028732
TKFC;AP003108	844.176215245257	1005.95236213865	915.307500850316	1073.79104250302	1147.59589177112	1302.1620448677	903.13266509527	666.465142800151	1292.6062075513
CYB561A3	1919.13640688061	2391.94326961184	2126.86258806195	2088.79719685237	1994.90440352814	3202.46429555582	2049.77515295165	1429.12785505192	2682.47787771637
TMEM138	1972.98247274773	2430.82186159507	2034.81164773146	2305.40449599757	1811.89767999038	1233.99414816916	1595.84996028156	1518.02768625464	1390.7405661331
CPSF7;AP003108	6892.016919401	6028.91455410059	6250.43507255424	6726.43040252681	6048.40771060434	6428.92714845023	5919.42154482121	8762.05820344319	6383.12572516856
AP003108;SDHAF2;PPP1R32	2143.16091926569	3083.97067357603	3093.96306826875	2245.59250989481	1787.63485675676	2183.69613190497	2995.27370003397	3553.35725963501	2305.62276890259
FADS3;MIR6746	775.944229687786	402.353329317321	853.874582087663	710.701195111182	530.834181695154	472.739641670466	285.103930703892	800.875398593851	471.522498626529
DAGLA	221.110469823953	286.709591490968	367.161577557437	220.769471478893	552.040770765628	790.338618223017	563.018933758135	609.837977724005	438.98950594963
MYRF	417.291779931742	263.369545794692	629.501560727642	262.030320381269	411.517896850692	321.712923451471	327.613153820731	1143.43865215572	515.077371861495
TMEM258;MIR611	1318.22996233343	991.365436753798	1067.67181264338	930.431010899864	1200.17498588875	1907.87279553651	1278.86165808069	1538.32187357229	1664.99176674013
FEN1;FADS2	1672.09818970567	1075.93006451873	1020.06081745628	808.721498492743	882.697355488651	2303.34113224755	1335.17985647783	1364.10458383532	2173.3547154036
FADS1;MIR1908	1450.92487091443	938.875564507387	1473.94562934948	1031.51355602415	802.82310291304	1492.47954931559	1109.97650926682	1497.86113996879	1637.69414824144
BEST1	1478.80005805943	1103.1376198284	619.083368352302	2494.08263504172	481.299892821928	1074.64585496661	2823.10051898387	11784.7748935377	2296.120709967
FTH1	28148.8037100107	15122.328672229	18202.1496711437	31222.549372571	30992.256168376	39227.3867408601	56184.5848088323	160921.410373827	47091.0737769773
UPRT	778.837145166313	537.469228352387	659.214804442398	737.510719939488	369.06336768711	343.690250002144	814.404744626607	438.512738978183	574.939535730377
INCENP	1030.72207205724	1013.72622743975	977.732663640223	1089.26499150909	1026.26832877157	1305.36654718593	1514.25916838654	852.430894490822	1589.02713171726
ASRGL1	275.955814751539	359.646751234912	219.059121411433	230.035017212571	177.962644967393	575.573247714494	272.376107218347	128.928594714577	335.727255113511
PLAAT4	2830.69091046343	2155.75909084275	2006.23431268514	1459.60028361247	1444.87150221371	2112.38602742313	4450.78973196267	3054.82686848216	1924.55706538982
PLAAT2	16.3350281633174	6.77163556065998	25.3496078284815	12.3992420806837	29.3075711818799	136.407829075509	20.8719922603861	9.29961548704411	38.3441182876019
SLC3A2	2852.78746597812	1635.74746007362	2192.47257882064	2210.51531949365	2345.75359907038	4524.438964301	5041.65866668273	9249.13773386958	7058.92234738136
PLAAT3	502.876514389627	427.648759442521	398.934970747039	446.640874298903	387.255542799831	463.787429096923	494.083808341181	339.207378454022	819.465198081001
ATL3	5633.42703045238	4371.76071358647	3958.52880800165	5495.83926097241	4551.97843264985	3986.96382876059	3551.35268688446	1403.32520395464	3865.67784570568
RTN3	5102.66414772023	2660.15637942712	4659.00167072794	6464.40806512335	6218.26385545244	6375.48892278165	6792.56089597059	7215.41312586769	6485.65297973366
C11orf95	327.894152483691	230.338324948508	182.047245182948	286.752170518528	275.01874362131	442.875867201772	406.672041148136	196.551818154794	346.822800648791
SPINDOC	349.037713295799	300.326457556255	292.054398582854	345.542936923877	204.25178378497	417.427821532577	418.162067164136	251.207063501881	347.667174493051
NAA40	1267.26444801102	914.577022508406	898.393238345679	1556.50598664766	927.185121480232	767.287953064834	1231.5686633022	639.05400957121	1232.82012899909
MARK2	4278.63877365163	4926.73618445668	4794.45002507938	6194.1671593557	6938.16638794749	6589.90727790614	7201.60890639623	7672.49085368651	8883.69205436566
RCOR2	0	8.73463721536197	12.6884970934491	17.5042375381602	17.1783128063783	14.7819736721491	43.4287129826526	0.463877608156048	42.9358293790721
AHNAK	78733.2020244254	71345.0053179827	73881.3316701873	29046.1358611327	26767.8979150668	38164.7421143063	64932.4110979053	23956.4766659351	69992.0096377235
EEF1G;AP002990;TUT1	34625.4552956232	35556.3620388536	26356.1435399035	27051.1786047997	21065.2833599958	28946.1040609025	14894.9835200873	14297.1333861047	14968.5793858848
MTA2	3982.51602911481	3854.69322010238	4535.17067625001	3860.92327543112	4121.2475995065	6311.94563740791	5306.98882466106	4691.32000087693	5313.59020012526
EML3	4459.41694218449	4589.48019270964	4962.66580902723	4680.96329404044	4502.43383664308	3389.24677905826	3051.63147781624	3648.71706361307	2975.40423752169
ROM1	57.6702559825473	79.7058799462512	67.7308835434817	77.3574597497026	68.7563715857989	29.103116470426	98.5473391720069	49.2085871297841	55.5009174553184
B3GAT3	1923.94213693655	2424.9883488097	2176.5950073003	2245.58142931736	1988.83847868949	1830.40014324417	1551.09633296806	1136.37187679075	1853.83537626178
GANAB;INTS5;AP001458;C11orf98;LBHD1	12421.584296278	11945.0957502044	10662.886276223	12959.8005469351	11249.5103480152	19255.7619263545	13150.8525075793	8144.38248918189	17295.7776266887
CSKMT;SNORA57	175.955736691311	239.12657413491	139.703165516695	79.4653026729727	203.225950308753	196.930463696519	145.930062586247	139.927995580607	103.252218767606
UQCC3	150.936206879424	178.833309159109	174.602566168286	255.77959821655	141.560917197304	302.440779929276	194.240922191392	275.157692726169	145.087821514577
UBXN1	2946.03675101262	2539.66478463777	2575.51820207506	2362.15316947947	2716.82790187811	3332.25421077712	3959.24595547881	4360.82651852101	3239.36109413712
BSCL2;HNRNPUL2-BSCL2;HNRNPUL2	7183.35356747149	6284.53563837238	6628.18402232531	6006.45170245006	6335.55948498258	7936.02268532185	7362.39228796285	4424.81783497166	6525.8150830536
GNG3	49.0280597094684	79.7351213784804	61.3509645597585	25.8234503011107	43.4824425467152	32.8571845579659	29.9182021025646	26.1878741928779	43.6650339355815
TTC9C	292.270566721277	436.409103516502	419.010274061656	404.345629930418	327.60123792439	486.664172946144	557.100152266213	261.356799818839	325.393866994685
ZBTB3	209.589617469359	294.510004810249	26.5473199603761	335.208864050576	351.850460632183	415.562915155622	263.168094150213	134.655120024722	389.654804670148
POLR2G	1576.86118266293	1493.86601476229	1397.8119532275	1458.54765558636	1322.52336412234	1707.86316659123	1082.38661450828	1031.06482398923	1482.20601217072
TAF6L;TMEM179B;MIR6748	1516.27528445631	1575.50734874732	1668.67883483404	1532.81760520683	1486.32047119166	1599.4279298221	1587.81609557908	1208.331882131	1426.62428984769
TMEM223	523.030184326002	827.133501566845	883.499665594699	672.542272070048	437.816905508331	343.325148464519	280.408131436856	242.51454957415	440.079145202116
PBDC1	658.63131891533	565.659795319215	654.980321303709	583.836389129022	564.197165017461	581.075867130227	723.740412853309	500.43347493795	487.725099052738
NXF1;STX5	9808.22806408532	8842.66605606952	9181.48887452794	10726.5978879118	11379.9367106707	14968.3078070821	15810.724742298	43836.4575251186	13148.8940270476
TEX54;WDR74;RNU2-2P	1591.22432324352	477324.762702783	501978.93836393	391872.171771703	368830.374553398	102420.303655785	213927.574897016	330704.355145157	393546.421139165
PUDP	454.752973727283	1038.06527116348	743.864712210035	511.648510873292	704.737628570909	1291.17484415158	1591.08565816944	191.024934551225	1143.89878065663
COX8A;AP000721;OTUB1	3905.62222565465	3050.90266522295	2807.26538098647	2805.70097091812	3357.86522965589	5944.58126824739	5241.50857208347	5502.81353675203	5214.48231014974
MACROD1	190.438790287995	103.014388610843	97.3779052062141	98.0081862356015	98.0821871858757	98.4487238081259	54.0588950809048	40.7425662173243	54.6193214916739
AP000721;FLRT1	29.8179743941869	45.7323481247174	8.53805993772902	23.7317913014832	19.217465272512	17.0934059603237	8.19107521862565	14.5901094418171	29.2523610902085
STIP1	1103.80636672137	894.171471955859	914.249718544151	1128.45616373185	953.470345858026	2229.08864920189	2243.89622274824	2577.52281790276	1865.67014591507
FERMT3	5688.20480077556	5669.2951110404	5493.88127553477	6724.36595666558	7854.2246665172	11843.7159116904	10664.58456937	17318.2534687026	14403.9931333707
MAGEE1	547.111902798899	577.350075398748	340.760058185135	421.892071479923	348.836824813053	289.320859094534	222.934767601793	143.178656256511	304.215373041394
TRPT1	156.700051385348	287.724111708071	173.559348609885	243.419537844927	141.562945486643	230.994722258119	156.358962829658	177.521075338784	265.777448387263
NUDT22;VEGFB;DNAJC4	2039.33695769921	1749.4755214464	2168.11431427325	1667.95500906466	2131.39876845998	1965.28128546027	1698.19748536909	2199.83316378618	1871.69849021416
AP001453;FKBP2	405.760726400373	350.864285385431	315.349569324218	353.810237721076	387.250576560742	609.60450856234	566.571368782651	1864.08683202177	501.299315347823
PPP1R14B;AP001453	357.66090770034	398.489230594115	576.626206817897	277.501910945537	446.90497973836	205.261570429044	332.057177540605	557.109240014498	234.809892358152
PLCB3	860.529450330089	747.402835680034	1097.26645302751	812.837228038616	1124.33871684976	2083.9190645919	1771.70107910406	1924.59906511163	1648.70197857484
BAD	463.463821146108	411.134401249853	435.93169464781	299.154114096311	252.784808066128	502.977791119364	337.912179691243	543.396964020555	553.61540366974
GPR137	212.455469040139	396.564119818782	349.179659851121	356.89474365794	312.432249241345	483.041816269675	402.217559698898	477.28193831231	648.499966923337
KCNK4;KCNK4-TEX40;CATSPERZ	10.553468703226	15.5517355751375	3.24407349610599	40.1086593724167	4.05741129985057	9.78381679039315	55.3432323439452	406.504798744087	36.5132896491182
ESRRA	1693.1783661443	2231.57230284974	1762.881979979	2365.22366616149	1931.20449919644	2000.94640193979	1458.10825648474	2297.7753549627	1832.40089949998
TRMT112	703.866093758783	451.945146193444	387.309708401696	378.579789910411	430.73231051455	857.979042247338	801.968359493136	752.631551161489	741.478379095802
PRDX5	1036.53550089288	588.005249840725	546.041238450987	695.239821540335	789.668333285483	2201.07953199525	1555.76473762517	2339.63197952004	1892.19341848727
CCDC88B	7034.32413928972	5259.13407870724	5773.22179439209	6732.61679145062	6263.77039986978	6345.23675383846	6588.10955664145	9892.30479717034	8065.24336155099
RPS6KA4	2262.38865986374	2179.06853111598	3083.38833835423	2722.13368309864	2478.20986280837	2559.44715466313	2251.96032516657	1462.27887481222	3192.56556561793
RASGRP2	10567.8070420554	12632.2638332645	11431.0768591293	10501.7415285108	10848.1027542946	9021.29270937952	9610.88937744419	8670.15138376854	8136.95459512733
PYGM	196.104905529696	487.946087807974	378.79710756974	339.365492339645	259.85988059472	260.71053676894	446.984816537554	797.924015176727	453.581686760136
SF1	14524.3572118302	22895.9259659587	13839.4348962867	14505.0138438701	21532.3973290028	12313.7028142981	14211.3431740198	28029.1528778059	11027.7449859329
MAP4K2	3059.46075586906	4109.34934235475	4884.3317842029	3366.83931006941	3862.4061024144	3472.22672216125	3191.76765322077	2972.77535034626	2832.73897046306
MEN1	404.75534807952	563.714926872843	571.410051039355	818.986962114814	703.722690548248	992.212142072163	1071.94582202406	732.685032801232	1180.67370253059
CDC42BPG	340.346114739083	449.034881328279	433.841714131881	512.644253748855	430.730070570062	374.998520038556	626.400431716244	6024.56713166464	580.683123052779
EHD1	8173.69241454877	4443.66264953602	8397.37926132635	9649.69140765207	7324.41646964339	10126.9094398601	12414.4803148991	40357.7076276695	16596.8390071854
BATF2	22.0703266972357	34.9728324176209	36.0087838885377	23.7586080650781	110.16788189148	271.638729039328	667.484035064879	757.959552125987	602.272159192523
PPP2R5B	514.405706781138	371.261749894745	485.687984839661	527.09202721629	487.350923373629	1176.57927293133	1050.17453339059	1130.2929957188	1168.65262179712
GPHA2	3.81629449843076	0	15.7727748233179	6.20095281606526	13.1322202841523	2.33801297665948	0.141777950568931	30.7153306237042	25.8577031276486
MAJIN	0	3.90581109005053	6.25261781339609	0.0113682717791792	0.00405001948200057	3.09857119793557	0.123065115204224	11.4279045261133	23.4699377642402
ATG2A;MIR6750;MIR6749	9578.44984849599	6389.49152858188	10006.7896610138	8900.83611730819	6044.36901393847	5098.45469508582	6318.25179065842	44100.6156801581	8364.91502318608
CAPN1	5630.52544167327	5386.46626042242	4996.55274365256	6566.53666166643	5304.23736428207	9589.4494439411	7683.03640022566	6848.1050094994	10171.9495844541
POLA2;AP000944;CDC42EP2	921.089848025303	1245.05219511415	1240.13587520234	1410.05081257445	1081.88122083228	1993.35887421192	2809.01175118615	1264.75966903882	1945.1675847469
ARL2;ARL2-SNX15;SNX15	487.471154232696	449.023461423457	601.000488248057	536.38026600495	483.308721223838	979.118601237421	934.154889255819	993.42618903342	1411.37818051597
SAC3D1	18.2255638508727	43.7465839826804	50.7439910616215	11.3893750490631	61.6597279107961	140.164355426348	73.6249562942557	12.217011595378	152.286823662766
NAALADL1	227.885248996804	286.751681515942	165.100250683066	231.046866948578	93.0355024336098	260.289313866914	245.941917095371	279.752609730047	368.29034615283
CDCA5	22.0749327775472	19.4068040344619	60.2470418924391	29.9340452329458	69.7461668103923	545.172440685025	15.1684399496037	134.57569072641	293.931717521488
VPS51;TM7SF2	4162.3170969536	3992.70831459248	5289.600587035	3978.51488431374	3618.73483976759	3720.57929660165	2333.55370372364	1764.96237309722	2513.26314133657
ZFPL1	465.37819312627	361.551011532403	516.33077393717	314.627936923139	342.768159506263	586.457080727419	651.468190996848	867.529053636417	532.986610319564
TMEM262	485.545213268694	530.675523550659	540.709640766211	507.505094667627	565.204114767222	391.794275723102	647.869534790182	445.582003084406	421.958176526477
ZNHIT2	196.159650789606	184.673116981296	124.901059130341	153.703088394523	176.941933190889	177.43529482037	104.712277885748	144.423456813399	298.392910916935
FAU;SYVN1;MIR6751	10777.4529516446	8091.36679857738	8037.63108483483	7036.92858480819	6948.29019133373	10972.3320535596	7856.54703567862	9996.36121952779	8496.6027299633
MRPL49	1056.66085661005	1440.41197688862	1776.57036846546	1147.04653556511	1353.86498690746	525.25311488321	561.977636464621	672.113514301584	1786.71853534974
DPF2	2283.5496049889	2279.1859750307	2098.31080183549	2670.55297070157	2439.786196944	3171.44788261903	3177.92167896125	1825.52348594606	2701.21213096392
TIGD3	84.6008986900218	89.4138199095615	42.398098747504	198.979246755972	44.5018661390767	53.9778684302485	73.4992185536897	60.6632456280606	73.500675666913
SLC25A45	1072.05457332297	1149.79444923097	1243.31446611131	1031.51792223644	1572.25373252591	869.177156889289	644.568074880051	543.711249442948	509.061613389691
FRMD8	2324.90871842699	2031.34254252697	2063.377732244	2232.1697484639	1790.6645855059	3129.70151583279	2473.69913304316	1508.4361894964	3085.72324876822
SCYL1	1757.61102312646	1495.79540236462	1736.41671118389	1916.53036093589	2117.24089337048	2615.46224348757	2636.88535195783	3961.31040018316	2839.58578615664
LTBP3	3067.15524582531	5187.25212872497	3564.88217782362	3159.50938150499	3718.82999024641	1196.46521436254	1146.65322052044	1065.48574108266	1122.50545911908
ZNRD2;FAM89B	599.970796903826	560.800008389391	537.555311875421	528.142085270634	779.550673962539	998.984351850431	989.294916865088	1428.36805063018	1029.36473572811
EHBP1L1	5643.01658297217	6270.9330606708	5919.23851354459	6039.45439528441	6572.15404127114	9472.07355004713	10341.6666264018	13136.0961205315	10128.2848508657
KCNK7;MAP3K11	4274.80663265667	3766.23816650444	4389.17176300495	5356.58420779363	5128.30084480816	7802.6184102112	10185.4647418839	20477.8793052606	11485.7248174999
SIPA1;MIR4489	9128.45873198694	8765.89357159356	9004.75859202395	7295.83618324827	8392.13833869877	6872.84431401337	8303.44968550459	11250.3520017985	8968.20321266173
PCNX3;MIR4690	6098.77499998895	5545.86061979066	6979.46429657348	6344.77408054656	5114.15325601074	5527.82816894038	5128.94457099572	6742.4646254375	6130.30284586199
RELA	5289.19941786177	4276.50735229901	5507.601512329	5055.39836340333	4750.15400203772	4381.13533827305	6073.40456854427	14849.2611602773	5298.10908494221
KAT5	1573.97543151001	1367.50725171007	1462.35309216513	1481.24021521753	1432.731443216	1317.43624009619	2197.9100916818	2865.53974654528	1775.12887428873
RNASEH2C	1331.66748932338	956.362044750428	1703.57014293961	947.978008277584	1916.02474237907	1036.58498115589	1184.61251610037	2122.8240630649	936.171582959411
AP5B1	7638.12699388872	7390.59654869333	8396.32835453109	7818.7978057509	8385.05848789377	11871.6671133944	15683.1266516312	16201.3909926269	25865.1623859645
C11orf68	867.257084006239	1141.06462333775	1138.53439079557	863.379441648148	820.008002517295	1693.90473785586	1837.14158360481	1205.57659633467	2074.26123112977
CTSW	6458.44126211674	2872.04982812285	2425.31451209837	4554.07736050021	3685.4657642715	3680.22503023951	7044.02914019338	4635.05587384725	5162.3919565526
FIBP	853.811104530032	724.082135129075	699.455842703457	742.692176015632	1055.58123413193	1766.80746962135	1175.4326388775	959.055094278029	1524.92238418573
CCDC85B	453.851730260032	388.778738740691	265.634520784164	385.778173813786	291.203118838049	528.143918142193	745.62364915808	630.087429368553	727.873849783238
FOSL1	58.6327091932922	57.3294919846408	62.4509981840641	54.6888570109207	119.290258644283	150.920836825851	1308.65365368037	2949.39323560382	757.588525202105
DRAP1	807.69249254859	517.058415768762	492.06488988291	404.376502932397	751.240888404578	1412.71807020273	2902.06759437017	2587.47649123458	1262.47634221927
TSGA10IP	0	8.74712259214768	24.1361520510218	0.0255166109953171	9.09927486103318	0	28.0482630303016	0.316192665340774	5.03187314392224
CFL1	11733.1806893421	7557.76345907456	6102.33770498042	8145.79041126051	11132.2136955485	8753.05125149478	14586.9876977943	22868.1862191267	10861.1905568102
SNX32	214.39253395067	236.170609804029	345.967557159602	229.006944624059	295.238937250892	383.042601670217	425.070188107773	410.800727448645	286.084219112934
MUS81	1023.02126445275	1184.79241812399	1217.90910177966	1212.01188205845	955.495371975645	1179.18865120013	1553.32075749047	1071.40922380172	1565.09030217763
EFEMP2	360.545089876645	372.241646098921	569.224946926305	406.416857761727	373.100095535194	330.783817822232	409.045002278728	571.927383877179	362.151777696142
SART1	1389.36168586893	1385.97971549896	1403.09343022277	1296.60652809654	1373.07580689627	1734.93045543671	1853.27947894789	2597.49640405231	1658.93810870322
CD248	142.294697209775	229.417126172287	56.1628911817565	77.3993274316225	233.547515482442	37.3145123399353	87.275175291974	55.0979841952824	123.248700690581
RIN1	194.198927788527	209.925398067476	347.009634187731	121.756213351843	359.938771765596	912.57626792125	1329.26548637145	1170.60730006398	1075.50791720721
BRMS1	987.466705855337	724.077450770695	858.159734885226	989.20395754775	851.348855450289	1587.83403629608	1085.84101419875	1466.10971214916	1321.54347222472
B4GAT1	179.813722569622	136.060590792634	192.547513833976	162.975380847701	98.0871814287224	198.156817990173	99.9782863417713	30.9231851494666	77.6435826541696
SLC29A2	218.238980362271	422.83563031063	253.965679452983	214.570777315643	226.491782042433	153.70032265793	140.120145341114	89.6878177971057	97.3074911822813
ACTN3	24.0668781581982	22.3698778989313	21.1401593160716	4.16501809643571	14.1601429768761	7.75403101892775	7.93988097402403	0.245158155578562	3.34721769935915
CTSF	413.429755331659	789.265962158677	405.290971095208	331.137375582546	382.202006691138	270.294604014827	107.018525749527	125.830428739227	274.373646913619
EIF1AD	2174.90263324112	2137.28375870183	2471.79761351815	2105.30391749111	2073.77033225989	1874.91021477629	1732.60787577354	1400.070544422	1730.76541747547
BANF1	565.340927726933	635.639488365676	702.60351807423	651.915770090141	832.130053272726	675.369100537838	428.761640732093	1314.47484942827	1665.2377967741
CST6	1.89453075303468	0	4.24889942311286	8.22787408742886	11.1040464677181	1.04427539795516	9.13899381561905	12.4873109426127	6.81322201054774
CATSPER1	88.4542378724921	98.1708019649969	117.409214361007	94.8954062963735	44.501489426245	200.737545275828	207.9643376482	131.59949527411	276.058430424828
PACS1	20717.3558787869	33220.8006562347	29316.7868752678	25335.7873799641	24351.3559891532	9017.74637302732	11792.7107580305	11087.6920763868	9532.84555792093
SF3B2	6221.86615959563	4735.26507816041	4833.59402415938	5033.74058247866	5113.13830506278	7234.19169650319	6640.91810775509	7062.65370218272	6562.53383491386
KLC2	475.93785851704	414.033196831245	417.987883275997	514.715958369029	557.112422870636	764.858556011704	527.449215228692	598.415779162442	715.910830731479
RAB1B	4975.74971591004	4462.15287936762	4262.20411178796	5219.40035677391	4832.05134712623	10299.4357541992	7901.32728805773	7603.43762689517	8618.79888137999
CNIH2	62.5046374698553	29.1268607336086	91.9664216072311	21.7031611063093	75.8236908950003	40.7553569745361	74.7110638549767	109.153332349364	89.7403139257109
YIF1A	373.089721746793	267.275522569114	189.458844500457	257.886218375806	339.725191110117	989.860297911986	633.110511172202	419.968674546849	703.922208914208
MRPL11	443.277743009181	287.67944880774	282.553596902906	275.429445430333	423.645101502571	479.784023201003	341.31390086666	373.533040683045	457.067653159683
PELI3	805.73246154563	843.642667143073	668.772596917911	1008.78995780327	660.254633035577	1058.95842650336	793.937130837309	519.410042384472	841.46963476103
DPP3;AP002748;BBS1	1584.53832281317	1588.13749058934	1926.8531944594	1846.38512260026	1466.10082482027	2489.74540919833	1782.04999992009	1273.37610900182	2102.4046420694
ZDHHC24	1793.18221615113	2122.71431346644	1985.06877132748	1945.41674431052	1776.50733362892	1468.53346746528	1317.86086699211	986.424296467684	1641.13988609022
C11orf80;RCE1	1660.49149382706	1992.47216719737	1803.07884936955	2088.78648600345	1785.60627431072	2023.59337905161	1937.11217142085	1367.0096881361	2068.24106111564
PC	175.930950545235	259.517170073297	228.558526702394	274.362667592703	171.894256788107	313.391324158656	171.309008337296	233.6165997154	242.606187227284
LRFN4	345.193516450472	228.387717664064	245.515902819687	281.605580584185	352.868770754557	266.448546892017	361.84551256943	218.018713089816	348.597865244916
CCDC87;RBM4B;RBM4	2381.61515401297	3908.19097131242	2739.52168581653	2766.49060106897	1471.1643645616	2041.85387683323	3488.05480406951	3158.41373390839	1559.76199854378
CCDC87	15.4714338965861	7.78237118301613	0.0414691287862206	8.24093824658917	0.00804510509890211	15.5608113642913	4.69733410737624	5.97558908893034	5.90595384358258
CCS	437.475975125962	341.130819048459	433.846139343971	579.681774826911	439.830230015155	529.662820147978	512.457551386165	483.100283244675	614.271461522341
RBM14;RBM14-RBM4;RBM4	14775.3091185691	21064.7892743301	19142.7822818157	13224.9241512179	19344.3790787413	17727.3774929045	19164.3488227663	15920.2934600633	17224.788543641
SPTBN2	103.802128920916	251.763110324396	160.853412598521	176.388768475533	178.965033936939	101.030841283292	65.5362885841679	82.0644912014886	40.8522280767414
GSTP1	4255.63986146438	2422.05315389411	1775.61381404719	2182.68095724359	3381.11591844432	5839.92343492571	4161.51470925691	4059.83957700233	3956.95762336902
AIP;MIR6752	1451.84731138086	1491.91420243307	1924.72982875749	1679.28668310671	1543.95325463729	1660.97505555871	2280.54080766304	1303.5714752614	1757.23893523644
PITPNM1	3082.53909337521	3870.25020519515	3671.75083469288	4614.92837223261	3578.28824022204	7477.66394661186	5804.47324266086	5785.38420685928	4100.41647688261
CDK2AP2	521.148530412422	425.704048868706	419.033743674891	361.042407817064	451.961933872484	815.554973669853	938.562097375223	588.414063921106	470.577278046929
AP003385;NDUFV1	2168.16826206685	2440.53521352306	2375.52003817632	2489.01186521101	1899.8640853882	2321.10801654983	1953.20298945779	1390.07999343591	1894.77722709429
UNC93B1	2848.89291604814	3199.60416403886	3800.83090429696	3427.69139434113	4666.22211757837	6576.18783359793	8546.95972093138	6836.47895710776	8981.07575810694
KDM2A;AP001885	24967.1927904026	23731.7618538764	25492.6889981068	28466.3858979739	25046.9915031962	22500.6083424279	30464.2424212235	37818.5703461271	30650.6313865385
ATRX	9078.44267377406	9862.23324674213	9930.64286490657	9126.75117924401	12926.9169535229	7733.03160440361	9315.54813752398	5425.27737607938	7650.90746675432
GRK2	27544.975485806	32246.9199612723	33886.8557901242	19146.7851059436	16859.1058284614	16903.001772952	15668.1850954125	18115.7556284165	17808.2821338557
ANKRD13D	3161.36452062735	5236.79305565182	6557.24493866345	6587.15584245238	3798.71376129072	6391.19087820157	6984.45550563092	8168.28984963912	7640.6683172954
SSH3	483.613735569792	579.271684503082	794.607570342821	624.055619053544	414.560058690201	879.679361113312	1026.0417614868	1475.85579352274	979.806447682032
RAD9A	510.534162172282	621.064678760527	597.859598534677	494.109084918157	892.789619698779	843.518198208016	908.794430638406	803.087855936205	805.556128613758
POLD4;AP003419;CLCF1	2385.45906183126	3130.61590504041	2842.1593904537	2734.51720721076	2520.67747538958	1786.73816717062	3535.31450095496	6531.08792665402	2413.20719068256
PPP1CA	4166.17902688919	3523.26434959809	3162.80208553138	3652.55523769235	3724.89579688334	7050.11095191276	5506.87992816551	2859.30776727152	5660.46251984807
TBC1D10C	6258.36750978824	9387.95211448825	8612.17074432322	7067.86551882215	5409.3977458329	5411.51024294169	4516.52537247286	3591.45507370708	5354.65508028817
CARNS1	1405.70881603464	1495.81491033938	1313.16099911281	1584.37776544733	1019.1975878831	653.084868402889	819.062205521303	310.4882664519	629.607366423573
RPS6KB2	2494.11482758361	2874.99184586631	2738.46304969159	2766.49029402138	2346.76921146325	2884.3541079056	2173.85143374663	2436.41605956099	2155.29088295085
PTPRCAP;CORO1B	7235.2829384552	6404.08992047978	5756.28926652707	5602.10298383786	5470.05942350353	8316.22481329365	8521.68166205113	5810.16190413472	8111.37845538788
GPR152	185.529463744672	355.73788881897	336.478966167776	420.824384332521	241.659984962238	40.0345558351246	102.20302881064	115.004081443513	92.2712201102963
CABP4	270.125282535728	971.962904202537	849.659047961594	899.450167192268	549.034939307292	139.726719138511	200.929626511973	134.204510082782	111.814046267261
TMEM134	731.672059230416	1169.25206212811	1097.27571383334	1108.85708793233	774.50996604681	701.219356798562	533.134185586158	422.695928978618	542.448958889861
C11orf24	264.384113609616	346.004999602159	263.518622566004	466.215389651259	437.800681989087	496.740533756052	475.708607693889	698.825080468221	414.237392566113
ALDH3B1	1894.14766949725	1573.55123348032	1713.14442209077	1890.7469776204	2269.91582477957	3306.26282925838	4311.89680368923	3906.75932652785	2328.63227064385
NDUFS8;TCIRG1;MIR7113;MIR4691;MIR6753;AP002807	8940.94512667692	10091.6100407296	11246.952029255	11279.483111396	10683.2917498513	13548.5359823502	15835.9363904387	22685.5045308787	18288.3862718823
CHKA	4037.31655409594	3389.12408233091	4458.99830181208	4611.84809148548	5207.16423239485	2361.01560216241	5175.90580562328	7167.01913790645	2044.10250635892
KMT5B	4382.48173191439	6159.16777395597	5379.58576083859	5165.77503355511	6234.44449235647	4635.01277884701	5341.38019783056	3442.97048350538	4800.1965776825
TPCN2;AP003071;MIR3164;SMIM38	2370.07340922596	3021.75478703269	2690.85615492453	2958.34773637486	2762.32841649455	2511.91148909254	2392.21282379685	5418.37653347747	2790.85833746133
MYEOV	53.7973054010994	168.183179759912	144.920569873775	114.49596829411	66.7435721225098	55.1830817666651	152.570495074986	110.841241613136	57.9507467241897
FADD	1738.38953552169	1841.82599702601	2009.37568953974	1413.17338022517	1221.41788591973	1275.02409028165	1504.0242086647	1812.11747467167	2221.23263940836
LRP5	52.8583871253483	61.2223204154302	46.605576321503	83.5371556224091	99.07601613584	113.306071066238	4.81653153232333	102.177444121573	121.456305170163
PPP6R3	24572.9755745673	26172.2995742177	22333.10699498	29444.2494594346	27622.2629629974	12863.2234584143	21894.209953171	24546.657781292	15988.5982355492
IGHMBP2;PPP6R3	3891.19893401908	3152.9581398558	4174.31383069327	2612.81477373284	2137.47711745338	2395.46037383976	2650.66029121208	3105.27866539075	3525.67539624691
TESMIN	177.886580616543	170.09218848321	179.867210710179	87.7124796654058	172.896408703028	297.927758175885	163.201964214164	87.0507348845354	180.235883171506
CPT1A	7467.94346344052	7580.12856348335	3998.77692944691	10758.5446126704	8358.76874952144	11526.2626294702	8614.75549742487	4380.24183232903	7239.96023512081
MRPL21	476.909827402128	349.88122426935	447.592416797876	348.666079222849	539.921324377908	540.074864729712	463.042671176706	402.419578671053	474.970089516651
[truncated: 12,175 more rows]
