# Supplementary material for: Novel potential metabolic biomarker panel for early detection of severe COVID-19 using full-spectrum metabolome and whole-transcriptome analyses
Source: Signal Transduct Target Ther. 2022 Apr 22;7:129. doi: 10.1038/s41392-022-00976-2 (PMC9026054; doi:10.1038/s41392-022-00976-2)
Supplement: Supplementary file 8 — Dataset-figure S3 e normalizeExp-mRNA2.txt [file 41392_2022_976_MOESM8_ESM.txt]

id	count.CAP_1	count.CAP_2	count.CAP_3	count.CAP_4	count.CAP_5	count.SNCP_1	count.SNCP_2	count.SNCP_3	count.SNCP_4
TSPAN6	50.0507818511456	16.1263624141731	7.71444879664865	35.6588095965174	31.5600362481483	15.1743878309402	0.17978268653404	27.8056427319702	10.7474082176338
AOC1	0.0170442176719954	11.4365927417664	0	0.0146685590859468	30.3710750835367	41.3077826575627	0.213698260897266	53.6707761351104	20.6158598688381
KLHL13	27.6126429831889	20.879386516098	38.7637247938001	83.5097561739646	16.5095224120921	26.8907641579423	5.0760946823507	9.54961133386881	31.6081509083069
DBNDD1	31.7166691009666	63.6894169518273	204.57728375902	18.3706001394513	135.935007360806	68.7525199896995	5.11946259046205	42.5940113607184	65.7301011530174
SLC7A2	23.4611463802082	3.75853256472842	0	18.3194810666074	6.9353661187816	59.1698776750716	14.6959215450776	0.499445364422302	26.9741174821305
ARHGAP33	439.522133968229	355.728138147558	346.942419706266	250.704547169574	181.231311088306	249.304267790655	222.628846265489	312.147733043662	176.164547007407
MEOX1	18.4253315271878	54.2302144340165	46.5155912369544	12.2540228772328	95.8193413643074	36.6228465050331	45.9667340652097	51.4352778942323	43.1452432623839
SOX8	19.4438167600951	11.3513507009543	73.7168691168357	12.2526882412533	73.8565802985222	26.8067344642793	22.9556848201832	12.5260748497037	19.7644509308407
ETV1	22.4719893040065	10.4300754951015	3.84127517532486	27.4886516970561	14.8701680272779	12.3289627225012	6.18284943841245	12.0272670687072	9.87811829696602
TBXA2R	189.096513793993	162.640353603192	131.783582000221	79.509286561667	223.52468684442	290.231326729101	83.6864131136489	74.9177714071328	180.75463726762
GTF2IRD1	0.020064337292486	0	15.5077398629828	11.2184562540771	44.3512120381813	23.4376894642619	16.8584478195822	13.6832301792052	0
SCIN	14.3185367959115	18.0736711277671	20.36075088901	11.2224223276457	20.1869769375676	89.6273402281713	13.5498382134392	6.73177058897406	31.4358364448282
PRSS21	77.6940941398436	53.2184654839979	147.352134769765	40.7849475410925	120.124721000339	37.2522097382422	98.8221307185717	68.0531000679819	20.5554044267964
SCN4A	8.20433372867694	24.7157853394942	67.9425639403863	0.019669284576052	35.1095914444682	27.4934304321675	14.6611401820945	0.482751953198845	44.2701705435963
MLXIPL	95.9881853633436	74.320857842648	0	0.020283761959476	0	3.94382350886016	112.475628258187	184.110551511653	116.909813371457
SEMA3G	79.7208655263699	82.7746833786977	57.1664597013522	11.2366587855543	92.1050364960827	48.1506353694512	103.647484844098	44.2871402479857	35.8796796159962
MRC2	108.355528362349	63.6772680870236	62.9611145713879	93.763864461237	228.11140684649	49.5475974883667	43.7089947622551	92.0873435664361	77.3595557266502
ANOS1	24.4777919433064	14.2951019325946	0	13.240514289057	0	9.21027216958748	0.177791616157859	0.413718407468712	39.9920303857266
DDX11	970.00213957153	424.179110207207	417.669307001027	252.753076351921	356.49095459367	1182.96976175742	815.188347302938	226.717266982234	359.554338362651
PHLDB1	49.0736749872714	54.2041424286079	61.0554998996278	20.4054519906686	100.092283387606	54.5565251394596	101.483950096131	107.296089957647	51.1697392415047
SLC7A9	0.0133331609821177	7.6411505544545	16.5796706298222	0.0114783655234354	0	7.81556300715933	17.8627437938847	6.36258193174694	7.14387197723142
CPS1	14.3116645734688	12.3504418866638	22.3218778827566	13.2514462718068	7.78681478359799	23.5717236093551	9.75271635405312	0.4003450165909	11.6789889395451
KCNG1	41.912817124322	38.9821329271936	86.322483254647	19.3834836056179	27.9389113193154	76.0504365852388	9.91887506541528	12.6643291585321	12.4809265650431
HMGB3	63.4054390277365	263.507162615998	152.133933365544	233.358907195244	206.78700201988	295.523253266138	136.905285081962	283.527129844445	274.25680242271
DEPDC1B	58.2867617367349	208.41591728167	87.2052970897759	75.4249476787087	90.1918040949406	208.878648148223	9.97158485020568	6.7717208302429	62.0003025554036
CYP46A1	35.7624199424243	18.9915628369086	26.1619869178997	36.6732286314811	15.66572995805	0	6.97541321260239	5.64561800908333	0
SLC18A1	8.1869513248405	0	7.7377122887412	33.549807272588	3.38285362351465	1.38777878078145e-17	1.38777878078145e-17	1.38777878078145e-17	1.38777878078145e-17
USP2	0.0172685141192819	14.3140065698288	15.5431466186299	14.2490623185556	0	11.1399979563402	60.4457951585605	108.008515895364	38.5950356288526
CDH1	15.3638792723384	91.3335271468137	39.7026467277381	82.5408521670037	130.77960685717	80.4741000464661	53.1619027783453	15.7956942904144	30.4962511767282
RAI14	10.2500956055814	0	39.7367924940314	87.577170620225	43.8514246237831	0	26.1867439422356	9.34527102654193	15.3190338928363
SOX30	0.0209696289547541	18.071913602555	31.0599101641149	0.0180408338024272	36.1999114040929	25.855794679525	17.109928127152	24.4692655204657	47.7931057420513
RTN4R	69.4647149061109	10.3998568472232	40.7066192176779	41.7783976876215	21.7951355406379	51.4513282053071	24.3290179125984	31.9690540676698	28.7312200803348
MYO16	75.6600405255691	6.5899806467826	288.913895793168	57.0894864643358	144.624409292773	10.5707796444804	0.19673804420259	35.5191154165572	29.7821164990019
SPATA7	93.0391956071668	127.428525263681	160.872924082005	202.782677400335	167.358727739285	167.371026399439	160.755847839365	88.3483545570861	81.739698541864
USH2A	4.10885818929461	7.5839979480828	25.2755614141678	12.2253875446804	3.38283715278089	8.11171393333289	0.123006200077779	0.275548560813273	10.9345341947348
DSG2	11.2571444457659	0	0	30.5386952736899	38.0239496424624	9.21304081249187	14.4868187290506	29.1252493375732	0
ANO2	26.5823681852068	7.54755227304893	15.4769031930297	27.5186222069703	66.9576828044344	13.5910566919335	22.8294640189734	15.2558918076837	12.5413354177547
KITLG	73.556935315529	19.9228775252949	0	23.4559368826278	85.3032576905978	100.503877555621	71.3378007401982	27.8983187538828	57.5127762863933
TNFRSF9	174.806410528854	390.052619609745	143.401167345772	64.2287666284238	316.403189793025	291.524337491365	36.5939117668404	163.960532743641	216.739367458205
ELN	20.4045962084133	9.50283287094256	7.73935861949311	11.2079301586326	1.62232202340881	9.93560978011869	7.42250574590009	16.5395340646235	20.7715623304639
LAMC3	15.3444250208465	0	45.630690831303	0.0186633011854678	39.6729019956111	8.6672724650891	9.62544679952485	0.338990345711956	11.759599214746
PTGER3	244.304938685235	217.790152268593	107.532829000955	431.034585916877	206.709581255024	31.4716427195469	72.3791394843411	56.0310383639401	40.4127268694019
BCAR1	0.0203649168626585	7.56599699292648	18.4227114081298	12.2369488249638	37.1631955227195	18.5821042333826	4.97006649346673	0.349523903892514	8.07785686789096
ALX4	42.9439660567691	59.9263404487899	53.296002321694	78.451700286401	39.3419259366961	96.9033951980546	70.1164604888748	45.8319976641341	34.9702266077281
PTPRN	0.0218528570214485	25.6982705172278	20.3467783972416	13.2620915371713	44.9843456487119	28.9745867358985	14.6610558888215	30.0161640878178	15.2188649570188
FOXC1	31.6828438146047	24.714928006678	40.7317249424524	13.2671235439826	27.1453622991112	24.0902986885982	98.1132918681377	346.639146586017	55.6246399673817
CHRDL2	7.17098443019576	9.49010734101272	9.67844966690949	24.4223741939341	9.58512558817164	0.462783983749848	17.5888350160778	8.87226431169972	0
KCNH2	14.3420806335899	46.5606338459809	197.819391269789	48.9320254158268	78.8444322067965	27.4893085009285	5.09048110137763	22.7786229240522	33.3647842411355
CCDC85A	16.3272358757146	0	10.6656685044352	19.3269870396582	0	0	4.79893341896534	0.226732006586084	10.0869947692914
ITIH1	14.3252509721382	18.0541112391371	34.9282148217926	26.4877182539516	11.2794220992878	68.0209430482927	11.1637820458075	23.2734611562044	79.2911530166492
RASGRF1	13.2810763681696	5.66940275193338	13.5792934312318	10.1937387010781	10.5001279007392	18.6624569556873	18.2062716439916	25.5814813149308	19.7658461175971
CAMK2B	6.12341544989528	9.58532557613149	0	0.0106950374867614	5.28234561200082	10.7245457919309	37.8499772566958	0.406418557541762	0
STYK1	47.0384271987014	53.2317014528618	9.64725180270925	230.200830092817	18.227692834494	22.7879049017988	61.4863635146237	29.1738546723637	54.0059608226982
CREB3L3	0.0215244155784138	79.2945293319208	9.66243837867863	8.17208354657262	0	13.1843643629543	4.9769320217182	17.4058825079944	0
PTPRU	11.2606403783548	20.9339018159631	0	12.2416282875412	46.8479068620052	112.855495605774	168.217752389218	114.253137941104	370.68463474734
RIMBP2	0.0206972566428334	0	38.852561460377	42.73633193677	0	0	0.0411584070092081	5.16493236044729	0
LZTS1	4.11853256519463	57.0909326869714	11.5882261780463	31.6048692776617	122.298461421441	36.2964852793376	18.2609329765365	22.8605793803141	19.7357399550404
LIMCH1	38.8405846043699	28.5100360760066	40.7094654477447	36.6871321774428	32.3833732859486	26.5585427054831	5.10808041911334	56.7080567317871	35.0881180006388
NGFR	8.20606697624167	29.4684769222794	17.4137920421959	47.8803027896266	64.2100395901624	40.823283025292	127.770577647471	62.3158555894214	37.6670404843907
CDON	67.4760218238786	22.7596478317948	97.8881265309892	67.2693137412011	164.998408750211	16.2309002300478	45.9646694885062	26.2331242818339	87.4487592341906
EYA2	15.3101759716565	2.80700591229668	7.74259622025605	7.14161257681331	13.2199873068519	25.4118515356275	24.0834822513881	11.005464797239	12.5229528870921
BCAS1	0.0227750723152003	26.6273197862379	56.2840444640949	23.4449116545355	26.2699280125366	15.5518330775992	13.5427318081713	30.4878639405933	75.8169557450998
TIE1	19.4124057710037	5.65633260442143	7.72581384896423	17.3214411798015	26.4520041482213	31.2481696454998	19.4012642003445	27.0507872591803	6.17577794586933
MPPED2	7.18543895623185	5.64015131716904	37.7841827717696	95.7385451524385	69.3773202706207	50.3289373777029	28.9836376766303	17.0317166829899	3.46747260716547
CLDN18	0.0161748465435276	11.45079310253	16.5346175597787	9.16657177652733	0	16.762730503384	13.2800893741361	17.7914398970606	0
FGFR2	19.4507082387639	70.3915816370155	80.4525990038976	124.283391113899	19.9884892273978	46.120829114998	0.201057771920544	37.130409842804	0
KIF26A	4.11288077159725	0	7.72704194315577	4.09708597100058	56.8490639725492	25.4457581991748	0.155905032030462	0.357222053929891	7.15620764434666
TRO	34.7586931959407	32.3220135551186	18.3817569657428	50.9390340515371	46.497036025191	46.2251693875233	31.5405693396044	24.661925829903	48.6082405612344
SYT1	0.023501004278117	0.892291076698276	43.6284123134808	94.6889344241366	26.221345729828	48.7222890001308	13.5133840458456	18.5652773734497	29.6766936902405
NAV3	14.3035911865946	0	10.6533248698253	8.16310736657091	24.7900985452276	93.8284834410559	5.12310687924873	65.393009838612	127.854900407927
ATP2B3	4.103075059483	14.3369011948151	18.4879485393932	0.0138948267365553	0	3.98229425161687	27.6321414354918	34.0446686608131	9.8023522841971
MAOB	44.9900929918433	37.0512143685119	131.887015010446	30.5923780916465	56.9210931420123	14.0274855001752	36.4605310652105	91.8354856701998	87.3346689177422
FGF10	11.2329514523381	3.76648446303528	0	26.4216552263385	0	0	0.136993516498499	18.3312949241965	9.03923848003791
PTPN21	12.2684702538962	0	17.4642851970736	25.4399196631787	6.91404526140565	5.70940545169884	4.91166341213706	6.1253763375827	8.12677178068168
LMCD1	16.3737259309323	32.3503171698124	17.4196183336196	31.5878266352421	41.2971372982784	23.3136456366808	0.187099477552578	10.9121314127734	26.2061950738286
RPS6KA6	0.0191455259916378	0	49.6240208622914	0.0164740481938894	10.4760417656447	11.1833210696577	0.128093903598151	11.4636310824089	0
TRHDE	138.960108715679	54.189323309939	72.6857090277024	20.4068460721376	48.9810437420024	31.2802737526538	32.4173523165592	0.471890899935318	15.2314713630803
CRMP1	18.417817712345	42.8389526649089	9.65337719294654	38.7158154828376	43.0294933478031	6.13737099221382	18.2532639713293	31.5544317264343	39.7005801527347
EVC	100.187485204304	184.563884407534	104.647182879348	105.993674624493	148.972964156816	92.7259008287506	95.7195439845396	163.646922374647	201.513546506813
TMEM38A	169.683254627156	200.708949610366	155.050045300073	96.8306469557794	189.27722244646	330.789448923161	130.893842037166	247.477826011815	455.103131295586
CYP2W1	29.6318215043885	19.9575007409039	38.8079267305662	1.04135892817801	24.5391745186841	12.8159305818287	20.5091672836698	12.4272530416351	23.4393655321008
TP63	55.2110143966155	39.8992238372041	37.7632375946252	75.4113585297978	149.267483600492	59.2037648899772	89.1067061150424	6.75711308942835	36.8070415517238
ADAM11	26.5678872214757	6.60113168390027	19.3739500886862	22.4195209118056	31.6544509492533	18.609568760209	15.8605878255604	22.8032426289768	34.2646951792146
CD5L	0.00360030136913209	0	0	0.00310201218096168	3.68193572664548	31.5743624342529	0.186537550036902	29.4446738125786	0
NOTCH3	15.3507658274312	22.8126820066606	3.83700208360904	43.7919848446947	41.3353919292814	113.886043215328	40.1803605343511	70.1724065837679	188.121792428037
NTN4	320.936230055004	67.4633017016105	60.0412583518855	324.039929769237	230.449273107891	58.1618366028863	71.4507019563701	80.4741300516951	121.48941979478
NUAK1	77.7078129879255	152.190103100377	242.336000135126	84.6002920980095	112.085944914746	348.957571098694	91.002896658728	135.557417801626	452.45896840629
SEMA3A	15.3585755081855	35.1777219588586	80.5123307733223	48.906506446184	13.8675491707436	13.7662740268162	14.4403301198264	6.43447732536361	10.7713375561335
RASAL2	105.305428133926	174.05309787263	205.462259372058	243.541502540371	118.182148636826	133.348676492774	120.977881420083	97.3388826641555	126.78487968949
CACNG4	0.0128524968779149	0	7.77826311164637	0.0110650177357874	14.3831448595417	0	30.929807826754	0.419261441140207	22.6018768733996
MOCOS	11.2400810324697	12.3832543684166	7.74090838463087	17.2997227352971	0	10.5473050771364	7.48496149088262	6.63457518013364	57.0408437576344
WDR62	193.202696068893	320.575137776454	174.42022778619	200.765063054381	224.274446271498	366.128997818203	256.54522814108	280.782321897613	332.693688730833
GPC4	45.9984837608377	38.9794976770049	30.019613925437	68.256007217149	37.6235910724665	106.699941881715	8.76208389187479	195.824921658315	66.4646643939835
CTTNBP2	0.0181891405534831	11.4188450879141	13.582104324753	16.2871469671279	9.61533101228154	34.944998660641	5.02541831446788	6.45021579852545	0
PAK3	8.20218998492343	8.50617847451717	40.7537026078839	8.1738907592307	46.7184825432778	18.1956760738635	25.0530737401055	2.04412830564874	6.20524874194204
MAP2	51.1310711939611	73.2115197141005	148.318544329882	27.5408441189377	150.885475100008	43.7386534648043	109.746622204317	59.3014583531923	47.589417446311
FAP	13.2241026890272	0	2.8965095162925	4.07731918876043	0	5.40297212164215	15.8924288987012	17.0561662335576	65.9889186860943
NEBL	23.5028369084652	0	24.2404534999807	8.17203453585122	40.5851791090655	20.3513532866134	0.185022103267559	6.53536223134557	30.7827483035861
HOXA9	88.8629970821382	10.3989096659826	37.790585747124	39.7448002771879	17.3863333179863	49.0538010997345	49.5479168750512	6.74967683843515	66.6538932239678
EDN1	61.2837683525874	25.6588225244384	32.9505211549948	19.3777747836862	16.5284092993246	21.2045271041152	166.927860574703	305.248708366824	147.433543126777
FKBP7	0.0220595053460535	38.1171298908313	12.5723345284748	27.5071903525863	31.6424117310428	24.4517895490547	21.8492862912289	28.7339527889265	26.9778818426714
OSBPL6	5.1305139525794	0	24.2887967132836	0.0162995782902788	28.373799202378	26.7611613928403	14.6584046446093	25.6615645747153	20.6602928231341
MOXD1	17.3986880958448	31.3766506488645	56.2533840177102	34.6488639587091	27.101960937377	79.1517217365234	17.1702581748435	12.7712886712587	51.3023436099841
PTPRH	15.2749650533589	0	0	12.196321515845	0	35.3570778883544	87.4194349549925	0.518105151154595	1.67118733568712
DCT	44.9477120766748	11.3597624703509	10.6252405977829	25.4816387950127	45.7267996500355	8.76682824152747	0.136702089740921	7.52340890333047	9.04012035901935
SLC4A4	777.875966863713	522.139424419697	299.415670426605	1040.45149650488	487.04162024736	354.581425528085	432.857734187422	203.688186158098	234.61538499939
COL5A3	95.0689091640603	75.1063351546446	63.9338822479629	19.3899147570402	254.552476423834	4.65798145874034	129.196901280765	74.5247889849378	136.807105458218
FAT1	19.4476117904438	97.1319442430659	7.71031720455873	86.5867580717547	28.8031038346677	17.3704762223358	14.5344305085118	0.430202641001133	24.4019283862082
EFR3B	64.4006456698932	55.1440314321747	112.467136998491	38.7424113142734	56.0218502184363	35.7470620736796	60.5378196575482	66.773621611103	100.823684338239
PPEF1	18.3893205586159	1.84662973709522	20.3736691299177	27.4817101489526	3.36506482171351	4.79687942360025	13.2426465504806	0.386719401743687	23.5956123625252
ACHE	4.10981389849044	21.9579313288121	0	23.4020165292099	6.9254452730111	0	9.67818161875447	29.8074074796785	0
MMP2	93.9708981263489	18.9703444105464	0	40.7642977056069	47.3478227965992	30.0089064831714	17.1978662804111	3.70008588589618	151.561685194464
SULT2B1	4.10364244999417	7.60496551745295	22.3903284351276	4.08916391062427	0	0	0.104353157124283	0.230867240852786	14.7432074912165
ASAP3	38.8559607721134	26.5820034931513	87.2692993700285	19.3856013726084	81.6454454714172	46.8036912719858	73.5373137073774	47.0750780664574	22.3696557581241
DNMT3B	28.6367113363338	23.7337715948453	52.3474307802268	44.8375355880111	56.1622153665958	101.076507608455	17.2255831176465	78.8692765637872	103.482650027046
SLC4A11	11.2292735435053	7.60544270639628	7.75145758879919	4.08906110004428	6.98546899111447	32.6481901903797	13.4767867497888	0.486669239445494	43.346340611991
EBF4	173.713082412396	66.5525577067533	15.4616021891634	60.1387430895515	100.802320483963	14.9129490297557	28.961295950278	35.9154293566503	17.0205054284971
CPXM1	15.3270547290771	8.52968987985905	24.2779157971031	0.0167709614765572	15.811561563848	13.3394668905604	30.3628228926696	86.6061649260343	32.3198463195541
SIRT4	0.0140357856794244	7.63222169962951	0	10.1688810889804	8.86142369663735	7.86832003144086	6.14815120677805	6.29755889726127	13.5762565280994
CD209	27.6089268110653	48.551372185797	22.2665733373031	16.3247426063126	52.7158056594365	47.2502497954812	244.700160686927	55.0936870729716	32.2370664069515
SLC26A4	4.11476191871577	3.74632507009234	27.1636118556575	22.4124392129374	32.6138595304947	0	13.9593000804795	5.94128648372715	0
RAPGEF4	8.16576887561906	3.78166196834097	11.6745719064736	0.0123419432168568	4.33601114977124	14.527486632599	0.17046594283589	0.394608018144087	28.1556411142186
ZFHX4	20.3745058937074	0	0	0.013547724437577	14.2146153325645	10.7340893058385	5.02699530920893	22.0188277802283	10.7636683217744
SLC7A8	66.4592231701015	29.4184408819303	30.0004794789347	201.727287624228	158.758321707236	87.8421803655466	47.4005718795935	62.595742730661	175.548014833356
TYRO3	3.08435006226083	18.1807394191094	1.91001866427459	4.08920426605063	10.5777318826752	0	0.129025562502649	4.70562284992768	18.3160190042796
TBX15	83.7275581510184	24.7067103082803	16.4460357252473	0.0199860772480083	27.1218130502512	4.02249264843604	0.178822156142541	36.1758816560587	13.482796234927
TEKT2	0.0174965749164828	9.5104680817316	0	16.2812976464628	19.5149397777211	27.7943668362239	11.0096327433051	0.44026961447863	21.6448614770899
TGFB2	49.0768625462848	76.1106410171042	7.70954255264936	66.2390109102903	110.616356118925	27.9026220606502	41.1388118179897	83.6821724812772	10.6577471578715
TDRD1	9.22242360671108	39.0789833521616	24.2331745130223	26.4884895520177	7.74706817207224	2.84214342868573	0.0895589221928428	5.69476857235753	3.60551720684079
SORBS1	133.895358388846	127.467940280925	57.1450446239574	115.15429117694	98.9695124345441	131.974282875927	107.681648325451	122.759513243531	72.7511815275413
CRTAC1	148.167887777293	39.8959302057407	7.70930024891103	144.669120083188	43.6864244934959	11.8485247411862	61.789603256702	74.3817085688363	152.209471038698
BAMBI	80.6648413392209	18.0306059522562	13.5347870939037	6.13908776047336	31.542850035838	277.703503450699	144.077682225851	138.388726036923	196.913662815219
SYDE2	291.286998323427	52.2439826076877	178.314468438257	88.6807022645717	247.18634561869	79.2697611414735	70.2077827777237	62.425144626945	88.1482761040788
PALMD	4.10694208004063	8.55037608643194	10.6651434232338	12.2205446944998	10.5309094778507	16.0014630419613	9.75616369670276	7.89070213022977	13.5018478016996
TSPAN15	80.7650974595109	29.4176192896234	164.791233707466	49.9560794731746	185.101944422808	85.881099419921	44.9243246188138	87.6968059081071	56.5991242970695
CEP170B	55.2198215631908	48.4536998073714	103.695812057055	40.7862958323896	237.007176506634	81.291760843795	105.220866347791	98.6331982768067	106.110526008853
PALM	35.7596315875126	53.3793897559908	0	25.4786929371126	13.0234137292316	24.7094184725484	25.2359415690545	12.43040363008	7.09012076201556
SUSD2	41.8950662376226	8.4984749691535	36.8351922171522	24.4676405956628	43.906519385332	37.2097061202156	71.3290420508418	59.278446344255	86.3946579977372
SEZ6L	34.786905695243	161.674930245471	109.480179838989	289.390890227907	296.320762834002	163.656255405933	341.531603098846	35.6132878085392	13.3415318077546
SEPTIN3	8.19411767009196	3.75102160079834	0	8.16697343320653	49.7320885170467	30.1760744254516	0.182000447598114	10.8516275587227	13.4720655591135
DMC1	15.3485001931707	25.6862351298883	0	12.2463674902924	62.6800699753851	26.7437305787906	5.00769837114537	0.383875842234376	8.0467490537138
RAB36	37.8389463713754	59.9185228592652	52.3215669555259	55.0345773374929	87.7458475788333	98.0326199112076	53.4151322309617	56.560300057504	147.61481859742
TIMP3	191.139303616381	151.220184037314	44.5355708957039	254.741301664486	134.872813723159	37.8184094875981	58.2824536060346	146.783017757624	200.708087770041
NEFH	21.486471799218	23.7374793724168	54.2956783994921	46.8701784610517	45.5977403917347	102.592028584739	99.0116982373887	29.4307458597523	51.1838684217565
RASD2	0.0131997012240506	16.3349211190914	0	0.0113635999929396	7.0759491465394	85.394556853252	79.6167717694988	45.710723382577	3.46097423585872
FOXRED2	136.977286426749	141.711766051897	109.489980901503	98.8650991829442	222.695973120962	282.309313736159	90.9204588091312	76.413710317214	160.950780691154
PVALB	26.5829711034796	41.8907283635702	21.3012828521442	0.0198815585189465	56.3219675122504	5.40379675506128	42.0717137041203	43.2868154476463	14.2963450962906
KCNK10	29.6459634216249	0	15.475803163846	61.100905082535	43.9212342230172	24.6360368583109	20.5526514666906	11.0259573105839	19.7791593041079
TRIM9	40.8407473340792	8.50961720165454	8.69039292999274	12.2437437382397	30.7875925756761	64.1356399483801	21.8988898500386	0.513354607459007	30.567453123225
CCDC198	31.677089852315	28.5442869635143	26.1664144859422	27.5126469875937	10.3800233302837	1.38777878078145e-17	1.38777878078145e-17	1.38777878078145e-17	1.38777878078145e-17
SLC8A3	163.536043100378	119.831619980214	0	152.853829413405	189.385430139159	289.255005391656	107.870491975454	272.564981684539	103.295627293299
DHRS2	4.09634112106871	6.6705125186577	0	12.1952384664323	3.44505005644449	0	0.126812485196694	10.1058507623111	12.7703502413646
NFATC4	4.10396226497968	0	0	11.1982544724016	23.2024774697432	17.3974672236229	9.79684832744964	17.9829536428332	10.7418380261569
BIRC7	38.8102126032807	47.6742479996601	21.3146881661064	0.0190341838509216	4.22522154285902	7.05762897581273	0.0683045272426009	0.147613186482313	0
COL20A1	13.2352860375779	10.5390595592285	0	0.0113172023251296	0	1.10490471286281	11.0379619546962	51.0346448348459	9.80631904560996
EEF1A2	15.3389317355569	15.2037672312448	19.3871407873951	8.17031498410013	27.2976458554859	0	21.9991973797483	147.385609533359	21.4683737261006
ANGPT4	15.3320751160353	15.218929401824	16.4803596739765	15.2856590359791	9.5578102270492	31.3194406508988	7.4769044953838	18.3008642808476	19.7766165820338
PLCB4	28.590729934919	0	22.3074904517385	24.441729472408	7.76866460083633	30.5174507788168	10.9029997510964	0.388164077924332	0
SLC32A1	12.1785173095168	0	0	0.00751348711361932	0	0	22.692543810941	12.2129303232721	17.139610243481
ST8SIA5	0.0171537075002899	25.8531843350736	0	0.0147626510093355	16.8382044359638	6.82614769411873	4.75083477930725	0.198388438148285	0
MXRA5	66.3248208683996	0	0	21.3995208186163	12.170461071139	0	0.199655789696347	12.5153373503088	67.981379183695
BMX	0.0223679597419828	33.3259623855079	57.2734468409638	0.0192415798319967	28.0703470902026	38.0049346807098	0.23049930141217	51.6358467386191	118.999158269117
PLS3	13.3160684143018	43.755378705703	16.4389746751608	65.1961645367942	64.1110083712562	68.6562906604223	18.2994638290507	18.5719705521092	6.16466439341984
SMARCA1	27.5426160268496	0	18.4431052212363	0.0163082319211751	12.2665434735893	0	13.1357423323616	0.349194669408038	20.0163076770667
ASB9	6.15487685350556	0	3.84186426564833	0.017498237349824	64.8667772966714	0	4.91757122158643	0.307167465543565	20.1232288979126
PCSK1N	0.0142167603308034	0	17.5433265289147	0.0122381301110552	9.76096866835276	11.891023811775	0.134155138510621	0.302805925875425	10.8921403403055
GABRE	27.5002843075624	11.4463357339958	0	0.0141525331042578	0	6.07703377626198	0.0841971734065448	0.183830197948364	3.61561536641129
KLF8	332.236769335815	402.276852145738	1404.31810666926	404.592858545147	713.167224617917	485.805783215006	239.696091160518	358.101740042441	431.615246753703
SRPX2	4.11481199087346	0	0	72.2250573102885	14.8420746169093	0	0.20794026968688	0.494592742136964	96.9227088840229
SYTL4	149.256417381285	213.045315907955	197.688295257516	208.914379703924	298.863833229285	364.918558249438	167.092252214947	156.680187604356	279.66310396396
DRP2	0.0175073203979421	12.3890986410426	22.3672576527524	0.0150665222414919	10.5337558796851	14.1756919283417	0.137777285517458	0.311752837103399	9.95764970910108
FGF14	0.0185754327422094	3.7573120353267	0	46.751136948062	4.265318179995	0	84.0121211695224	46.7221474738196	14.2704064811203
HTR2A	0.0149195728312486	0.909000943068702	22.4199023338024	0.0128423634354613	7.02382062631646	14.4825750769558	0.174461747182607	6.45980830001811	26.2940425907978
FGF9	59.2923909074296	38.0005505488924	62.0178291073527	55.0376965632416	104.436809042694	35.7497689547123	64.1374873213374	120.332402155925	42.1779323096995
MEDAG	0.0103448044826082	15.4424472418597	0	0.00890797743195804	0	31.821181078515	16.8287639835228	0.410267645347389	0
MMP15	13.3047325933368	0	20.346755933343	22.418804140211	48.538882375981	52.6651516166193	33.9991839713375	33.6943423234469	63.016946448314
CCDC113	22.4753338307083	7.56213546412362	31.0627583676134	4.09816300005911	18.4112158092408	15.228930956386	0.120007654677374	0.26828892580423	2.63809159184255
NDRG4	129.785624599732	57.985886930237	75.5838609803798	57.0815442686187	76.1997187224686	77.9993059028468	48.4845711444137	82.994016765108	27.7620470818982
FA2H	0.0207567342411021	31.4747285891986	29.118817920885	0.0178579961577352	21.0842155968862	19.0239881694287	5.0252836258464	2.02939874067419	19.8990064071117
NECAB2	0.0148743802462992	0	10.691569143791	6.11591546388022	13.3563920424	47.0643956192209	7.52695351846892	56.8740438808746	22.4054744120976
CORO2B	55.2225680118588	142.69690706026	125.990258025364	46.9008186035385	182.41942122654	148.110057640695	76.3025729228056	89.5677399500286	52.0527529452781
IGDCC4	0.0106560717453608	0	8.77792284356384	0.00917576987531099	7.16222378127013	13.7060543406825	5.03445315122454	0.411229672069793	29.9354043688453
CD276	7.16257271861313	3.76474979095918	0	23.3820873705961	8.75447205833577	22.3320610225735	9.88312723368429	21.2949198226044	32.4671746015281
CALB1	35.8027779619442	45.6052044296482	99.82986299028	132.453918758395	98.1685766791539	98.1757760303455	95.4443024765381	60.9246228709892	43.9650700932589
SFRP1	16.3678108983679	48.631471016108	0	17.3339177840929	28.9776307176002	22.1743792493511	23.0912888756675	50.8052820082438	23.3269213259284
TUBB4A	37.8400605260732	45.6233547960454	30.9788256576224	92.7146452232509	98.2943578766342	57.8163839132487	61.5220432354969	30.693478719318	25.9857467981327
TLE6	15.2632073872355	0	0	8.13560282627558	0	2.5844322258028	5.01024944558672	0.386362592705935	33.6857317193579
OLFM2	65.4166646765179	57.0592774614103	81.4291700866211	42.8139340025864	48.1267047703149	106.094006214581	118.336348451421	36.9932135811188	63.7835090414278
EBI3	0.0196848661412927	21.9319299370603	31.0914651908567	0.0169373568356228	13.1285243652535	33.0788052200311	32.7138104986109	43.7817450388082	33.2457901669403
SHD	82.6886736961502	4.69274513510632	0	19.3743183514428	28.0355376162592	18.5412350792705	11.1135598261761	21.4853411232394	56.8911160269796
CLIP3	22.5153818371463	64.6816754442187	88.2210632817045	82.5297694336764	38.4491326469626	23.5269143283947	63.8501154852708	14.2680795010257	59.4438179066419
ZFR2	12.2286030471847	3.7831447268256	0	4.08345582733281	7.04758976246115	0	31.9989896320468	3.53421446043131	13.4998860066787
APLP1	9.19680471973991	8.56063415164896	3.8531229351336	6.12247261891926	12.3620311708499	8.29548564341748	15.9149301610197	63.8574418932244	29.667453270555
SIGLEC8	0.0158800656844211	14.3424363132139	0	0.0136680173065984	20.5372028359598	10.1123672309468	0.0867631075438444	0.189748540418488	0
FAM83E	11.21380263188	0	0	14.2248673211701	2.54452547121211	15.932466998229	0.125187097285979	0.280847473586574	3.54769127959043
PLEKHA4	0.0227835716382216	33.3106561289038	31.0191219491608	69.2275025634392	0	52.0755415343257	2.68630389238335	20.2168152889421	77.5616848124912
SLC5A5	46.0001769922579	18.0133220372815	39.7219238284664	50.9509037263819	73.7607309087938	22.9803230189446	0.163845468986564	4.94325362578794	10.7926357366953
ETV2	0.0177416273652495	17.1851967806291	7.74164912161275	7.14214551162823	15.0074009944228	18.6704024859125	4.95449431933194	0.336378579246356	5.34377819015406
MAG	3.06127196197949	7.7167734887439	0	0.00699285501249158	0	0	3.84080129733774	30.4986760087684	18.0532876888908
CFAP69	34.6788149176765	1.84814934057123	11.6221947232711	12.2317617545767	3.37111673939062	0	1.35266922484531	4.59683468100979	12.8265116185771
TFPI2	0.0152074316853081	0	0	32.4791464468137	0	11.4178974139694	0.109340443309503	0.242703019227246	3.57152280955828
COBL	0.00852147537421466	0	0	4.0658600306299	7.24356301152322	8.37919804477549	21.7008778767757	28.2575120540223	13.4353367944197
CRHR2	4.11647304313369	39.0624261675967	73.806622948062	0.0191784792308809	0	8.84453956899606	7.20316939931957	0.287919403442256	5.37977619991873
MINDY4	18.4143775870182	45.7257789264916	0	27.5157913408965	42.1985362853468	28.5683952326802	41.2135744753502	55.9998145565578	69.3244014703677
PPP1R17	39.8519548703695	51.4337455944562	0	60.0838594482457	0	40.5029623847138	83.8516672160575	0.518022725787441	0
CEP41	149.261893229609	193.043910372976	253.899397571993	371.946270177657	336.501801759164	290.979982904231	499.352002539463	100.838587859139	459.545164747707
GLI3	231.940164595481	23.7108546722931	9.64701855853694	93.7533648547691	72.6632352996297	34.3310906360248	30.453277394819	53.2304514673682	114.423761356039
RLN2	12.2541202619181	0	3.85111185965337	0.0148776100041781	27.638584540599	20.4544181647793	6.22746138906672	9.37343010464243	15.3085250021733
KCNT1	71.5625804621459	52.2687612013171	70.7307663359847	135.511083473576	91.1276741495572	55.7343529050339	63.8192483149192	17.2424635756199	17.8742380681352
ATRNL1	0.0169441091646938	0	41.9057242887861	0.0145825276269509	0	9.35225432333682	0.0825504838015199	0.180042612004242	0
CXCL12	28.6086781292719	47.6820496754775	0	16.3155982157993	15.6965823335806	4.68240343486407	15.8818585346955	51.9033760491364	28.7958945699486
KAZALD1	38.764967332185	13.3063632422971	0.935271045771053	18.3346623624992	0	29.281619296598	110.702647605117	42.6946631810996	22.3639023788296
EBF3	0.0159946115963732	0	10.6802307890566	8.15059721294864	16.9109216383626	0	18.908260806719	15.9428702876679	0
DLX4	8.20365756749932	9.45582728408481	21.3076617951606	72.2739534684644	16.5545848368408	20.1025946239591	45.4994568199269	16.9484653919343	6.17339862290689
COL1A1	251.357368998207	60.8328136232122	0	102.923275561061	41.9107406586282	47.8833913348923	84.9066181555236	254.240815917367	290.599664261798
SGCA	3.08902165799686	7.58075986726288	7.73562211374495	29.4941456586492	7.8169526576864	3.41710003890073	22.1768709876598	0.307513739042808	0
MPP2	131.826707624172	75.1301581429853	79.4649816859504	19.3889215651129	83.2391381053887	11.8579807248963	8.75743512006938	127.470929953621	87.3258243681681
CACNG1	0.016658761146215	11.4428139538505	20.4315754459243	8.15360922179293	0	0	14.2843486294348	0.345642334295803	18.1843695639478
HLF	49.0933339285497	84.6098284037009	134.706084081963	104.974607076277	264.918862961781	57.1484563266367	49.5181706392095	29.1602267469709	27.8002544164595
CDR2L	21.4763821331239	18.0370837575467	7.71510524571037	40.7433021500641	45.7418802278392	33.5068203538056	0.199784054660503	32.7683580406267	14.3241287779234
PMP22	119.569766213287	43.7036087936635	40.6700162959728	146.707569101604	40.1704249654549	61.9233095529077	96.534943610575	54.8090970303763	42.1808127136087
CRACD	67.4671897725994	70.3814904563074	85.2957596619611	55.0400444992554	63.9271654568369	110.287643414094	55.8495159606256	104.649756850307	126.836976848541
CPE	4.09244142100521	10.5463128868629	3.86960067024413	0.0109630757023496	3.46509881012859	13.628413601017	5.05283485313453	16.615930634194	23.4855222228848
WFS1	70.5186888977407	37.0567973459135	4.80328126125228	117.142448842877	45.5016202833416	382.088939329002	48.6452470462417	17.4275665267815	30.4286904792912
FAM149A	8.19917270804881	22.8463127894302	13.5504376618896	5.1172379360351	41.505681094265	32.4051647464455	10.9865490817964	0.428206349216442	11.6477560221651
PPARGC1A	0.0124604911441906	0	0	0.0107278868862157	20.8229893744597	22.5552335382156	0.14680734470968	0.334256712357657	5.3452226458176
CCDC34	10.2389855215065	47.7403385597679	22.3041585306172	0.0180672763752714	5.99822642029326	26.9632010755997	29.9423663497836	0.451499121067249	9.80972752818217
NRXN2	10.2397449775449	33.3731412461438	0	26.4793830185901	19.2824800896081	40.2443398192104	67.543439470116	21.7887772435524	56.6861606881904
ARHGEF17	26.6051082328767	77.0407269919198	125.063422102999	82.5422124171175	58.6331577389997	73.1313934854417	150.119168647867	304.200582318365	247.324896297946
CEP126	366.962710297455	215.861868807167	388.61914773328	422.907591194369	261.009531173132	180.865751009729	251.382034579694	120.2141644709	132.114768712011
PPFIBP1	111.437706193446	126.465098288005	184.13072976059	156.944355998071	287.558748016307	253.248029688583	131.965678321033	94.5563216949143	183.442134340648
TSPAN11	15.3411850002502	7.55908805511871	25.2174367266304	19.3619754570026	23.7178522142237	0	0.123881056160717	0.277672280652266	20.2053540495437
TRPV4	100.14857218	85.631208129804	27.097993933203	69.2967101532464	45.4679304350659	101.336947608433	229.659487794189	254.215442284417	84.4089047642098
CUX2	108.322676644495	27.5232960431506	35.8250036402622	76.4275326706108	92.9625911353889	19.04822859027	142.601457078856	169.235298197963	106.084758846218
RASAL1	4.10879809235796	10.4581648331118	10.6584585888106	0.0157770000525641	26.6372910401286	2.74762525917228	0.111823607766739	8.56803263876649	6.33937201059404
COL12A1	40.8670940208328	10.4063968455836	0	46.8505856800322	41.2967468888336	81.0731467949454	5.1078303410261	12.6928651817674	21.5130341519429
FRK	27.5164664522745	0	5.7966103740981	0.0149580470037876	11.4352149096807	16.7748615267764	14.4464110073318	0.398336302110355	13.5071329773423
ULBP1	0.00858485742584714	11.5988052091229	0	0.0073935770454816	0	0	0.185749384909742	63.1845899969986	0
SLC26A8	46.025575929987	136.032661481054	130.839502395899	112.099828451248	125.312663087951	210.710100668065	66.8388771829779	1827.62484635666	1083.55290544921
RHAG	26.5227043750905	8.53643686131853	22.3419736540663	0.0162112746165253	0	0	4.87183755404828	14.0167548025863	3.55167687600207
GLP1R	23.5200412143576	25.665879062132	16.4478775248095	31.5890482478815	45.7110468882555	51.2056682285555	9.89106798900046	0.485442221656147	27.0042280032526
BVES	4.09724801329744	11.4852968843834	0	12.1973278030708	0	35.2761099928825	0.188619350688706	0.44234499561175	25.2847890591811
COL9A1	43.9495216881013	24.6903195027799	95.0796775540868	19.3818888599165	10.3521209451223	12.0152467330265	0.124116726831714	0.278244810724419	7.23196590746643
SOBP	0.0107831600028698	0	16.623668023963	0.00928510360372226	0	30.2991566831609	20.6804952654259	18.555798991852	39.6509702849742
PERP	221.831300941274	374.760136453479	175.375900963693	318.972903548215	457.46500977923	379.5930718002	216.516739664966	105.227085284898	115.889230141552
ADGRG6	22.5177740050075	32.280536752056	88.1984024177057	114.114439600859	115.800944703627	13.511470287972	35.9370137562897	0.467556376567062	27.0452066121522
SMOC2	18.3033089232073	0	0	4.07933049587112	0	16.6512220998768	4.89522016410062	0.290615958402063	0
PTK7	171.730843837253	178.808192032414	176.374133392191	131.473602504758	214.703771097105	108.060659209686	124.532542976993	76.2085157842109	119.605109091197
IMPG1	0.0182684572748926	0	12.6070255725597	30.5028145396349	8.71999745879551	0	12.5969134622935	0.194631344619745	0
TTK	28.6536526412007	348.27291951458	138.572677778025	100.904373405505	139.267880130184	341.527933166334	68.0035277489738	103.6181037854	162.72773187886
LAMA4	26.4922870020843	0.903935819141373	0	12.2164807911998	2.51340679255201	3.97894708342696	13.4341054053782	22.6207190544505	37.0570932652522
PRSS16	0.0207735867227843	12.3389495707945	36.9036830200641	0.0178724696003254	32.6577844369905	6.34810060354361	17.7973287425843	11.8956130747311	0
PCDHB2	1.04656419298709	0	0	8.16783927281246	63.9983422183539	0	0.0992590189302778	16.1033513488766	0
NUDT12	30.6919433830969	46.5645395725964	162.905012483965	51.9860871524225	69.1899829180973	81.4796387567526	59.3703935181314	9.81809474408358	135.985119342889
GHR	7.14978537240125	10.5167646994118	0	0.0124440531764831	10.6573869355718	0	7.24183618498163	20.9858002581541	0
PCDHB15	36.7955754223916	20.8858018847559	88.3106430964299	18.3609361738865	1.59565691768182	5.96078006313765	2.49075232315314	5.77905178195883	0
CDH6	16.3549640611793	0	35.9379863674603	0.017644015161336	25.5537670568072	43.0887455101826	0.179568583229008	0.418385006521566	7.11105005335285
NPR3	23.53311590446	39.9281791507366	60.1020045606317	84.5481053421998	24.4072215655675	57.0414419529577	12.370516522895	92.8556352075682	24.1755159977833
LIFR	19.4052172144619	28.6390137090533	7.72949146636185	8.16614601237262	3.36798004681356	2.55690942305144	27.4385879594703	13.7060375543828	12.5633479794457
WWC1	46.0123693768461	39.9072681717068	124.119522717717	29.5741822410227	69.2355776274202	52.9966138454428	36.246852651183	8.22214844957145	28.7440112644466
EHHADH	19.4470148522453	27.5396207093084	32.9289088804951	81.4931882001677	68.4659821114799	152.290805663717	60.687727704624	18.9395654574391	196.215708453849
AMOTL2	4.10177568677265	3.77308004585479	3.85699595827782	19.3076597149023	3.41761608135347	2.72903452201647	8.29096217996876	0.260564448496169	7.25186001349507
COL7A1	15.3585956024399	28.5032619789445	60.1203489522503	40.7628330225023	49.12447664435	52.3331929607659	65.4615717953335	149.385703484745	94.4125918051445
HES1	122.558195814545	13.2536910669471	47.4915737967603	9.19724660539332	19.1381474072059	16.1664731156379	79.9495023838435	61.1404311743168	245.840238479191
HHLA2	25.5389859629982	5.65167972539703	15.4944771410748	8.17124441576538	36.1678836079269	19.4682761479061	0.194950680542595	46.8454114083627	7.08717319054456
PLSCR4	8.17955852694028	7.59939884055221	0	0.0145072834649858	24.9735961119138	35.1090501646298	89.145407047971	44.1668391349158	33.1905178369085
PEX5L	26.6015527233623	24.6723690871185	84.3430377554471	67.2536552810973	84.2316800082377	53.4949029406029	23.1729500385335	57.2158774641868	28.7047610326915
PLCH1	32.7350152695699	51.3279458260341	133.801935557412	21.4260259611541	113.188631259855	132.012995496405	32.8579371205776	45.7797021410485	20.553425128248
SLC4A3	60.3152075536534	13.2472467715122	16.4323833679792	88.646237190371	150.208308609612	65.1996030095882	47.1300275945661	18.7567074484919	33.2192286748497
TFCP2L1	34.7870055043013	220.676500432072	118.203340863659	158.984648634281	396.359014364884	52.2513058104837	46.2385854905188	271.588566944585	143.883833197068
REEP6	30.6833956635487	40.8791286793945	34.8679645527504	64.1886923507969	67.5689721740562	48.8351691957173	9.90604565043742	28.728223519364	13.3937760376256
PCSK4	21.4769428963911	0	65.9990544591623	0.0196643572800674	48.3911178425829	28.8608647917691	29.0007709035281	36.0356471329011	10.6797215751902
EFEMP1	39.8564815403071	51.4201894102466	0	45.8430050452483	25.3424223170727	107.905966391244	25.6425672905019	56.2202606264426	44.8983940635504
IGFBP5	38.8254272120555	18.9895502335642	0	57.0233116749104	22.7262149848952	13.2936232958603	50.9407412702953	199.265470976526	16.9445068543698
OTX1	1.38777878078145e-17	1.38777878078145e-17	1.38777878078145e-17	1.38777878078145e-17	1.38777878078145e-17	13.5135992699182	0.197751618464009	28.3884021973467	35.232826037163
WNT6	0.00805225653789821	0	6.84020380651689	0.00693519525776276	3.56082719871522	15.179439756882	9.78483637577752	0.417757357686385	26.2593935844789
SLC9A2	0.0171796081144775	3.76449248960152	14.5690362637417	14.2483893752348	10.546055970771	0	0.0964179607814242	0.212198402106045	12.9174682765964
LCT	0.0206914270721885	25.733179657845	31.0665792182463	24.4405115170395	0	2.5615875923736	5.03917223169552	19.3311405729362	26.2630561814107
RND3	0.0105197319633425	0	0	16.2141736104208	0	77.5111432552348	0.199750675126372	0.472260091259683	0
PARD3B	8.20403582148621	3.74168182495943	47.5380049494271	0.0195788125732257	72.3399753188343	0	4.95002317262607	15.8442774310174	10.8494719319849
PRRX1	33.6732372071543	13.3052430768985	0	8.16737351967534	16.6724795522987	8.36342847188716	24.1012532730771	22.6121658625269	21.5977349052348
TNR	11.273922717255	0	185.32965877127	8.17880449606891	35.8446488113481	61.3236192888733	0.194406052452704	0.457834164029988	7.08793888760951
ERRFI1	205.440735149966	159.793067399957	66.8315276924496	178.33126237554	125.231030214658	39.2355914299359	94.5259682144683	332.00203042572	115.036130305236
DLGAP3	36.7935560951146	9.45035537806772	47.51676838013	17.3420876392689	48.3174314571456	25.8508177392041	51.6721288804723	21.537851929538	17.9012291992048
OLFML3	1.38777878078145e-17	1.38777878078145e-17	1.38777878078145e-17	1.38777878078145e-17	1.38777878078145e-17	15.958197402318	22.6937348395684	0.411414840700045	10.7551122072996
NR5A2	12.2283813928696	3.78331919543222	3.8635479636386	0.0121283653284707	7.04837525385615	5.46001108631772	14.5666214663672	42.26466197678	3.47945124874105
ST6GALNAC5	0.0151001589971518	0	0	4.08606884042422	26.9585102727318	0	7.21065707999138	10.147287885916	7.21752413957112
PLA2G2D	0.0206998733150741	16.1645232346045	40.7992122980482	0.0178091618957232	23.7577531929548	38.0687741754417	0.196117313717926	18.2686404605618	17.0589349899475
CR2	213.661318623368	418.493279291167	747.245021296861	100.916666398475	495.942379952666	396.810366719802	165.863364536673	93.1754976293587	246.37907496084
CNN3	25.5783703497286	31.3435166478577	63.0028646767754	63.1758892153632	78.986226110098	30.7689955833816	47.1865221709627	70.7168063375042	37.7162450287314
NEK2	20.4712808707662	87.5636704563875	71.7305673031565	46.8860166278329	53.4192507292117	152.567799721952	26.889224426542	37.0074419478914	120.579711165796
PROX1	8.1646534426912	11.4862122702311	7.7676965033307	0.0121771365695351	0	7.97894880294872	9.56873959430082	0.314502847743036	8.11372194446177
MTARC2	15.3484226352185	5.64673312486003	56.3056053997024	12.2463168730406	26.3064394366204	33.2058701091479	20.3978618822647	0.423320355774325	0
SLC5A9	44.9936076276974	32.284162668681	52.3139018429088	161.967217777921	46.3419795412928	27.1215412938416	57.9757227645446	36.6869417798318	67.5267667404084
NRP2	100.172435541713	59.8798655369614	77.5142339429069	100.886793549129	124.498506346259	258.253976909718	160.940931471715	203.115507526383	79.0050798719054
ATP10B	23.4145253503628	5.69604204132981	0	3.07022515637654	0	0	18.926910481494	11.8541045195775	4.42340118571101
CNR1	48.049675989988	43.7283584145924	91.1449072213042	25.4976750964035	58.7157802496208	49.4993703482115	5.10191082486515	43.3594667946546	9.77428716514082
SGIP1	0.00803134570207198	6.74571165354594	0	0.00691719754884312	3.56131827877114	2.57522716324748	24.9661792666231	20.5661924408542	0
ADGB	6.12981314313923	2.82529131766994	7.77065113776669	0.011859586146024	8.871212396187	11.3337841649224	0.115778670005799	0.25810092276718	5.40523639325702
CCN2	26.5884430786877	3.7399579960437	7.71252608878753	104.867875391599	27.098505935268	4.67849182566754	27.8185591291909	15.5917580890638	57.8109078176198
ABCG2	67.4643913252501	56.0975228569258	54.2561716587726	10.2176210098431	135.248787751819	36.0338000184453	14.7444521728837	46.6622680508484	39.587663469223
PIGZ	79.7438439569904	82.7214020878658	92.0542070589852	88.6677828520546	173.668162694654	114.770745395413	82.2907403953606	70.0224896923873	73.6911435823839
TRIM67	14.3190916384848	17.1158285886929	17.4421966381918	18.3425768276606	18.4051181548768	5.59114453808707	14.3240331829732	0.35796928334268	14.4846683845081
BSPRY	43.9588017123777	48.5070505960627	18.3762705042519	30.5871933829802	91.3928049458451	69.7558460574776	7.53150132151749	26.1140714613892	40.4780442202932
PGF	37.7937085086928	21.8653093611651	37.8331771431433	16.3175616024745	3.34713356557219	7.61807754972925	0.199761726566322	44.2447165823303	29.7605869528846
PPP4R4	27.5929098216197	7.55198163440088	58.248853412226	5.11897077027587	18.3370970991005	18.3637493462899	2.62625840288783	21.8266229336362	0
PPP1R3C	0.0112200740818749	0	0	0.00966096178441167	17.2493227556965	0	13.3157169870673	41.7272914644846	0
CNNM1	0.0120540605718449	9.59143715055778	0	3.06329517312896	7.11342924405884	0	0.136566704740471	0.308757590377378	24.7446631388614
CFAP58	16.3227539470862	0	14.5702958330859	12.2173018730897	0	10.4233208168777	74.7596606064875	107.744186268953	5.25640649029868
TEK	0.0103923199492739	0	15.6490794879366	0.00894885730890205	0	53.6109831999329	0.199961200970174	9.58655749674339	16.1373152857757
PCDHB14	5.13090642103538	15.2378582962453	14.5458532050908	21.3741356786316	3.3747838635268	5.78875257277275	0.121430890781173	15.3146311245958	0
TNFSF18	18.3302202925323	0	1.9136572142496	0.0127289124234937	9.73804592597958	2.64390982136178	14.2166703481884	6.20632590988269	6.26734998238488
TTLL2	0.0216530282439322	14.2372521077421	15.4902649630222	27.5022940593345	42.3449212301582	0	0.082721702728251	0.180436054703869	10.172432788927
KCNJ5	26.5464518079057	42.9851926797735	0	0.01755575450062	6.89181518474378	0	0.136097729872831	20.9798629686643	6.28235019432315
KIAA1217	15.3452163833921	10.4168375968207	9.66079511357496	26.4870244734176	41.4364330393846	20.4126260919178	2.6466139501953	17.9629275704922	13.4756068217179
RGSL1	3.07742169744136	7.63928125529551	0	3.06661690152315	10.7012187428096	24.9803119473067	14.4920617714536	6.48646254727471	5.29847274083039
DPPA4	33.745891583342	27.5402037215466	52.3390004516012	27.5316337187857	86.1136543208796	17.721397296979	31.5281005551137	58.5084010310767	39.5713596231709
GJB6	10.2505328869897	14.2085201414889	58.1799687829152	19.3817135297421	88.8753190237576	10.4060610480279	31.741578503413	406.074039730594	22.3328409426525
GJA3	16.3644010605548	0	34.9335082816816	30.5533928622628	18.3684350187428	0	4.93429255880951	6.18786925935777	17.3197821606425
ADGRB2	57.2402517332939	53.2596235069497	19.3439660804233	47.9021352964094	85.15388826964	59.0652972402117	47.2794000810869	47.2770614154432	80.1021016003174
GHSR	103.123070742572	25.6556475814094	3.83581346463242	27.5226333486692	2.46756678627611	1.90103380484381	23.4297131887437	0.326906700100575	3.52317024648494
RASL11A	15.3505184116704	15.178300660812	18.3945352032224	57.0151815755948	20.0916588863109	113.529804831143	44.9272020793381	69.8175396001137	49.3830478100132
OCRL	493.723010877033	494.569580183378	670.635719976761	488.144754160652	463.416656601955	644.453050181698	292.908057610528	350.690530109147	474.758922126508
FMOD	17.3665410952157	11.3977230738062	0	24.4285376022787	13.1293879475983	65.1996010512945	33.9644216589443	42.4866231004837	23.28449897598
LDB3	5.1269163889256	5.67471725655006	17.4869855404028	19.3289928372673	0	2.17684078470078	0.0621960874277525	5.4038179336668	0
PTGFR	20.4298899134868	23.8314577902675	19.3972249756091	0.0174298888909048	10.4406848579345	48.425957017658	14.7579093652472	30.5808834336742	56.7522937863153
WIPF3	8.1846335062123	6.63096407856143	11.6368000840456	22.3761151994671	0	11.5753799660434	5.00067733437856	0.377146718400739	21.7858130554147
INHBA	18.4305726385832	913.234283344	552.412830700982	174.286460698514	349.518273310407	191.049258207129	168.132522119352	210.492772363685	68.2122079311764
TAF1L	18.4151313131851	43.8106456147026	31.9880713820827	22.4283188123833	20.9587356617895	14.2242070955594	2.66987108255863	54.3401249754559	13.4141276424832
PHF24	0.0139025001949977	3.78458044310598	7.76963745659939	0.011967925986526	14.3194846971205	4.71812283498392	0.192285399656123	48.1163193825761	17.0739067445641
KIAA1549	20.4498569497461	30.4664273846848	6.74723164155737	34.6291443580568	20.9984537829265	21.8968664407444	5.04686725919637	27.8825430164734	1.68322308248009
CHST3	8.16536998512045	3.78211798163363	0	16.2519672676371	0	2.63267944292409	17.7154487647211	11.7715581250595	0
BICC1	27.5932898496753	14.2277221295706	5.77669090990142	67.1785824995858	3.34697295513404	29.1920323238726	18.144404327876	0.453068664062467	19.800277304464
RASSF8	63.3521035916447	43.7511990798752	18.3783289469623	38.7299771305466	46.4508214226631	46.9364548778386	27.9575288777374	39.470985533636	41.3653568994669
NECAB1	17.402043612409	50.4321658668539	15.4690773655027	95.7310847288148	22.6640014105211	40.6106370821011	0.212144231351912	17.0892498885698	51.4376613478126
C4BPA	0.0207516145119051	0	21.3354922457251	54.9327753332795	6.00201918521928	108.511058478028	22.0410557286932	0.570162777298066	126.107519099864
C4BPB	43.8935678448832	18.062017041546	0	0.018460937258622	33.4770759477986	2.56424164441645	30.8888107052647	0.412608970040764	17.1371069161822
GPR83	0.0192578231101042	11.403329663577	6.75990328590178	43.7211272812426	0	16.4245064675955	46.6582955043983	12.5472364072231	10.6942530620566
OBSL1	34.7601723295336	23.7382841826011	39.7336913394019	49.9231668628551	41.1898543603622	12.8843848456016	16.8969659516261	26.5509646874403	3.48256506258769
GDAP1L1	17.3943878772693	31.39660727496	23.2461648955226	46.8499163332129	19.1918642998866	15.8131002526061	19.3002187108549	13.8315864400116	16.174799128952
EDN3	18.4126238025213	28.542423850937	25.1938605225834	21.4079458367719	32.4800762790437	0	4.82006876668197	13.7289272574504	0
CHST8	0.00694604804793642	4.8146969166463	0	0.00598300717732281	3.5876949226427	103.685777176659	14.7460344018539	18.6819343566687	0
XG	12.2130118834133	0	0	9.14523527383343	0	2.63382686910747	21.1686961785836	0.334466716365916	6.25999102021251
POF1B	29.6575892416801	0	152.366378914493	15.3089488875776	6.84033693502469	40.0394756162919	40.8109390833883	12.5873397746277	0
IRGC	10.2088371949164	3.77214190474154	5.804738161684	0.0136377496826157	15.1124742852029	7.89966749850271	14.2689374565473	10.4283545564677	0
LYPD3	51.1058909345615	76.1609626669125	61.0738322264657	12.2540736756479	28.8092945033162	26.4367060226219	33.9639916331259	70.4933081547284	35.0265184587705
SLC17A3	0.0207504629219653	27.6456938395509	11.6110382919289	21.3911599653597	21.0846170315126	1.38777878078145e-17	1.38777878078145e-17	1.38777878078145e-17	1.38777878078145e-17
MOCS1	4.11429595632573	0	9.66606176733366	47.8233465925235	23.7404335332128	37.3892087818576	49.5207965304743	36.5699189611695	41.3529761571668
DNAH8	144.117598400908	134.121884735121	145.381514106389	13.2755684555789	139.351565849354	80.473593734997	186.029613142133	118.393246004647	101.5580598371
KCNK17	29.6041672984004	3.74912767550939	0	8.16861085141957	35.368873136791	0	0.120998430867269	0.27068433955538	19.2962959539382
NRN1	46.9939007304866	28.5255717635641	25.1847145651859	27.5195849433032	20.0632361715507	11.3393742708208	0.192147406352616	28.2102523203554	28.9049429431589
BMP2	0.0202826469683473	38.2003072643149	18.423853415843	0.0174508180667816	17.5525454259254	33.5354445242063	61.7998854260653	172.856814430529	42.1591994069494
GRPR	13.3026485997981	27.6206354137914	23.2681100334107	12.2428227564289	20.1499645911454	50.6803733076613	13.4413328998231	13.9594839864344	0
AMOT	161.529074880646	215.870237717005	192.825042789897	332.216224692255	563.624362880472	314.831804969932	435.309873161022	238.497790180593	299.390450812007
F10	4.09600846089716	13.422581598159	0	3.06734982218706	5.24834163063437	2.60585661858256	22.4608256882231	0.362150674087216	10.8111805476648
LRFN3	143.126835993237	190.198991762083	249.061291664935	148.802333300354	427.800300681653	197.433534013961	240.596325460406	159.496779712527	154.604127141812
KIRREL2	3.09076306602379	39.1877063750018	15.5119477916228	9.18301004329182	0	0	0.178565964396033	29.1672812986521	24.4370741881731
TSKS	5.13934637200774	30.4421890562116	7.71474102459863	16.3212058419618	77.6269519535286	43.055746056589	19.6198973751057	106.701401519978	63.8530430818012
PRKCG	0.00985989103057361	0	2.90520545265749	3.05766997058297	8.11277281160174	19.1524551237466	27.9711618007887	104.269385834362	14.2624428117999
ARMCX1	63.37863749273	30.3815325760885	73.6588048394976	103.919985516549	51.6265906529109	35.771625524018	60.5010719225407	41.3354808512346	104.469686475928
PLAAT1	26.590318552315	21.834678947953	14.5011853018506	6.13985551145355	110.145214780644	5.10826478821948	10.4947037579989	0.235415935945327	0
BEST3	32.6438859009632	3.7529548147642	6.75858509414009	9.18222995218334	12.244339255155	0	9.71282267196677	34.1807840202874	0
TAS2R5	11.2722754520801	37.0856489819583	40.7033958526144	61.1207871497709	42.0676283293178	10.5120035735137	32.52827402046	30.1256107521084	24.2692843542631
TRPV5	0.0131760270752919	0	9.73152693605704	14.2156776334509	0	23.1464517784243	7.47595687456812	5.12749938416281	39.7857301395259
OR7C1	9.22448647241794	29.5003709335869	26.1669692041294	33.6166884583234	24.5194722313965	35.8323358145248	18.4016186859779	84.1976186231099	65.695957572032
TNFRSF19	0.0219305195274266	4.69583679185539	44.6500356983788	10.2092127447378	46.7503801756799	34.2641883512511	20.5709666289415	11.0471045964979	13.4191907367317
GNAI1	78.6834411337067	25.6287029164328	65.9154927696672	35.6815302091801	52.5603923365362	55.6312082240947	73.4712199961664	18.7763392880717	25.986956431704
SPINK2	23.4986926088982	17.1119016392135	10.6361297543406	8.17098162871978	29.9483799010484	0	14.1197412757275	0.297620276938506	9.97691881791503
ADM2	25.5737116360666	36.1235327073505	61.0821447872085	27.5299525862796	60.5637729185958	79.8752285111856	95.5598159102404	77.5798757784538	113.340180766581
RFPL2	23.511890402552	0	76.7244263845566	13.2642549221346	3.34721551616649	11.6266727941886	0.0945262998787528	0.207777128057769	0
MGAT3	77.7108808798996	150.269035282317	190.927518286608	114.149693707449	238.45861370578	443.729631247976	87.3698536981591	176.301851567707	242.765680237743
MCHR1	12.2815944576443	18.0634670208705	22.297903925714	34.6167722223247	6.87444824927386	21.2217397353498	0.177368572268118	10.7950601828707	18.0499991612535
LIF	4.11492351105886	28.5841762113584	0	12.2417644155865	46.8437903849881	14.7303024713356	92.19434611171	750.488095041217	34.0182947605228
STRIP2	94.0315086968776	80.8471482058125	78.4963596458557	73.3771782073193	55.1109835946562	170.983215758937	122.207415390668	127.451846997699	83.5392819041155
IFT22	15.3544388406419	18.9839529047104	48.494221423149	19.3770694971572	48.3422581681275	79.0947035060308	25.5811744928917	17.2724478890733	45.866318675952
DLL4	0.0117966175362183	19.2790602976084	0	0.0101568944283705	0	0	7.49190589642196	68.8174282623983	14.3140470176105
CHAC1	12.2720265382614	38.222710242737	0	0.0170602364952197	17.5774409251277	56.2421344748643	9.96210009318542	18.8254602582009	117.208091286019
ISLR	19.37866544742	11.4307767355119	0	8.15689702107916	6.06423741015588	0	33.525135504593	15.3575774896403	25.2452950607066
ATP1B2	43.8787696875953	16.1616848984392	10.6383406948196	8.16997862206319	5.1182676143658	10.5767427300561	15.7995011929591	49.7384780746528	0
KLK14	11.2109778700982	3.78467503913213	7.76974909090101	0.0119559641665345	3.44542571758626	9.42056513973032	15.4295044318611	7.66158715543374	0
CDO1	16.3745821183287	3.74096920611159	44.6128983084886	43.8006005465601	35.9744048421939	5.55022261424341	9.71439321211223	0.380739335067943	24.5284969825417
SHC2	48.938199426969	0	0	0.0168652799066962	16.697963206835	0	0.0737926508069031	10.535251749884	0
KCNA5	11.1910749515427	0	0	0.00988256440340041	7.13313313774214	19.582547129888	0.140077886467557	0.31745906131678	5.3570753219011
SH3BP4	186.042397080421	55.0962302882759	138.559519379971	256.794654065783	326.119636730131	315.072240570216	187.612370200667	236.685460895001	209.465282933688
DOCK6	25.5759457191127	69.4833456521825	34.8691134204647	27.5320762282795	74.6347434600123	114.429582837493	127.072181935171	184.697169759981	130.353211438661
CNN1	18.3375992071099	0	3.85815904531871	0.0132497437420231	10.6172739262305	0	13.2894817553783	23.4288309853613	13.498884254249
ZSCAN10	27.5259446752696	0	5.79384797748174	16.2850773318372	0	9.90155517353891	0.103046462666361	0.227779343465339	3.5818059695465
GADD45G	27.6072756518694	31.3804471881125	39.7463352338845	5.12044330418583	56.2737188846343	99.1369409486255	105.448382256494	326.706336802877	215.824265088756
STK33	79.724066152196	85.6255202091732	62.9837620517024	68.2799624299671	43.7034185614035	80.2736779650177	8.7278379621282	17.1570863852701	18.796347684884
CACNG6	8.20768599010371	43.7441512426209	0	82.5094104509856	90.5318058890524	0	9.10837540103642	0.15286878032698	0
UNC13A	0.0093497602407504	1.8876288329439	0	0.00805181661555943	10.9087741262114	0	27.2822434309631	20.5375061546568	0
PXDN	77.6523997964512	28.4924923815408	0	58.078018805845	65.8203691307831	15.5212567919266	21.9685952620317	71.884294334653	50.4040518030945
TRPM4	48.0392078264511	15.1578463238074	44.5783572038456	38.7307331236423	68.4964588566204	174.806629512339	72.7344150032827	128.708226468533	43.9355533854217
SAG	7.15805375631308	0	15.5587727737777	7.13598891359637	6.98973358985943	9.04679770703405	8.70375319729374	69.184987880531	13.396458657516
COL5A1	11.2738941420288	21.8216461625624	22.2555714937532	64.1889809502866	119.606638377287	31.8046984308327	13.5026622111195	6.68570950202757	51.4617757092263
ASS1	1.38777878078145e-17	1.38777878078145e-17	1.38777878078145e-17	1.38777878078145e-17	1.38777878078145e-17	45.351068586032	0.179832464688447	6.4989921294352	0
ARHGEF16	0.0156010718378425	0	27.2922413160473	4.08734141921985	2.52816704138497	5.86623517803432	0.110236785881817	3.20479339505032	7.27053809441996
ULBP2	6.13955889030757	20.1155436452559	0	10.1807189468791	0	7.54536411428924	29.1589094577702	112.943263082127	10.6586251027271
ULBP3	52.1351756600809	51.3511151573022	50.3862186287224	54.0128413616804	61.3555956861098	16.2572742607317	84.0812520629373	20.2092338163615	31.4262446563721
EDA2R	4.11068080414764	4.70917359429839	27.2075561682533	0.0164759886803019	23.8771011443334	15.0843491499062	0.188195361344079	0.441215368451128	45.356338423105
SLC34A1	44.8798406972785	0	0	13.2526355012816	14.8887514455779	5.41089481987501	38.4516688695324	18.4610166882196	33.3451728982217
GALNT15	30.594315284772	0	0	13.2442431277308	13.1653816428437	5.45680592875371	13.3895688359718	10.942566097212	35.3039343953498
GFPT2	113.454025822227	157.011989219514	14.4920659562562	138.574476379653	44.5421576051034	9.98211997157383	9.760246530735	26.2235582307771	3.49123741282784
TNS4	0.0208456262697574	14.2496333416106	25.2251172417304	18.3416264545085	25.5268578757244	25.9904944164649	7.49656771900949	50.2707886442483	8.88068600770852
KHDRBS3	0.0181608008551688	6.62845234875568	9.68611404707349	28.470837846397	6.048581995021	12.7856999075601	0.19643205512372	44.0749673998422	18.8742361016182
RAI2	13.2512269394518	0	0	0.0128027160863695	16.9848420177047	4.20482107178796	18.6642027777874	0.29079098234724	0
ZNF132	206.455868373143	84.606083123285	232.636850502798	38.7515544363565	116.471842185202	115.234958360166	82.4148134239655	18.9447654793387	261.954012743441
RHPN2	18.421504270277	36.1380750045822	69.8399715865386	14.2891273903675	42.0863056529447	37.6938805757214	23.056552371555	9.67638411873288	35.1260851695512
CNGA4	0.016336641953731	0	0	27.4288920638474	10.5787990545936	21.441948073202	5.10639945565934	47.887083061998	44.1588695546153
TRIM47	16.3818322626509	47.5595751604592	67.8725014433258	29.5676323243111	59.6626535878222	67.6681536655259	84.6096497179662	71.3501942200919	64.7073558177434
GUCY2D	0.0141469815864572	7.63083571528214	0	4.08354273743648	15.2145734062866	12.3498238367728	25.9946829978431	0.372730763935782	0
REEP2	17.3722188283825	0	30.1034778912413	10.2024042021718	16.6633619262966	8.76830174486069	16.4549166416497	0.308674632837266	0
ANKEF1	167.65032312805	182.597712062487	241.316225100021	132.496812430519	300.637716210475	311.705858727974	198.375902989144	70.446391230645	173.507770949661
ATP1A4	0.0239716156645393	61.8845825467233	70.8009835027978	0.0206182868816605	61.4819775762631	0	28.6559142746821	25.1333073939018	7.10288549351036
NES	8.15663812366268	14.4110963349784	0	0.0110294025360691	0	4.77436207131386	0.173724928792592	0.403084387018543	40.9538090933458
ACY3	0.0208627141808062	35.2999785245616	0	34.6082615922298	13.9699689518718	13.8707019460676	0.161744933024351	21.6933614153125	3.50317982212676
LPIN3	9.19520423225902	0	11.6512994777238	7.13720048522814	10.57442987841	29.5651620580383	0.175821077770964	7.91300028965548	10.7580944163019
VSTM2L	0.0139601136657856	0	13.6347954312587	13.2090529714742	0	10.0654098993047	29.4986131386615	0.376680104105611	0
PDE6A	21.4842338204371	33.2800736648633	39.7395615481621	61.1136490787156	19.1585379254119	62.4216851866396	36.3025044857012	0.529797231241901	42.2902851423701
ATP8A2	33.7570953003329	74.1860257168059	107.603878026328	70.3193130049408	74.4676495076998	76.202280603124	38.7512200531226	12.7739611789137	35.0274573172754
CCNA1	8.20312220259638	9.45724533509149	36.8571240315109	48.8746542366748	18.3297932430055	42.1772341648505	119.661641214439	182.460363739479	47.5430545927249
POSTN	28.540864330843	7.58960434401975	0	12.221878955922	0	32.948213306486	0.191803934288021	10.9661420261887	22.5339073490456
KL	14.3337652288758	0	43.634657603243	87.5577693370248	9.48425845822886	92.3738772071013	5.11676622698796	6.74327807119215	54.0182517290313
TCEAL4	125.661728539752	52.3005498390719	59.1165293132354	19.3865585369191	22.6312207574123	93.3281742740926	43.6745455146929	33.8425794034804	61.1445334706322
LGALS12	214.663073242992	245.397480480344	271.363002043855	78.4945412391937	285.691842337672	459.344432532357	219.085761314518	321.52185784377	182.434813288088
MYO18B	0.0190243055258357	6.62125880738979	0	0.016369910494868	51.6905043212084	38.5098034760084	44.4051371873979	0.493708736742393	13.3968510857751
SFTPD	0.0135258557944358	0	0	25.359921881803	0	38.3219507505037	45.7527194946851	12.6908004070257	24.2278743170944
GSC	23.4762690512816	0	0	40.6779947385746	0	2.64186092836535	0.143971436664169	0.327158450105461	24.6857140840777
CHL1	0.0245541392905935	18.9634729610452	122.218912314029	8.17887241245608	96.6509998085387	44.5307882384564	8.61155663817378	0.423766700767771	0
MEIS2	19.4123730377387	0	22.3138930027842	18.3380955422782	16.6555319386481	0	11.9414644387556	18.6013085855717	2.60896003401514
REG4	44.9251443312343	19.9626890882352	0	0.0188881035656401	42.3053341089602	0	9.29592838924865	0.212341767025125	4.520493884542
GSTM5	25.5282064657827	0	33.0188761114294	19.3551331279245	0	17.6245268796561	0.119004558180835	0.265867038844257	0
GSTM3	149.246781713497	37.9741666281741	223.885874421573	95.8122004845835	320.945146057341	58.8322616302801	17.2342922029053	210.835156027829	99.8047289590073
PSRC1	72.6019786865815	127.421719019533	232.613955171563	241.501076243884	139.249856859182	355.48348576745	163.479882238546	167.280481237324	319.254462880861
MYCN	8.20481100619523	14.2184446840857	0	37.6948038987241	82.9107772440127	20.5978784397389	0.128445279959946	0.288793642289209	0
CRB1	14.3173446429797	16.1641669862658	10.6393140104787	9.18701338333891	30.8812107724557	9.2250085319528	2.47786657581007	0.203238705018365	0
CYP2J2	0.0155516670182179	0	10.6846464824097	23.3618047940054	0	11.282140899964	19.3972868994414	11.0624476764356	40.6638246197079
DSG3	0.0185193526870595	0	0	43.7044482454459	10.4973398760125	1.38777878078145e-17	1.38777878078145e-17	1.38777878078145e-17	1.38777878078145e-17
DTNA	46.0118510388503	7.54053562731899	95.9808423410952	91.6960555085164	63.0791936711679	88.8528376376391	27.9394422602549	14.2408653589867	14.2686543545392
APLNR	15.283648962992	3.77804802056049	0	8.14537960599899	3.429491369013	0	4.84105707028811	11.2269859819442	3.56451460499512
ADAMTS8	16.3531604159383	10.4332489380632	14.5323170097966	12.2365878226557	21.1140467323202	6.48771990287128	9.53028962032189	0.298663178308335	7.21038206413607
HRK	46.0197691145259	62.7462660779597	151.244926874859	70.3235456701231	71.8006812869903	105.435352761394	53.3722477547033	26.4429093485351	116.111463770607
HTR1B	8.18698733870022	0	5.79183585593963	35.5802493638877	3.38276516207943	0	4.51838268511686	0.0849851322791197	0
LCA5	36.7502981499073	14.2455673321568	18.4127314611893	4.09855169026161	14.8473601250921	49.2137323863061	29.1253017832279	29.0527338370934	34.1509453728378
EHF	0.0189402328505128	0	17.4692324249809	27.4666687571559	13.1597348316089	8.58991578946524	0.0780879386564821	0.169819242723227	0
TROAP	68.4880804259552	125.646600632335	56.1938366659498	33.6500804444673	54.2553293267351	141.956541034882	0.227761695602123	0.549821827188673	40.4246446326729
ESPL1	135.972440032698	553.732257160946	121.104503547697	90.7225706156191	241.811231517098	578.599295620952	255.483887761713	972.848397133389	377.563650822569
KRT7	4.11832242875785	6.59179896151749	2.86679756328706	129.314770603312	55.2948390420992	11.0814035426666	14.1640728482919	0.310109894276876	0
HEY2	0.0160666929420716	21.0772621487392	0	8.15092903874696	6.99180318629427	22.7709818705496	0.175063433608195	0.406577454913018	23.54557781426
GPR45	0.0070010444095312	7.73528740422665	0.959207198978254	0.00603035046083067	0	30.5052410935173	19.4015039838223	6.63755396837358	26.1169996871441
GPNMB	68.4898848290698	65.6157437614484	52.3120515107695	92.7237203264112	71.8366253425908	181.907737907744	24.4933768574794	209.917404482419	62.8338272000619
NACAD	20.4319633444625	19.0398915817076	0	9.18596846952921	28.2329379775188	20.0093174061846	3.89290418848204	40.4609754281709	44.1894383389739
SCN7A	4.10639166796135	15.2725236212388	0	18.3103732413142	6.95814907231538	3.16670676527528	0.0369829943017368	0.0783643329870463	0
DAB2IP	47.0408300559708	42.7513145665152	60.0660455480503	104.951748444022	136.890729408829	75.3550396758906	29.1955317161159	15.7946297978863	58.503800260069
ZFP37	198.283783283829	86.5081760227077	144.395888357362	156.934457926237	109.444132636601	99.1568954965712	61.6856622168096	24.8652784922363	47.6059093536694
ALDOB	25.5126213542288	10.4444536081507	27.2023884444811	0.016674891857603	0	7.05762897581273	0.0683045272426009	0.147613186482313	0
BAAT	8.20125195063078	30.4770913958421	25.2063159775449	32.5903190210164	8.6302800830029	7.02392186322755	20.2667333742198	2.01736400676344	14.4317406919882
GARNL3	124.702061916075	54.1597233140103	116.29361218842	201.73924304814	51.5489380728827	39.2905341631329	159.327582736692	94.0872637006741	82.686598763145
ENPP2	113.453162581361	79.8749039484981	83.3331812453794	101.905246715861	83.1920669788183	53.6672774025317	127.116915517226	294.655577447742	148.339678230549
CCN3	4.11684942832738	7.55029732826855	15.4812762469402	20.3901730759498	77.7069064040526	231.018316547889	63.1463396314103	162.142224476956	96.1336048274946
FGFBP1	0.0168258741466811	24.9028491424952	0	16.2754736743792	0	12.3811870056104	0.0981140239540024	0.216172013955048	0
FHDC1	34.7557133023095	73.3639370064651	11.5917385695056	17.3433285607404	34.156816889229	103.847857220579	83.5089737415148	79.0423655873068	86.3044487872984
SLCO2B1	40.7852548513792	3.75388959025635	0	8.16454136097037	9.58041886688818	48.3213263402172	33.9811106939281	60.2707064701166	31.4049456880143
SULF1	12.1785173095168	0	0	0.00751348711361932	0	10.0652608146021	5.00023359099775	6.37576643517877	18.1187175358496
YAP1	12.2761907051181	0	0	49.8448949101108	15.7631375049436	19.5224809721814	14.5806843803696	12.403899878439	19.8087826239428
ARHGAP20	20.4684988127597	23.7285767986604	140.680847876081	19.3843979897999	25.2886017884634	45.8013281825321	5.10208954790453	25.8767472437187	30.5896678691489
ITGA11	46.0196528317224	75.1272527011816	70.7336980321625	96.8050953633226	111.370643007716	16.2422745344387	96.1056730448516	17.262667437922	35.027211285716
LRRC49	0.0158392627942696	0	0	16.2666395143761	18.7302148232422	20.4487189479964	16.8469225958824	3.55374472736538	10.7505539539752
UACA	280.073777705036	193.05002714167	309.16108336062	197.711361320173	228.637285288268	226.356668667982	265.929035331011	118.771272001294	142.901423344074
CYP19A1	0.0114580079488957	18.3204593714665	0	0.00986563423153575	0	0	0.219206090759254	68.6224329731146	69.4700064185668
TTLL7	152.295611167172	88.4199166897684	72.6534786378501	168.133015457016	132.303823624022	171.852009197377	18.4463151706929	161.760051286737	87.1627712867035
ARHGAP29	168.664193793591	201.65298046567	116.267775145644	321.988156568274	48.0119904295945	336.725562769966	168.301883776317	94.7110816818205	375.071776181805
CYP2C8	48.0003910320048	0	29.0799927602291	49.8949547453082	0	28.5099872753295	8.64210417752327	0.444601865223262	25.2794280997366
CH25H	14.2692224163452	17.2514563270969	0	0.0129679660152284	0	5.37538208398652	70.2778645925209	138.92390677692	147.609485683774
ADAMTS14	19.4248189613129	12.3273184864636	0	45.8065457252106	22.8019133924084	11.9235428313892	46.9631114605434	28.9428944789719	37.8006636829654
AOX1	0.0172419670904862	7.59530390245793	0	36.5736308281341	0	0	4.51838268511686	0.0849851322791197	0
CDK15	0.0196372285046378	0	7.73009043556178	31.539960919576	26.5193931709848	2.12689870872027	4.67625098558588	0.158130319210922	1.77464780564388
CILP	41.9193401611708	38.9689796068308	46.5093941571398	78.4455616345517	44.6420683972663	43.8897858650349	18.2123559039673	0.4756331166371	18.8550587507143
PRKG2	59.2621121776087	31.3637046123141	25.1727784122588	35.6726065903305	42.065792783976	0	0.143035593531647	0.324822272535298	27.4643113713347
TRPC3	184.946466024744	11.3435754779134	65.8830675021883	100.88032599689	46.31369051472	0	42.0774599057005	0.500030979455817	61.4503929530096
FRAS1	0.0182635464231842	0.901014286811844	6.76515879583657	33.5481591756412	10.5063162944909	6.04481996122161	0.087829294732205	5.67697428092493	0
PDE6H	0.0212923084732353	13.2872970669901	27.1617932220517	21.3963553566513	29.9368288631764	24.2079421841556	6.33220299327934	87.0266482258441	74.7526723296475
AMDHD1	46.0077595082613	57.0680591886059	67.8517334841851	59.1047009472995	41.9832375482498	82.0433186851224	120.834018132604	46.066419778684	122.351315518522
CELA1	0.0176055620648503	10.4682821234074	21.3899175292967	0.0151509413078266	14.1169249174506	12.3654176402677	14.3582168626039	11.9739050444778	0
DIAPH3	55.20220642565	91.3712654117162	67.8468084588062	30.5915794745407	42.8523263440752	139.355298386323	8.75671511936	24.8542266508074	52.1239667254492
NOVA1	4.10282187920184	0	0	15.2541560876319	16.9070791239635	3.5254526562876	9.38883563476011	0.24471797947486	3.57017742089043
FRMD6	69.5095495024526	60.8564008346824	56.1938055574541	90.6847273868128	61.2911212209534	35.6579528679872	113.681023447592	182.61981015129	86.2710965833816
SERPINA10	4.10961368249351	0	39.8921774764337	0.0160734880219033	11.3844394870227	13.4800140005279	0.131747352550087	6.10389077217969	3.53865147527123
PIF1	43.9785654181703	146.543625570469	90.1238401670237	62.1780558620548	106.05054782648	103.62711194103	125.817063341791	158.979646868931	110.560715776032
GOLGA6D	3.081655278908	6.65686469597584	3.85901351116225	10.1758108521797	7.91762056945441	1.08686419874985	29.1598645321706	120.279747536272	10.6585112404104
TGFB1I1	140.038216833565	141.721956248037	111.433726462202	67.2798386843318	191.122580260949	171.603702134155	71.5978005660444	163.680166988432	159.16982890969
MYLK3	12.2670110690612	10.4483034959246	11.6253889476755	18.3263963888633	6.9186190989771	17.7782424542626	11.9906290125468	0.355174382508515	3.51022106643609
NUDT7	54.1780968892546	29.4366005943834	63.9703819329316	84.5602632501842	39.343587904472	152.93958884107	167.933244642103	59.7102951949598	84.4511645796302
CDH11	22.4418662843212	3.75905011077628	0	19.33398100543	6.04735222006555	10.7002243846364	9.77907861522754	6.48661157845067	24.4400337664375
GAS8	114.45199392796	79.9069049522998	56.1926632558623	29.5757719944114	65.6835560655336	63.1709214816382	77.5331466661842	195.949263479562	59.251431287323
ABCA8	4.09240503360992	14.4131729329682	0	0.0109539081949777	3.46528726310608	0	4.96706043296811	11.8421256736998	17.261685133431
PRELID3A	8.17308776230522	0	8.73190852063684	0.0134589960851277	16.9341298581537	32.8422513727333	14.6163329279734	12.4740317745184	14.3347778840822
ASXL3	19.4331855991098	19.9497177876059	62.1244466376563	6.13809129271832	18.3236241114906	10.0773332006317	15.5362356061729	6.36408466699395	7.14349499830421
SLC25A52	9.19412112061021	6.6459197065438	10.6775919405497	2.0551024690393	8.78259883778172	2.63663680407481	2.5916558972053	26.6460525722545	0
GATA6	27.6159248100514	15.1586177751883	52.3461576447045	74.3595423122848	39.3993576381643	3.32456823404854	27.2001901189171	12.0419524111106	0
PLPP2	0.0193584546323757	0	8.70420818373825	16.2966102615246	37.2885739866168	9.07173299638131	18.2220808054296	31.4152393722875	27.926777362496
COL6A1	198.29596339838	36.0716557534553	132.750678841695	43.8474427380905	410.50572686348	215.048374581953	86.0772989634261	68.8406969574172	197.899969629454
LMTK3	303.580505335437	184.484381134762	240.331786610652	172.239228923322	338.277943448749	99.3308090325432	93.2435748369736	92.7829335139011	168.251100518863
WTIP	12.2918071458664	40.9228254784659	30.0353578840086	37.7005810190186	39.4755000260822	23.9571178696499	22.8789578350455	12.435603383454	10.7139221101113
CACNG8	0.0240797830386441	34.2202244519721	20.3195619214058	128.300673604611	20.022274462175	0	22.5547999468258	6.39029305183035	13.5312542250866
SLC47A1	31.7115988830369	92.3051435829232	21.2803392198306	155.85102118374	19.109759243392	112.309254234251	225.803420560909	49.1888831106076	116.863532364123
PRDM16	4.10567134420951	6.63799889826633	0	12.217389918773	19.5433230290201	0	0.157209450082181	0.36053931797119	34.7061610694764
EPHA2	164.539555687879	27.5147965150315	7.70935535369426	130.430505806299	171.926420970794	7.52863070033144	119.521603993253	177.425137405299	16.9414236532086
ARHGEF19	182.987883441516	188.288313842321	219.973262768827	287.376835348852	394.408623279356	271.004045903935	261.242155019755	220.06289457774	179.769034573511
PLK4	254.542937184897	666.827939475337	323.667162442712	252.747418975087	364.442836427235	387.16611343738	214.236142056217	229.308712836639	287.724844053803
HSPG2	253.510950827176	186.377530026794	239.353540926271	287.382371824533	459.261182532947	463.888653155397	127.245130446142	108.332382834886	304.853756486669
CCN1	6.16152245774737	0	0	94.6697967717809	43.9365482480497	6.10704996681463	3.58328267656032	0.176276681368815	0
TINAGL1	5.1096049981615	0	0	3.06532355309596	14.3795456984736	1.84617166608412	19.1396545430868	0.401150109169886	25.389386571025
PTPRF	95.073015450107	46.545005030707	125.989487090876	118.212561777474	172.749195085291	18.4486153243201	60.1982043156373	40.8820201434971	28.7190978000138
IGSF3	14.3039310482947	18.1158706719875	7.73393178114595	4.09487001712819	14.0511490022872	24.6146758346434	18.1927398604636	25.5344209621802	10.7022204377881
CELSR2	749.269193312298	728.544085335972	630.86829162012	663.429919543617	1064.57755611963	607.451073382184	512.94333301537	455.321186896991	623.131986496393
XCL1	29.6649724734223	160.987012152334	13.525723302427	41.7929348707344	23.5129105379906	45.9051853885659	72.5592190274872	129.320470667618	22.3479728333409
MAEL	14.2805585637607	3.76958743884295	9.70199751601824	0.0140086613382855	9.68136421416552	5.01438928592558	7.17063487473053	0.271664676840524	7.23923643231653
ILDR2	97.0911178149539	114.200924474801	47.4617767039883	8.17948550842863	89.4255823216736	54.7881167505893	18.4009011771408	75.3070880462308	53.9550458222708
DPT	16.2488922532426	0	0	0.00906510751669654	0	0	16.8440728069723	20.7286940618953	16.2206370813485
RGS16	12.2914329344787	18.028446381951	72.7771939974572	0.0200620070339159	52.7489299205366	181.658707907792	107.816966034408	73.4041404846657	260.014519702078
CGN	0.0165254107355217	17.2144476197056	3.85383435658587	7.1375112901887	10.5713303616804	33.4078083085768	5.02700994505108	0.40331580884606	7.12112481608351
DYRK3	22.5141341175061	20.865333514615	57.1781743276707	49.9397722867405	119.514608818309	94.9937759108686	82.3923696898762	173.778771331799	95.2682575079567
HHIPL2	0.0117314301831148	0	11.7061101473596	0.0101008238331877	7.12438802361276	5.6287602853283	7.29708872756252	11.7926983845844	7.17194578967734
KCNN3	55.2037719881389	108.520931296853	13.5249055920501	47.9064159577991	72.7689015928043	250.184610439633	82.3932314483056	23.4859701029037	88.9616150442101
FLG	23.4997469632739	10.4225411813654	11.6071106309049	26.4805107639476	19.2772372966221	26.0341134896755	0.2023588347708	0.479342294320698	57.0162649035546
ETNK2	39.882877661843	41.8135347917017	47.4690358970509	63.18291291531	110.628917028229	45.8151284663857	66.6640406151827	120.970202676542	125.969878298152
ABCG8	47.0251975654842	47.5471354797864	67.8603477881966	64.1910770434256	21.761975960286	16.3670093413891	50.3532787338213	11.1401797791644	22.4493472570688
MEIS1	679.724356012869	209.189918765178	418.647530254091	216.066447218481	588.854077619277	1282.91514572208	372.825815770645	1006.98885283094	626.641609669622
ST6GAL2	30.5778895761542	0	0	15.2694223911051	3.38803647239943	19.1128965779344	0.123908609783219	0.277739208859597	0
NPHP1	31.6768385125823	3.74231209056101	47.5466705603719	22.4248871625793	18.3269712053621	16.7266837326622	0.175608235263244	15.029341084178	17.1450529270589
MALL	8.18535531872075	0	0	0.0155087386901922	41.0647432830492	0	0.0216861462645936	2.58161576676008	0
THNSL2	170.709102629904	80.7875624429347	253.935793914784	134.530244823958	235.766729088588	238.469241596616	350.572397911052	198.95537240815	168.065862174913
NT5DC4	8.17060119078796	6.65678834452251	11.6649510406298	0.0130721180979347	5.21719649202092	22.1283757967324	0.218464571634176	71.4873323879506	40.4990540661083
ZNF385B	16.3087674490311	1.8595414615369	10.6827946909524	6.11905964077217	0	0	4.82006876668197	13.7289272574504	0
UNC80	0.0160030021648305	13.3776074046993	9.70443677542777	12.2101031967203	0.760626863740772	2.76252078781779	11.6391974228066	0.239500260447993	1.73590157513469
NYAP2	0.016600800999965	21.0610339653543	18.4803072413985	0.0142874836260871	0	4.66446429881304	0.220348075593897	140.264728542666	0
ESPNL	0.0131338885052812	0	15.6039489162007	8.13650716105226	0	21.5909308865542	19.4132538729059	12.5502460308038	32.4662612088564
SLC22A14	7.15687792763575	1.85897928469189	3.85620243856813	19.3098773493166	3.41466569528562	7.30760247864726	0.126063452577153	0.282981242157737	12.773696870659
STAC	0.0182291918642354	3.7590122655989	11.6333381451455	16.2874798954128	19.4645676394907	3.16670676527528	0.0369829943017368	0.0783643329870463	0
IL17RD	12.1785173095168	0	0	0.00751348711361932	0	0	47.7378546359597	0.467339471365902	29.7735517242176
COL8A1	0.0214990467254861	0	0	78.3337141790911	18.3767322616368	6.287117894465	0.0629179536656839	0.13550638514592	0
PLA1A	5.10545556145499	0	11.7037856223697	3.06295807654626	0	15.6041739364837	11.1155873484405	59.3700594174497	25.1500145913026
NR1I2	18.3832837289731	15.2308299403585	13.5683337203253	13.2483327887256	3.37093047228202	34.876080591136	5.09205754949163	22.8007632748961	27.910619714493
TMEM108	36.7296273910322	20.9628376709674	0	11.218649533186	3.36450648953192	11.4128195601734	23.9315720455148	22.2444842204734	0
MUC4	0.0194208661584732	3.75339517453339	37.9184409980653	18.329466031706	3.37123921047399	13.1142447517745	24.8272755265693	0.371400754635871	0
GLRA3	20.4366480002935	0	17.4432490484588	16.3080232422064	29.9751856073893	11.1372796063937	0.132094016954304	0.297734992479233	10.8997696445639
ANKRD31	47.0137038313031	7.54318630621221	65.9435222487823	16.3271108479484	61.4731676320644	10.5779343232489	22.9037471426143	32.6141489412025	8.89653533297428
CRHBP	28.6149696888269	28.5472856962863	40.7453869374413	9.19286843766838	13.912317183592	16.3982905774114	23.0012675833244	0.486659357585651	50.6157941508222
SPATA9	27.5393236875045	9.49485308181875	0	5.11179800423986	14.0616283059944	8.24252020500546	0.109095337949688	8.53166326224856	0
GABRB2	19.342051897933	0	9.71857466030455	0.0124681510263183	0	0	0.117981329505775	0.263399971022935	18.386770034759
GLRA1	13.2722060884674	5.67783129395339	15.5424194858013	0.014907425457336	9.64428707250512	0	6.00370427432283	0.261709115939535	12.813977036648
ZNF300	485.530494181162	250.099860435122	567.922966311444	186.514360802682	493.310592993221	249.28119530111	298.698981834292	164.249895735324	280.556309910008
CPLX2	46.0096050403594	25.6248462279791	138.690676524453	50.9601421068917	24.3867921454226	30.9124396369312	64.8885487686244	27.5337534959503	11.56714290474
PSD2	48.0150286079117	52.3901222082403	3.83614810513213	31.5909407275341	13.8886187426977	8.6251392204471	4.97382356771642	11.8777057820439	8.99024413431548
DAAM2	7.18442004183491	60.9539596208057	25.1775435456492	21.4161402993265	57.122912032341	149.081220817012	19.659603392743	267.662188889465	204.164737648137
LGSN	23.4771249889283	6.61759283648942	13.5679261891089	0.0167697628427828	20.2753909434755	0	4.87353741828999	0.275254119697782	15.5702721267548
TPBG	0.0209287710861989	15.2042536189183	14.5257333827352	22.4096846125901	32.6417547568009	33.5440063644498	26.4825088261638	18.308289846427	0
PRSS35	0.018024944973897	0	0	36.5888529933181	13.2002631882837	31.4181255996105	0.162786910218204	0.374793682712369	5.31961316947066
VWDE	82.7775263684692	0	155.185672624139	27.5361058338823	26.1426135980004	0	5.09797076462352	24.3460896290731	71.464083300399
EGFR	18.4028970462924	21.8852669548993	0	55.9684707153043	0	0	0.0875552036412681	0.191579562750184	11.088413009206
CCNB3	27.5905618742491	26.6459344077531	15.4855383663773	19.3690622169064	22.7725895235687	19.3403099598784	23.0053712936493	16.9828262587569	33.3523510427469
SLC16A2	12.2738391406673	26.7096269450915	0	33.5795367681608	0	0	17.64425239541	0.318564657885192	9.94865988368328
DIPK2B	23.4784794546209	0	35.9646262943168	0.0168567731475067	6.02134976436507	0	4.79893341896534	0.226732006586084	10.0869947692914
ZNF157	18.4252283184593	20.8712407354355	102.81899634667	41.787034507516	42.0239974906926	10.6085471500251	26.3902938152134	10.9554837163212	18.898788712313
LPAR4	4.11074082067472	0	10.6513254299842	34.579494557191	11.3661832920967	1.38777878078145e-17	1.38777878078145e-17	1.38777878078145e-17	1.38777878078145e-17
ZNF711	117.567265392362	66.5171896564443	370.29818170667	138.603065240307	119.067152018239	156.581877678183	81.1948905125336	97.2964388023911	121.390719609523
DNAJC5B	18.3993548778896	36.2477265220349	27.1661166838245	0.0181347006765797	5.99705680890134	12.1529126892862	18.0611696396479	19.426063413305	8.01290304618956
SYBU	4.11726931184912	0	76.6873062854234	12.2490435343264	44.8418400119491	47.9534374298893	23.0806644285742	18.5818967784181	24.2374765611184
DPYS	21.4337157759656	28.6671531866759	4.81707149851739	3.07701859842095	0.744351936214186	1.38777878078145e-17	1.38777878078145e-17	1.38777878078145e-17	1.38777878078145e-17
FAM83A	42.9228265610914	53.3164920899919	31.9723199295765	24.4707568425497	21.8025092340045	2.64632979452588	9.58926161561605	15.7642467378171	1.7070139310999
NFIB	26.6024157081897	124.720958503738	30.9790742855918	31.6110184588493	88.6118107277984	8.31169191114989	30.1826348262074	38.9169545516828	26.0703969624372
NTRK2	0.0119995699292059	0	0	6.10443056232104	13.5198326857282	11.5078450659448	0.171072497444391	27.5133828317431	7.1261324517426
ZNF462	30.6924053531032	159.925178217517	36.7923235643044	23.4640691151611	121.959850051804	31.5716671552313	39.9242308898016	40.942635625027	43.1747412319083
ACTL7B	0.0138008427770173	18.2510100906149	0	4.08259186092328	3.44686973853043	8.96658820543896	4.84768391243496	0.257731655007295	3.56172634662261
WDR31	25.5558742264538	9.45629930978458	22.2798468665009	36.6698638143281	31.5961573680386	11.891023811775	0.134155138510621	0.302805925875425	10.8921403403055
TMEM236	8.2015487837088	41.9464184527756	14.5157717673829	22.4197592255719	20.1250488790096	17.2024320605025	0.142900613114725	0.324485570604113	9.02172248285691
CDHR1	246.322905496434	103.628489858466	34.8427253137193	174.262199103215	267.394367968103	124.811876150517	66.6896910105482	91.1369808121303	107.913262386048
HTR7	164.533958689832	77.0160802188296	14.4920365872492	137.55682866753	80.549987036709	39.4666293318756	40.034730799976	76.8278416666453	51.2406099902855
NPFFR1	0.00983152600339321	6.72054407007936	0	0.00846635789333861	7.19263350422488	45.261770822467	8.61437289227524	0.425617334753207	0
PLEKHS1	0.0128076214158845	14.4111781127865	0	8.13478982853884	0	7.56740266049132	38.591220942522	36.2100430059084	36.9096327341445
SYT8	0.00920371483724058	0	0	13.168447247917	0	0	32.2265433158297	25.2221868188381	7.09808411471813
ZNF214	4.09530743165414	21.156217243355	0	0.0117011806711225	0	5.74889415754999	9.50059100970921	0.286803843712833	6.3011657592396
ZNF215	31.694528478188	45.6807286242967	46.5356529685666	27.5252926057314	25.3269260066059	90.4450331949677	23.2293738097379	0.562177006791543	109.01874917963
CCDC81	12.2586542664194	0	19.4343232740965	0.0154026981297744	16.7935417786193	26.0925309603463	30.0418575246137	12.5066685159635	10.7013076764175
SERPINH1	121.652000184105	57.9557070169266	158.93388370574	168.144718372444	243.741009321348	193.131803418138	138.02356680853	191.089254652211	191.526880390867
HTR3B	1.38777878078145e-17	1.38777878078145e-17	1.38777878078145e-17	1.38777878078145e-17	1.38777878078145e-17	10.6218549160989	9.82818193286689	0.443073804272855	41.6976696819565
MS4A2	87.9413065284891	377.572734881468	211.227879536498	867.191079849038	651.086824025648	45.1716055254024	83.379388168709	102.585415400326	43.9751450208125
HMGA2	23.517150658071	24.7184102835986	31.0195698800465	21.4093987028846	31.5792538764398	20.4082295109326	22.7440572813317	12.2747228852546	0
MMP3	169.506871038674	3.73911367974801	0	36.6934377035426	0	164.850589561799	0.240141164616759	27.9871996447345	162.043132996139
CLEC1A	21.4858547687854	25.6456830787374	37.7929767521243	65.1899560886989	36.7817716169408	79.8940932012083	114.787754963258	56.5560066689251	102.531234151469
FAM124A	33.7279583103266	36.1606534448115	39.7528938037178	16.3226902664135	22.7108479563101	13.3563472801556	12.3480760332947	73.1245100067613	45.9095775334483
ADRA2A	43.9634597383331	35.1547254789959	57.1808769874657	20.4044991399039	103.670271645185	172.054340011571	38.9614724755352	124.030332036138	38.5404805748733
WDR17	181.949734249894	93.1578640028835	223.880411430411	189.547020563843	184.86461188373	125.925031500267	54.5442378470362	38.4182800348507	54.7955642384017
C2orf50	12.2792591264208	0	33.0054386534832	15.2917261097126	25.5158571536412	27.9103415382161	0.182274502771997	0.425514716828481	25.3259865236502
SLC7A11	155.377722395131	299.700360679335	129.842210632789	83.5855394423395	153.288662458761	161.996975753354	113.904968478283	344.840045053485	146.499427542217
MAGI1	7.15852151983078	12.4111847716779	0	17.2847831428168	0.759189307294814	9.17681145124567	0.0965855902878108	1.75399493457182	1.74737156886199
DRD3	0.00813987562960516	5.7723070659917	0	5.07570266308584	0	11.7291081407118	0.14846218347785	0.338411949132863	17.2796792798869
ZNF385D	254.500335263337	93.1589668104778	188.979566942827	139.623614234935	176.973447118088	219.200338231496	88.5316613486108	225.677007277322	156.421336279364
PABPC3	194.221105647587	165.468284627181	221.92676074572	214.007056774758	233.94979911796	150.078462467077	66.7239219739612	145.296199164663	84.4576132472512
GFRA1	0.0181939574051331	0	0	23.395169357456	27.5489895897193	1.38777878078145e-17	1.38777878078145e-17	1.38777878078145e-17	1.38777878078145e-17
SH2D6	0.008918100722908	0	1.93079964813617	0.00768036112187942	10.0054320111334	5.44432504585106	21.7023973272084	21.0990436050785	23.4329282340768
SPOCK1	96.0929583499198	56.0643743487526	158.966238235424	178.30935525457	46.2853150090332	159.228253352367	115.054313723014	139.719033375864	207.776711085541
TRIM36	37.8236710064188	50.4389857299802	55.2666270398331	28.5457392927298	20.0281769795837	163.711235738002	245.101593983596	37.1155588008425	72.7303150033082
PLEKHH2	50.0946463442933	22.7684530496953	47.4727244231617	12.2551681875252	149.451885613849	0	4.86424734679054	5.99726989610746	10.0187867849743
GRIA4	9.20725814069997	13.3294623559596	19.4226227093074	4.09415468689577	8.7100488232322	7.89261493162446	0.150457459817916	6.2683525861228	17.2690334489372
SPARCL1	102.140257711736	47.5678879110121	0	25.4929182043379	31.469175953258	0	15.9860603559008	55.9620241502228	118.158959086239
GJA1	36.7460903741881	7.56177580238172	0	26.4761945629394	13.9686072655184	22.3365857007875	20.5974570883795	0.478694165134689	40.6494225895267
SLC16A12	28.5574677929877	18.1209759189772	0	0.0161419242190606	9.59721631752866	31.5461756808459	61.4741106776213	39.5260166201329	32.3164729559865
PANK1	59.3041849914466	59.8831531447762	78.4870351505133	165.050836037773	77.0527565708357	105.980743979429	123.243874343587	24.9769322496585	118.743231531489
BMP3	8.19758057842753	12.3380174039543	24.2523354193002	19.358454784969	19.30049746053	38.4963449054917	0.18125098761938	0.422814549795794	13.4745701644688
RAB3C	8.20030134297246	10.4190362314583	15.4909385122207	8.17227291876611	55.6976525921621	15.206069695349	0.176972875338398	24.9099121325169	10.7549487497483
STK32B	43.9776481434163	92.2627231024782	125.045521640783	95.7900835171564	70.9074280979886	53.9470127553426	40.082203693778	63.7009429070915	85.5063499735668
ADGRA3	74.634545160238	63.6823149781207	45.5115260192	123.300944843546	200.926695669592	96.5333536348572	14.7809304013674	20.2958477922089	53.9744230763606
TEKT5	14.2940831695316	12.3842057407387	7.74127899638036	0.0153167126214013	13.2106429759149	3.16670676527528	0.0369829943017368	0.0783643329870463	0
CETN3	18.4254113524659	52.3226107364897	76.6051957318466	30.5867631985981	50.8337056916207	88.2659680449984	38.8576729091841	23.3507331788317	71.9896386317538
PLEKHG4B	16.3322439648785	0	16.5076124924007	0.0155190885064087	16.7855991183096	0	9.10837540103642	0.15286878032698	0
LURAP1L	0.012908790269738	0	11.6914896904135	0.0111134290617625	10.7276750922181	30.9160568065653	0.182574658373333	0.426307341961925	22.586114761561
GDPD1	94.0444561905714	69.3982304698756	45.51287634101	136.539086945189	134.152607720018	116.944965997696	119.576061635866	43.0250849882276	62.8740419279938
SEMA3D	21.4741358609795	20.9045245554692	83.5129098307291	0.0194157645700486	0	0	13.0685740507465	6.21269792996533	10.8570863855153
ANKRD29	0.0185966805784368	0	22.3464827330713	26.446434001163	6.03990526266001	0	4.67285395843915	5.51244131577436	0
ROBO3	178.888159968588	138.829880158817	88.1520008612562	168.155011251647	372.646749784636	66.1322434162329	97.9235985685077	65.5211994945742	108.856296935965
ANGPT1	285.179220266471	171.169940110369	299.473424908134	190.576813685548	186.550321423286	392.529735543236	113.931125789887	197.348027681091	161.781019268831
CERS3	47.0149204525948	69.508882303321	49.4364174437949	19.3826422702573	17.3823776022994	38.2789380418826	23.1153964204564	45.1025917422573	22.4105703370811
ABCA9	38.7775789450206	0	0	13.2551608851941	27.3294120001988	21.4092240337866	5.00784025605141	0.384013549261724	13.5275110998054
ABCA6	78.6668494656473	24.6845554455397	35.8434266939435	19.3834980414013	56.145973655771	57.6271509591917	35.2573072662593	106.648411149073	28.6670529671109
UCHL1	0.0213807697287809	16.1522291747161	0	46.8169548551242	30.8177155959875	64.5729924135539	0.204876241853798	0.486204697181119	23.3733827288987
WNT3A	30.5457353041422	0	0	0.0139732946977098	6.98728613279682	0	7.42030176217305	39.0295861493637	9.83677719819868
ENAH	68.4982979539507	47.507475865104	157.05603508633	53.008905182961	101.672082013478	39.4884357725857	41.2180034454137	47.1174659668977	69.3202349984267
MAGED4	4.11731868017464	5.64392684186276	75.7129625389742	16.3215000332404	37.7555082842537	46.5013398577135	0.189841579582199	13.8340061478669	3.47865115748057
SORBS2	244.211947435572	19.9039099082276	11.5848861341236	12.2563364789417	182.514802088659	23.2386008638804	16.9533509636766	10.9641860804907	16.1673933072528
ADAMTS5	33.7615509842407	28.4662739630716	214.258034721251	109.039770629809	118.314254671276	154.171529183058	23.2166502780991	12.81643346911	14.2524606594415
SKA1	23.5386196045537	180.923198455283	67.8349129592999	31.6127129653404	32.2798648363707	302.303588074508	55.8831830323721	65.7448198404761	51.1297178870154
PIEZO2	12.2100082703569	0	0	8.13049443096975	0	10.3642274682756	4.90353293062002	0.29668216471626	7.2124126696429
PROM2	26.5201745379181	7.58092831982678	0	18.3227518326522	3.37921076645157	5.00346690455086	11.7599659212651	0.276261326092381	3.55037965782664
GOLGA7B	241.258815730611	76.0164775188502	602.812443062115	280.26273259774	871.202397296284	354.027929552511	263.703502360979	135.551436013682	262.549823826326
C2CD6	24.533429677653	12.3186978980699	34.9148155721919	9.19275662965495	38.7026603523709	24.6985386982571	11.0371871347259	0.455428994071307	32.5374815846537
FZD7	42.9093765409013	17.0795979125581	0	15.3038438767962	66.9666699689572	46.9119240494398	27.966733624822	33.5909402023132	52.2085373483636
DEPTOR	43.9701448498231	15.1507003408513	63.9586604106391	89.6620982744613	103.560383963632	38.64485030774	13.462634609758	0.479436284433548	31.5590473109803
LSM11	471.238790138552	492.662757977924	588.24666488204	522.792340818273	642.229330017401	413.808437666646	279.487130535274	100.818758990574	421.787708518693
SLC24A2	14.2785915796087	15.3009204776808	0	7.13566099690278	0	8.499797341805	22.6379530465756	0.399161756147976	14.4192600423327
KCNMA1	55.2240355787988	222.662753444346	31.9370546056606	152.851517503347	138.458298559765	19.0447085511848	543.221289966633	9.81543100400506	159.110534071538
PPEF2	0.0123005190740861	0	0	6.10570358891243	14.4176963634553	11.0395223645395	0.14100411531649	0.319761613412424	14.5530577812681
ADAMTSL3	22.419428621056	10.4829510009433	2.88099828899987	4.08976333778064	0	13.7824347916289	6.20093318492609	17.7220331404586	7.12888274612486
CDK20	130.806056791791	43.7033834693015	80.4343607052636	41.8018165624253	95.5478575586872	128.727493519249	335.960761563503	216.890853603076	138.388719962721
FUT6	18.3748513259025	8.53845497014286	7.73589867411171	0.0160491491246457	20.3322378073109	0	9.64117308196077	11.8366399178633	12.6677091306773
PCDH1	76.6921752284903	278.730245237673	30.9656771617778	363.7680902873	195.370511451872	152.652518324351	61.9675497375191	108.156984822348	368.941278086604
FBXO43	0.0194616162575105	36.3224301214266	0	13.2483996800971	14.0291721835173	31.3309930595127	9.86307773643856	28.3728157743361	7.083999957576
NMNAT2	32.6942079834775	10.4117073209477	14.5123217274386	31.5798165057576	28.9585940880371	25.5870537339947	0.185695688004964	6.53996871402109	26.2156102519731
ATP2B2	19.4198117210887	3.74650061999429	24.2467460194184	0.018197405601958	41.5212804257351	7.55264893130915	47.0404628321544	62.8322708705633	25.1102447283447
TIMP4	0.00577798529470674	6.78023425829048	0	0.00497738332169984	0	0	0.174385334000222	19.2298194873884	29.9556303172846
SYN2	22.4289601882904	7.59492236045241	6.77076608682717	2.05647883163025	5.17505209301935	14.7324167546993	107.481733905762	84.8746075627498	102.57246998474
KIT	70.5580667543215	32.2666682840938	219.039581177279	269.008022431351	225.264051284492	72.381360218549	13.5766957625094	55.9549081014694	45.8422533410388
HYDIN	0.00363789213596782	3.87839416691647	0	0.00313439034436908	0	4.65629592374453	53.2866692669782	136.386132148155	43.9957127914787
NLRP14	10.2021751902611	14.3641356548117	0	6.11590575216772	0	19.1128965779344	0.123908609783219	0.277739208859597	0
HPD	5.11074660056055	6.67864670651128	0	0.0113577094140571	11.625645517394	9.03812098513181	5.09999958365397	54.8905059553406	36.0400443520281
LRRC43	4.11135066384281	22.8969513675448	2.87372223777142	22.3940589721318	11.3562121276234	43.250995170767	3.87557492635592	0.466318704214114	27.0481432001225
DZIP1L	3.09588856364805	115.131243536143	135.723475951637	76.4348967294877	71.8005884357779	112.667475773576	79.8484193883385	72.9401808324961	49.3665906387376
ESYT3	10.2418392397713	14.237868545089	32.9898109750857	12.2432980464508	29.0197865684448	17.1597746368147	20.601232992544	31.4256194223007	17.941841563278
COLEC12	48.0467515921732	21.8200967305974	33.8956535029868	39.753981145295	106.342575937988	18.5008762736499	23.1004982100871	37.7135932145765	43.2421879703237
NRG2	0.012200294888705	0	0	15.2193432210178	5.28804744947221	28.3048720440738	0.164841941238888	0.380074713458511	9.87589856531158
CD1A	11.2751730797511	48.4779190329131	108.589175264325	99.8458258666718	50.7495288143498	171.620778041033	36.5222039977351	45.9739024557447	52.9746646921663
CD1B	0.0214061951781979	0	44.6679897141898	14.2771217193793	35.2609855760091	18.7102133964124	9.60646097841939	0.330630354845361	0
CD1E	0.0237132971399205	0	32.9421362630765	79.4335252462374	65.0616423281118	38.9806820048566	0.165989084279925	0.38302948607424	0
PPP1R9A	13.3202940043708	168.447229849611	81.3943028971037	80.5140566090615	112.198032996815	49.5535290012755	47.3119810180785	56.3136751909483	105.344630215931
DYNC1I1	23.5198920474954	11.3587880507107	3.83637748678642	58.0439811634411	45.7129191984624	14.2088045838534	5.08887595959641	47.27816538548	21.568662856062
PKD1L1	21.4693734019222	3.74345600488272	26.1740963755732	2.06144732828162	57.3844130003908	22.0520095540373	80.6314333395342	9.77505507213615	59.4220519798429
PLA2G2F	0.0206465816468029	80.3434671549983	0	0.0177633926153931	0	16.6446574830846	5.04709499506371	27.8858235486299	7.10664378995022
CACHD1	281.046111657701	82.7010653556405	67.8022227550456	91.7329709791251	174.408798709568	22.7082001430048	85.7058397730774	71.1476968567937	65.6459721022522
SV2A	124.727889773799	171.177701797487	236.468336414918	211.96944426102	287.472308822496	177.311949484842	153.653854284066	159.302044399936	137.532447852853
CLIC6	12.2128273206817	1.87321348461713	0	7.1190831171771	0	7.7874425208194	12.0652145476493	0.384051447144787	20.8525949722837
GOLGA6A	5.11957004707206	7.61434321335118	7.75715278776935	3.07093328290621	9.70961520229329	2.54555066589224	7.44791078114284	52.1173814169196	3.47977342796262
SCUBE1	30.6747509846354	59.9886678667022	18.3818817616838	46.8673519293591	26.2035107325152	58.8933451062825	9.97295147813368	116.32391342492	141.339884809214
CELF3	22.4892780214453	17.0953322435893	23.2590251643754	34.6275543140651	13.0407230801551	34.5496092380885	66.1243390941907	0.528336499379176	38.6754920837992
ISL2	22.4894364311465	40.0279347667467	14.5145870750903	8.17370460809952	25.4334746130311	72.9275688118472	30.4498964212164	32.3381243729302	91.8505553314899
FAM131B	216.692537515753	113.142409608934	62.9510781868202	279.200169406753	189.257124735088	188.006903510498	232.178670143211	142.941542660696	221.212006502837
FNDC5	29.6128524609312	23.8107737374902	7.7229911411877	8.17038071868531	16.6280162515589	54.3765163747788	45.8380355924988	9.73923028713489	27.8246260967394
KALRN	68.5095266045347	41.7837660607694	292.772930798825	54.0343794364979	173.571550177303	213.450588601028	44.9911871041353	58.0960396047918	59.2567471021881
TFF3	0.0207614685472848	14.2509765880285	31.0648911466019	9.18717314392985	27.3142593963144	16.3346532638201	0.212161964607303	76.775922782123	18.8120291564677
CBS	11.2390728921743	0	25.2897201587564	0.0152370620143296	10.5264259659808	19.8817623476661	31.5640909199736	36.5589357548242	74.8204702976144
LRRC3	100.186878815229	97.9362443732766	165.736219689281	151.835869406923	118.24465464907	258.72027803194	239.514432207485	183.833164128857	248.171604829973
COX6B2	0.0180966430757792	11.4202369814629	38.9365677436333	0.0155729061064322	0	9.7170802098728	36.3356910706069	67.4316300355301	43.1748037211943
LRRC71	0.020508407103593	8.51988184930993	19.3935637749866	39.6837268075558	10.4332036879945	22.3421331953613	22.9678590901317	14.0034078799638	25.2055255943866
FGFR4	8.16448273322067	0	7.76792827014105	5.09841901120434	6.1436696956669	0	9.89319552201053	66.1040941111695	18.838227263215
CYP3A4	15.3018377563831	11.4418570466873	9.69813129021232	4.09003838549858	0	9.11734268583649	4.79544319299038	0.224604878696167	0
DMKN	0.0218247287880988	0	8.68978180390259	52.927790323703	42.3224182850088	15.1543944140276	4.87950222794314	0.279416343321512	0
THAP8	34.7658307566704	44.7003493505484	69.8151364845282	22.4390702753092	47.3207238919867	139.180677916983	120.956158538178	50.6654122405789	146.619720663993
SHANK1	174.655978866668	15.1539788103643	7.71005329191678	15.3110410044159	43.7561722870323	17.170967287067	0.144842574117638	0.329335875380683	9.93483288067739
FAM171A2	4.09957979776661	9.54582891673408	0	8.1456533266751	8.82795949927129	4.73956715243465	0.184599731365693	53.2876772735241	2.58102415662978
DBF4B	182.95908477658	167.4120179997	100.763914881009	154.898313395869	108.560937090814	161.955276740929	333.564245991025	171.66064804241	167.187626235677
BCL6B	16.3582119022087	11.3818035103068	29.1157755338639	16.3081258778935	11.308161794429	4.78421365522656	5.01966911139617	26.1180411880631	10.7718671586154
SHANK2	0.0227717352577432	46.6828494032715	16.4503800084266	45.8296820126794	23.6173349209044	11.9754023908271	0.12725822643195	6.06274703394845	3.54478628154995
BEND5	50.0934368116534	87.5675623621565	81.4367762166185	0.0213168325796431	55.1855454908653	108.54565162903	32.8748613251647	39.867830212904	70.1501335652715
ELAVL4	12.2282431442249	0	0	4.08334074122074	10.6743301684964	17.7910383987486	75.41013303041	0.508939809717415	19.7132137339643
BSND	0.0237731003780333	23.7408568914604	74.6957635472838	60.0986899442258	22.6783755250376	33.8013029685279	0.220958576772354	95.0948104824111	16.9769167124599
FBLIM1	0.00504112259400813	0	0	0.00434289154235423	5.5147709542908	13.5922021867576	27.538693796365	23.8303118715481	0
PDPN	8.1639141390485	3.78378715226127	0	15.2362867005192	0	15.3846146417055	0.110846246641417	0.246292297253737	0
UBXN10	72.6028913874552	232.108877996984	97.8483050222368	243.542966407173	218.218319095523	198.1174211552	173.060764679468	268.100345613888	158.194516999801
CAMK2N1	84.8577583933184	154.109804652876	155.074919779139	120.25319609183	85.7712844681597	30.6048844639133	147.344552503541	88.1482541750364	129.543538450322
TTLL10	0.0173693268904271	5.67746116302887	26.2729523063347	0.0149479420383773	12.3329707619555	0	0.0500778652435215	6.48433607596893	0
IL23R	0.024524428028343	44.6897603614749	11.587609323362	58.0810013778272	128.416838029308	27.4088290400614	10.9179742586812	6.43083696223623	0
NTNG1	34.7375987431488	14.2250592676502	49.4903001186235	0.0193741062133466	25.4027225121241	0	14.1068366067515	11.5043110573287	0
KCNT2	21.4251664812102	0	17.4782805499679	0.0157576493870408	13.1873195025887	40.8502053647541	0.203232818768731	47.296064398613	0
CADM3	0.0166881535828258	16.2487258168523	7.7487520150766	6.1223637357045	9.66649089224205	6.05814573114134	4.73359904271999	0.18870982657174	0
VANGL2	0.0131515127471942	3.78979885369488	7.77576553753208	12.189560604497	0	10.117959135647	0.157279204792726	22.9406770399078	3.50785976335403
OLFML2B	105.229476303251	23.724326588128	35.8353189868695	41.7911710604336	48.1607325721594	183.23520796305	90.8879623586408	195.158885364722	70.0256993875302
AXDND1	0.0148430818486229	13.4008906420448	0	4.08540095897966	12.4517748378615	24.5526298543104	8.68718157861525	42.9405079943188	10.6940785210359
C1orf115	100.191553005654	82.698836473852	292.746405413817	72.3759200421192	179.660695361017	232.293800579544	74.0332286824078	117.152164284781	218.572622006905
ACP6	593.897380421686	387.059332888949	725.864992935755	558.46312560064	851.677026976012	403.470908803491	210.707114823482	559.287819504844	441.494637160647
PIGR	0.0140679093496443	0	23.4167667467599	0.012110148289795	3.44250053938385	5.5213642128523	9.74907020148312	33.0988910712395	0
DUSP19	53.1729655319771	35.1322217680084	190.039732162055	75.4183318388304	70.0308051132937	147.956241837328	149.802517460589	85.2094308132994	39.4336685896823
SLC16A14	65.4017667749004	69.4824877132612	24.196346861822	10.2165647351556	64.0505490786974	190.793456477404	0.235833886150324	32.420055066954	47.5821231383588
INHBB	0.0168007275016926	22.0171011069028	0	6.12274252571965	12.3583795077955	24.2307560046778	0.226276249452749	132.419111678353	20.5714177915087
XIRP2	103.065780311511	0	3.83730013035032	8.17466794214369	6.85841901213218	210.107264892367	18.4483990229589	154.505924541912	124.96867530236
BBS5	81.7573184295721	23.7192646519502	69.7852263360354	30.5920337109356	89.5035556711883	63.5436934207813	28.0218888774479	81.2317347242362	30.4823589777923
HPGDS	8.20071654271499	9.46359098018947	32.0150654824806	29.5370320731398	21.912319187715	2.568519275685	0.175109919042792	33.2280862785933	14.408210653875
STPG2	12.2818625796554	0	8.69181644226608	31.5670837633996	42.3741070862808	9.05823432650821	46.7224886527679	6.65991044046174	29.7234063852879
BMP10	0.0143318396294823	6.66588825311248	3.86251256065209	0.0123370728809582	17.0217830867195	15.001926774789	37.0923339587484	16.831718062899	7.08490725929351
COL6A3	575.483982332885	324.29179589479	586.320123067439	290.455995195416	598.448461683	192.892805750434	191.283549037456	254.974078927752	462.327825129095
INAVA	8.19406885202697	30.5477283313614	24.2687965142811	0.0171754347849626	6.9003573913652	66.7726778158846	0.205533427036467	15.520475962936	8.87983608272152
FSTL1	354.719902084667	629.648814811244	533.967687962551	563.553573041155	714.976321015735	594.56479485685	373.909238402462	518.743798347936	454.944250444926
ADORA1	0.0119131037405444	0	11.703814313059	8.129968347858	0	19.2581960768254	8.50926827851798	0.363394264383771	7.15113332233378
FBLN2	146.17834382825	194.052238970319	139.54032808427	139.620338192673	159.447381483564	65.706825111605	72.412647335307	12.8185082028985	57.5589544743946
SPTA1	0.0235882140730084	33.2826571930756	27.1195800525328	19.3796039267505	89.8492099679606	23.8944315859867	19.366928661702	34.103454019243	0
EIF5A2	529.498563314614	448.902018085896	558.199944638823	574.761513984816	624.694828502819	423.704400863546	457.178428732926	223.499291432466	454.100394806022
CDS1	31.6830101066641	18.9892247137122	46.5611675667551	23.4461578662387	17.4260841060638	11.2283285370373	31.3794855057126	41.8443293278457	20.631598084469
ALB	12.1785173095168	0	0	0.00751348711361932	0	2.58403933078981	9.72655372264536	12.0780575958649	19.0142944448317
PRICKLE2	35.7882975222038	42.7899432927163	49.4273755686769	16.3286378561754	82.5853569629877	65.4670159864777	89.4381232663042	36.9593159189064	107.09341796028
DNASE1L3	21.4492079852235	0	0	11.2194868997444	41.6402545981826	7.56442485981215	85.0033615447384	0.515492648163844	28.7521044609185
PCOLCE2	12.2974799363774	120.880634758709	78.5052536858196	26.519484670804	101.764456413777	96.9289844956662	6.32448357648817	26.1266534338924	16.9754282222488
SLC6A20	2.04545533689239	7.72560110511365	0	0.00652819249722025	0	15.874288592861	13.3545335206563	0.430360985385923	27.1389335190434
LRRC2	0.0146931487894078	5.7003738975164	0	0.0126477063681687	23.3611232677214	14.0647104885653	0.146017342904482	9.00450174032754	6.26173371292741
HEYL	0.0109170573142685	0	0	17.2297949712526	0	8.40883557191924	25.1738791388031	12.3641621327938	17.0920333869197
ABLIM2	43.9787829666803	24.6616486974752	100.791466115487	124.312818219785	160.553920659492	67.8099199889283	60.4829873169297	63.6491516650758	41.2911651636372
CLDN19	23.3796799671549	0	0	0.0111617891688307	0	21.3663384971358	60.1973962428665	21.679597220206	44.0930316706961
BSN	87.8973583234822	97.0537051479802	30.0057122988064	51.985278905296	84.1523014926767	58.385067110027	38.8495189000275	29.3244937526968	90.064287269979
INTU	34.7570088778898	7.54452905941489	45.5649190059887	27.5251924145616	60.6467415175297	26.4469236837152	21.9704321354261	49.827778005663	62.1604395300245
TMEM155	0.022168568246407	59.1458531127954	11.6004803178656	34.6290663819782	7.74300968411812	11.2160967865008	9.48618657127111	0.281161517246752	0
ZNF474	0.0157875893886157	0	10.682283454723	16.2661684262136	7.89857032970313	15.3846146417055	0.110846246641417	0.246292297253737	0
CMBL	31.6622448396086	9.46446656993154	11.6044289907148	0.0185918617331069	45.9075991682454	21.4145767636428	0.16606933246725	20.424291552014	0
C5orf63	226.938936215155	240.609538278805	471.998981481385	184.470329555353	317.169185854754	315.922031347506	249.111558305307	84.081218643184	188.788922756656
GPX8	0.00444103173492894	0	0	5.05826569456976	0	11.5690790750845	0.164371005253745	16.2186347421215	12.6200413034354
TLR3	257.58485926111	312.01252817027	26.1201818642306	328.122435123673	175.153943727613	117.840214172884	499.059402881009	81.1007763189728	304.854645322487
TERT	0.00360030136913209	0	0	0.00310201218096168	3.68193572664548	36.6309102187624	0.167726651616944	0.387514425269319	3.49724074068652
CSF2	12.2787629889759	57.3240784592194	11.6098260207281	0.0179835213783743	3.3573785648926	1.38777878078145e-17	1.38777878078145e-17	1.38777878078145e-17	1.38777878078145e-17
MYOZ3	8.15861668021537	11.5050182103322	0	4.08070991343523	0	5.4749478535302	8.62217086661688	35.0064208796402	10.7357452813704
IQUB	18.3995110633117	19.0254885226705	23.2751559246892	15.292443974595	12.1878493432873	17.1389358986711	17.0497673848439	35.8327084070455	21.5607085431626
HEY1	9.19732509935472	0	0	0.0144674496235178	31.3009335957681	11.2401849122864	0.207661549439587	77.8163690300128	10.6837304729261
ZNF704	67.4509480936287	53.2617104282664	25.1637098918151	49.9379805372254	62.2506448803793	25.986741471565	17.0540698443297	40.1906888200547	9.78419139026867
SHH	8.18733826068071	0	3.84729425916665	34.5664492564581	6.93274608259548	0	32.2215162961375	20.9458388232943	10.7283236390495
COL1A2	376.071938061193	76.9892803449836	0	197.686162947235	69.9488623385893	167.077405600545	111.48196635802	35.640113153114	422.93658981041
DLC1	80.7448459266877	100.872127030349	19.3405772952588	82.5373343498617	53.3768376473077	123.04544330639	117.474575916912	135.224138620357	260.906137374265
ALDH7A1	16.3708333950232	18.041972986123	31.0246688123524	14.2832911002919	44.0064599356768	22.923723511446	63.5381042164474	15.6297596415081	12.4799278210158
OSR2	8.15480034169176	13.450873723977	0	0.0107745533667876	0	50.2736001930058	0.210111055576007	43.3099318284968	10.6792228533153
DCSTAMP	0.00861933746221655	0	0	8.11077482926235	3.54774499916046	18.8552106955302	0.184948221903457	20.8909554551276	18.92615944299
FREM1	0.0171445604250646	10.4749073758792	16.5202704757101	16.2782599087781	0	0	0.0383629546696824	0.0813579757886578	3.72115582538143
GEM	8.18053351765334	7.59736085366048	3.85195345539435	11.2018061212509	11.4489338125978	31.5799649309317	23.1592285915698	74.7336870814244	24.1962693397758
CCDC171	184.004057105716	273.94776627676	264.577573689955	150.83854804507	214.631219485044	87.2862395959906	65.3873388925051	56.4194738056262	82.7434488454353
ZMAT4	0.0226968716085114	14.2227715112923	0	8.17531403939815	106.96027025706	0	0.204026097023494	22.782911343847	66.9961539911844
PRSS37	0.00862117976192711	0	11.7476992190226	0.00742483627782686	0	2.61155345421489	14.3183866874973	0.356194983871773	17.2426478587601
TMC1	0.00993727288522495	14.4822797134273	0	0.00855734456844504	0	7.82276294531591	16.688738114954	0.369616746729271	12.6329716336342
SVEP1	16.3504002038149	14.26384375211	13.5628476990088	19.3507916607405	6.89995314058729	11.9515789262829	8.71340434701232	30.2553959635822	56.8942249097673
LLCFC1	0.0051253027625684	0	5.88323278544444	0.00441538072595826	0	18.5411806446513	23.0625663374287	46.2762651353747	21.5304083412237
PTCHD1	19.4338707579813	7.54977166765328	56.288735823464	32.6016466472463	13.0223193299216	12.8690212815424	32.2067771572026	10.9032570889586	5.28850926779913
AQP7	14.2854358689579	7.59985219378475	15.5493671843775	0.0144710895507068	3.40201138946652	7.98144677082283	13.0260082382623	6.16520335077362	0
SLITRK5	56.2131154604878	20.8695579540834	22.2558525633475	66.2244872272458	71.0987288484884	10.4995640405103	0.209437212720752	22.9076798253185	68.7228198176875
GJB2	4.06762679672927	0	0	4.05822223313269	0	0	0.175008652644085	47.1195855239874	4.39577302276501
DRGX	0.00366828570857369	0	0	4.04619912393114	0	0	62.0905462123715	31.4957870295721	0
DACT1	37.8465682479234	126.555296990927	84.3096914404952	50.9710314594454	117.508630568249	48.1508877410164	76.0744706312761	24.861090223816	81.9117479710547
BEND7	63.295085411759	3.74250404562254	13.5404320560436	16.3184344480151	24.5232510286685	106.865529598715	91.8625919642166	39.9768962189367	71.0049292250495
FRMD7	61.2744068070845	18.0333961385753	32.9568887858961	10.2129342029436	20.0696463054984	0	24.5769885332951	6.21097624882575	0
AK8	0.0179828039684606	8.54582119454908	0	0.015475092190675	40.1699016693198	28.7325326439507	22.7199181419178	0.417281429054142	0
SPACA9	38.8490889495946	38.029800312327	58.1692677325014	23.456857419394	53.5042503520094	51.0269365914856	26.619160751003	12.6316690836264	12.4875206038982
RET	40.8973892776233	43.7355880476952	72.7141476173827	44.8448284130942	43.7655740713104	29.2270640846112	64.1234864452552	39.8694078629782	119.800074514648
JCAD	8.18705455713757	7.58379809029109	11.6318978178227	19.33554624089	6.04418195763999	22.3174115686915	0.203490855258151	28.5664833465774	37.0013379057845
BTNL9	18.4037696106533	42.9231444311975	0	0.0185470025240768	36.1332906764361	16.4141548926463	6.2923392616247	28.562976245281	37.0023417965447
SALL2	135.957247152929	136.948443619447	53.260094543038	129.430294790439	281.509477207268	134.051342563374	89.655951895482	145.449064552189	124.075011781984
E2F7	41.9375638540433	231.264392405358	62.9624886284457	61.1633557958148	136.744613599267	201.527365831483	25.7006624537598	139.349987059076	95.2615186728345
ARHGAP42	59.3187277393538	183.540133822539	455.556017053814	93.7793427781693	340.074077816599	427.905483998578	65.6139586650118	105.267682872382	299.489059594132
HACD1	42.9266457897944	14.2092463931779	28.0859615897704	24.4723824432105	76.5214932950772	13.5347467703136	31.1687414203666	6.60193378672867	21.6063694842335
FBN1	87.9395226721604	370.96051985235	462.301324994806	139.636500978483	423.280068394955	83.9672637653916	152.522312092222	298.113227816166	217.623001333172
AVPR1A	310.703667300418	73.1755511174603	59.0736351114155	69.3216885218395	360.414330770323	319.190669824203	594.660134126244	99.3081169111555	223.816772189916
SPIC	0.0108750950110057	0	0	0.0093641936060318	16.3539581216723	47.4456400690416	0.184549763033203	0.431531824847171	8.01006283138383
CYYR1	43.9578766872225	56.1367414396499	22.2567515628502	41.7874155930254	64.0596299665936	21.0733765653841	15.7345129508845	16.6543191312685	8.00600765007354
PRTG	0.00812883508946372	6.74429658562851	0	4.06444009382909	0	8.60138866605621	27.0843101324551	0.360903691438172	0
CCDC68	4.10805335747308	26.7826407895471	11.6352843621001	0.0155136876645114	6.94229225259673	9.89581285324772	50.9809318644482	0.437093961302054	0
CDH16	9.19282184474072	17.2263760523515	0	10.180850419866	0	0	2.53084527714431	9.93598998161375	7.25597192596073
TMPRSS5	131.824305491034	48.4661334696944	38.7313377677605	30.5956311819911	129.869697885091	53.4067083513823	48.3734196344491	35.1684897549492	44.0434581562745
ZNF606	587.759568285247	375.650268504175	784.02873106315	464.710681643261	609.78243471152	331.500191009007	292.758415746127	164.353695983681	393.000246958615
HTR3A	8.20633398497133	39.9582154182831	88.3009072823648	4.10150139315303	33.270089960564	0	0.0299548278864886	0.063197162069216	2.7914587495275
PLIN1	0.0182826832236103	21.0119892413634	14.5553279814829	0.0157327532115943	15.8750687600043	6.17097659045852	33.5293893622765	24.0073769424983	10.7094583039788
PEX11A	12.2930762236801	23.7419578009288	34.8836529869975	63.1505803722246	43.8575925889984	66.2754739186685	68.9409278500824	33.898596922199	90.8990274154514
NAV2	107.33561253445	76.0493981686124	119.198670135432	139.606539340348	136.714801140152	115.072053648683	48.5147161437698	27.8998048013722	66.53413932649
MYO1A	44.9593916889258	24.7019208324098	18.3853009884334	39.7365067068478	34.1720159738311	58.2924771265736	80.9276939604649	66.7221807265419	46.6919177736578
ELFN2	51.0663429488425	7.54894717932052	15.479148345506	49.8998477006515	10.3738142723576	42.9911678624046	0.206209456504315	30.1000843843486	20.6468219951929
NYAP1	19.4203593464328	7.559432616778	34.9454936073071	8.17110972931584	20.1677246751345	0	0.157739215104574	31.1520102057542	7.15236051794358
NKX3-1	77.6817219926323	42.7583262587575	58.1331033228098	72.3540919474947	92.0801667852036	70.2149349157221	123.622676371213	476.690391349103	345.353601751217
B4GALNT2	30.574494492207	17.185300558492	0	0.015264053656348	0	4.86826513414442	15.4301945525952	0.342127750101278	10.8368191950735
TMEM92	49.0159505531493	24.7273705627748	22.2820878201532	14.2827370046931	10.3825921045303	5.38007613363573	53.1010542547768	71.9378837868856	34.1251745877518
IGF2	23.4513929803788	11.4272301401482	0	12.220895312558	0	19.1475728607461	2.62390838560181	0.380784168991267	17.1944313353151
KLK1	16.3423492984174	13.3213062588992	16.493198100712	2.05867481734289	11.3690976257076	40.8456995930638	80.9237239370625	102.411888432361	27.7577621150652
KRT80	0.0180508939410808	0	0	29.4842878117032	20.3744564734993	16.0534534617999	0.169253351818739	28.8375138860276	0
IGFBP6	0.0149697358772913	0	15.5758304424996	8.14575298097149	7.02237433844015	0	17.5397180587179	0.294552292440957	6.2939964148053
SOAT2	15.3350037461244	24.7830939277533	30.0989373618725	0.0175998196252003	6.89085274180458	7.05762897581273	0.0683045272426009	0.147613186482313	0
NUDT8	37.8215962928294	41.859562733967	22.2632327808788	11.233788900484	70.3444931101605	25.2344150751969	0.206066075241386	28.6447114388075	39.7030792285533
HID1	182.97482545774	132.169988913731	178.308797934263	65.2465389469046	369.149437570427	355.926822313285	65.5938120918473	123.258044535104	165.418003119446
GSDMA	151.172067657687	7.5413214299315	40.6868845869198	21.4227130395033	32.3153743955867	89.385039698966	0.224804294495293	0.541473281327349	73.0018510195266
VWCE	14.3014051594193	6.6241711323033	0	12.227258511851	22.1232562571368	6.90709955433225	20.5247098706392	33.9919182704646	11.6186252790389
RAB3IL1	30.5781839627294	0	7.74040080087394	11.207002364307	0	32.8396696057123	0.196424512130193	42.6479950658197	0
PLAAT5	4.11468128222787	24.7623247343185	0	52.9107831740151	7.76150028202181	11.3907149647908	13.3615216638159	20.8972568299786	14.37150770765
SCARA5	16.3715922318632	29.4960990110351	0	44.8094966929843	36.9044122690359	5.38871894531154	54.1439450395082	39.2665728345401	33.2633010704978
H3-4	0.0160559374595954	5.68822896490728	17.5128878229797	4.08846368097103	8.78954655028783	14.3024821423636	0.128913079863475	6.07798543359823	1.71736970382316
OR2C1	12.2391516289846	0	11.6628131549294	0.0132378742864829	8.81273829038022	10.220356351343	2.59188698641793	0.332203286430166	15.4507255993878
FOXI1	0.0161890086943339	3.77009845325056	22.3935300809617	0.0139335606713242	10.5846944575938	24.1339757497753	15.7064094405924	0.427629160942517	15.2897925830617
XIRP1	0.0161295888823765	21.0753355167604	0	12.2109654934792	3.41134939524405	8.38272540436789	29.9549844988795	22.5129055489444	9.80791693270272
INSM2	4.10444733504872	0	5.80043778974912	9.16892092996567	20.4786038273215	2.83907026109212	9.251976037878	0.197741330893911	0
KLHL30	23.4769131983602	0	16.4882326224677	0.0167561925043778	23.8511533262974	0	9.90878579015167	57.773189184085	37.8556596600252
BMP1	395.580724948168	346.204418988966	224.805695585022	388.265009435791	336.412176864618	344.284311657812	504.326131840083	415.663849471485	379.412923270155
MTCL1	19.453652962008	184.594475321203	173.509954760266	56.0700498793793	117.40618244068	124.779155746861	42.4593694982938	6.76453053504438	46.7123331986055
ADAM29	0.0196484977530531	0	55.4496774849054	0.0169061166835407	10.4596524003318	2.66453478278487	15.3040387695489	0.307793529155126	7.20119573862785
UGT3A2	0.0159045056905618	7.60992488166105	7.75432653114784	0.0136890245410064	19.6303082255122	2.56635549507501	0.176243104590289	0.409661705112568	45.5042938623875
LRP1B	24.5516192580391	31.3596013487273	38.7580545660146	61.1248458534067	48.2248555335234	12.894528874626	0.183464049101301	23.6882723072764	20.7567804814574
TCTN2	152.319349362436	123.602118746829	264.58808818797	203.816175339159	234.845045921645	146.501036925125	112.486467213924	52.1413186360312	112.398484713818
ZNF608	125.72982567215	120.786326606263	140.527802384661	116.179033938317	106.839670937768	203.849031979754	55.942629330834	195.836175156615	407.536929569594
STXBP6	46.9857809492804	3.74155588580817	11.5962840546145	45.8305152840744	26.2672930805717	12.6725474398985	0.133860269466535	0.302079572763049	9.97074783116021
TM4SF20	0.0180863911437728	18.1371243691797	32.1085033474512	0.0155640974218523	0	6.940129213972	9.81655529833218	36.5001117992707	8.91442757162404
CPLX1	25.4831861361176	2.80762429563091	0	0.0150157548389549	16.8203457585594	11.7565076985155	9.60972829403804	9.00343438811577	0
ROR2	8.20014186383531	0	42.7178258247504	25.466949132221	21.0354220144653	12.9249651220443	29.7628152994153	5.03931474237178	6.20255935586649
AR	114.466116972862	50.3661698862516	14.4924728584109	92.7321924847042	136.867334445534	32.1001837436813	77.400087829187	125.020346457082	54.7879065828717
FAM110B	144.114043190509	121.751249363692	104.65694032791	110.062266465675	67.3495183486196	6.82251861201539	164.60705431681	349.418826436713	266.226842450982
AFAP1L2	142.075427984327	84.615500303765	84.290133439513	75.4281297580411	200.83850034589	219.768255514392	55.8652018837303	80.7185713824666	72.7526927554498
GSG1L	1.38777878078145e-17	1.38777878078145e-17	1.38777878078145e-17	1.38777878078145e-17	1.38777878078145e-17	18.3662544079862	52.08609645246	128.977552980421	38.5831946585448
RAB3B	0.0160264466555762	0	3.85569985536686	25.3961505523309	6.9928889388385	7.82512725319168	0.0733493802758605	0.159028578721705	0
MINAR1	88.9350283875975	111.297866566155	30.9703950480864	82.5522782521258	154.382734223027	133.549843370167	54.6340068133916	92.6030642561757	98.0060795107445
RASSF6	97.1025054604516	52.2684578729188	150.267286777095	12.2562306456932	111.347407141038	52.6525711602296	0.20565878505618	18.4476919128849	20.6492126850542
ANTXR1	36.7843800110404	26.6245933153562	3.83659610907077	45.831744909025	23.6111033053802	19.3408307589176	20.6265534113564	12.5834851197836	39.709191468948
CKAP2L	40.911768736469	154.181580142683	69.7617646039958	55.0454761414174	94.6492734472893	229.7384518155	84.8299364290407	73.2838626200134	97.9547361549847
CHRNA5	7.14495557405692	0	0	18.2706668446291	0	17.954606443886	13.4349861818324	32.681821216506	13.4242318505135
LDB2	33.7016765351912	0	0	43.7719262973617	21.9179764201812	0	7.23906966758847	11.5871783451734	8.12237337583472
NLGN1	4.11014272732994	18.1174453627104	0	4.09473896065012	31.0668668508402	49.7170435959777	6.24504136215902	0.431021949418519	0
ROBO1	60.3068270565616	21.8168034956381	110.550275100738	14.292789554905	70.1532377847342	10.425845398845	80.7116102376566	44.1041882062105	53.9729203605875
TM4SF1	46.9504966106746	10.4208663429308	0	31.5667694677959	5.9922565018006	51.8267039088573	18.2656059653387	18.4897124327131	9.77941406607619
OTUD7A	310.747028335549	272.002458425317	347.91436982459	291.461051370133	303.9967067861	67.4229411105835	154.776666829752	142.557466943804	171.79678509855
NLGN2	219.762787635242	107.42876765003	179.278685183831	128.41858529475	287.525730250476	70.5996084584516	85.7882099897846	33.9258618305256	86.3670428011764
NSG2	4.05366189495973	0	0	0.00316170297480683	0	1.85289663829414	0.168806019565058	0.390306151482651	40.0934697328582
FOXD4	4.08399783863853	3.81091801800782	6.81970305220221	0.00895365653331015	0.800602386110651	22.0841484726132	12.0953024530506	3.52220322849606	7.1260197109441
RNF150	4.0997733787443	10.507658664645	0	0.0129228010994265	16.0683529043597	8.45364393268226	16.8569463991087	22.1767468871156	7.11068011810755
FAM161A	52.1291127603095	24.6795569397839	29.046434301479	43.8254573314551	88.7326547670076	54.7167553697428	13.5019840567023	6.68502463641962	27.878761880472
SP7	15.2814907239407	0	14.6025690684707	0.0126393364530677	0	16.3131566502954	0.15043750141329	15.9330870480526	0
GPRC5C	24.5457700929349	44.735892087212	45.5705994786782	31.5949672353594	19.1652462287438	46.7516678715579	26.8242942368778	85.7130267221606	48.5314717797244
KRT86	26.5881935608007	67.640354954869	14.5025160656126	4.1014274369056	55.3654073058481	7.6188772023239	25.3152194317657	41.3696350769819	7.98498955527988
DNAJC18	261.68889255865	367.154341114232	349.85542924984	260.891936377646	246.126552133223	254.516509062009	189.953202893688	127.857958687425	219.408770225113
CDH2	0.0236487382649671	0	3.83557158075671	75.360658479493	94.2553326067816	34.5904293074646	0.159259163829158	0.365764500734339	0
HOXB9	0.0162677008154288	25.8858445113281	11.6531938216065	0.0140011960675399	0	13.5116921221887	33.5739031063699	16.8561771623355	14.3295939618227
HTRA3	16.3786296866992	51.4049224310489	53.3326594746472	0.0203993889032645	56.2243956407297	27.0931008128341	0.185432891839701	25.1603669746686	7.10140981518919
CEL	19.3355295698343	7.63282274120246	0	0.0120412250599222	0	21.6697293023242	21.7338363179649	21.1707196165634	11.612117317037
CYTL1	5.1290085739515	6.62625785431552	8.7106043179388	19.3359225615519	13.1825755407806	7.93314388291357	0.144883275705481	10.3646165522188	10.8539419705278
TRH	6.10920344941838	0	0	8.11713270969573	0	19.5968906233506	25.1439925500721	0.433859725569096	13.4608168647079
CAVIN3	55.1683656082508	7.54508574732504	34.887089968322	19.3794576148286	51.8288578011171	98.9462410753716	0.236580490632193	145.834358497374	40.3647663745201
FAM241B	29.6482783789669	7.5460294733582	15.4743826742922	22.4321910810096	82.828360651805	6.14717972398801	32.4662235818709	15.4800946574248	33.372678097001
NPTX1	0.0255033525037334	92.2662510878185	0	261.795228064675	62.1256249664999	27.0902118546809	84.4019038478317	42.7272823191071	58.4587329356011
APLN	1.38777878078145e-17	1.38777878078145e-17	1.38777878078145e-17	1.38777878078145e-17	1.38777878078145e-17	0	14.7256272136206	110.447580353661	0
KSR2	52.0847078388562	15.1760275420441	7.71532596055429	0.0195625453677746	56.3843809703826	8.98646451248518	0.113703134175077	0.253122258336262	7.26058135324891
DSEL	799.306029808413	127.38047169978	181.182819406597	434.130335004159	620.407201501809	166.294677161247	202.041133378535	120.335475439957	338.232827802954
LPAR3	100.158014005659	91.3296823113576	78.4987445251481	35.6887906518177	63.9084407322676	83.3370467537036	56.782644701493	39.6639140908272	10.6529441520435
DNAI2	29.6281327786933	0	28.1207619371416	0.0188885197396687	49.4119160086985	29.2033539173354	21.6851819169658	10.9693414756431	6.1863344845288
SPATA46	0.0133203392488617	12.4672008843232	11.6865232585195	0.0114673398930849	0	0	0.123881056160717	0.277672280652266	20.2053540495437
NHLH1	38.8092605811353	30.4696588104505	19.3720166505617	0.018994051178197	21.8895522341409	36.2062425137042	34.9690458978203	27.3380183739396	9.77413196202884
UTF1	16.3064274112765	0	17.5216061218322	0.0133561961344886	0	4.76077617743718	0.177783230489655	33.336466038313	14.3982062540783
ADRA1D	0.00440657472084832	3.86930799087161	0	1.02034743883268	0	0	14.6760490197915	83.4259373088166	0
TLN2	54.1950283149102	77.0249411976103	107.585715930025	84.5860826233312	106.066472437326	109.055585773895	48.5629018058727	75.9050126468583	73.7120088313958
LGALS9C	28.642370073432	50.4032607860472	33.8947068303602	48.9194006301878	93.982973715885	117.653626946888	63.043927108597	61.048314045014	107.043035235546
SYNPO	153.351809828925	310.070946932225	539.859523161423	126.389084507419	280.341306573119	367.736490453272	186.434370636102	262.455227828244	220.247489667914
EPHX4	117.487516356995	24.6749888585598	0	31.6086039716815	93.0786602656077	9.28702708018092	8.54806019868926	12.0672992210802	12.6117404798808
SLC9C1	2.06673243977675	7.5875064369924	26.2584965510333	10.191510210159	3.38701865042579	17.5373318574637	0.171394669317831	19.1605564655384	8.94688126779415
ALG14	133.917628086773	147.40840375743	248.127485479978	93.7740584459321	188.399442062581	253.436679501263	99.3463041957469	80.9028078806455	134.851003592605
RCAN2	19.4515988454396	110.392794916789	31.9451622796368	111.054724588458	77.994273262029	116.390352765931	0.236914469972739	87.7787417455044	85.4511659073118
PDZD3	10.2248378500751	14.2925844680352	11.6319180330484	4.09367537656799	12.2899046821381	35.1957782865946	65.0624273671283	36.5723403628916	28.7024552529318
ARNT2	0.0186520105827421	30.6001786908834	1.90545853941252	19.3382152897421	3.37950675690025	2.18375008815219	4.62090239384919	0.130764078130634	0
PRSS27	50.0719857719248	35.1818716448951	53.3282558230969	22.4358962238622	24.4375677938574	45.3885710781416	75.8703036306139	30.6927188071458	24.1806951842576
SYNPO2	7.18359685605362	19.9375827051463	67.9248434231114	23.4488732409785	32.4243809999978	30.0116033577169	59.2117618783357	21.8190960862171	90.9986796405937
IL17D	0.0156886940937415	0	19.4726279914243	4.08756008629596	10.6050247045815	0	10.5675993157244	5.95944542127082	3.56075955393495
RAB40A	4.10435405869315	0	12.6251308480538	12.2141612462739	10.5682206885417	10.1763099634124	11.9605803185952	0.34408939935048	8.99959571435552
RND1	24.5531309084308	122.915463952214	26.138914517714	27.5306593450799	16.4972792373236	32.1148628674786	35.2936509049626	123.37552054235	79.1573171494205
FADS6	0.017574069073822	5.67586840620031	9.6908799322809	27.447211508781	3.39225130003169	5.51873455818162	14.4515467233387	21.9862899002461	6.21405700964939
CYP7B1	27.6240105363682	28.4796452333191	56.2004779456367	147.698045694688	41.9642356795007	0	14.3638255714316	11.9845779794121	13.5473665027298
MRGPRD	5.13566403207412	11.3808247435333	10.6374886617977	13.2573689688857	45.1099064109462	6.47251202033747	11.8462720752914	7.50236782031132	0
SLC22A13	19.4370025137687	49.5338960339211	20.3313281951343	19.3758458884752	34.2088521815973	24.9296256139145	98.6932465637572	50.0781498267582	23.2688407995232
ACSM6	12.251554830237	0	12.6212572108013	8.15489441825441	8.76027701118769	25.6064613184803	10.9936443805005	7.99071495188926	13.4632644395466
ADCY5	34.7219248623543	16.1475605552013	20.3496131260433	18.348003276191	10.4014432069125	11.4382194013192	25.0649752941693	0.417504538987747	15.3046052572621
MAB21L3	0.0119432884586381	0	7.78605861460128	12.1802423890548	0	37.1876314675077	24.4571184180561	96.629338818069	116.152305320851
GPR151	18.4126569630866	16.1322419579914	51.4316821834681	26.4958723191927	13.9069905771002	6.6187571753899	7.13589338069827	0.254973475191765	3.56348352993768
STOX2	8.20877081584318	232.22820361649	152.182141346727	60.1438179529134	61.2126738861094	99.0290480047459	0.223144263762379	37.9982891842766	17.8735917192613
CSPG4	16.3775510785809	22.7923431383059	11.5921207262241	45.8447559763397	70.4012598808277	32.1769236554105	78.4169863875965	33.7933609522659	69.2944115109555
XCR1	50.0787972620795	48.5216037898601	10.6195583024885	48.9097887520234	48.2212092712767	149.139800285787	22.0514841909434	77.3395850738542	43.0660920334105
TDRD12	4.10629533726825	3.76366304703253	3.8509550947304	19.3250044079578	13.2324152004665	16.0280974653717	0.171245258528049	0.396631289529089	27.2334265563337
CBX2	34.7495116752959	21.8450723625039	18.3874875150607	31.5914644673577	44.8018337999001	48.3995022190271	53.0757160793072	20.2234682503976	34.1324262831112
PIFO	12.2164547077082	0	0	0.010953965754176	9.82402934946967	27.0688368144304	0.152445256115026	4.86983877516693	0
RAX2	11.2590884285966	33.3805410837871	13.5531446591213	17.3257315613582	10.4196765353789	12.8995700524132	20.4128045025176	18.003656894255	6.19858182418121
CD34	28.6410039773226	40.8779856720709	27.1057147369465	110.002028166714	34.9635577425719	21.4213969675347	0.216256353283956	93.1325983696683	11.5712268157018
NWD2	16.3316018497475	0	11.6358623568917	7.14297146611334	14.0990019638504	1.38777878078145e-17	1.38777878078145e-17	1.38777878078145e-17	1.38777878078145e-17
ADCY6	49.082087334006	48.4687805046013	126.035883648211	47.9119727203584	92.0574183925453	69.8049126498783	24.335082186751	39.3488017582497	6.15942355348409
PHLDA3	16.369997622578	26.6377617150021	18.3965549610146	16.3182278379249	42.2480644624077	62.6694518673279	59.3103967659889	32.3776078312015	92.7224933923987
SLC16A11	71.5035290865877	11.3526368317724	50.4183348842611	19.3806220243974	27.0876949124614	19.4242269005769	9.86772564773243	18.313116823303	30.6793293551105
C11orf45	69.5041111217766	21.8141009237221	60.0802281029244	38.740985592667	115.907920719753	70.2872674509734	23.183946605435	39.5667944065799	37.7302489685092
EXO1	48.0705926280934	333.120481897159	36.783750233041	72.3722805990159	109.478033988528	324.324764489753	57.1230721123805	92.9983050973795	132.136037639608
TRHR	14.2761845174674	0	14.5871186450193	0.0136017821938066	6.10090231959901	0	9.37785187588601	0.240775997707809	7.27551924898227
GALNTL6	0.019556601301713	0	11.6210975853753	53.8841381745181	0	17.969678435433	0.143377761317938	10.3435053595472	0
SLCO2A1	16.289312864137	10.5250768736268	0	0.0120167830019549	0	10.9601894835896	0.148709067800137	0.339032702639571	18.1990729793143
DES	9.21675851123828	0	41.7769610629939	4.09771560114968	23.767379770554	17.9350501433787	50.1268284510008	12.5091147592826	0
CADM2	27.5966336303779	3.74215151201341	13.5393726541585	44.8083713309277	36.0244556394074	17.0021775222061	4.9783790817133	6.31245136956995	6.24302852880573
ABO	75.6512538447489	91.3060344846305	93.0342619102005	54.0284019341317	129.791480012422	129.907563965918	29.3131080083007	119.583540569136	105.213647597871
C1orf127	26.5653790371211	19.0118083202599	5.77843462512714	38.6901647805377	12.1669928392721	92.998961815576	23.1846632587081	20.2639396877133	34.1159953677134
VWA3A	36.7535318718204	16.1542741600421	35.9167708502973	3.08002900823222	0	10.676246487718	9.79394870602217	7.96148172176627	26.2458005663684
APOF	19.4242932124939	24.7492652099495	16.4624523977764	16.3131069802756	21.9182882897706	24.2488977608563	71.0362016998634	41.0090257462885	29.6056840611365
CHRNA7	65.4281423813582	58.9428088050704	135.73384762077	92.7273491541279	20.8581519251242	137.574130710227	146.373022136838	124.577863716556	161.869843818705
LPL	27.6295022405859	268.441630582063	122.122912465303	36.7110329610532	29.6201750475514	135.703337184586	30.4485415664612	23.3555610253357	35.8820877553445
RFESD	79.7253532306957	57.0438212429969	83.3540643634112	39.7622557328982	87.6752824880834	58.9280304843004	43.7431665682051	98.2773653039376	100.776069472505
ALG10B	468.170853005071	815.170932209004	293.605504992972	107.031878923139	933.294276586974	174.754921587454	504.274989193117	320.30091118159	525.187710175495
SUGCT	27.586797124141	3.74418669595659	39.790335470532	0.0188005793363946	33.4370178835164	16.6512220998768	4.89522016410062	0.290615958402063	0
KDF1	12.29437759573	11.3502842034365	79.5350133260498	11.2345000866523	87.0711725256307	27.4821089252007	0.204251982069136	28.5897207874788	33.3616207642629
CCDC168	22.4905634531755	25.6887083307471	17.4276534678719	31.5777641305499	16.5729198542676	20.7925212080149	19.4516239878208	38.8338666142912	18.8301698967866
ARL4D	34.7811681715975	89.4086276923292	88.1893917991831	97.8258601702971	106.956641357796	97.3208020843366	59.431894644053	58.0484915263285	134.095414728101
ACBD7	29.6213623557681	18.0608872000873	25.2126176863032	8.17205808598158	15.71647454106	0	28.8433765225301	0.466995587359941	47.9752907770508
SLC35G1	185.018304048097	103.622512756139	218.058199481963	142.682687222657	272.605715577537	190.727722078705	75.1540772608554	47.6328378233475	119.601553780508
EID2B	173.760799693322	204.543128244255	118.217313060278	66.2619729227977	129.634909815036	63.9082125896054	123.255961685222	68.612251672894	125.048097006546
VPS37D	11.2691500793049	35.2089966197539	28.0991768566	41.7658529591273	28.8995866839133	10.4518789864553	39.8790521190559	29.0487728869016	62.2099037619742
OR5AN1	6.1443125446481	13.3542720012577	17.494525584743	4.09120284980937	2.51064437517681	1.86981278455683	4.98823794041201	25.7387943723695	6.23670301725303
NCKAP5	8.19445673658013	7.56856365241981	18.4270344523027	12.2352666285725	24.6982331692181	1.38777878078145e-17	1.38777878078145e-17	1.38777878078145e-17	1.38777878078145e-17
GRIN1	0.0146966917516935	0	0	26.3904441304988	3.43251709287591	1.91355895774206	0.138366428080977	26.3842721646853	0
C19orf18	13.2769742687949	12.382264346282	9.68808788788141	0.0154170707383203	13.2052726307381	5.56491380962999	0.161808316462229	16.1668252077735	17.2107094767172
OR2T35	15.2843941255385	3.7775847364398	0	12.202870986701	0	4.18506689258459	2.56858178602605	14.2384916360905	4.45179155060961
RIMKLA	24.5260224870325	11.3714281095253	30.0688016943351	20.3836043139136	16.5907902865651	5.39063458621186	55.3057148159307	43.6103704152102	23.317584885084
TRIM72	11.2470489725671	9.49276094484526	11.6267796861436	13.2449997131171	12.2675869276131	5.61795725324244	13.1209025983764	0.344234844570201	12.6704891565954
FZD8	35.7880750079199	4.68925466761659	73.694672998711	72.3296387212875	39.3808249116572	30.0655294103697	27.9858173908444	51.4085784039927	63.9412506556919
KCNA2	20.4761845909569	91.2676279151325	315.05985627445	72.3749656479649	188.463834394835	498.835242675136	104.269556286267	71.9916928709021	189.682460113326
PPFIA3	107.326553268797	104.627207886816	84.2999443712811	35.6922290016014	153.484875010203	93.7738720346469	111.096478888179	26.451042456829	80.922301671026
UMODL1	3.09065283872438	12.3550933535142	13.5663525613409	9.18273056279209	27.4130200080457	10.6823968470046	7.42165786125929	19.3685305240845	17.1234073281745
OR2T8	6.133175969278	5.70195256818011	1.9143056721075	6.11459557890859	8.84335416284079	0	1.39717869792439	13.145808857207	17.2841575102358
CAVIN1	34.7692331069263	24.6787977213092	60.0980889689388	59.0990636865199	64.0353766648416	18.3562374845137	80.9457529055513	51.8395756157623	108.954029442035
PGBD5	14.3080034083812	11.4001646885835	7.73095345055332	27.4741809187113	3.37057664794326	36.6629494603174	47.1242882352268	61.6433370240581	18.7726606119398
DNAJC28	11.2568234733836	14.2541478260015	26.2036103263374	20.3727017652953	6.88882825637109	35.5367348759081	7.50472998063511	35.974505008948	20.6381247823773
PCDHB9	0.0152495762089733	15.3193604746228	0	4.08645243283518	12.4316430829421	0	0.114655127507872	20.3689508010049	0
CCDC184	23.4998843491437	7.55901496077031	21.3274847394218	23.429991987372	15.7274428459839	39.9100763049446	14.701260797006	21.4709640624873	29.6872575538906
GRAMD1C	73.6167760063496	114.12772655537	212.295011793923	62.1837216181235	118.268933094098	109.554869947606	98.011449941269	71.6547811245131	122.326976495517
ZNF366	37.8178147433512	28.5130917850971	32.9445757982044	32.6139621003661	38.5729523789792	89.0874157297255	102.975286845342	73.3809649970797	324.001279785027
PRSS36	49.0604327423073	36.121601515205	23.2284371801044	46.8758362627372	60.5544320549127	65.5069739760187	103.803630767142	47.409080552843	62.0081114792721
SHISA3	0.0146128218151116	3.77985433476125	7.76403275150341	14.2279323255778	3.43382418930044	17.6245268796561	0.119004558180835	0.265867038844257	0
BEND3	293.362585038098	221.591155402026	227.72818581172	293.490181227715	236.517491974228	273.775340633195	319.283069860749	232.311496068869	271.53109024607
CPNE7	0.0167902917406142	12.4014640042905	3.85287054917866	8.15419348373211	15.9595869907549	0	0.0934717200748123	14.696811521672	0
SMIM10L2A	36.8133923098757	39.920616922879	47.4787220674947	19.3856322935846	110.739533447171	12.7787589695136	22.9222113228354	16.8447338559521	24.322142810214
KLHDC7A	0.0224408637114735	10.4107683988871	7.71647677503019	81.4205952044983	21.8682053804995	2.86493856439287	8.09539464505345	0.185257795746299	0
CDH4	58.2691885389465	14.1994817543498	43.5882561010949	68.2752203687854	122.07311492585	32.2717027966263	45.9368375287951	57.2517201686455	31.4114362313673
WSCD1	0.0121556046059417	0	0	13.1943125245153	7.11001708857358	13.8379437404114	0.164600446441595	0.37945330449026	24.5320240324571
FJX1	3.08505854552288	0	15.5510757205674	7.13816272492704	14.1636724515541	0	0.1154084459817	16.4877030619106	3.56205614479939
MKRN3	19.4524771134291	85.6030697149402	116.322101867018	29.5775245299429	151.829898007462	53.2032445906064	9.96876096907849	0.568279087981402	184.832087662827
C14orf28	298.488105112165	230.130703956794	399.278903151216	300.636032709316	478.467027543708	136.7177258938	205.600161410165	203.182612123298	190.618923706193
ALOX15B	0.023876244670415	0	118.395359107616	62.1369789799988	7.71933435567061	30.5870775850873	75.1830798281957	62.740497458838	315.125476550575
ZBTB42	217.738523586175	221.585236542246	360.527195524566	250.699171590757	307.541643032535	311.28454693107	325.359548093355	176.446000926855	359.705337393383
CDH5	4.09785722683583	7.62783457408104	12.6514352081646	4.08419923920754	0	2.51852328444115	5.10068978267507	67.9424759102919	31.5026046604483
NRXN1	0.0187529006584333	0	24.2926156353642	4.09443181404855	27.4953962098344	10.1135872369608	1.40912480318089	16.0848276346813	8.98061761804145
LYNX1	105.312837637719	412.866368997245	81.3624248264171	434.092155474319	186.534603102169	465.755643197176	676.802401275788	61.438107276765	76.2806959097049
PLD5	0.0190644474114885	8.53406978872941	30.1328173044933	0.0164043956981725	20.3038894487957	13.1341257348768	0.101526974710891	0.224195400696007	0
GAS1	8.20095872352064	9.46295368807681	3.83855022644216	55.9769680723718	25.4557059710934	22.770874428709	49.5631571117095	17.289170379073	88.3462623028885
RNF182	34.750113301273	7.54653786611977	42.6642110966485	15.3050878351952	52.7584268383565	22.2658562284189	47.9550211711566	24.3161984875259	3.46804709489997
ANKRD30B	1.04097447677529	1.86250587172871	7.76160451070338	20.3129348429087	0	0	7.17412571824863	7.36333618336867	7.2373274630454
ARSJ	12.2519980319092	0	0	11.2015673732628	18.6485172286671	8.64185348177883	0.151956604370977	21.4239235801246	3.51371124725762
OR56B4	3.0806666253536	3.77885786684566	7.76284392681908	8.14476545508977	7.02825636645376	19.7687149052525	17.9773739383258	6.45512758050283	3.49157050976351
FAM83H	254.524204209227	184.48699601785	176.3553236016	205.86229754718	376.894200535664	229.128443320578	63.1956481927323	242.629383785865	348.107668146429
OR56A1	0.0154101401069311	0	0	22.3461653853483	10.6165770432802	0	0.11165459012415	11.1908519748069	7.2664391451929
ZNF572	43.9767636177494	70.3631455698815	134.750955389981	58.101058265304	102.566838802984	48.0670084413488	76.1855561438563	71.3207691904416	85.4610803950106
GPR137C	4.10884771602564	21.0099576898563	7.73773072336742	16.2885208224758	3.38288766287876	24.7399417604166	12.2124167599984	6.57603585111412	22.5376627726448
BBS12	90.9882349206152	92.2300536505653	124.045262394957	129.421019520725	156.908336687666	175.064988535616	240.545536907524	76.4664162522977	206.83911007778
MAPK15	20.3668546411023	0	7.75978980784797	4.0862412152925	0	3.35910181259279	2.60441685059367	18.7268162674334	9.90937061980761
ADIPOQ	0.0148683676608945	23.0443379116936	0	0.0127983429331282	7.02530129868608	0	0.114655127507872	20.3689508010049	0
MUC16	66.4531719180303	18.0024398296178	96.9209587400672	182.356506681708	43.6791043799503	14.8954024587502	51.5501275788267	18.5054843994362	17.0131892204019
TMEM132E	1.04319419630822	11.4402908178211	2.88038765567587	0.0144708766905648	24.9775033243593	5.74703469736538	4.89093767058079	8.77830265365847	3.54385666219543
HEPHL1	28.6425799512963	79.9523519546578	78.5320095732034	0.0212085913361548	71.0612214859521	41.1288112751622	53.0253107894608	0.530533567358024	48.6220473714019
TMEM45A	62.3378748797851	11.3481039445349	70.7798985025576	41.7878181522734	44.6621505889921	62.7789323892589	9.9636305135609	102.039710613443	37.6955422664478
MEX3D	113.446498533146	79.8842852377149	64.9119440781287	41.8029610968607	119.265306453873	143.651722093647	71.5168227105994	127.143132677332	60.1499859050726
TNFSF15	4.10502755776044	3.76629503618758	3.85264504128167	23.3785686092392	6.07650438736992	32.7605841504504	270.186193791477	43.1183313309915	97.9719390276107
GPR88	10.2098177962672	0	22.3975655710081	0.013763824029672	3.41329311543591	12.3681241142466	24.8099852157349	0.368198537202623	0
ADGRB1	89.9728552060592	130.286165294704	148.270278197969	173.237346336874	191.948992655387	145.30638274767	202.081241242038	455.265293501116	104.182001088653
ENPP7	7.16985223956285	39.2316424597703	0	11.2121889622378	0	31.2742942101348	34.7871333850482	15.4351443583865	0
UNC5C	0.0120236612214124	12.4941374057587	0	0.0103521801468698	7.11445418114192	0	131.766792877276	53.6583630594441	251.197777555871
B4GALNT4	0.0202432152917664	0	0	4.09717515351206	69.3601166561306	10.7386519666374	14.4564255435524	0.401824375813448	20.812876805949
DCAF4L1	19.4445531568754	21.8295829433171	92.1614407430138	32.6192102491399	32.358341271923	67.9282598549724	29.2223511809095	26.3022851858656	77.4442496661348
GLTPD2	0.0156007177479411	25.9110315530372	0	8.14876311990127	0	45.5501322752355	0.174431762697793	0.404928143151372	0
NXPH4	0.0249627011086133	25.6231115049837	238.645690929352	0.0214689263941459	35.809067350123	33.9193076538214	0.183007726646893	10.8637320538954	10.7389898189627
XKRX	155.305754157458	25.6186856718984	61.0421894977737	31.6132466263044	75.3570201180339	34.6614558141967	35.0189738725075	0.512836937956139	46.8768317052033
NXPH3	33.7195779348681	36.1808761367698	21.3073798009104	0.0194845947202342	36.902158102156	53.9116823722162	92.9506351467647	71.2315001894281	43.0798795968305
EPHB3	37.8342944998818	7.54135546285105	20.3146249872739	49.9369065104676	135.445838931992	63.0731673950174	17.1631017506259	0.535744437125835	71.2245132589559
NDN	8.19981024046404	16.1510554176757	18.4082745881715	30.5504468503275	21.9286814262181	27.098245567783	19.6065691418145	6.76079294129003	150.652039608527
SLC35D3	40.8538663796362	10.4119731494632	14.5125745929757	23.4405195744189	28.0749346465345	46.4585736377639	0.214005408004537	49.3210326837837	20.614654976374
MAFA	0.00581768642947711	2.88019544016279	0	4.05551580257746	0	0	97.3846093481189	82.4187417666823	0
VMO1	14.336259630622	130.623378538726	7.71195754283089	0.0204551166514584	28.8491729015619	18.1324650656876	38.0103388634228	0.42745174060974	0
GALNT9	40.7845241230719	7.57535005039438	3.84475505820663	0.0165893041070921	9.58132233379392	0	0.0299548278864886	0.063197162069216	2.7914587495275
GLUD2	44.9754791038362	28.4972272493127	46.5205313193676	39.7484129715739	52.6217397214322	72.2998086503144	59.2162033024877	45.6668930102006	26.8731394502258
OR1G1	15.2847350654641	0	0	16.2588754364689	0	0	3.67572831477833	11.1554702052243	3.57118001899673
CSMD1	50.096228630072	129.49544433756	65.9046346210569	5.12152973500717	42.8487217572638	3.94104515991442	14.8117530151125	0.580863185609211	301.965760055632
GJD3	77.6987486661236	98.9119061276782	108.543517611338	30.5981119985747	178.08879844854	226.17211934347	169.510535765808	218.606839659532	365.168848627525
CALN1	0.0154115200906877	22.0615679173576	3.85808747184765	7.1329818425469	0	0	8.4599924232271	21.3197148970951	3.51801070501512
PRR36	19.3814523873117	7.59111440837608	0	0.0151859045364908	19.5045051953827	1.38777878078145e-17	1.38777878078145e-17	1.38777878078145e-17	1.38777878078145e-17
SPDYE4	6.12906516815315	2.82617934298798	13.6395094882611	0.0117197201536605	2.55273545111642	0	6.05252800044823	14.1463884977403	4.45943211793871
GBP6	8.19959423958309	29.5376040955496	35.9134132087015	15.2943214163171	5.11167399802302	16.2617689021532	0.221587970152022	95.1622774040657	37.759641537803
RIPK4	0.0183144375548849	11.416971750808	0	0.0157600362688868	40.1224121088569	10.8036969025795	5.00546224026071	12.0487440739632	13.5308729903364
MEX3B	31.7076110281712	63.7425129464306	71.7355739974821	33.6454086218941	64.8832093543143	104.976553029665	200.673285590912	117.126520210334	199.670952130389
TNFAIP8L3	8.14919401201174	0	3.87487111689307	7.11573097923828	0	0	5.0733233401686	25.420886442302	42.5486404844216
RP1L1	7.16098951112635	6.640951382057	0	6.12267221138749	20.46791142117	0	14.2198247705279	0.326262486388558	14.5408845185842
GPR1	23.4530884044689	11.4254058076554	3.84951111603698	0.0152814247151598	8.73517648525688	27.778017071479	4.97620931461541	0.35486543270701	0
TRAIP	115.496157162547	117.966692348835	65.8773349471599	67.2720415235277	93.7378196613153	85.6967477392175	58.2320728175554	125.439235877233	86.3029497030528
ANKRD45	1.38777878078145e-17	1.38777878078145e-17	1.38777878078145e-17	1.38777878078145e-17	1.38777878078145e-17	76.1094677004803	71.5812562477859	157.543627947555	215.052787996963
CFAP91	0.0127477641516744	15.3796592073662	6.80114038961011	0.0109749482046948	0	20.1936903511626	26.4587239526964	25.4711964712715	3.47430211256694
KIRREL1	0.0162640813783597	11.449307781961	0	26.4136521133416	0	0	0.0662789492746365	0.143050662718093	7.41735707219836
IQGAP3	5.14088667832289	291.167793498017	243.295595133748	60.1492199798059	117.337184543383	121.73078919819	31.7452145173787	247.508969694883	97.9508228008197
SCN5A	0.0236363090504383	18.0236091434252	14.501966190067	80.4484039529299	59.7723715088588	21.1190432394925	12.1715216518932	0.429580798075639	22.5789087100605
CNTN2	46.0017638866959	57.0854909970446	46.5130702980775	43.8251086995672	42.8941893997391	44.4180552668827	52.1641464848069	95.2732883939817	106.193425822777
KCNQ3	12.2889783617781	3.74162282789095	40.7350351513669	37.6907160948336	38.6588732212574	17.3065924382228	0.136647053793176	0.308956234647337	6.28116840689766
OR1D2	8.1974484672392	44.8786272328843	0	4.09809648129522	25.5298387381864	0.384670429529724	37.443181196756	78.6691428845755	14.2777563643895
KCNJ12	0.0113575612253929	10.5714137138253	0	0.00977923023489358	7.13731239371531	0	9.62169845748826	0.337326206404163	20.9668119762075
GPR173	31.6441929421129	18.0805012225696	21.3385645357582	8.16900318359972	0	7.742594756833	17.9790368219388	12.1730933991107	10.7630999462268
GOLGA6L4	162.508429844873	134.121417776758	93.9871880448999	135.531790953786	52.4215019615121	70.6428460863063	68.9397421690553	90.584807737775	30.4587540393268
TACSTD2	14.342690281624	190.314822523298	120.174596316364	36.7119779269685	172.771460150202	162.849871850503	9.97263502340942	98.3491879635882	43.959125075703
SLIT3	0.0142041850144436	7.63012560272872	3.8630552139631	16.2513485336848	0	2.61855275772609	17.7708336382246	3.43666033457301	9.91065951715321
BEX5	19.4339215397	0	27.1354132267825	43.7929581061516	38.6717396054649	16.394582316034	13.478837235997	48.8556054097544	15.2132428184324
CDCA2	80.7566262540032	164.65876090069	50.3652887710942	23.4648541965772	98.1637948586942	288.98131348341	45.038413573437	83.9003792114655	133.956788045231
FAM110C	11.2708853846462	11.3543040591895	67.9088733516512	19.3792727146474	57.1369330705394	12.0740174743935	25.2355769458273	0.45364807835867	30.7212490419863
SMIM10	3.08463090290877	23.9519931484264	3.85395540172149	8.15286483189957	0	15.0871366729347	9.82395195204097	18.1062972690212	19.822799290188
TRARG1	11.1923983957321	0	3.8748642754064	4.07623096358315	0	10.8517478330938	0.160073369939338	11.9678892244298	14.4682109224043
ZBTB7C	17.3518258305354	21.0146322297835	3.84809459626355	9.17637029924218	0	10.5227322064511	68.0158687448573	6.65903491412166	7.07418024783876
SDR42E1	532.572094080739	591.580450625714	549.466339887163	710.296760074714	823.615241332319	342.217761457153	373.761536496571	354.972946699546	316.470229602476
ARMCX2	84.832571936418	47.5192308463347	64.9223911685188	57.077623485221	93.8340373211127	100.083750533527	110.086474804528	97.240480665975	124.109098965379
TMEM121	53.1285716709204	21.8371812275182	35.8568690357183	15.3068274354291	45.6364837952112	23.8821721557097	9.8656398353568	18.303008192946	25.2278043736669
FLRT2	12.2578642103447	0	0	23.3902545948565	12.3146564705517	0	0.158727871507369	0.364408639468956	35.6105260983292
ADSS1	47.0280014427085	32.295626859268	40.6845902550465	76.4131051791007	68.4084467838104	21.2077125635811	106.533979932976	301.479000982721	70.033644881795
MIXL1	17.3637735138287	14.2743352558371	10.6496605361654	0.0166737805307582	20.2828115588272	132.834232362213	8.74224479419006	0.536923629694471	11.5600535354988
TCEAL9	38.8326545091694	21.8440594293069	23.2409727872749	28.5387040322735	41.2585281046947	60.7824126912401	35.1699192670597	36.5921464591627	35.9259142487113
RBM11	111.401936967724	33.2294126438637	156.092144545801	28.5589104245023	81.464917337111	48.7809253923929	54.5619584172005	119.077150167192	68.3136732963556
SV2B	0.0150823309867256	0	20.4612099274038	0.0129822822288177	10.6303842408335	5.18850236965833	0.0947346993796663	8.33686653219644	0
NR2F2	4.10551800490456	0	0	31.4974060459353	6.96647431969245	0	8.10684575954582	0.189347154615392	3.61106077380524
OLFML2A	65.4366134311531	82.7293322055056	105.637623411397	30.5977700140338	187.787613593003	278.410542435775	58.3524659745463	151.977056734612	279.739645375163
PBX1	597.967551575369	400.400164298079	450.626639461731	438.209160588529	424.00035786902	565.149186548642	289.256842574199	581.965454018483	178.807324022925
SYN3	68.4951521058454	127.51859893119	89.1636516148463	38.7458849208666	70.9260247606201	33.8384902457773	27.9148912734148	49.5829324104758	25.1153214760532
POU3F1	8.19565404946867	16.1710995060248	26.2079725214424	8.16829042151855	16.6590216185988	0	2.52461605384648	0.250251803101934	14.6977841361747
CLDN24	4.0868042020922	3.80486775298681	4.85554185843618	2.04662186497902	2.58821130336216	14.5834235907982	10.8896946494418	0.382205954704005	14.4451534818232
ADAMTSL5	76.6459463040692	34.1987797101735	25.1621547915479	86.5976207267827	52.5437058338458	42.6129561065322	25.5347960792074	20.1752793498227	52.2503017977224
NAT8L	16.3457501172454	7.57369258881092	0	13.2484162623677	26.5346210253077	4.05286762928638	22.5920774119402	10.6819616484679	7.13109849241124
RTN4RL1	7.16929737427019	15.2448659322538	15.5240544815815	18.3231719888596	0	26.3377275646296	14.5457297006153	0.434516236001838	17.1009760148187
AGBL4	0.0155151892957468	3.77414496944588	0	26.4026722122692	3.42015642903126	13.6809560834157	0.117766517159325	0.262882483793272	3.55849283205914
CYP4F2	0.015309743507427	0	7.75871702024028	0.0131777761604872	24.2124147243014	4.74083507996382	0.184173013417402	20.8723198504288	32.6156716181379
KIF18B	11.2750791898209	155.216526339904	51.3482976772578	22.4436621043823	69.2347274264093	413.759243007734	57.1411954250589	90.0792493563239	176.213220670069
FFAR4	0.0152365224121938	21.1030735870612	0	0.0131148328696074	10.6238612639747	33.2488176451139	36.1646810634564	0.504803448692879	37.8388838910398
CYP4F12	0.0219240684540765	22.829520031978	8.68928364132752	53.9471349859085	21.0128001112263	39.3890055720676	55.7165953666833	54.8028004867715	103.547495780478
KDM4D	0.017997941767212	0	24.3081190017364	8.1593604127198	16.7877084075031	21.1410232766126	14.5229005990539	6.51721133910691	13.4707206208255
NAP1L3	100.191707496921	35.121431685184	131.787896351724	178.330949573676	285.905451576824	103.918173782804	55.7989797909943	71.4730028970949	92.6366693297038
GLDN	0.0205511474965956	24.7802217204387	36.9101670223715	0.0176814284407945	16.6489224230545	47.5491729525122	36.3988532852231	0.549154719309946	98.2768918165015
ZNF501	142.063519009153	80.8204144394168	157.035344223001	41.8054079361691	76.1472670399836	162.510969897429	101.628021886385	28.0102389415272	112.409866962799
TMEM17	0.0214986438848541	10.4199539654763	41.7465015664602	12.2427549588902	31.6953685415741	56.2380080800311	26.6102481286739	6.67963843942236	10.6813781063398
SERPINA11	1.38777878078145e-17	1.38777878078145e-17	1.38777878078145e-17	1.38777878078145e-17	1.38777878078145e-17	6.96049644794828	0.18172262889841	3.56633176472268	43.6064129423592
P2RY4	14.3161420066117	19.0374510565895	15.5021176215732	28.5048690372183	1.60727002988752	16.5616919683582	9.8299306022078	6.56411953173986	30.7487766132794
ACTL7A	38.8280546990193	37.1205642509698	26.1578069388387	30.5713324179784	10.3691063442182	15.1758130369927	26.2421444866247	0.418611601817366	10.7477474170273
C3orf70	19.4173646083822	20.9426486174679	3.84046420825684	19.3590134913463	21.0746539370133	46.5682924986668	17.0888864394152	21.4643041483273	19.7238520047714
TEAD1	7.18224916029158	13.2697448562815	38.7958337008454	30.5663456325123	37.7897234526106	6.91824313231517	24.0389952429693	6.57817264993107	29.820953450776
OR2AK2	5.13274491246698	15.2248898390744	12.5920825059432	21.3813064236217	13.1251281472565	14.3824913771569	1.36561518162182	0.276953919315109	3.54997066890127
VSTM2B	0.018984729761673	29.6269418306721	0	18.3255504681778	10.4814179507005	9.92993606257765	30.9558770569901	0.423536895261906	13.4736527646633
ANGPTL5	30.5933695049481	7.58017960846213	18.4460444032988	0.0161406976486864	0	24.2978488792135	0.138441523114822	0.313398468041951	0
H1-7	23.5179805302044	15.1746728229629	28.1037099370021	23.4455045143455	44.8511723919404	18.9458698214669	8.59866396866079	10.8084316730095	13.484061516406
MAGED4B	8.20837924012308	8.4918389283172	183.340428629592	36.7021247480605	45.495964757729	60.6054875521567	7.51080952757083	21.4734717949897	16.1022104817897
DCC	12.2347011754636	18.2218013863977	0	0.0127731860438813	0	48.296163435294	0.202769161065737	9.61115703772959	27.0153671319411
PCDHB13	10.2296875942796	5.66394755940714	14.5442636312368	1.03927384630081	29.2424023273225	0	0.069904187860821	5.48786954698981	3.64457784704152
MAGI2	34.7767436098336	7.54036744859732	94.0329030309684	56.056732736497	131.724645845265	29.3340554651887	44.7627937907945	38.1014819216184	62.1307421795558
KCNJ11	8.18571362615824	12.3792727089057	12.6088232319676	0.0155729875772321	16.7819399831233	11.3329370646534	25.2381393531092	28.2394837818018	6.18512717451504
POTEG	2.06258277342465	14.352842531256	0	0.01324807725037	16.0444807150045	17.4130612387706	2.56253865173498	0.293851608238785	1.71607836171591
SPRY4	8.1360763519974	0	0	6.0940067063068	0	13.5432481999028	14.6027878174787	12.4473475567778	30.7109300421382
ZFP69B	194.186874447548	123.640662790524	79.4400258294563	74.4105341881888	147.230794494723	61.6698579331399	105.30697029291	109.344062492943	194.371332159047
SHISA7	0.0141265157493744	7.63109025151658	3.86338738868786	12.1968187184573	3.44155204608816	6.95440143845608	40.3532098571105	10.8642395246922	0
LDLRAD2	19.3967367782556	0	0	14.2614451977642	24.7868652317251	43.1750328761693	62.7422772161637	15.7980680848526	60.3074732841971
COL14A1	42.9015121399559	38.0910051250224	0	28.5316485191996	19.2039040957635	0	84.3363118234229	33.7392095571383	79.2628928197318
PLA2G2C	30.6787130839006	143.934729163629	0	29.5655192369641	0	44.1153251138979	18.3398397685077	31.9583798030085	40.4957721063308
ZSCAN23	45.9761859268352	0	91.2415832086492	0.0200158863789941	16.5299633462103	34.6574182115732	5.10679084791058	14.1686548943984	64.1005850750862
OR7D2	77.6077910133757	0	0	4.10119140325466	72.2260708520593	0	0.114655127507872	20.3689508010049	0
CLCN1	2.05818748304641	7.64491690939608	11.6898554354701	0.0112293018929162	1.6659866578036	7.95809079924898	4.93570209254252	0.321194889401893	13.628594761745
HYKK	31.6765324190637	32.3660729841004	37.827901438256	0.019348168948083	20.9806735726607	40.8617265194698	6.29113555604495	15.4799530580195	23.3839443439823
INSC	3.07171500679497	0	7.79074520539528	0.00982694460655664	7.13537951253452	7.67705981916948	0.186467724873303	0.436619826447751	50.8576577744862
COL25A1	23.4605627847126	3.75873841442233	7.73817383442789	0.0157340722980308	16.7710765246428	0	8.2167053324341	0.230513291470432	7.28839541378184
OR2G6	8.18581666222106	7.58636326157036	10.6603525002916	15.2709897367058	8.7244002882968	12.1275189628104	0.11562388450763	5.95334891042261	0
CFAP54	15.3327791854042	14.2605095963517	10.6433345974449	6.13280965344466	26.4724940464243	111.663552160651	28.1149370231268	0.593223124548551	299.869314286761
SAXO2	29.6409863116179	7.54879713535627	57.2534238549697	7.15714916265974	33.3427265827245	16.9434734922685	0.159721196324536	0.366944452796647	18.1387612741025
QRFP	4.1160629555781	14.2320872107423	40.757999510066	21.4029364158014	28.0988833302791	14.9695589334673	51.3315751102998	6.63152290621126	8.8886101166748
FZD9	0.0135576451314567	18.257992838809	0	4.08191315246772	2.55348098029941	14.2252427144702	9.54103939173129	0.303034415408202	0
PRELP	7.16349831109036	0	0	31.5025706466943	6.06573567281492	10.6916150644202	14.500332090325	0.417515384459507	26.2600395646572
TMEM201	532.559834818525	460.326705184446	435.113773063336	424.965264728957	640.50929318224	658.673526835328	561.285923889569	373.569848883656	604.241506884238
BEND4	161.532771998578	324.315846998354	835.473251171482	185.493650592306	275.02271597776	185.820771742782	191.168755216305	180.680883657803	250.012116849016
C9orf152	0.0189708224707807	40.1860345842535	2.87481770179902	0.0163239637569239	14.9447147027656	6.18482063079114	26.3952951742783	36.7157535793907	0
LRRC66	11.2659169832203	22.8193073819273	36.8600648646573	16.3178198724565	30.7305816027166	19.7921797443002	14.4496268812338	0.399452934756337	10.767818729649
RNF222	23.5080334969255	18.0525224074694	32.9816221602495	6.13688450286038	26.3300719263395	11.3272161527399	28.78931675261	26.835357616426	5.28033209950159
SP6	24.5124037892393	19.033844400321	17.445314747921	0.0178223493419409	20.197278272353	8.11933569436838	0.12215286886831	8.70379173845588	3.55203315122688
ANKRD34B	27.6219872315385	56.1158705255527	92.1140974643918	32.6273067165607	61.3547646266347	31.2929077369825	64.3799892442675	195.527500545944	382.468976865259
NKAPL	0.0152723653034195	0	14.5943608187507	4.08651064065239	13.3353170742592	32.8160271501519	21.7393851745781	5.12747105158283	16.1460982479212
CLDN4	8.1698857918567	3.77698964352498	7.7606080285516	8.14618441642409	3.42695631912197	7.78957483487874	7.3685047506507	6.39546581305779	19.9382140344903
ZNF527	504.935191243149	366.186952468452	58.1000359291595	384.188339509133	349.570388173981	257.050895416474	89.6980121746301	127.592097309895	97.9294387193195
PCDH18	8.18178586041207	13.3530090169803	11.6425455657557	11.2032814697009	0	0	0.0662789492746365	0.143050662718093	7.41735707219836
BTBD8	193.206818613569	116.93047414115	326.60834799512	248.657276920958	348.806588303694	258.754450577638	215.351907153455	114.330506139713	301.293094863412
MAOA	0.0178631213083928	0	0	4.09259769923011	43.791540352081	0	0.214208820647102	60.975351701583	57.7603765253116
TRIM64B	0.0201907964684054	11.3906944822029	16.4791533515312	45.7737361224409	0	1.38777878078145e-17	1.38777878078145e-17	1.38777878078145e-17	1.38777878078145e-17
BNIP5	0.00858485742584714	11.5988052091229	0	0.0073935770454816	0	0	0.212257639890076	85.469126175931	27.8654870815095
KIAA0408	86.8847060530934	0	0	50.9704604513185	268.852279997063	0	3.62128934492329	10.8583900106829	0
OR2L13	16.3271293561775	0	0	16.2814626644422	13.2237879423633	36.1818557527284	5.10357169934343	50.6854951036055	19.7162386546496
SPOCK3	0.0209193388701809	10.4261639617717	16.4703615255444	6.1346301465813	51.359291486519	8.46257098227784	2.46793657581257	0.194026895638256	0
FAT4	134.948595309508	145.482622732307	121.106672006415	333.214269664025	330.453032359927	271.950310019832	136.82630925173	180.576458249722	144.706186973511
KIF19	279.076516034363	1329.00033666134	16.4317842554369	296.567017042227	188.212403041664	138.126906357786	557.855806028145	73.4860789292872	34.018798162627
OR2T2	4.09535565715816	0	3.86564802575566	10.1662039845319	7.06315579724969	4.05680250212637	2.62705495629464	13.4774619477113	22.6806939078025
ZNF471	91.9631556811246	13.249237685974	14.4950804757206	70.3059568632738	84.2527128916701	19.9428088046727	31.4840663572543	33.3922558164474	45.9386688730319
CPNE4	4.10476962355018	15.2856287203324	3.85298931454413	0.0144220472386198	16.8626359536309	33.8082982231198	5.11360269176362	81.897036409975	23.3005894869033
NUDT11	31.7016306429329	53.2843315799147	42.6371728422929	34.6580380255414	52.6175053899644	19.9193135217711	47.0410132217197	34.943289685297	39.5803614975223
PPP1R26	156.418006319246	161.640994947815	316.901761702256	471.803833623166	306.651261313218	709.915625496411	477.885586170476	320.563154322389	646.526437143377
NBPF4	0.0134260613858417	3.78786461752077	8.75113691760231	12.191628270937	0	0	0.140961462875252	0.319655516010554	26.5580442226539
ARL9	0.0174748146742845	11.4297874004877	19.4414224161137	0.0150385897622982	14.1234727892147	10.6354309217202	4.8204442170849	0.240104656435709	0
SPTSSB	8.20262538637406	5.64662628960678	15.483941970182	23.4403285739667	63.5655590970586	12.9510313341479	1.42977668482946	20.7067121590222	16.2244057604132
CACNA1H	75.6316296167723	33.2409924458355	52.3194192164945	56.054388973695	86.8487247745463	78.9754304569149	21.9980241975432	39.6438901705969	44.941030878047
AJAP1	15.3609059227878	3.73882353307208	34.8684609991591	107.96336152183	73.7460778585312	0	9.29176237186296	5.75912825817139	0
XRCC2	18.4302529232945	120.854340182578	98.8657463078835	75.4147094667045	72.6898253151782	130.764900960277	28.0954868364893	68.5166264773299	109.758453503543
MMP1	106.257641884273	73.271349327266	30.0123303187657	8.17910563762459	53.4278699740573	51.9587610560964	18.3850503643265	61.7859116501398	45.8545759996335
ADH1B	0.0175532681323567	46.0363967539537	0	0.0151060053059702	0	0	8.39680513934704	19.6413077866397	0
WNK3	12.2772041264639	3.74834959810684	44.6948144025285	0.0177626926635739	19.3119083594321	0	9.78850432876068	12.2591990529464	32.6510740342831
ZNF502	245.31703931087	201.630679186186	227.744070697299	158.987855575847	188.329603335542	126.222571741347	156.999285667292	55.13467147121	70.9577455880158
COL27A1	19.425529088869	25.7014734350253	13.546236994695	13.2615210701036	29.8962792806914	3.24550323071832	22.9826110928548	44.4173590969801	18.8461814415443
ZNF239	81.7729427689321	64.6563888079482	93.047672716301	77.4507061629756	60.3872952837275	93.2323714583185	49.7109602482405	35.3851086444633	75.5626278935434
POTEI	9.21236168382148	39.1918683696602	0	4.09609344920064	13.1308888484577	0	0.0500778652435215	6.48433607596893	0
ZFP28	214.661939329011	66.5106501901801	276.212410210981	211.971149946378	302.371901416476	110.036826123164	218.758972292947	121.649296854833	174.453591686883
CRACDL	30.6764315830117	11.3513791486635	61.0933329660145	21.4182261627121	65.9075327301884	52.5722808706795	37.6401319896466	48.6715601965302	72.0079363983445
SMIM10L2B	8.17580112391385	7.6072760191665	0	12.2110311423218	8.78675070329849	2.58823519998482	16.7321924726977	9.23399910227544	13.5307043218662
ZNF470	84.8574621297646	44.6398932777651	169.621893259698	104.972075214018	190.289373801061	212.584162513023	160.987652711829	106.719276054128	306.741538978565
CYSRT1	24.5349640840107	39.052084524074	26.1664534192555	13.265404894283	20.9788503000029	2.74311098374728	7.12842063214972	0.251466775860944	7.26255003284631
TPSB2	15.3146730155392	5.67199637237519	21.3811081564702	8.15971959350528	0	1.38777878078145e-17	1.38777878078145e-17	1.38777878078145e-17	1.38777878078145e-17
KANK2	113.466494527197	141.73689682247	94.9563641070285	100.896499536402	132.320305925875	110.967022754408	101.648587258622	100.224867950055	111.497325684801
RAD54B	150.262967907794	118.86415644902	168.631181803756	152.862252694734	146.296896666172	169.071045834221	79.9439346937085	34.0421790496262	112.415888898201
DCHS2	4.11372230364466	25.7352282362577	10.6399953750787	16.3062038552907	22.8728582401873	1.38777878078145e-17	1.38777878078145e-17	1.38777878078145e-17	1.38777878078145e-17
SLC2A10	0.0173377509157948	7.59430142581672	8.71847464828997	18.3100612522217	9.64375248376743	8.05242238581682	9.51427142913001	6.08656654445969	0
SLC28A3	30.6976763706126	236.907145338409	119.185797610766	167.122687451629	151.577129401621	213.568650694909	8.75915011775676	9.8122854202165	20.5488948636842
ENPP1	41.9215529042092	36.1062086199339	49.4167170668448	54.012300815219	84.2673625884414	13.6630226731151	5.04465581237148	9.40396567617199	26.2467404736039
PARVA	35.7875721540274	28.4943698387073	58.1646820415061	44.8409304611185	55.2510290326226	40.5663679919246	5.10565212208912	33.2651753670738	36.9142448540265
TXNRD3	73.5879135447126	41.8144822945318	31.9493449374552	74.3839109457446	77.1701105075253	7.61121264372739	34.8137436373436	0.477032268984697	40.6554441598645
UGT2B17	1.38777878078145e-17	1.38777878078145e-17	1.38777878078145e-17	1.38777878078145e-17	1.38777878078145e-17	0	0.173805210377464	0.403293703208112	46.4521756674962
HRNR	64.3790015631941	18.0133990071754	19.3466672195615	69.2762331907187	57.0061113691337	38.8523810839934	36.3576391669387	32.1263290184742	56.724367905118
ZNF823	148.215246908529	108.400503022595	149.245248949153	87.6572380954621	190.222640258854	137.568689255154	131.909623352076	135.121078413358	170.874212056501
ELOVL2	0.0191123169490917	0	17.4668048374025	27.4690562789493	14.9377900582685	9.61059655314702	3.73192499757263	10.142462256707	0
KEL	14.3274018272181	38.1108717571039	31.031665380693	11.2281490416212	19.2266016414734	26.2106271488836	3.86782018518648	0.452355591457213	36.1914171880901
ZNF667	157.372196256445	28.4694238347325	66.8508488668625	65.2324683419522	107.828261141501	94.777386545011	36.4672284918314	12.8335222902327	89.1306252000287
AVPR1B	0.0186030341903258	15.2472621649124	4.81852462317431	21.3689800403854	13.174395566517	21.2592569803394	0.175094064180906	16.431327957659	10.760096178484
SULT1C4	32.6056529066288	6.63366616840552	0	0.0151192375833453	6.95327576863381	29.2217746246191	0.19120911391307	26.7544820083498	10.7187582704183
CHSY3	0.0192187892808704	3.75430039899403	22.3350337773012	24.4231742039778	10.4736139163366	1.81888957332545	13.4112477046894	39.6511350311888	17.0697401188578
ZNF334	27.5749419545978	3.74692264873099	24.2488844813043	19.3600957912606	12.1899497367617	7.83215056754217	0.159322717326113	18.8756281197902	10.8065320074797
CACNA1E	57.2408383940288	53.2584380256324	70.7651030840751	21.4233371239346	63.1213683013507	120.742716386124	105.490428224708	209.507172280136	504.718941297291
ZNF485	140.040491840648	90.3166450767922	186.09222187931	93.7699078099953	169.150500901893	126.410030928164	43.765726670202	49.0222252221062	116.072852827257
HOXC4	127.756891513564	105.583236806604	55.2096596647466	111.073588561196	71.7660484491892	88.849141966626	74.93971868247	47.3546533095102	46.6884604137326
ITGBL1	12.2211289270724	0	0	12.1903149350137	0	5.49762937370813	0.17800310465202	24.9407079938364	21.6996856363264
SLC34A3	42.9306126007987	22.782017407615	82.448850856528	19.3824978318103	33.2374206424149	6.46225333260532	9.55341285088961	7.51918446190016	2.62027221338282
ARC	8.17605556327968	11.4505903952647	3.85509250309122	0.0139318364562544	13.2883378030991	15.8086535791025	9.83338388512633	33.8287582806731	7.09421105826468
RYR2	134.90197749847	70.3573604153823	62.9702660888379	75.4195464293361	94.6315036222817	63.4034701958583	62.9081687174311	41.3441560901426	77.3786983766242
TUSC1	11.2638711710322	15.1883251576646	27.1496557530023	30.5567624397191	21.8999805764853	54.3665420605424	21.9410685507776	18.6876056491327	44.106608069395
PPP1R14C	18.3870653760492	11.3956048749524	11.618793679384	0.0170536813059634	26.503423176133	37.224858293409	35.9684842299038	0.472485494142852	6.17719708279971
ZNF521	22.5156899865658	42.7659534695457	53.2896045025885	122.243574451453	63.079536695503	25.2477037944835	17.0540930248151	28.6191309823592	21.5578455876218
ALPK2	960.667678827429	35.1188598414598	45.5021513721322	111.102263926946	40.9935901323121	37.8721100387288	156.778316811411	53.4979207093667	75.5049240022119
PAX9	27.5591592753496	38.2145112682151	0	5.11467133534048	0	0	16.1128690048237	0.23013161067329	0
PNMA5	23.5146684178425	28.5440748577192	26.1662937888808	15.3012094643466	30.7136934686743	41.8688591643544	49.4385440765425	23.1467480517161	28.7234570746375
NOS1AP	25.5784262130263	89.4826421135593	46.5064722909668	47.9021347163712	53.4362084717776	47.3859923019906	48.5043453530355	45.8404065197614	108.968817271561
SOWAHA	0.015674083881895	0	11.6595823347253	19.3074922475417	3.41783997444952	10.6280095824976	5.05997321406359	12.3665457759713	34.4074861014063
RORB	70.5457991981666	142.72057941695	57.1482808259505	63.1984887109761	147.33623326125	57.5793404858776	88.1097451669369	47.3174490665262	53.0109849106729
OR2L2	4.10854356945179	8.54307228124823	22.3534029019586	11.2086743747913	5.1579933624635	12.408966251545	10.8342460339052	0.35835331420903	10.8159146823976
FANK1	8.19903742935399	0	27.1629887646273	2.06077256503476	53.0886044629176	9.8595636511459	0.106536787042192	5.86526064045486	0
RBM20	83.7979665867897	14.2002560284073	27.1008002520823	137.510767061905	26.1435592028014	22.4463676686527	22.8935362818626	23.9913120348571	3.47535632895426
ZYG11A	39.8714411289808	89.52471165664	50.4009783122587	0.0208750959047315	38.5071223039484	49.0165935304237	62.7427944744102	9.78280642983876	60.3072302067358
LCN8	0.0219416055521311	0	0	0.0188754999395684	106.334406085782	0	15.0417540379236	3.19941261073164	0
FOXO6	4.05366189495973	0	0	0.00316170297480683	0	55.8987951197355	26.7103694511246	30.4650344071832	18.7916366665828
NEU4	101.090171202317	18.9777041139101	18.3838599750059	13.2699734497068	18.2808528353308	46.4187021018684	306.009972838444	658.000519947788	105.068516142054
PTPN20	30.6840052372843	25.63123064225	121.250272573786	15.3106487685698	50.815036411966	24.5036805045087	14.3861118473391	0.377960796742288	0
COL11A2	27.5952998781199	7.55089410114164	25.1957863136077	14.2830376272329	47.5599359731661	21.0111880067176	39.3419923344299	0.448647882502927	5.2833681158745
COL5A2	94.0055036540089	41.8205884068232	72.7029230707431	47.9036640399033	18.2397450625029	48.2101176168619	70.0085220331173	18.8297589407097	69.3042948431562
COL15A1	8.14774534259897	0	0	0.00982188549179552	9.8833432841444	0	18.0525754494516	13.7157070020115	25.3274775742633
FKBPL	38.8466629529437	72.3729018579241	26.1418342583699	33.6376949702394	29.7119593565619	80.5753276217874	53.4319098897684	121.08151588889	129.552481532709
LAYN	105.257958935157	113.258658175122	30.0065147122038	34.6687062594732	55.1347331307793	21.6097898980571	9.87834625182851	32.8189252730556	19.7616988857908
DDR1	97.1305583459533	126.464649068684	236.484523005898	232.336807321387	179.599621454369	336.098037584879	209.317350115516	78.0489330575451	267.085916595949
DISP3	14.3306548426213	53.3725109329394	22.2774721795546	5.11960863654245	36.0077755059159	16.5233405459304	38.199678709467	0.453388165908933	13.4379516867621
SPDYC	0.0136242034417702	9.56600564995875	0	0.0117286315201821	15.2474933276554	9.04597942102078	0.207967150100757	92.2356726394822	0
GPR20	0.0207196648778716	63.0864993593077	18.4178575247035	0.0178261596739286	0	29.6897954250715	60.9175419929779	0.486320383154716	0
FBXO48	180.931971573647	115.991536053756	281.073487339745	158.985295110479	209.409832405923	222.121857753249	207.955676858596	56.8131017841476	181.639110792092
AARD	0.012790413850849	0	22.4663251122659	0.0110116268893168	0	11.9754023908271	0.12725822643195	6.06274703394845	3.54478628154995
FAM71F2	84.8413083570236	47.5103282338708	118.261761416354	93.7501665675605	60.3733532564037	157.06591460922	227.184019647866	153.254876770963	77.215591079558
ACCSL	22.4414098177105	0	0	0.0156511537149546	28.4483268228005	34.4555855973003	0.191373401677605	0.449699992154848	29.8215180761071
VIT	22.4714043414183	10.4306291346525	3.84139520648192	12.2377958518318	29.1173812706707	2.52553511401299	59.6860440594034	0.481805127046645	25.1967992540761
KRT81	0.0201761874043589	21.9185257981997	0	32.5644971898291	18.4489558729144	0	0.0737926508069031	10.535251749884	0
TP53TG3D	14.2840564151164	7.60151242875196	0	0.0143393158969483	17.7703473908509	43.3621515239701	0.171807063506442	0.398091283952424	0
MUC19	1.38777878078145e-17	1.38777878078145e-17	1.38777878078145e-17	1.38777878078145e-17	1.38777878078145e-17	0	19.2677864085082	43.5444894836665	0.786885424945202
NYNRIN	53.1575806502982	15.1526836005636	52.3252712916269	40.7752287713499	114.21184377945	96.0991894250583	41.3081080503871	77.2229139172573	52.0947140580233
CD200R1L	0.0180193305122449	9.50380436802503	5.79347462282736	17.3011884886824	16.7864570337826	1.38777878078145e-17	1.38777878078145e-17	1.38777878078145e-17	1.38777878078145e-17
AC109583	24.4074238314188	0	0	0.0118486639848161	1.65873743639881	32.6807085242239	8.57393076299327	0.400160046179433	3.49268138722551
TRIM71	58.2751759351879	12.2953735457903	52.3117337160035	84.5767633953716	145.754805336888	146.515978890944	57.0651806332768	35.5625346244467	177.298649991012
KRTAP16-1	4.08434767745181	0	3.88065536429499	8.12195460692152	0	7.7092805663972	14.5066206468792	17.9456557546179	14.389652336903
CTAGE1	9.18293661594247	9.55318673753337	0	10.171468761067	0	4.23819036359977	2.54584718719191	4.65585395196889	9.08564030610092
RTL8B	27.5698098067087	0	18.4182738704538	19.3571164132734	15.7534472185709	18.3798101069747	43.6436506808124	112.396823467677	39.5002562806008
MAP10	160.496846608642	158.807045667071	249.071403821326	246.610403102511	215.524630561251	261.206618305016	141.617596184693	62.8562061848102	198.749565930576
ACKR1	4.10197731120794	7.61158167859395	3.85672554226186	0.0135641344811517	18.7359624286777	2.67657582250008	3.73978684132638	10.1852229497438	8.13193702079452
LINGO4	0.0126324847116459	0	11.6948660319962	0.0108758067113643	9.8280116723699	0	0.134235845974523	0.303004785247426	23.8375133751129
EMP2	17.3189431074004	3.77622076295445	0	11.1901590081261	0	5.7382149505381	0.129349578195849	14.1551288990293	3.54190084553466
CLDN9	0.0202143990811878	0	44.7104018960221	19.3528969508656	9.55446702811118	43.856188769931	31.6215066793646	72.3231627551733	52.1519428612401
COLCA2	0.0159649780581477	5.68900919119237	30.2145688841435	0.0137410027621114	0	17.5999568696839	0.166963192012399	6.40269945450616	17.1854971883585
SOGA3	52.0742911533584	0	61.1625736099712	0.0192385727382351	5.97990501494609	0	37.5044836099096	0.363397688758641	0
ARHGEF28	751.226163316172	237.749258374495	62.9459055955685	323.048534731533	170.712849601224	72.4955952882455	227.028454509402	118.457174285709	97.9452930359382
GRID2IP	7.18305308949526	3.74118712516922	53.3607935827118	42.781269958282	33.3301912173013	3.95428241520536	43.3084697306203	46.3129144930812	18.812184005456
NLRP2B	0.0150212268200582	11.470549823947	0	4.08586483703101	15.1610756569884	0	0.111576071076199	5.91438906071746	11.9108281612588
CDC14C	71.5474223919269	30.3831976498179	63.9601960260554	68.2756921799009	75.3964954309921	24.8774465741322	104.921878622035	83.0947973147663	40.3788208288127
TDRD15	38.8343910395414	26.611417655666	61.1169705217415	15.3056163567148	16.5264487031494	52.4156390849103	14.7100407963003	0.506668545922787	41.4596273376617
PPP1R3G	4.11289535489147	14.2602076406085	33.9995060312268	12.2360458030314	8.66786977250456	21.3647282921906	26.7450721069589	96.6224683241239	5.25911029988236
TAS2R40	11.2023221607662	0	7.77856705704227	0.0110339517544942	3.46364607956763	11.2985551044913	14.6277132646926	28.3999104218745	24.3176663525319
SLC12A8	18.3950382018882	2.79623997458068	32.0414225323276	16.306199585624	10.4297705937778	70.2872138200293	227.169516267301	120.113177486399	186.171371160513
RAB6C	71.5692788259948	166.518502230772	55.2072824427663	124.319516515775	90.197290261839	152.789452591723	186.135598535644	92.9448495197101	126.74970065293
POTEM	11.214616072477	11.4824809816971	1.91473428396366	0.0123539889746511	3.43794500087943	24.8566313885397	13.3578256618162	15.1860770893356	5.29049512566852
POTEJ	4.09955209519446	21.1124612398627	0	1.03525916515201	4.32458260286548	0	22.2582955830259	0.322678342945469	6.26953653622285
CDRT15	28.6100203276869	24.7362632798175	4.80750182938011	24.4556343547871	28.0930176776467	8.89612262814672	0.122674019136535	0.274742858790074	10.0099287848592
RFPL4A	0.0124604911441906	0	0	0.0107278868862157	20.8229893744597	3.2625652870051	14.5918034276201	53.7979878032421	0
PRRT4	24.5649556743305	280.694564564981	158.937162021651	40.7898089390461	214.78599445848	112.14763980692	0.235012565339105	124.792702290312	24.1508941332345
OR52I2	42.879748727929	38.1334307821256	7.71960668203888	8.17259931667415	4.22895607627579	10.5008165249264	5.0990097306998	6.68096129926879	78.7194414498832
KIF4B	4.10739081842088	13.3444971189396	8.7153242799443	6.12586781643042	15.0063589747844	9.39126048921261	8.48539673500884	0.350760414061277	14.4969951304265
PGA4	16.3809904751459	5.64036539660192	86.327795444995	28.5477684102414	70.2794140327528	107.755858533899	2.68123949360734	5.19527725647423	0
SPINK8	6.13108180523722	16.3127919618227	0	0.0120992564691562	4.34152061760147	2.71181504019217	0.121633805211424	8.69704476111243	9.08800928897854
ZNF492	71.5402579646488	40.8673224470329	57.1765992168267	62.1602764990554	44.6203615665675	25.9770563436403	24.1977109697108	28.6370365249988	15.2121170746921
PGA3	14.3382432966111	0	91.1775254517839	40.7668143849143	67.6165658559868	130.16563010881	7.53000442629039	0.528342896527409	0
AC011005	0.0182926402510537	17.1724517016338	0	22.3809935065945	12.2934358870282	30.3797152603165	11.0984861093121	30.1410768749977	26.0801130316173
SETSIP	26.5847041919718	30.4309417735393	40.7216311308006	18.35937648249	36.8397422829342	62.5939040721597	18.3236668654363	14.1869858503206	28.7473224229866
CFAP97D1	0.0107831600028698	0	16.623668023963	0.00928510360372226	0	14.0666821686784	0.145866615484473	0.33189891643665	13.6099974025907
PPP1R2B	57.2125434013666	33.279887994871	20.3238968382652	12.251873080315	51.8135272871776	36.1253647925788	29.0626519898167	33.2995087318515	21.5157347119095
RAB6D	32.7291948032565	78.9930648179438	41.6543534287124	48.9210423435527	64.8813250478429	92.2398226438726	72.6738005657116	99.9880216947869	84.5037843306394
RNF224	0.0217574268718561	10.4173126566248	33.958606172931	15.2966345544696	42.3312114630512	6.38974513681721	4.95554052932704	0.337244937504003	18.2030953038514
TWIST2	1.38777878078145e-17	1.38777878078145e-17	1.38777878078145e-17	1.38777878078145e-17	1.38777878078145e-17	7.70273013300344	0.18136625563925	37.6895406204154	10.7432427174698
UQCRHL	75.6493794542741	71.3123209886184	107.586822008116	87.6412677391887	82.3349072539669	57.511673911699	84.5915302735739	72.806925110941	64.7136361601526
KDM4E	8.18136216568865	0	15.5439297118466	0.0148117663406007	19.5350587137076	0	0.0411584070092081	5.16493236044729	0
PNMA6A	7.15968046203092	0	0	0.0141951777050338	31.3378473673564	8.00209403896019	0.135967259450535	18.3058565716958	0
UBE2L5	0.00848972831092643	0	3.89164793996575	0.00731170741528686	7.24483853881446	1.83244807471456	3.85119283932231	34.9265899417175	17.1150834218407
SHISA9	5.12154752883368	5.68799121054465	18.4889645799702	0.0138430965011063	6.99134365395226	3.3998008118806	16.4980379157255	8.94112303580011	0
IRGM	53.1151400791147	13.2641991603117	37.8114140610706	15.30434908093	27.1300769526078	13.3467788074363	27.9517580876303	83.5353951718844	29.6172238070012
MPC1L	3.08227029179324	3.77459705487046	15.5688824972856	8.14801320115048	2.53000857116603	0	29.2842476468453	0.343820603788858	3.51523833599313
KLHL41	8.1461242096691	0	5.83426150502615	0.00960838420860166	3.49433403179907	12.4026956449671	7.33202847191451	0.359841623737769	14.4815100607452
C1orf226	10.2502266359242	28.5070596382073	43.6192307863142	63.1532229983497	38.5505277668824	38.559219025018	91.9802597461656	52.1052591682382	208.887665092715
SMKR1	0.0202704203976802	20.0011834630479	0	21.3864099593421	32.7107040851241	12.1779861630039	9.78841392055781	33.4296738049875	0
L1TD1	4.11550128880117	41.0053719670284	10.6328797839838	33.604020745687	10.4015382782458	88.7789912718876	102.603976507725	44.4169172983119	43.0713836601858
AQP1	66.4115827620334	28.5002071358051	36.8171534763253	46.8729127693709	24.4243830669714	7.54033085630469	74.666108520802	35.1369328915197	57.6102421604048
ARHGEF25	37.8007574899394	29.4950109304655	15.4804436945915	0.0194957095235821	45.7603965730057	31.7355332735637	0.179887236698469	0.419223134113105	18.9505897219785
INMT	0.0183420472136007	11.4165608413071	18.4523986871171	8.16076473668802	14.0809201107198	0	26.9511873844394	6.2537593772348	0
CFHR1	0.0191584677170846	0	0	35.5947835221455	24.7713157203963	1.38777878078145e-17	1.38777878078145e-17	1.38777878078145e-17	1.38777878078145e-17
USP51	148.214982623539	76.0403011899238	202.576341996096	97.8451447708011	155.978879590025	89.571704855151	73.742404289006	50.3464442068971	45.7857187584087
CCDC153	4.1150931953704	18.0632421939387	14.521064796409	34.6169532181917	22.8197889688879	48.4167606313894	21.960862041917	61.5258091297372	21.4865608827717
ECSCR	20.3921822158711	0	0	0.0147184617566607	22.2461315987809	0	0.0383629546696824	0.0813579757886578	3.72115582538143
TRMT9B	12.2891772439638	18.9907583144897	60.1693247208498	21.4099302972475	21.8463006255015	26.2742250900993	26.3658487610034	0.443284679031005	9.8163384292235
TUNAR	13.2236115741927	6.69355188094666	0	0.0102776546007139	0	17.179109249821	0.144337604163642	11.7247361755477	0
SHANK3	0.0205682420941367	11.3858453648192	25.2304419167746	42.7336379532273	0	0	9.69593023889289	23.0658704619962	8.057341868199
DCANP1	23.5336672045174	2.78893090020534	17.4059253265794	91.6768105941213	103.726600887065	9.42666706205187	17.7343733232606	0.340133003257645	3.51692056871692
FOXD1	22.4565219559629	0	2.87398683904445	12.231194095421	24.7567220993549	19.2266684595041	5.10856283533691	77.1257925841202	24.2241577558795
PTX4	0.0154893276773769	15.3138613936621	0	18.2915140129247	0	0	80.8637718597858	0.476255969218347	3.47128884338379
C8orf88	22.4884420111038	4.69559496627517	11.6016877155569	39.7116143721784	29.8741733963996	27.2721581944732	9.9319219379392	68.4626987483891	23.3154373916503
HOXA10	115.435422933593	14.2027136811708	25.1648952587836	51.972582056799	40.2422586836486	54.1744107450083	18.3811441075392	21.7573741801378	77.5073102447328
SLC10A5	14.3067952849573	3.75378696076299	20.3851020528238	6.13054039099023	17.6054065510305	5.80834074454566	0.118499861698858	5.98075280736934	7.24716106498682
CLDN23	29.642736180068	26.62226863026	22.2743547902121	31.5880697755369	29.7935997605824	91.3467927905278	246.192104976987	35.5869486985078	96.1595948050778
AL512785	1.38777878078145e-17	1.38777878078145e-17	1.38777878078145e-17	1.38777878078145e-17	1.38777878078145e-17	25.922921200689	0.169016115747423	0.39085006346717	15.3461634077252
MEX3A	0.0161311806589737	0	11.6546480441744	16.2692853646786	8.7870209981722	16.7200648097781	8.58896016328267	17.8617658978227	7.11700391361653
KRTAP5-9	8.1546708449103	0	3.87072076314049	4.07884201100307	5.28051920349477	8.67015690682069	4.9565382976926	18.6099600219624	0
TRIL	8.16397186593651	0	3.86380464549937	15.2363758341812	0	0	9.57867913857264	6.18294837070781	12.7112962042449
TIFAB	0.0232766490849219	29.4761732999216	0	51.9453014227927	72.2260554701837	171.617113714781	260.834944087143	11.3460385499287	112.341200203808
SMLR1	0.0175306285144998	0	38.9557754878708	7.14136582720936	0	5.90238041902866	9.35658319319529	0.233232986503887	0
OR13A1	34.7525395251313	21.8412893393626	71.8010540208228	32.6116150288816	0	5.91527187561801	0.103657628548027	9.7593247847936	0
PGA5	4.1117150746564	3.75250787234163	27.1969952464363	10.1994890974968	20.2665772108078	35.8033139709845	2.63107279043524	4.97995677603803	0
GPR142	0.0121207415420441	20.2373335938679	0	0.0104356789636242	0	5.58735000718924	4.98199428965647	27.0320399039067	0
MGAM2	12.291698424576	10.4029007756417	28.0938720797338	60.0885646541453	48.3181554037198	159.55810162087	69.2627264407507	776.221916322678	1257.33014131064
CTXND1	21.4811588929193	18.0285808421565	42.6626283240669	22.4317902663196	50.9811135443037	67.0963573008475	47.2709042682373	66.5968385990399	47.6103081534497
SLC22A31	37.6774133907013	0	4.8251492533537	0.0146167096932173	0	8.44242161836256	0.18172695835864	36.3031590475637	11.6521814180355
HOXB7	15.3480343266443	59.1429631613176	7.71741252063767	16.3169960533004	15.6877654527483	11.9708233854081	76.4012510146942	0.494486779660422	9.7795856414199
CCDC187	13.3114335913315	16.1252304915641	36.8413609901336	14.285982785858	63.4147470937519	48.4571410654733	5.08027193637915	24.0824950292111	0
MRC1	132.885879657175	119.827084157571	64.8955237480958	184.436282924705	151.602477762144	92.0771760156752	23.2085271703024	47.112825885944	33.1936631782287
ANKRD20A1	39.8417553890028	27.5843713511611	0	63.1214646001392	0	4.89850671257801	10.752748321674	14.4298295620424	0
XKR7	75.6277980746977	55.1562850017627	51.3525697528724	76.4181765960495	28.7809286385438	188.390434112105	116.175537341719	91.3551466776906	100.653234485581
TMEM178B	12.2917868838346	40.9230336247589	38.775207075359	15.305809719525	52.736478698675	10.5702313702954	32.3742671223687	24.0491888977161	9.79991831753592
TPBGL	0.0139382181026844	0	7.76935116713001	4.0829713717881	14.3173667667542	15.9573147471955	19.1794164680428	16.4680928099258	0
LINC00514	0.0130039689268759	11.5074886394607	0	6.10861497271068	5.26774157617538	11.468750163389	2.63931875950738	6.4680599852328	28.1157180398673
OR1D5	6.14271801512191	12.4010597719456	0	16.2753633580125	6.07739477836944	1.09027374690791	44.5511136088541	58.1047954562976	17.8985333865923
PPIAL4A	8.19141793561255	17.1491415703323	5.78746250276998	24.4246598122581	6.91302136116482	19.493250912813	16.9642667523154	21.0819074559177	12.529259744738
ANXA8	0.00579705686266718	0	6.86197663133098	0.00499380426255092	0	0	0.203440678019248	83.1567483492871	7.97934578736108
FSBP	190.141938047625	203.512318652348	311.094826669385	166.126363914516	402.303773238795	116.542373053253	73.7361355305601	59.289681377893	7.05177156301939
KLF14	16.2920537053597	0	3.86305604611263	4.08369763829501	3.44030387476871	8.7103867168127	4.94126289952015	0.325615825754825	13.6208438104814
SCGB1C2	10.2104962208141	9.52936900762699	8.72818169400786	0.0138515248768343	7.8892382939204	3.28920207487157	22.721809090339	29.1934227544793	0
H3Y2	0.00193982263832732	0	0	0.00167158181285162	1.83697643982474	0	14.5522581708137	42.1584707593438	7.09953078427088
TMSB15B	55.2166129967235	77.5014977362718	68.7902509333815	83.0580454650702	142.999983336352	31.6554101713126	36.8611561568976	15.6928589307951	47.2932061953593
MAGIX	19.4429941232801	52.3541742286874	30.9988115015907	56.0282799619016	24.4394139268142	91.4387330657694	30.5219893511893	228.835151765978	43.940078905689
DOC2B	27.6313763163575	143.614606650914	234.568990202233	87.6582810042387	221.813842131243	67.4297942867333	67.9627646067775	354.13279527287	34.025530984595
USP27X	134.93901250441	163.589937795956	188.984893276856	166.110364380126	148.029448847814	239.874640082132	246.801489900993	223.175200580409	307.550391649924
ADRA2B	55.1677027861036	55.2324971946995	3.83569303005505	31.5953987356517	21.8085072760292	0	113.886752721645	552.226540607483	49.3111447112949
ZNF658	198.303542253941	205.448702707868	156.011042026844	132.49431023862	238.374611316871	184.587166527147	101.773408150496	112.576817675341	199.683486786639
CU639417	19.4366116344748	35.2127843358488	27.1297522338136	28.5354730493721	30.6756069970079	105.926640240619	29.2230730438643	24.8099942782276	41.3129526077606
DGKK	70.5488202297461	40.8363295079658	7.70940273825012	205.810406648744	205.293880983768	230.594158846548	47.4806239986163	197.338351603124	382.331305187627
RIMBP3B	33.6752202507588	9.47855812332258	21.344575329198	9.18496377379151	0	0	0.0992590189302778	16.1033513488766	0
ZNF280B	236.115970303191	189.265669756616	170.550699172616	154.910466381473	212.913743630732	148.379824044677	192.228981828526	93.007364601184	183.462588817029
TP53TG3E	1.38777878078145e-17	1.38777878078145e-17	1.38777878078145e-17	1.38777878078145e-17	1.38777878078145e-17	46.279094996772	0.175269202655474	0.407115053936492	0
CCL18	13.244872074446	14.3796730052016	0	0.0122004934743729	0	0	3.77576657115404	17.2092483685131	10.8483952935101
RIMBP3	39.8717865634847	39.9330045468193	59.1363620640364	15.3097450587435	65.8388073445966	132.113378340999	47.4001880167089	21.9548262905212	170.138431835786
ARHGAP23	76.6694863808651	108.460127840851	71.7020927201072	77.4542546529613	76.1907377215132	122.247803573651	147.702462672923	301.170131578232	196.910639481492
ANKRD20A3P	80.7085255884261	85.7133547284749	0	48.9117359861367	0	0.461625328566175	9.55267115066329	15.6326305555699	1.71163235677191
KCNE1B	63.3848055255981	72.2776906576152	80.4384641404225	141.610815479822	13.8419771863106	90.478798508503	173.013838259392	145.88047633627	305.883583484957
RAB7B	42.8098553217476	0	7.73465181629436	0.0162255119048682	6.92344735244631	26.5106775557407	0.143673315344131	0.326413904764725	0
SRCIN1	4.09179263886629	4.75737815948354	7.78086785703296	5.09303078949502	0	0	9.64580341299483	17.3408357470646	8.07918305336013
GPR179	39.8729928070046	47.5567435653408	50.3980676812464	33.6413847324241	55.2445058847418	25.1172912736179	52.8599305909678	0.511081257870117	36.9139068152223
RDM1	0.0192167714975451	15.2352869921268	4.81624100120947	12.2305120581836	28.3473193096827	13.1344091094535	10.8541182197786	9.16655717450466	4.4140735535655
TMEM191B	84.777122073284	68.5694455568405	1.8988990151112	9.19665102932776	24.4348049743552	6.1083636118431	24.3292594189606	8.23442331305237	97.5596258444374
GOLGA6L10	104.251143926227	93.2207086069591	50.3659799954305	118.194824061718	43.6784146188731	3.95250261416016	0.213510085634036	78.3447747565405	34.1988926361456
OR2L8	36.7840268255659	37.1276900164654	29.0748126078685	16.3209253227972	16.5456815714224	0	0.0845756449955457	3.04445680986904	8.28825544189815
OR2T11	7.14914444086972	3.78170530669994	0.943607387206881	8.14261722745147	7.94531425138577	8.44699085436825	8.60880834338631	37.6697585777008	1.68378020639516
OR2AG1	0.0156007177479411	25.9110315530372	0	8.14876311990127	0	8.37805273642778	0.0961031499232179	0.211461838654133	3.5937188322332
FP565260	1464.78373571458	1124.53271595628	1134.16825420644	622.678522551418	1184.21233010354	650.147124085544	738.441064029757	1820.3060820543	900.307019686634
BLACAT1	8.18309499430728	10.4689569654562	3.85018280473028	0.0151101197613812	23.1094260475482	9.91208259453245	27.4769797478077	22.2907171974212	0
AL627230	16.3086742039328	8.09245551499325	0	4.08765673913568	6.10272145120191	30.8337670070937	10.5511034953467	112.943363247125	5.25829685980626
PLCXD1	1366.63270158461	557.314744815664	730.69049122584	527.900868719618	903.285210557393	573.981811209034	1091.07502246344	1726.81492665047	587.044288920067
TRIM8	5515.75487660447	6458.06003025944	7434.93238467984	8311.62339250026	6451.60931454842	9977.073464418	12096.4676435677	11490.5511439496	8661.41973810741
ARL3	1103.96899849952	853.119590323214	1215.25405258182	1339.06604299201	1086.35082284252	1104.40513531198	1383.86989050676	2191.25029630954	966.502297917293
SFXN2	454.859398538212	136.897927533601	362.444213343167	340.375547697335	429.35534643118	377.620142549515	332.674288705787	421.414806449337	204.912599037528
WBP1L	2367.41763951226	4389.39469225026	4913.34132518956	5063.81082891361	4609.20113369834	5378.71019232338	6227.22587229573	3669.82107370221	6176.26038402602
CYP17A1	0.0158384610139808	0	17.516387823879	4.08793110365968	13.3059994006361	7.01704402168882	28.4436696739434	10.7063032186885	0
PCGF6	231.022566331882	198.753459748592	299.460658690126	231.33788401999	333.873472443659	243.580782866447	235.867873374363	96.1925384143845	309.396780096604
TAF5	343.4593740128	336.685528813632	362.442593455137	391.323965743674	326.755818271209	613.370159779799	486.272956130032	284.138059625162	467.549531878494
ATP5MD;MIR1307	1395.30132676834	1633.05719423848	1746.31705644511	1720.21068595166	1889.78598718172	1785.43447749947	1484.34702624679	1592.94415147306	2354.93074682561
PDCD11	1837.90994101191	2098.15000807176	1912.9896056185	2500.82227194348	2658.15501790974	3577.69641009229	2528.18620594392	1424.9041994529	2476.23609831325
CALHM2	1135.65531749828	1117.55595398572	974.901937433169	1310.53286052551	1047.79276708628	2546.02780354441	1619.73445351427	590.766809091551	1619.35655546389
CALHM1	25.549034729895	21.8718076547807	43.6746824531808	18.3507906396296	0	16.3857033437008	55.0417079510246	0.490350585943956	22.4590473248406
BORCS7;BORCS7-ASMT;AS3MT	1001.73098221741	654.34794708772	658.006538127756	730.684746803998	726.269593121595	657.72071569814	745.181705482797	894.824835216675	795.742342558509
CNNM2;AL356608	1968.75279641902	3527.73170960065	559.124383873291	3427.15636408566	3044.51973295607	3891.82593454677	1662.26291219339	2148.25900311795	3394.32201044539
NT5C2	12372.6041451403	14590.1173933889	12412.2173450055	15583.7911639027	8405.24702848263	9243.40866084243	13038.8889342442	19429.6507795043	13459.2969053535
YIPF6	4189.94267515958	2288.35036034169	3302.69294708785	2978.77929631184	2568.68249121912	1778.18020377287	1976.58156185924	2097.83619122582	1924.1606712866
RPEL1	25.496167371626	16.2130853888722	1.90613188946188	4.0934826683016	4.26943800606004	17.470820296427	7.40687444007315	6.47323039840405	18.0551911002679
COL17A1;MIR936	164.597946795803	504.149330894535	428.360460399613	260.896065874763	315.370551056596	308.496465352462	262.50251017854	230.737467591889	227.448387512001
NEURL1	245.334869686741	537.488588586507	156.962156072355	275.155328282839	211.935801746012	941.307418226449	1372.3411681224	150.931600228541	119.435760913779
SH3PXD2A;STN1;AL133355	3426.39169379913	3811.11345145866	4155.50114165097	2854.4608858313	4812.51440431218	3027.74248290499	2624.9587339576	1744.87131392955	2999.57934457882
SLK	8842.97631660407	8210.96446705722	9372.16049151784	10160.2404435852	7032.42802009423	6832.64827103422	7156.36413011722	10058.3283333268	7264.17203718638
SFR1	335.2675645621	135.955034632779	397.364445617433	278.209663843404	204.931033878227	567.254309650492	275.981605425263	442.942941399218	429.783460965543
CFAP43	26.5715846173244	8.50575967796904	13.5422929218769	44.8009961901201	20.9964454461612	48.686250827555	0.213501136187611	24.4659992491601	40.5423847318143
GSTO1	3388.55462442497	2715.42427145826	2709.59533696566	2785.15320579109	2562.56855430937	3160.13872851657	3168.14734179697	3592.0709668229	4179.2665032315
GSTO2	75.657065599396	71.2966681634441	247.229307261941	42.8247568374184	83.1648624057714	128.099120056024	80.0705013905882	166.869870083353	273.507226435875
ITPRIP;AL162742	11848.216735234	15967.3634180461	7100.56107121136	11202.7697065284	10854.0387579418	16213.7657788947	18177.6002124855	42258.841934233	25121.2187737055
SORCS3	73.6016959012062	5.63903356607488	121.178145887016	57.0806283537513	126.344314451494	59.1294804183037	17.0911561523452	24.3996743106359	5.26559131693523
XPNPEP1	7919.92258180592	5966.33643383832	5012.16480526155	6604.66802423839	5264.4620338855	4825.16106001559	7918.31882080896	8391.30991661432	6090.77924745483
PRKX;RNU6-146P;Y_RNA	5753.9134866904	6565.56468435069	6945.55024049774	5665.07685908012	2766.59834729214	4112.72371602865	5831.55278746165	3270.77714160494	3722.42597317532
ADD3	22774.4071965012	15496.4928685493	20555.566567608	11263.9302882261	22987.3011672614	16533.2795911344	15283.9485488108	13056.2356753963	13029.4874403473
SMC3	4345.33326992458	4214.38896934658	4171.00092951072	4077.34874668443	3781.23426383559	3096.21974887824	2393.95440933464	1985.95198656559	2815.23951515467
MXI1;DUSP5	5852.04900975449	8263.32287057321	6762.37753654771	5221.7843695896	5004.24480681303	5938.27764817244	12908.1425311836	19826.5772892386	6243.56277526792
SMNDC1	3210.71470146995	4090.74228600352	4051.80071190058	4599.11198801229	4326.21529130145	3942.62729031911	3891.52873556321	6121.80499548893	3741.30040847275
PDCD4;MIR4680	20248.5779105677	18756.9400364951	18068.8514018233	15987.3630788475	16076.4852334865	8360.05205844467	9318.08306036866	21061.3978426947	9987.6594389362
BBIP1	6170.95244191016	4579.61092063292	5267.05980893717	4306.6456499352	3273.03238469195	1527.91170562074	2765.34532433333	5675.25622032501	2700.99053327631
STARD8	1250.13127427976	1585.56796627011	705.479045173726	1032.33238692562	681.503258087232	1498.52311893851	2908.97147240129	1856.80794191259	1561.76082895405
SHOC2;MIR548E	6957.03931747859	7734.46365864367	8191.79729465061	9505.9862430617	5959.19168612394	7537.99439891947	7888.24386508838	14460.0858368558	8119.24258431511
GPAM	706.331769614682	696.219331470396	525.235109766885	663.423370612191	685.117004104737	562.045857192075	551.58563849511	297.827125767854	655.53541068222
CASP7	841.274324530047	1409.59419049093	1063.10179782385	942.656004181994	872.547120429836	1874.88271866988	1734.6315454861	1833.84681884001	1131.94584101793
ADRB1	25.5696273064119	56.1721823403292	17.4116188197546	30.5802421290407	51.7979823823067	42.1109399670146	121.112979226026	377.59050239926	137.518510011664
DCLRE1A	352.669249148607	394.69319507224	388.595492184043	539.087596848486	609.861568192229	1204.25312717609	637.628403355781	660.177601190922	954.909682767745
NHLRC2	3848.54643446393	3084.44736993299	3983.00451315157	3839.89810091955	2875.31300232307	2905.44205921628	2083.02805248169	825.863885669962	2333.31023259799
CCDC186;MIR2110	4937.16430724138	4175.40926715155	3472.27671535606	2942.0991911529	2523.08801874685	2165.63449833706	3400.38242104432	5936.39155582976	3025.57764968198
EFNB1	300.532033553054	454.669562535773	254.853095971421	303.692757896446	387.269180740894	702.152674167456	581.718648067453	219.033348513606	321.819531918881
ACSL5	2680.19888720022	3692.23015979704	3672.8864398606	4069.18822238028	3444.8281974991	4819.56239950792	6490.84912452428	4053.45142361867	4423.76306863681
AL157786;ZDHHC6	4410.75438580985	3899.55778297087	4226.23828039991	4540.00828755154	4153.59624653876	2898.51666030273	3960.3845828534	4655.11997073065	3293.53594791705
VTI1A	16496.1129111152	12501.4372373337	15740.1134507877	18084.6159437951	8121.36729217451	6728.04925161363	13296.3483863253	12232.1562265273	7971.76885148997
PJA1	302.587754317075	510.754549542475	428.332701302465	558.449836513512	553.740938936678	494.276852520817	643.37594025244	347.735278246416	436.055415896466
EDA	377.181442736808	56.0431545928096	574.735489191683	170.207196684975	438.15125562397	59.0544424251496	19.6222037175088	90.4292959901024	69.2630354997852
TCF7L2	2916.30731804731	4011.86423055022	1708.49515464141	3493.39879076233	1045.03246190899	4883.42724375765	14584.4815816683	11135.4374268233	6237.29234431835
TRUB1	838.196593827402	821.761164681782	813.072001713197	695.021646987391	871.737398263453	776.986683024014	514.155428609341	294.834555718203	629.42665075908
AL133384;ABLIM1;AL137025	12794.7235659377	7623.18789108804	5424.02732393435	4509.45490271951	6014.39986830204	2835.96259055442	2966.06798056615	3843.45920797274	1817.08373842905
FAM160B1	8852.17871304492	12303.6605072036	7835.15313399325	9856.55841416851	7113.89706930939	4735.17159992662	4601.62648345034	5790.07487369304	7538.51223826178
C10orf82	0.0221570927033898	46.7164303110407	0	62.0886627806206	4.22496766223932	1.38777878078145e-17	1.38777878078145e-17	1.38777878078145e-17	1.38777878078145e-17
HSPA12A	28.6480812730412	57.9951272756111	159.028596482673	49.9483068943034	56.8847277461828	4.68457918561651	26.5894052502462	17.0098201009514	48.7739570229708
ENO4	23.5244933836479	19.9329465383426	46.5428584053874	60.0908689092954	13.8803107132874	18.596726470609	40.8171127244227	0.489468482391777	33.3476614660504
SHTN1	1449.4868036817	931.078802645442	3671.96178509804	2765.78026449314	2660.76820794044	4012.09197560973	3178.96196275061	1858.70145032815	3121.8314099566
SLC18A2	2357.1656508833	2568.98994486385	870.212460203917	3492.35917827371	840.027246310364	1331.60208247776	1657.02276942779	769.510491329674	931.458960777282
PDZD8	4887.11629625745	14663.4434180877	7789.61432603874	8680.53717078047	3875.74421436438	3596.59693619543	4925.81542263613	9041.72682996975	6833.52800319078
RAB11FIP2	6540.99385458622	5657.2282359193	4954.99253836775	6293.84591917322	4687.97881539842	2719.99810766741	1456.63642619448	3600.68752486469	2587.7323077655
FAM204A	6236.38880389016	5898.8064798782	6449.3559147301	6481.35983797934	5570.23777073807	5696.5633466057	4801.14368840859	3751.65526333633	5560.33833881901
CACUL1;AL139407	11289.0754303778	10914.0464271263	10101.8848202924	10115.4095725586	9316.45968345061	7893.25207456954	8559.55489221348	11905.9231036759	8584.11819519328
NANOS1	12.24812511357	11.4453288233174	7.75003300256595	4.0895400496846	3.40616760214925	7.65596649823443	24.0329778825665	13.8501045282231	21.6284360550288
EIF3A;SNORA19;AL355598	17820.8825110013	20021.9287277875	18263.6396080431	17682.0929338905	17177.7612524505	18405.1911473387	18595.9389600089	14676.3115659649	14177.6874804379
RGS10	2602.49362564248	2029.66123065521	2162.05276903411	1671.30783836402	3096.24950529318	2502.38115950254	3241.71540323577	1849.4470468815	2188.48715114616
DENND10	996.639707570055	1016.7366830353	1178.43309410557	966.093886602012	972.450624246571	1404.25087170464	1233.94260052032	1053.11346862381	2211.11894580499
SFXN4	360.832163322293	311.000653327574	371.169031983634	293.503238829266	365.346927626575	444.761634624477	323.015770833395	161.389397385537	419.053170054348
PRDX3	2341.85409936487	2895.18186249445	3101.11437254053	3619.77283110725	3585.05710117684	4679.28809421654	2819.82084134829	2043.80579456663	4827.59155559484
GRK5;GRK5-IT1;RN7SL749P	3952.81397042131	5857.02511497813	3417.03211192527	3029.74173236129	3187.20747464436	2760.12198838282	3711.26576590251	6435.48497604179	3041.74679038483
IGBP1	2536.06892842254	3398.33559739318	3151.50584408464	3129.60358664274	3951.29047010688	3945.6386590858	3983.3544891038	3529.93634687653	3077.7312064871
BAG3	615.351437402793	389.924955510515	500.049264000742	339.370584048241	772.863420132661	369.340880422205	726.973353215705	832.512658078127	739.11561306339
TIAL1	8467.83146910733	7692.60588265888	7925.28710891413	8825.24761834728	8312.47490894404	5439.21209882946	5343.07652377123	5797.64529857417	5866.02869740095
INPP5F;AL133461	1202.10435480452	1264.97132467909	1523.43071839855	1459.32324388964	1310.63336637471	1244.3743050727	1507.0891355229	951.362927909488	941.353165305776
MCMBP	2923.47423715891	2859.0324035642	3987.85633909462	2958.40091739264	3736.61749513594	5695.17173983705	4937.78985768369	2295.6837754166	5739.29551979663
SEC23IP	2434.86291948144	2561.35018254341	2480.8898738858	2944.12142706357	2196.34698529996	3702.9060271606	3042.29783097324	2083.13484946931	3440.15258395052
ATE1	2405.226136731	2587.96766539248	3160.23658915434	2960.43343097136	3338.87219524626	2631.47705374688	2214.88676117986	1418.76026194572	2511.34086259684
WDR11	8238.8701673268	10424.2236893303	10381.96089327	11325.0513138909	8476.26585948389	7457.59901169947	6967.53127197643	4217.40480682143	5285.14212024315
NSMCE4A	1725.46476111641	1680.60380167579	2330.6990453491	1697.79641684371	1970.36349643132	1309.97680836831	1273.73570069305	933.182717639277	1152.69313767345
PLEKHA1	5211.11640769148	3493.42519627581	3926.78457262993	3625.89980354216	4047.5930028752	2072.99996062072	2029.77524117466	1321.62008621912	2108.51734294619
HTRA1	337.236779294994	51.2976071172003	9.64725683247148	223.149602705052	56.7949493062775	154.985855143572	22.0780520564967	123.02001607325	240.262158657458
CUZD1;AC073585;FAM24B	194.226778795263	241.582650801215	204.468306647137	249.673711179676	281.279324909673	175.933206079447	106.586399467478	174.2314463122	119.539396163571
C10orf88	450.784510432463	336.668143638938	365.338211745821	458.584483437297	497.671290947313	299.133971347695	258.862216414779	176.33481359091	258.055693311519
ARR3	60.2594471788888	16.1234842527392	14.5052970897512	33.6264129174585	25.3586273869023	31.9523354130899	20.6046449562412	6.64756443224702	27.0144127186548
PSTK	854.535984396203	554.479639743219	483.560211989481	830.540011320389	515.081383683715	320.577855144226	393.071427561921	311.105047527241	325.473722117035
IKZF5	8148.88258628856	4761.26137359236	4757.29481028197	4265.88844244829	5756.01021119282	2779.56767601702	3117.406752972	6289.97612953096	4228.68082190308
ACADSB	892.385589137629	902.58092576108	900.275770387907	1090.42109602323	1898.7242590996	1122.29287204017	487.643554500484	288.8618275631	848.843360079982
BUB3	4598.84496899207	5269.1759788082	4314.41530559825	5274.76820317872	6173.96299012391	4767.09905019942	4726.04682788753	2899.19875595077	3878.89468541708
RAB41	21.458014157314	21.8958258205261	10.6370007010335	10.2057298607831	22.8438510674797	7.13573361562977	0.150065059768282	4.85393640896466	19.1119797899876
OAT	1219.49357962316	2067.72911603999	1822.86925844743	2303.11721956062	2167.51255393695	1963.93867566431	2183.55166112055	4616.69560460622	2623.67985787334
CHST15;AL683842	10666.564327553	11798.5936052463	10806.4249024572	13260.2819096803	5220.56906972418	24151.202992442	19575.9755873886	39067.6951762032	33257.6269572309
PDZD11	219.776290413695	213.035094087468	193.804949142449	253.749392311559	294.437150707614	309.862095680857	326.549604213294	233.857217217711	267.923105142379
LHPP	1751.02498357216	2812.47924177507	2005.05806099273	2661.8327221381	1597.05520965542	1847.9379032906	3444.95140334106	3838.76313071685	1476.29279015537
AC068896;FAM53B;EEF1AKMT2	52522.2144197705	69337.2989578509	19810.286391233	47903.9805956277	31437.1800033461	26379.7167480926	45269.9412135765	45423.7342334955	32130.0296154402
KIF4A	0.0254166318315825	158.95893296043	90.1342200728347	29.5772419338387	113.138525081734	251.285167097133	42.5765759990362	23.4644793053032	49.3495301388828
ABRAXAS2	1481.1560430417	1691.0970838718	1505.01054289318	1228.00233664961	1399.11657004505	1193.74696950629	1463.7207937444	2076.2425983488	1413.42941298628
ZRANB1;AL731577	5177.40037906634	5313.87682986108	6863.18134500157	4614.40975926941	4215.7505874704	3321.36751694888	2732.84180476027	10544.3266074995	5117.91483521567
CTBP2	16544.1519498723	14352.3287332895	9156.02392654069	17527.1765946648	9527.54915929255	12870.641869328	14287.2562276698	18898.9661626328	15181.1646144958
EDRF1	3871.03706165395	3496.28811540691	3263.91472428072	4111.99188832795	3747.97010144213	3354.7971160289	3082.219986739	2286.34657813835	3798.03579776815
MMP21	92.0054170212331	78.9116612875554	124.054822244801	95.7992656238112	136.749573309267	60.4354779478512	65.3545704613044	36.9122817857793	107.131999802222
UROS	1203.12459079865	1263.07344961643	1216.21221619999	1185.19773619504	1619.10737430722	1314.52959295159	727.115931601242	631.433288434429	973.782655347522
BCCIP	3477.4971306417	3845.3633062888	3455.80278781888	3808.30738304139	3185.47665798691	3355.50505904771	3666.39707488102	2350.04904405889	3371.80182645947
DHX32	691.016907199463	639.109182496442	1194.91555640676	1131.17403676668	1130.21959709373	1055.03469656206	741.577683825632	466.208813880665	987.306647890439
ADAM12	22.5205584539403	126.445142812933	250.02657463526	360.733909433096	462.861165264618	177.573764941801	95.6679494042467	121.363646928592	77.2438624376717
DOCK1	158.44155964637	103.631007342536	54.2283750392801	218.067627233703	258.637376566035	504.466997723923	236.098928687208	282.573751156567	687.095342272803
INSYN2A	18.3651019780539	1.85285279275046	0	4.09237635597193	23.0927360737099	10.5808783762887	22.8987532453853	3.61597889659059	35.2557301597285
MKI67	388.464888908507	3730.46863749031	1424.56930450948	611.473560795423	1356.17161491002	4621.62609390551	874.844201938587	1535.47262754348	1359.42138825275
DLG3	464.088299932194	591.586880203653	693.883445671801	473.884065374028	799.096412292778	404.843529170817	585.338009319928	400.646807772935	420.774913134948
PTPRE;AL158166	38173.7104759841	29145.012384565	25617.1551790915	33949.687839009	17662.1582959594	16856.3997103496	30866.771517584	56548.1952118282	33655.0074408432
MGMT;AL157832	1041.61653035378	1067.14532216689	1233.67117074046	1039.46689835061	1024.14065641493	891.444765140997	649.642648913322	555.489185120094	741.797524269528
C10orf143	169.681510701196	135.038546185323	185.108330038371	90.7168306174602	205.967275359386	182.467180421092	125.873172357317	40.1525699526939	215.018150949286
GLRX3	3026.70632746439	2643.13607588398	3013.90000721302	3064.37736149206	2485.4623548681	2441.86067500744	2825.66768844874	1699.31648581632	2526.60643520193
TCERG1L	17.3869859463601	37.1657675653751	0	25.471527205395	27.2165189868237	29.511246183107	65.9609181099584	17.1288126174132	7.06383225305032
PPP2R2D	7835.08102466075	8082.61025252153	5311.62019600862	5534.63965235452	3799.55359109214	4531.86304149262	6324.13909420903	13127.7957366977	4722.22803331898
BNIP3	1015.04801936817	1042.39727270644	1803.52311947729	1179.08278524355	1340.44495155993	1133.87142031965	809.506808316115	3925.55823313828	1076.18503085373
JAKMIP3	101.200847137823	44.6433763740083	129.873584483545	107.004591441978	144.657906152432	81.2798540426586	118.474004546826	140.615470565267	61.0513040251578
DPYSL4	47.0350541110438	88.4932913653406	66.8682283329742	46.8901176024431	70.9842485983219	46.7294064167098	83.2181311799145	36.7829670467708	49.4258452672152
STK32C	535.634440071961	746.654340605194	722.963144877897	434.14159813399	488.808954887663	1007.69147198443	620.581673833366	313.073574791906	602.406435717947
LRRC27	64.4283667823158	182.599120468509	329.540504399544	276.155582779381	157.627493425379	292.622414328966	250.416740412834	179.363899728945	280.553457641495
VENTX	585.709285766632	392.781064025811	800.518461605243	378.092030442243	388.913998930764	553.353747768724	445.256042782075	764.039323807037	409.046733982434
KNDC1	143.117077296153	293.978243869093	241.333587794791	28.5622934167625	154.154245311563	281.404095051338	113.713325136365	0.593307535117461	45.732711365364
PWWP2B;INPP5A;AL451069	7738.99886180423	8220.51790348054	6042.32661274513	5810.81054378751	4033.47641098082	3614.51629114326	5746.04290154875	22336.1229128597	5580.90047886454
NKX6-2	37.8113675692998	17.0763138749529	65.980739606272	2.0621487095961	28.8885613275505	9.00665064205003	12.3397833705607	106.472189000266	7.9613193092047
TUBGCP2;AL360181	11454.6531922007	7555.64375778376	6650.91104131764	8471.62804450173	6965.85542986508	6732.36391816569	8816.0351194192	16805.0781197044	8834.06415103807
ADAM8	12311.2565314104	8304.16418968667	9315.94429131462	8556.21850044137	10003.3642359831	10681.4728548369	12595.1239533075	47723.6977407763	21738.6210019748
ZNF511;ZNF511-PRAP1;PRAP1	1070.2399531479	1055.72324104832	1267.58602104408	1252.44956262267	1149.43662234557	947.43795975718	1139.43573488515	1057.25350883781	832.562527818215
CALY	19.410981410204	0	33.9971209809968	0.0174535301937881	21.1148483775173	1.38777878078145e-17	1.38777878078145e-17	1.38777878078145e-17	1.38777878078145e-17
FUOM	330.165211262708	302.449498551871	245.165759362326	286.366327666717	360.123032736638	361.172174022581	293.931342148437	235.339557895084	213.937095557209
ECHS1	1122.37496541296	1477.09289224308	1059.20928018996	1302.3884386018	1572.65977369541	1912.52770412251	1244.79755567729	802.956163710867	1550.14924061352
PAOX;AL360181;MTG1	3157.5660545311	5989.20175878041	5820.42592376108	5098.46392881161	3200.31422264747	3574.47629253978	5364.59993440024	2615.55463651681	3494.95368887161
SPRN	123.665550222405	68.4524899986372	116.312740195251	76.4383542022765	55.9657962943726	26.4790910057898	53.0359022911871	49.7051913012632	18.7814103737646
SCART1;CYP2E1	510.077918013574	286.233222479376	390.52540257278	699.077603419443	802.656463818102	258.586973034449	514.888678184022	156.772912528874	206.73387936879
SNX12	759.497314005901	902.605806545004	936.151109771241	827.499195060123	1016.31457493657	1067.61375411257	1895.41021138363	1204.71171158962	1869.37479902481
BET1L	5054.71672165672	3967.10430083726	3018.72777695501	3538.25613999929	3003.22231496131	2650.83975163016	2265.7399299004	2754.62093106233	2260.42239895101
SCGB1C1	13.2618833855779	0	11.6551075519074	0.0138469304056992	11.4897845754266	38.7292832172169	7.48104684479862	34.1847004972217	0
ODF3	265.763121266465	207.32809081928	160.847558663035	253.748188371351	259.355246963471	111.329684949623	262.528154074488	617.179276511116	96.0740517504273
RIC8A;MIR6743	3421.27868376357	4845.0158455152	3671.91449096637	3207.05770144792	3075.94890744473	4257.42269970175	5607.95887012236	6578.65329206598	5645.73239993822
SIRT3	677.71120649872	553.529877540118	644.449110127549	765.32273733762	545.761716419698	805.736478860351	579.471831409475	621.970077800595	463.893982569392
PSMD13	2602.50774570653	3699.85953616303	3051.69092012445	3127.56255965103	2689.59854023056	2872.65982444006	2741.15275310085	3529.7461201807	3428.45603112052
NLRP6	700.166594999366	479.371862701494	346.921499397548	204.857601550038	409.994165338261	524.279165142981	440.548056336482	1508.38250468756	1005.27473735943
AC136475;PGGHG	5040.42734138416	6594.10987914477	4812.53874796145	3121.46588156459	6204.62644386688	3652.80943504766	5616.46411919753	9065.94952299308	5573.77927937167
IFITM5	189.123732289602	370.965790227683	372.153953971769	264.966322541189	238.242049314059	212.224329807387	456.05767347142	822.649162793827	338.011401763655
IFITM2;IFITM1	10560.2585080579	12775.3960680851	10104.7901434355	8071.14075802996	11717.0462990185	15550.7490819059	54008.4624867267	54496.3632280191	51728.7838963156
IFITM3	2048.46911473209	1992.58641745282	3002.31157959122	773.50768746515	1760.06055277202	26622.3745433604	86262.6246149689	120071.829504856	43021.3301702801
PKP3	28.5451424863792	2.80521159475014	7.73971991624619	11.207608275981	0	1.38777878078145e-17	1.38777878078145e-17	1.38777878078145e-17	1.38777878078145e-17
SIGIRR	2425.65586099917	1844.18941461597	1862.5948665023	2450.88832653224	2423.32588046263	1809.16541358138	2226.92119447393	1862.87948023875	1979.01219095907
ANO9	1454.57401278234	913.984171547221	1270.48394087259	982.4074368132	1944.21788724009	820.019855173974	967.569163967965	616.095710282963	514.236397327125
PTDSS2	601.046297101818	534.517311078805	628.951978180682	571.705579421958	461.64708540401	511.543307058759	601.132119501875	468.881968631837	486.415260494256
GCNA	106.315520664935	122.692008756912	91.0763296805421	147.758086067176	133.188757248061	155.552178055466	162.136311140549	198.56183842934	168.127716069105
TALDO1	4415.8787517918	5309.11182198626	6420.2887144908	6130.79474106066	6170.42146915417	9799.15231648412	5649.28237746038	11572.3161145456	11449.7595237298
GATD1	1235.82584966701	923.508015141302	533.937237291088	1502.11257962425	1450.90692122226	806.49320355439	882.807706765839	228.21175479866	463.900032518966
CEND1	29.6503806189241	18.9786593486259	44.5989135148092	27.523483171609	45.6483328689655	27.3386723681647	40.9427039959044	12.6645908808131	31.4858475315102
SLC25A22	460.000210347695	548.77766449605	738.466780768028	644.058872573999	661.47352942803	1091.10565809523	608.587525215621	607.093505137067	902.764242038883
PIDD1	1179.59257108642	760.871173819125	778.174796678499	636.94002322859	1105.70701466738	476.938498338579	413.799298012925	541.470801133128	555.692250401102
RPLP2;SNORA52	14658.219707475	10751.3733894722	15900.9858720091	7219.1973570826	21520.8002474773	9449.87076573264	5664.93471239802	7319.1725916324	7375.68074706862
RNH1	4883.00765965497	4756.521034755	4341.5546851107	5231.96377178898	4715.18153778736	7984.08553748805	9904.57442675691	9005.89958127055	7511.42439840149
PHRF1;DRD4	7972.04821059194	5921.64158685796	5251.5394666799	5530.56063257785	3952.88894755733	4526.13113758306	7263.92675880465	9336.09200878602	5142.15538529961
HRAS	309.726411528589	265.339761602452	327.556169010767	279.234869147801	385.545167678242	526.173869802377	349.67055479461	367.241584887664	365.92251394395
LRRC56	153.334252756056	97.9186219639206	304.361247444807	84.6045274150239	186.637623332724	73.3340945626054	138.88872217485	82.1057615437591	83.5862475229644
LMNTD2	215.666130282889	150.264114344291	233.584243531725	96.8305589383819	112.048284447627	156.97581584497	175.424522260484	200.124683272589	179.822954412791
RASSF7	329.153115314625	53.1895578535913	581.501748126076	280.259554860908	607.333671895509	483.610533611318	492.21424026537	371.749204716401	219.288729665248
IRF7;CDHR5;SCT	2416.45222445771	2393.02040626979	1569.92123360245	2378.53156533976	1544.49209452503	3159.83306933003	13208.0850471047	15406.735049339	10626.994516867
CXCR3	282.128132865993	208.259366854549	273.27905174133	334.253568394576	354.878768899811	608.519147605653	319.446235621848	291.569692885349	314.651042929232
DEAF1	981.30762272493	1086.1760107487	1022.39667880154	944.694091845599	1096.01700414807	1055.50794320621	1150.38542609348	1401.35602699588	888.299104200845
EPS8L2	56.2257408168344	42.7663763533182	61.051359468059	68.2744928606367	73.6446099690594	41.6821292949649	43.6111520772644	54.5162721457674	54.8681080164124
TMEM80	453.855756769512	437.502436172923	462.257547769956	449.418049628423	511.666146339205	447.987702739301	1090.66754009427	470.533623444496	373.954241738689
PNPLA2	5814.21189910198	3591.37955139366	5125.56925999899	3783.86131300743	5222.4835846392	4450.61945418987	3949.62034182313	5726.15213421792	5151.21367515109
CRACR2B	125.735542045173	130.293108560469	209.363269722778	85.619653324819	134.02731158093	160.578009232746	217.657540068753	218.235036107777	133.00503583674
CD151	2527.87397094939	2638.40901289595	1341.20336130347	1859.83382281473	2916.63296747666	3920.67434231258	2703.59472100421	2880.59035238164	1389.06731779633
POLR2L	467.155371023507	750.451521275785	541.715046298758	742.902778128662	582.58300652051	1029.80363824407	682.335070572357	643.450824981538	860.490836197802
NHSL2;BX119917	1409.62943248417	2128.55231964725	3336.60579643282	5637.52817482463	4134.40265105921	7886.89448327074	8496.55040272005	4836.37032747147	8865.61190778189
MUC5AC	73.5704491487218	48.5060243032738	35.8388780175316	74.3686929143398	3.3382711086834	0	81.1145753990931	276.326375024047	9.7465925509317
MUC5B	547.877228428567	441.323040152894	403.141899829056	465.715401987852	177.697360339344	82.4609293848307	371.272275670873	635.672278830454	136.548433244108
TOLLIP	2775.23962803205	2543.28935305268	2927.66645008629	2347.96552092944	945.158853896449	4414.78777908311	3215.332515884	2398.67603582229	4575.80709684403
TSPAN4	994.580561648493	824.615998071672	756.859800070875	817.304362425699	610.567958312073	817.820195988042	856.391334027154	841.806130847766	545.708152886087
CHID1	715.543796632238	836.023844988593	791.74629652209	845.839876041552	1066.28658411002	1298.55122147513	1002.83004058713	639.088396550499	1155.42504047499
AP2A2	3380.38234775161	3120.60602322183	3022.6164294381	2971.6458633053	2845.55691713629	2686.00510372696	3443.85014158822	3376.60107959714	3075.963413369
MUC6	118.593980302805	151.200471234658	219.994210669154	348.486959300119	115.531375776267	73.1153278852136	328.777396515022	322.530901779737	150.079899308068
BRSK2	37.8468244665154	82.7401559068333	125.046562994245	111.067570766607	67.3942955901481	47.9953304591186	109.96863202157	143.340454879854	49.3549680055622
MOB2;AC091196	2368.42107842708	3004.59332210756	2618.50724588914	2420.3222795341	2004.46255335693	2072.23604048011	2439.77236970877	2097.87287668819	1382.8081495454
DUSP8	2113.86418140689	1617.86092716543	908.019318843342	1058.83826308084	1304.48962430974	480.920421765684	1422.60432404839	3153.7556827632	1072.60461912672
RTL5	403.776142200354	535.484983606954	445.776722473313	618.571755215732	437.13575195313	1313.03003664468	1510.56855858454	586.012244377547	445.85591370163
KRTAP5-1	10.2395816838011	32.4175496477424	30.0834288234506	16.3097628463816	0	11.2043333918151	37.3998084798553	68.2602400805336	3.4648964950864
KRTAP5-2	16.347612298444	5.66098900506141	18.4325424506521	8.16587705898646	17.5862687823006	28.9638916952072	0.204166096599005	40.1438427965096	20.6557672952298
TNNI2	153.329702447499	166.45288413141	141.481452253241	152.863314948403	140.146152455097	239.585635020906	448.898043558373	1398.08041947339	183.286260974843
AC068580;IFITM10;CTSD	18147.9864764496	22839.1390599407	18206.4572615087	22130.378154245	16716.0278904474	29258.1341562651	40158.1789238161	82120.4654959454	62181.3487218523
PHKA1	0.00644764798688158	3.84719160175267	0	4.05804981540185	0	74.5569612812243	18.3014977518292	0.50866722608955	17.9042947011808
LSP1;AC051649;MIR7847	16343.8285041557	20488.9054486372	24759.5194715001	23480.6649567671	25810.9648395834	39749.3976520677	22973.8862787382	45965.0754391081	26047.2896311031
PRR33	3062.47801475307	2767.7454647956	2780.34631726779	2886.0374947022	1767.87746938732	1837.70188584012	3134.37667272482	10572.6184341552	2888.86388697543
TNNT3	195.187456305141	64.6348414599606	57.1467696956513	48.9370957995665	137.647399225377	55.7862426380563	97.0848850372448	1862.29227127959	174.294335925196
MRPL23	712.470821069986	852.213475358577	643.470096050123	565.602124868027	911.210750903262	569.90560140405	481.538596267952	500.781746438992	752.653016425788
ASCL2	88.9378041758631	82.7246067448721	70.722434738719	69.3115561139988	185.995811332536	204.545191213951	291.39539333068	99.2227732636193	307.589396762094
TRPM5	21.4577322667668	7.56085940473012	17.4415186666195	25.4609274601999	14.8510239758198	23.5245536452839	24.3727465852076	66.0520745421984	49.4927537645717
CDKN1C	359.815867352546	782.901463781925	197.662596755922	408.649982774163	149.65445868048	470.933057851052	2690.21777626253	211.604628344649	49.3081712218207
KCNQ1	2407.25853084698	1850.84500911547	2630.14461146688	2093.19923430837	2340.07554378216	2614.02209758252	2554.8333704116	2962.46239357208	2736.99257940497
DMRTC1B	13.2848014467014	1.84948614922639	12.6002815164994	6.12939211144391	23.8948218145614	8.41849025867251	1.31774955200748	0.202972895589388	1.75177058405957
C11orf21	7031.64639179381	4962.89233113017	5301.92896163374	6451.80667739346	6881.83050797789	7291.15339263569	6232.11651156354	4375.12072280534	5598.96021120386
TSPAN32;RNU6-878P	5514.70423270641	2663.07938143136	3757.18803592463	3649.33912837878	5085.84889102676	3629.29035581383	5051.29466812381	2668.57820267404	2727.94761613455
CD81	4981.1411984422	5463.2063807739	4128.34512633305	4618.48569966079	6754.85150155951	4006.76224461755	5137.33026048966	3992.68019442218	4597.33212394282
TSSC4	353.702911023158	731.408919010766	1055.38669153145	581.904661538552	765.734340516522	781.773147340135	719.782943370642	491.917607619113	1018.81249350229
PHLDA2	58.2701351506664	45.6216034543091	68.8103247636321	102.899297101506	37.5617781267583	124.972451127931	209.517289846621	1038.81422509505	427.073752759523
SLC22A18AS	132.838898790762	60.8519128813732	52.3114727226359	63.1893298983209	46.3337010573107	38.4989307614652	148.906878112421	483.311739131117	93.3975514011134
SLC22A18	1689.65739322908	999.602697282304	839.218366991143	949.793638680938	1279.13592275882	1934.01550858625	1252.11137815383	1709.51719132955	1491.65842755933
NAP1L4	26785.4736971748	20611.6190082001	12779.4852079815	16784.2854442453	17389.7720926123	7801.67400093504	12453.298064718	10990.0312004986	11031.6200809436
CARS1;RNU1-91P	5048.59319389727	6343.04377120202	4176.81356190146	3285.53142424347	2319.79538958544	3959.17286889693	4964.3986574872	5005.76548024056	4717.81158588845
OSBPL5	7012.22690611071	6362.00451003053	2633.00308201071	11312.7901343879	4295.44315328747	3503.67871003386	8780.55066565229	5442.72694334123	4011.9196238506
NAP1L2	167.665027375564	148.313129243448	449.680885475794	490.1610314076	496.870467984219	182.673770292196	55.8779721903759	104.818026862577	117.784179418251
ZNF195	1118.28839241659	1204.09339472263	1982.80900983686	1010.94220567507	1548.1052874245	1121.3721182206	833.460931235902	717.695059414433	612.251756433872
RRM1	1657.99883442437	2019.2306076941	1981.81462479628	1492.96327753967	1640.9143722514	1952.94798617319	1111.76381031583	808.992751024242	1391.88278784059
TRIM21	909.766257632309	1375.31714972515	1085.37765067357	1132.20665917193	1882.88844745401	2035.95694164556	3380.97452623195	3908.86625407162	3635.26728880132
OR52K3P;OR52K2	325.087822264465	735.175701678133	1325.74607148261	1896.47167403834	916.360953154871	3433.98294915145	2889.96844442878	3901.42501629793	4019.20416028993
OR52K1	19.4373833754085	11.3582416207715	33.9268720829767	47.870892236843	32.4360931789174	158.552774266266	101.76429212797	136.635626902214	183.48127788781
OR52I1	64.390010954668	54.2103089475358	65.9119784849067	45.8662642266586	38.4652998439002	45.6579606477051	26.6904079692608	23.0560587726765	28.7480464567907
TRIM68	440.567162504644	540.253611765882	398.289111506366	387.258739159478	475.732472472569	616.163090664697	552.790681328635	213.018671645305	671.730266405739
FOXO4	1731.5954954362	2190.44006704889	1197.78107268829	1901.60575201195	1960.73963316908	2640.86058692863	1836.34301201235	2419.36937884673	1742.49097601026
HBB	21.498511298023	472.923035979739	226.787885285107	138.605906924973	23.4725555763787	17.6573963741599	80.7940583598135	97.5608306985849	14.2521638453903
CHRNA10;NUP98	22458.5472252105	20251.1533772969	14429.870315168	18363.8555056959	12591.2891020031	11917.227721594	14906.7019964856	41850.308043708	15346.5480544573
CXorf65;AL590764;IL2RG	6366.20482932108	7994.15761420216	4982.12373824473	4727.53186124513	5971.51845347592	5509.66152203445	8171.19414542824	10508.7605455478	6891.01702665498
RHOG;STIM1	11737.8256342512	15273.9771176422	11748.3812755836	13494.6806724545	10517.5818604209	13032.6243277802	17611.4346308783	37231.6828310807	17895.648733173
PGAP2	523.356607702444	549.762923676781	312.994413335578	304.721359049769	619.500711083097	719.881258462117	618.158392172853	729.47718728919	446.801776036039
STIM1;AC090587;MIR4687	22517.8360363317	19309.5396166572	17939.9595867285	21482.2392597778	9223.49332183591	9169.170432959	19136.55796797	17028.704054338	13167.0567737366
MED12;NLGN3	7117.51552087913	7246.54949083352	6675.15132394656	6529.2608018272	6158.10523625307	7212.33949866061	7457.5939572361	12244.0298424713	7804.55185510156
OR52W1	8.18862385661255	15.2449870038672	5.79021312663678	23.40145197287	3.37876946940178	11.203928593567	37.401140528053	47.8907331060394	23.3268950357454
C11orf42	52.1452592206434	85.6229242006764	79.4739055556677	91.7045262587334	37.5486454146258	51.4875734245398	177.835496041409	398.80190980968	83.5039438848353
FAM160A2	5119.11307078523	3156.73009489543	3084.62820958206	4036.58061058286	3030.38543630734	4073.6651718592	3719.85351445605	9432.78999655008	5036.08372254328
HBG1;AC104389;HBG2;HBE1;OR51B5;TRIM5	832.065775928097	794.170882631326	920.648956385364	1066.96740445774	573.75155730512	1316.18626450272	2801.32086646916	1626.3492863719	1869.31098171071
OR51M1	18.355361100512	3.76603382323235	6.77302078726557	10.1856273381303	2.51398170224817	0	3.52672753432829	5.43697281864873	0
OR51I2	17.359259118395	3.75567073534523	16.4955045341621	15.2771372269133	5.14642461044936	0	14.3638255714316	11.9845779794121	13.5473665027298
UBQLN3	1.04444794171838	24.8627040786543	6.76670876793925	13.238764930934	3.38724566750498	4.08530698373182	25.9457871177645	4.91011622591097	2.59966106224961
UBQLNL	54.1757548664641	32.2969127488725	54.2702020615239	47.9015446289623	70.1794262886256	30.6288172099698	75.0556657899652	137.232800415627	86.3215062627763
OR52H1	21.4726423936981	37.1457308972251	40.745697720962	16.3183188244011	5.10057212851956	16.2359620612332	66.2817661891415	41.0419359296307	47.6722149318714
OR52B6	17.3650059089794	13.3145337736955	29.1477613723617	2.05912049309812	2.49010161817218	10.4295167602935	75.8839794404778	76.5501822114715	17.8642411997101
TRIM6;TRIM6-TRIM34;TRIM34	908.729034770046	875.970094327751	1070.86666477516	599.235755673422	1026.82833772696	1886.34575987918	2208.72716205236	1039.60146423039	2082.45078674732
TRIM22;OR56B1;OR52N4	8831.73281334216	12072.5436538609	9743.32785340931	5891.32812486615	7513.42245347517	13550.6720001583	30513.332190608	31892.647632431	16384.1577317482
OR56B2P	58.2362519420776	35.1839266109547	65.9548165846182	3.08214514149554	19.1539522562589	0	9.3839287597339	7.21916616075751	1.73451435815403
OR52N5	23.4671163648442	7.58020845827727	15.5236718286072	0.0161380732765553	9.59735590416069	0	4.67285395843915	5.51244131577436	0
OR52N1	19.3922484211673	7.58190890191822	3.84687096206495	4.09407762673934	19.4413727345301	3.59289795440227	2.48799296452637	8.36405112669618	0
SMPD1	947.572209350089	1042.43173316403	967.160993267142	781.644576375847	926.906469802504	913.448094707531	1341.4683581652	1309.04082142419	1286.68371237516
APBB1	3891.47262289023	2655.48816513075	2692.14244601907	2335.74942211029	4683.78480162608	1448.19683386076	1763.61567904452	1573.05408446695	1363.96887599088
MRPL17	517.235350683458	540.223179936583	753.012107124038	440.254820237839	598.38396659775	700.401969563201	643.543419687454	503.896903249672	677.965090058871
HPX	0.0206069245454179	25.7358206459664	18.4193875055555	4.09777660780126	30.8922227398255	29.419209221436	44.6587047167577	61.3861957390763	7.95943911115581
TRIM3	739.041605696447	759.950154097352	475.8042404607	826.467146456598	610.604243248124	729.866382901747	893.838514396917	540.370901104105	770.571411024209
ARFIP2	1597.67391229477	1227.87902216759	1097.9756617354	1129.15013506002	1437.70991091936	1238.5093345074	1243.57799109195	1462.24033944761	1439.54055015105
AC084337;TIMM10B;DNHD1	12563.7275911084	8639.92323827338	7243.03217074536	7558.53792485401	7518.68214704326	5547.91794119804	7172.01482834709	8411.00984441365	5829.12096593537
RRP8;DNHD1	3761.66358656419	4011.81025031825	3540.11410436791	3542.33172282452	3429.04570218382	2792.03839412136	2937.01086535671	2472.71765189081	2626.38875662718
ILK	2992.99160213378	4409.37116264205	4262.09669034841	4409.56650711353	4841.39277311172	7283.89971329026	5534.23124715414	6337.68208334673	5682.57182577507
TAF10;AC091564;TPP1	11001.8454847421	12349.284857207	11506.1133419525	11421.8705639509	9627.46579818883	14739.1069475419	13221.5466033393	13491.5145782405	14508.6146774214
DCHS1	704.301597474179	596.310136138444	733.593681866918	500.388438372246	1856.82671732361	729.964071221575	447.729713765551	670.462843950055	715.739835843444
EIF3F	7218.72352466487	9173.50786597376	8101.66196062952	7961.07263672363	10415.189938521	7673.82758719845	4925.78966081932	4773.966076307	5464.98846387437
SYT9	28.6171950537627	32.3625598772416	26.1653135991096	16.3193579914668	22.7440256867121	33.907439908344	35.032601244928	25.9820672426417	26.9421102879879
OLFML1	81.7758854908402	76.080046622353	147.365846435291	48.9327170174179	44.5600839503284	70.310075597407	176.480245666606	169.641349095423	131.257476734767
PPFIBP2	1467.86713103452	1044.29005016592	1891.7033373578	1379.84028883745	1398.24505241922	1830.55934423165	4093.37743683968	6174.29033045452	1527.52547881937
CYB5R2	82.8091726531204	69.3928949577791	169.638422478216	156.91628039272	40.1449436959195	83.2592948716309	298.428680785204	144.355652729193	176.22505108069
TUB	166.627998039364	142.63123960878	326.631375328589	103.967172723353	275.194815844971	201.674762625758	77.5504560224571	46.110700106617	88.9746179967324
RIC3	870.904774497181	656.243785007884	1074.75333292534	320.016415689134	1134.66963262179	589.179737190924	289.195461967281	197.701791298393	279.585381807332
NRIP3	146.156446958635	92.2379890813224	76.5367945253537	131.453471273651	94.5739973048508	179.711597102433	2169.57991032905	1342.21592106704	667.072435839423
IPO7	4705.1567236075	6018.65699110027	5913.4424170849	6060.47911234975	6006.57827420327	8224.30869617353	5918.86430520699	3933.80788132643	6432.49153756423
TRIM66	1711.15083253305	1778.58299201209	1802.52412737162	1684.54559449898	1753.95275519189	1780.69196845479	1094.81628228593	860.496320496225	1292.96971800835
RPL27A;SNORA3A;SNORA3B	9421.53870683026	8922.39604203327	10249.1938725284	8227.05651172265	11668.8923877825	8556.95793729574	7527.740065639	9861.29003820657	7961.01254155008
DENND2B	53.1836751700747	181.675495698428	140.508651993953	198.711045453537	220.008923085135	139.297073612638	111.254970782287	83.6657935170168	68.2574442118768
AKIP1	149.240733805604	96.0224789891778	137.605266959063	108.035219035888	240.242650338572	219.132184983789	206.815429083768	127.81850305755	193.315902608983
C11orf16	15.2976191654935	6.64572391918464	3.8547297228413	12.2120096823844	0	13.1341257348768	0.101526974710891	0.224195400696007	0
TMEM9B	2546.28594782624	3797.83673033746	1445.86089708552	3441.43208573429	3182.03362640166	3283.51662710554	2916.48073270808	2820.00467569348	2436.64123896879
ZMYM3	1493.43081403005	1354.35799715846	1512.75108112506	1785.43240110993	2645.10986712265	2286.42006999872	1825.36252648663	950.135594371441	1948.46743050716
SCUBE2	9.18228841784076	14.3755576817561	0	2.05223982600757	2.54314895600099	19.1167132102347	139.358513669198	35.2297785385652	4.35844469781874
DENND5A	9682.19892058415	10851.2731010741	10751.1864895537	10735.008250654	9312.95718991544	13387.8077062901	17774.786195021	49591.1177073004	18845.1293986442
NONO	7438.49240832177	10394.7600400613	6091.73528613604	6670.9207318427	11392.0923719482	11378.7977919952	6855.20191178433	6318.26696972458	8583.24460065325
AP006259;DENND5A;TMEM41B;PRR13P2	5056.76961873005	3440.15883599551	3900.6165603688	5076.03835325562	3391.33801594877	3419.21684639365	9044.71577788699	28581.3776265533	8302.62903449087
RNF141	4350.4584557658	5264.41029960336	7033.73851859381	6694.34137424559	4632.78279665404	5565.48140923836	4326.967739398	3084.29724569124	5172.81089980716
LYVE1;IRAG1	351.65468726001	552.587502021528	889.671613892059	651.189628063862	473.908931625706	1909.22885637764	3050.63736767374	1869.16393549567	3022.07663367319
ZNF143	2168.06247388147	2120.9940581065	1578.64694393478	2018.8007067966	1754.80139035918	2005.86716403522	2318.89211136986	2658.92056995665	1781.15559235643
WEE1;AC122179	906.683167368232	957.780484747287	645.399392692184	871.316594900198	970.748320899498	1013.8338108675	626.763128133302	1138.92635792812	864.957521744959
SWAP70	3590.97456379299	4940.08105569551	7863.30807529908	5216.68175384396	4410.25754014882	5179.85402677129	3401.71521054201	7203.3228934186	4595.50167392425
ITGB1BP2	62.3584927802295	71.337727364326	78.5073623856354	39.7612978420764	79.772658360616	55.4219926505066	86.8773264740001	44.2984419042148	48.5077132485654
SBF2;AC011092	9403.12998748028	7290.27898471473	9213.23172624944	10444.5591811437	4775.52472228938	7064.53604464166	10458.6768021748	14531.5782974371	10093.7904684584
ADM	403.770102608801	733.396719181935	244.182190438597	392.351683056444	357.394427081869	783.516511567155	2902.23899022049	25929.9211873263	2678.41541401256
AMPD3	2608.63993043388	2654.54537242808	3633.16686694007	3835.81211246394	2142.86402008953	3466.44433566623	2294.87964573261	4480.59199036593	3340.31363750155
GALNT18	8.17515554512394	0	0	19.3112065373388	8.79080366173668	18.2009376675329	9.77822140407135	20.7204978884174	3.48799033614337
CSNK2A3	437.503689728865	509.802238949172	509.74904848601	511.577136623291	402.954863309361	600.32606602384	537.057307725009	303.854346632669	526.008378873786
CTR9	2798.7654647448	2873.30729099387	2993.54308649066	3464.87381459082	3140.83386692426	4961.0862083316	3026.63907336867	2430.50061018551	3747.64467374729
EIF4G2;SNORD97	20315.0373226725	26061.5016161489	24111.1807046243	26370.7814597062	28272.8089265127	30597.9488375872	27275.2606031522	24839.6052453983	26130.9528760932
ZBED5	3334.39741370361	1911.68408991664	4071.18473987467	4233.26471745904	6277.46733848642	2331.53848279673	2379.44190464927	3197.38831810574	2397.09721941857
USP47;H3P33	27130.9772174718	21391.5317805801	15914.5290977532	22158.9129226592	12449.3385490985	11525.3669238904	16070.2232182391	15847.18727125	17502.7974584006
TAF1	8503.60056950676	7447.22840887234	6531.71784826792	7753.17381188217	6236.93828993897	5331.83290599696	5991.39930984727	6508.93574128338	4911.09300562949
DKK3	169.696184227122	274.900868142851	217.076073845374	245.594009165479	170.772141888449	256.87197834204	168.15110603605	47.7390676239225	187.04524907711
MICAL2	5246.92239839922	4561.50371752	7612.27511340324	12454.1651435568	6167.72617373251	12740.6532505571	6391.94945270326	7055.4389867928	8854.78041394391
FAR1	20476.5247865463	16424.792637432	23217.6990724466	18374.0460958781	9234.88626637936	12393.6659478559	14290.8557231013	16705.606423864	14187.6072313816
ARNTL;RN7SKP151	35262.5007456033	24616.7571729068	17343.9453359472	23480.6682744731	18287.7370685064	10068.3312440827	20799.9569351519	34384.39122752	12556.4815519622
BTBD10	3015.45436552776	2626.0301103434	2568.11201357382	2305.16839727609	1992.19416617653	1566.27986045632	1861.69098497684	1868.92096930835	2430.44677076205
SPON1	805.467097790652	382.307220030894	635.733273469926	613.486450092442	473.033107919241	172.206243822842	142.823136722372	189.485940341468	160.030851859997
SPON1-AS1;RRAS2	1606.87203484865	1331.56186689538	887.67118033445	1456.26309522655	1099.46125939815	651.329165428548	618.177593114051	522.100251091261	826.371735513031
CALCB;CALCP	105.237516886066	53.2554297656898	12.5561277089704	58.0866897140212	44.6223908857538	7.01840705394443	1.42244191370464	10.7030044300424	25.410055089256
CALCA	19.3983302775478	15.2372337832795	11.6250489224719	12.2299203956764	1.61556259127332	2.09114117956634	0.0814384999340256	0.177489543089704	7.36213688793193
SOX6;MIR6073	122.676439004691	191.192053630546	149.233547494298	149.809649189197	191.036089186382	95.5763727818222	203.086238011396	166.820932494649	159.144925809551
C11orf58	11667.2808357991	9322.81864963471	8357.49739503857	10405.84420611	9406.71473633072	7306.20329281199	6835.73677447631	5245.75765360886	6561.9591851297
COPB1;AC018523;PSMA1	17744.2133329035	17861.9438569362	15788.5566742594	16617.1509764401	14898.1232412606	12328.1570827938	12817.5001750648	13693.1476973654	12924.3107391103
PDE3B	105702.693359125	75077.2376873671	50103.3794109028	38817.8649526221	28081.642616659	7475.80807415205	24069.6023980656	37035.9390840304	14690.166474281
CYP2R1	2321.39076861907	1701.52122429642	2765.83323488335	2021.86078389379	1451.61398372446	680.051091646918	968.847507593418	626.792715002494	958.526517553263
PLEKHA7	180.895462854406	35.125376256507	143.445160077501	97.8387378563283	100.714388563284	112.430734439293	128.12647630886	112.202667341599	63.7491656104074
RPS13;SNORD14B	11830.8457912773	10427.9989477119	13971.5058262495	10796.1623544465	17265.4949189793	11241.1391770733	7034.23067655438	7649.95952184478	8093.18989292276
PIK3C2A	10105.3640131243	7917.08272013223	7044.37410234724	8105.77554769354	4502.18395554108	4603.96785099428	5760.42951976267	9052.428046835	6037.74227287645
NUCB2	1110.11818219343	1991.6522207311	1510.81534436712	1361.50349004786	2461.98888208787	1857.17842968613	954.527843955964	1080.19571375584	858.612769612442
NCR3LG1	1029.31726276392	666.727703483173	340.119501761406	676.671216629032	613.240246187266	501.948172518564	864.891106618514	1282.6024894896	627.54168349652
OGT	39980.9645612729	45371.9935663037	35076.5282560949	46470.1311474315	42508.6020959726	36464.5277633432	39285.7499401846	22095.7239359674	24086.2566561016
SAAL1	649.081767516353	536.424762241705	535.909166343809	554.380619446089	404.681515277802	452.636033364098	411.232772221412	299.083307809673	289.4699681796
KCNC1	306.652676125291	193.040572691998	310.11915826578	371.949403787184	183.882991605482	206.014195193358	356.522832578293	185.278527042531	120.382723322734
SERGEF;AC055860;TPH1	2535.03169929076	2090.53369045267	2427.59294565674	2500.82575314293	2221.77485766708	1628.37179296056	2018.79827372636	1144.13438222388	1672.4108054124
HPS5	1801.09927498396	1641.61655281663	1814.15612260874	1758.93527613339	1463.92134530687	1760.06638160581	2604.3415048195	2443.73504239358	2544.59521851836
GTF2H1	1090.68301820348	912.091071498375	1609.70092784375	1145.45034713628	1055.66914729464	1709.27813772624	1331.83686849671	896.90203712734	1301.95284841479
LDHA	9065.81753059086	9708.9788734829	8945.74647615657	10971.4305745903	9216.60148385877	14738.1569025446	11557.2428205655	45504.3435009787	13587.7998265819
TMEM86A	701.190732001154	344.275859211885	68.7598861775557	596.147280155454	477.493817357646	280.895166479516	245.691371609379	419.856257077878	352.47721301371
IGSF22	62.3209890102031	33.27426836525	27.11549037453	25.4904634871496	37.6655422945772	28.4656834650345	14.58591592899	0.450363398802338	22.5349062022667
LDHAL6A	63.3548011879226	44.7008154364142	63.9909787253889	31.6038102731992	14.7390610291501	31.7103759098201	26.6781397225246	23.0315408480171	38.7165879823436
TSG101;YWHABP2;AC027544	5012.82026957313	4943.90436838392	4672.99691501754	4534.91527824699	3123.22027572677	2809.02772780026	3476.7218070014	11937.9446234749	3231.43361912077
UEVLD	635.809715023832	551.618549894578	712.286162821883	860.0962833975	756.966822678136	948.308788249745	855.212269256207	496.506912936484	928.845876434481
SPTY2D1OS	78.6795745998183	32.2997755146318	34.8664444628149	85.5711108629812	15.6106629220336	77.1914546521725	26.860822436703	57.8125609009447	98.120102127688
SPTY2D1	4672.42524950844	4473.10975549169	2675.65923172616	3765.50996569819	3547.31677080312	4071.65172995261	3757.2506397784	3370.86059700056	5619.73698886888
ZDHHC13	3388.56835546556	3788.29310360379	4059.56335195676	3865.3757731887	2866.54712301682	2225.62215868285	2709.58644142212	2490.79728007596	2392.61197049752
E2F8	15.3650231579928	415.937012786905	126.948788564779	32.6375118543729	48.9039616334989	258.660470181016	34.1629285973447	70.300479993641	148.38782972076
HTATIP2	792.216866386578	1167.00982218676	1229.78538465081	1446.06967095028	1413.1976704779	1760.11489716477	2011.69395892288	1778.05645737224	2907.92387081637
PRMT3	1195.96336946353	1060.48003272434	1268.55579116078	1071.05980008213	1157.32572638739	897.104484428174	861.258730071239	664.664958591255	818.216313006837
ANO5	336.27605671654	159.751325124331	188.959951299516	264.955264981355	185.672669086017	269.950185241319	510.391247733633	255.331506996627	671.800951201105
FANCF	875.002311205205	720.913055389281	1268.57234547206	786.740939583037	1174.91239578228	536.803865406756	584.205962016123	217.560285664365	700.520187809142
GAS2	67.4687049961534	90.3836646790276	37.7636098629202	73.3738569527235	84.1502740218674	106.353049537248	62.9236962495088	32.3885745574426	51.2010998494013
SVIP	2030.06254303665	1131.7867165252	1877.15050293817	1225.96899319415	2202.61007895013	940.61656820756	545.635001473757	758.239210432509	269.618406184387
LGR4	160.477438636602	68.4260721723648	204.513847291436	121.277652843624	136.65853292721	25.5410002893882	141.39870151341	220.167224827855	51.1361803914323
LIN7C	4175.64109707047	2573.68466321618	4319.29130505974	4556.30157170632	1654.81706658703	4106.39972631566	3644.66528450827	2412.27440877579	3462.60532166933
BDNF	23.51175993289	0	22.2841838613	32.5961964325958	37.8294446430066	5.49228538244887	29.7519436339854	0.418033543603786	17.1279062762203
KIF18A	148.225348023718	265.428941122842	99.7882354050899	135.5476149016	187.511401788173	186.150992948838	42.6194344910932	121.492511872097	178.107106103259
METTL15	1319.64223094543	1107.0899889051	1150.31847806618	1026.22165856484	1113.51110936149	554.052085019375	557.671341288005	626.385962797145	509.785219097112
CHIC1	1461.72747393234	965.35031194447	1060.17957963545	1929.09894556193	984.666362946363	530.212441144036	619.340090880003	355.450888537375	877.678530766531
ARL14EP	3376.28896812342	2043.91083462543	3438.37681320869	2862.60245743545	2524.01458431981	1714.86836552022	2057.49685881922	1680.73902383312	1035.72713507161
EIF3M	4318.76935230464	4683.27103743437	6522.05054327005	5417.44072559837	5985.57155476342	5610.12254370791	5476.03551568538	3904.79002613368	3992.16103648623
PIN4	182.961417149635	114.105019839725	278.198900053711	88.6778231359739	75.2101122395214	167.320048309525	184.888623008565	88.387733507226	86.2349972465474
CCDC73	212.583800540664	93.1739845890849	84.2852719542388	178.324704170082	91.899154414172	22.0868646381118	54.251048509594	43.8631601796405	32.3298734299257
PRRG4	368.013798851018	852.214106828456	918.722587484652	912.068476306801	617.598240751266	1450.28919141011	1509.72854243279	1511.04754222579	2488.03743912415
DNAJC24	954.742222507905	958.689503770709	1725.986437511	1421.61741228665	1550.74753711511	606.711202964378	628.978308159272	444.746821787456	573.650657126472
IMMP1L	2937.75237504499	2266.51900735546	1485.60846966521	1894.47714873631	1392.03640786569	683.06399650161	795.858710610582	576.614771157564	565.522115068069
ELP4	2055.63587394314	1873.66724805829	2759.03323107649	2972.65267510457	2425.92491343779	1813.55883658024	2254.66692641967	1326.11906907295	1682.28124503704
PAX6	16.3430587141249	0	6.76034512926855	24.4225924486919	13.1498873245069	0	17.564309026132	8.84362630710937	0
PAUPAR;AL035078;RCN1	865.801384432442	850.282711774778	800.463221526036	1150.53397064598	987.377752449637	1136.88717734463	1566.41049210071	852.939514310762	1631.10609718591
C11orf91;AL049629;CD59	1578.2829988374	3071.17304900901	2087.42485334119	2181.86177773813	3632.46109902137	2039.13085992554	1905.20912971739	1476.24602387268	2032.08275548516
FBXO3	9549.30511597325	8420.21413704731	6355.33113700352	10355.9022534694	8312.46267176137	6545.30838247483	5308.02614200755	5803.78530231827	6160.94585690788
QSER1	1718.30382547699	1336.28959386667	1814.15700299384	2420.29968560619	1099.40680808004	4488.18291395011	1924.63946084165	933.553166968047	1525.77140996577
DEPDC7	48.981388933573	0	0	24.4453988461047	15.7334928160392	39.9916580093343	0.207545181317327	24.3225820976805	32.429168813836
TCP11L1	1161.19865719861	780.841433021227	863.458249943122	1152.57310362912	781.425018144858	1054.18467371745	1162.3753810198	716.310461468575	849.660174882491
RPS4X;ERCC6L	43266.2840703426	33332.7454007789	52507.7425219025	29302.6961397631	56784.8257274713	27713.8626371778	22484.9775066405	14941.9408079392	15284.513338306
CSTF3	4020.27036171086	3251.85141242737	4570.29412850437	3295.71443888614	2085.88870316754	1856.91696157619	1792.63740460023	994.023969039598	1504.25700383926
HIPK3	19188.5816889814	23065.484791433	26974.8842699306	26507.3338587057	19438.0833022256	23722.7002812071	19900.0284874763	16727.272480276	22206.210159593
LMO2	1677.43855346942	2917.06172975591	4192.35072545717	3717.6013342627	2559.92470983016	5590.59183351868	7685.89600034374	3237.56596829665	4344.62431585346
CAT	3094.18801058825	4386.54154191964	4156.46171733822	5062.7916295187	4595.18319557323	7028.16727616899	4068.20973414834	4237.0720829303	7160.85610667235
CITED1;AL133500;HDAC8	1615.06814077122	1296.33641531177	2137.84632369815	2429.47462370776	1328.09539033493	1493.06023581779	1375.32894087589	955.955965511408	1065.44891853383
CAPRIN1	13949.8456934515	14828.8319248931	13884.2773840689	15116.0414258472	14636.2005407497	16684.5333328713	17389.9284217537	13831.4060768533	15068.7631665959
NAT10	2970.4768377088	2075.31235346874	2525.47278040372	2166.57448124241	2382.98972081405	2980.32456453697	2262.0534809535	1552.18664221823	2000.56916941926
ABTB2	220.78418732547	190.223278495849	194.790929878217	154.908714648915	155.017017778929	374.279595078969	1939.99096427167	1271.17854332894	1346.03493397738
APIP	284.188353427299	362.350350948714	435.121591823352	664.418842174725	468.722816106684	370.930404360598	492.30435649465	384.006441407834	570.113041762385
PDHX	779.938665087836	737.093476220699	999.150484779045	861.125911236683	936.571164179736	1195.34084697132	1129.85283456109	965.014151181206	1415.29707125084
TRIM44	9224.25606542914	7894.2304982555	10360.6424801291	11087.6050870441	9131.61794925596	9958.44026084546	11392.393387302	6011.95990674747	9029.21025807826
CD44;AL133330	66642.7410474376	38863.4930219071	37453.7307344103	46266.3163363791	25724.9484102818	72540.6685231587	69554.8967442747	41108.6905171158	36747.9998944723
SLC1A2	188.087775640144	137.874848325448	167.640599135974	296.530971416951	203.252527785141	139.533594589609	106.689890812978	491.388382845699	155.47673486333
LDLRAD3;PRR5L	2892.81311108913	4895.42694999086	2257.97265077723	5476.52307862009	2672.91113364314	6058.28521558276	4988.64072220024	3995.8588447925	5579.21029394767
COMMD9	2673.03842423054	2951.3007130561	2586.51145786281	3887.78662558523	3302.0503146508	3573.17967381617	2910.4679551485	2189.28362147782	3620.89511620773
TRAF6	4209.38759467276	3763.54035004397	4590.6223237923	4026.39842289525	5635.17857681056	3203.22217785581	5141.01876012125	5709.50394450155	5650.25902156024
RAG1	26.5973891129207	38.9748328050909	29.0472840392895	59.0968307526526	79.0434660012936	63.5286376221542	23.2167129207018	50.135591154755	69.3048167067222
IFTAP	11.2690679304096	16.1251865906969	51.413870450596	36.6776269522121	28.9011251673832	53.18902198097	100.14371163569	69.7304254847987	35.8677463430458
ACCS;EXT2	3452.97099086952	3778.76785708138	2527.38241988347	8006.87826579897	2481.88982945856	5134.57979687092	5041.76307762223	2022.6593590202	5073.01453241227
API5;Y_RNA	5569.91005967691	3286.06614750358	3837.61764687765	5531.56902692338	4930.72704415055	3302.21721203309	3249.1032180303	2201.39715251249	3269.30648124933
TTC17;AC087276	9438.90974005612	9528.27709562932	7877.79738879144	8938.36759137001	7613.30524974981	8384.7748480392	8674.39539655459	7809.14839943726	7279.45231673443
AC068205;HSD17B12	2113.89616638161	2322.62253291807	2799.74357968438	1662.13541878634	2335.69684264821	1588.6233187652	1822.99195648832	2170.59129761828	2145.38006367812
ALKBH3;SEC14L1P1	1875.68993597588	772.263233625204	1048.55388185841	959.985322445034	1311.54812963411	636.123795521899	606.131361810614	593.368584330829	1053.90739573383
AC087521;C11orf96	8.19323619026432	1.84731339722665	33.0374300376684	11.2169350557352	13.1253246262225	27.1419595818624	31.5896321818466	103.037885329459	16.9631159538689
CD82	8422.84821178038	6388.62065181824	7622.9342292266	8022.2098037555	6085.3659402021	7719.30150273325	15601.1797995947	121944.015834485	46930.8931605459
TSPAN18	737.01180678373	198.710570737287	1783.21645175249	249.702553890482	1637.6817891993	950.375701261379	169.631711092808	166.038932890237	608.783811947418
TP53I11	1101.93779060526	1314.42084846671	1849.05448012773	1617.28191582446	1758.37755254157	1244.07638087406	1588.41018135673	2619.45002491211	3019.43142695692
PRDM11	560.172513160779	533.545470993357	741.362999144993	915.122240574952	731.552063018296	738.796526829658	543.137395483991	266.038011711977	562.872618151576
SLC35C1	447.738768490238	512.618287537683	899.344338225397	884.551568405247	716.653739951239	1390.02542889828	1262.8389180593	448.159422690034	1447.68425781316
CRY2	6028.88022405437	6672.09188662269	5291.27524748936	5228.91339025874	4485.59210208001	8780.27869109744	7743.08398502404	12536.877326659	8094.07035235282
MAPK8IP1	144.14115391177	186.41708894772	203.516819204495	236.414760920926	140.102752143201	306.983812676698	164.714739780192	419.585040706853	231.031494657757
C11orf94	81.7859237358737	159.856055426375	96.9053457212787	77.4610976628427	82.2957399722196	145.589027486659	131.871309674828	171.090899943785	80.8318885485522
PEX16	1371.7866055153	1479.9296000631	1446.86003069092	1504.16620373506	1669.00446080667	1573.57811660061	1387.56493950089	2024.82769200917	1592.37081037305
LARGE2	103.264424437864	123.603546516495	443.953789820205	74.417366117804	211.161290272533	330.827175350121	71.6116016816165	56.791804726339	152.84523778834
PHF21A	14507.9594683353	14613.8793814384	15898.0765532939	18284.3559728938	8396.46725490497	10834.3463344004	12438.9709397403	23484.2216551474	15512.9505337005
ARHGAP1	5583.21154963418	6760.54100361394	5730.27965542916	4387.15972067149	6503.35297591491	6948.20292683726	5518.44828272405	4052.02310932916	5375.97900434742
ZNF408	601.053649362789	787.54603330389	585.326764256246	524.836827495695	716.67756950319	446.531964602028	722.090386233274	565.947266683174	722.048677029892
F2	0.0138874826650852	7.63408173459211	13.6357794469595	5.09765923093303	0	10.9064582494213	7.32068622636852	0.352914534193627	14.4932839439221
CKAP5	3904.77238997368	4049.84648417959	3492.62232725771	4422.81141563106	3849.58722672654	5284.52802712351	4156.3728356316	2717.21657116239	4115.38387395188
DGKZ;MIR4688	8019.08553881868	6378.15861445297	5955.09848625449	8090.48764236907	7954.17346263711	9085.85769107071	7205.99553328062	9060.49774626424	8982.46779765768
MDK	108.341116646063	102.737357705624	65.8801391841666	92.735032080892	63.8752180992823	60.8396786547458	313.196001172409	555.106753667352	84.3828189572347
CHRM4	66.4493114413374	117.05181258899	76.5585698968709	41.800730090803	68.3043985548142	73.1885121651444	142.761740938535	259.899601951877	102.430480684207
AMBRA1	5277.56570198333	4832.61847407517	4113.81627642941	4688.795965484	3801.36171111383	3541.91989189921	5154.30964333334	5812.58660841523	4695.32475976957
ATG13	7429.27689599298	6567.44976480248	5680.84934879527	5465.34369173313	6319.33516340736	6498.44746623176	6207.94780620977	5679.45663576178	6129.46737776953
HARBI1	147.202237804934	146.456394687973	186.074926340242	99.8872857203208	234.043615157786	278.794607224918	249.273728933672	307.902312035343	324.611779810064
C11orf49	916.919157557405	1207.91266369317	1378.06754878367	1307.47954199162	1187.10854098965	857.338956462318	978.611925036867	1123.84615063444	843.363541515699
ARFGAP2;AC090589	8055.88539769774	7837.18948712852	6859.27529613349	7030.65009272355	7385.5516042185	7474.82411352286	7600.17637542857	3757.90859757909	7134.73645444112
PACSIN3	14.311978241451	23.839153933697	12.5899234626584	10.2012099679517	9.56048773563037	12.2239823865649	22.6704694876859	5.00992944014085	8.93870231717847
DDB2	1410.62306553124	1389.57852660269	1270.48219125624	1334.99930414151	1328.16039873058	1579.44883128141	2102.13531511584	913.629310243047	1071.71738721411
ACP2	650.121789927098	836.992218480713	752.988491036081	832.585876683056	636.877168269188	1366.81185287486	2053.74324250787	768.089873783559	1308.23691235708
NR1H3	104.274619803397	116.021218808186	135.675331082051	87.6556648732416	198.156250569729	279.811840803733	211.680789378075	133.904946880969	177.995902801571
MADD	18766.3969955345	21383.0082144572	10803.4931235689	14639.1158395182	12323.2211443654	11565.134354062	13262.5868489026	13033.2381621988	9561.46141696989
MYBPC3	181.949836545869	200.698211945377	150.197825808231	172.22716324855	169.945542174508	336.836092798738	984.629273109166	1606.91798873934	685.984667081211
SPI1;AC090559	15657.9200604822	16389.6260048777	13200.0907180237	19047.6456089028	7333.7355997388	18030.1488294202	38630.2199410976	57987.7355095466	26162.3737775431
RLIM;PABPC1P3	9353.03139192368	6489.44514681682	4504.3459113152	9379.61488721775	5154.04120176686	3783.2180734552	5320.14622547273	10068.5217305849	6108.77899837145
SLC39A13	1412.66746957948	1260.21557375374	1184.22769905529	1214.75169204054	1674.29974594211	1080.77295758286	1225.32168628006	845.212388898946	1129.33177706284
PSMC3	1671.28264291413	1794.76256647915	1371.26164161417	1478.6933636062	1784.64562032076	1948.34247434523	1776.99953168501	1635.37816814674	1779.39992658375
AGBL2	51.1341820977338	106.522291873387	115.327190337583	103.948431991692	148.174583648351	81.5603958899426	74.9441155478193	45.8663215709548	57.5112588846925
FNBP4;Y_RNA	11957.5809754549	10684.8324370693	9776.26934278132	7601.34317131325	8808.31931680316	6416.90394553544	7342.60928444146	8858.55711609207	6810.10293716256
NUP160;RNA5SP340	5045.52669627929	3523.85774514795	4572.21292918873	4106.90306572156	3936.30792684614	3324.5339732612	3516.410032244	2143.79987240623	3441.04825885813
RAPSN	68.4892144040406	60.8543057481481	73.6533716630463	64.2068260167118	78.8784686502198	30.9583679411045	49.3387773019288	25.99558050593	17.8946635433909
CELF1	17348.6259710509	17588.0223423893	15464.8769908123	21734.9647089181	9760.56495467953	15259.9057482005	22413.549809482	17349.0415443719	17960.4220816722
NDUFS3;PTPMT1	1632.45246137277	2041.08488595384	2072.89917725845	2323.50360489588	2468.02887588697	2315.95053629892	1530.30019122582	954.696179948513	2384.60838324533
KBTBD4	1622.20840582136	1627.37768333035	1077.62111604114	910.055649025084	1539.34673764674	834.957667058494	895.214163549268	978.485690193019	1312.82097261455
FAM180B	22.4510610747227	15.2411457818956	0	14.2610341376002	6.03379676093985	14.2536141939237	46.5502081382864	12.4898547531828	4.37448427207316
C1QTNF4	15.3400254155019	3.74668186248314	16.4682492088015	32.5788919283731	20.1740474253896	3.32522109242786	16.7254609722227	7.80993981418058	13.5335210733877
MTCH2	1437.2114668046	1887.01790033994	1706.57950160979	1806.83207349591	1863.48572728684	2463.64323098434	1665.77870982546	1502.05521343802	2140.88213786501
TNKS1BP1	600.029447115523	668.639639967921	546.561148526711	447.390285931963	819.249170322345	706.713011970113	793.575077739931	1175.12439248341	670.70844432881
SSRP1	3237.29133895352	4176.34515556849	3960.70376876263	3692.13934600661	5205.01622184148	5665.75139916947	4020.91033719516	2829.4419759066	3819.54675201296
NEXMIF	186.032360566489	7.54131448507663	206.436767158318	109.05664686198	294.625703842661	42.4447490506034	27.9989332487562	52.9570728920173	59.4034758019868
PTPRJ;PTPRJ-AS1;MIR3161	36857.1433122765	42893.4055132137	26062.9311469508	43588.1609602638	25498.0697007377	29155.2054074588	38689.5509329892	55445.722820425	34110.8487364505
SERPING1	414.988680959799	652.620396461698	161.807656670399	136.579427822566	104.090962044123	1184.12587666451	12848.3846201443	8125.80733425647	3535.33507558043
PRG2;AP000781;SLC43A3	2706.7544624004	2474.80556365014	1954.65936297562	2613.94049606631	1784.55117165182	3696.1283920442	4699.5317284965	7706.68732088776	3243.1360051111
SMTNL1	287.24791015417	813.363488983871	291.682645594913	229.310200378485	186.474516967108	313.731411234019	1756.38905472926	1876.26177973162	2517.74398694932
RTN4RL2	79.7099912987403	44.6783203497708	39.7123860962764	54.0139738218879	58.7051896550772	24.8424723045527	10.9973290303516	16.6282736185498	7.10146859283251
SLC43A1	495.764806669602	438.44629870739	360.483183799807	427.003207359517	768.504982558767	501.606736443315	424.593577060924	321.889672363645	409.099677107595
TIMM10;UBE2L6	3520.43668266068	6474.30164067892	3949.07132778843	3548.45196684417	3690.98209786658	7730.18697846918	23093.32537743	23167.4413467072	16036.2342055047
OR5B21	0.0117307959567889	0	0	8.12896541138711	10.7845710905846	23.1698093133144	11.0486011615225	18.2654400798825	21.6025832650803
LPXN	20811.7974751809	16930.7973508056	18542.7499969821	11981.3590363205	13484.0693354034	11419.0803492337	10329.158202864	7128.25662002941	6754.31813814262
ZFP91-CNTF;ZFP91;CNTF	9641.31092289483	12263.6972407576	9702.61449976117	9242.05937905497	9899.96722682528	9298.27330688706	10410.313577431	14592.3261006361	9698.14854990317
GLYATL1;GLYATL1P4	32.7293080594055	95.1984561730988	100.849684453464	15.3113747627592	24.3922464296715	29.6928003420358	9.74191440430398	4.98385081795002	0
ZDHHC15	25.5804604618269	38.004604342629	75.6065233279734	107.986248582452	49.8849137332852	25.876900074023	48.0654090768267	28.8266910145101	8.87012719193102
GLYATL1B	9.23118969323378	162.736814499541	232.71178308698	17.3515600855949	25.2374159620461	17.3279831006697	20.4590751414904	10.9168919864949	13.4541578770359
AP000662;CLP1	983.345195304191	1065.26550718537	694.825067647102	985.449820232355	805.09749872422	624.521257513059	588.042166757959	1223.54977507458	850.591770397069
YPEL4	160.422444066555	30.3762215319124	94.0177342451508	22.4453285291659	70.0582494001531	33.6386650521641	53.2345995072007	78.3285175658631	44.9183415102551
ZDHHC5	4994.4306653931	6040.54344060065	4798.96925333318	5212.60634719	5490.54897008177	7038.02738804242	7793.80029346767	7850.04040898028	7981.71740095965
MED19	403.753524708657	534.605392741283	320.768947982992	102.953553197241	246.986335414622	344.399087116269	481.23891167969	255.17042309762	274.18722351276
AP001931;TMX2;CTNND1;SELENOH	9425.62433573687	7274.10008081828	12038.1710948554	10454.756143277	6536.52839893534	10699.9548315686	9113.5169919383	5415.8537286586	9666.7328699478
BTBD18	670.55240625525	669.595645910381	712.300154650733	566.613289539606	355.580464952768	246.300642627628	302.409201446947	365.290731020697	245.422987285652
FAM111B	219.803188111449	1728.31184383386	1458.55179265475	127.413880924561	640.356695011596	445.3349447206	153.774090040268	99.2036430478906	158.182473682415
FAM111A	1745.92630041306	2143.77164071456	3311.40988572676	4669.41426121206	4503.28575239238	5201.49100904237	5721.59551741499	3865.40008137619	5063.98466880223
DTX4	2615.80004378764	3513.42010684153	2744.47314379544	4151.73002284351	3742.74448413848	2333.4548936516	8718.7758243238	5225.74355627303	3565.04010060468
MPEG1;AP002358	27056.3831298292	34581.602673916	32306.8602876915	47233.4003612675	8976.39448293101	24613.5901373677	68777.0356338652	47807.1465457858	60386.6627759965
OSBP	6114.74716126336	6526.55908369793	5709.92688841264	5516.29494087282	5681.51819494019	6338.37922837885	5488.31988122254	9383.25390643246	7209.34484053207
PATL1	5183.52421586236	4494.01468762497	4388.07685381012	3888.82391591645	4387.51732437066	6830.34043871341	11393.7117574478	18901.3068813368	6491.73434352446
STX3;OR10Y1P	1534.3248065072	1523.65046227475	2673.76101335271	2421.33406423838	2540.75086985264	3257.35252052827	2576.74496118314	5907.81471032891	4439.09738089224
MRPL16	1465.81533003538	1483.75582838661	896.393887701253	1286.08223743773	1195.85653267952	1434.65647019293	1501.08445082554	1007.49179781376	990.80449484778
CBLIF	0.00959979112557674	0	7.80756430197958	6.09368403644698	0	7.66210250038534	13.3887905465495	21.0017015582966	23.4567588577266
TCN1	50.1192354141806	1599.88179383492	1184.26564733411	569.682638916403	900.638983035727	494.079786194627	53.5338043749595	291.25177537667	288.6227042836
MS4A3	124.740611952499	1265.023839692	784.956847409138	728.654411604731	1721.81699597285	551.903576275595	46.2770780953267	395.415589781436	118.562638356944
MS4A6A	6016.62633271736	5333.82127481997	8275.14769681102	10000.2322213821	5714.76696201221	10344.0124745608	10153.7366929628	5958.82161873083	7362.16564647169
MS4A4A	297.464126895943	324.325131433393	257.762982183475	608.350617858064	147.036614005606	887.375215552056	3634.41763239485	716.642977295939	1766.81478455476
MS4A4E;MIR6503	255.580342350367	1207.92736205269	1176.49126692205	1841.44661478592	861.145498648411	1028.0623344299	1096.01598032767	1124.18023363104	1668.89633145647
MS4A6E;MS4A7;MS4A14	2016.80999526741	5052.33410725193	5523.88044515857	6737.12722775254	3009.31978375358	6461.71674056113	12135.8779929731	2552.09503162942	2696.41536483195
MS4A1	1766.36965025666	2841.91330637166	5921.26045453776	3467.93408885572	2205.93345383023	2961.82416015095	1230.37851393293	1689.9463244074	1232.6510310063
AP000777;PTGDR2	82.8269287786821	174.02245152413	250.999774850794	336.277503708418	319.882420223109	144.387477040977	87.1709625066831	112.145529838926	54.7465307067484
CCDC86	380.268572908512	596.369464502698	520.407416144092	476.933574104265	500.248574343537	862.556601764452	797.141969737178	575.218502020053	736.389633115311
PRPF19	4267.64936432684	4214.38549981697	3796.92014264489	4120.15102680834	4803.71265417781	5104.45872043118	3817.66326434211	1980.12533841251	3848.34539777874
TMEM109	3118.70704318023	3240.44879162749	2603.95476973662	3015.46656637622	3653.39803658669	3539.28239761402	3728.07638030508	2136.23271859226	3282.78070733372
ABCB7	3976.31373045648	2810.52412041487	4032.43617435843	3115.33732941583	2495.06838817151	1895.05897623102	1547.19639277733	1212.37066824598	1978.15971652486
TMEM132A	456.907174977043	245.348724541496	571.811213647072	462.651884311126	77.7909319943207	340.412409388077	1450.25767005662	1640.79252551368	1185.07195083471
SLC15A3	4091.83054500591	3345.05041595973	3442.22859191306	5144.31218742213	3594.62332703336	7308.73844061766	10175.7158592648	23940.3148158488	10180.0697825424
CD6	14655.1576192887	17669.8286505073	11787.1339579489	16542.7541261576	15528.0778434846	4066.42826068364	8858.04846735666	5116.76992482857	5977.51065138235
CD5	6733.19051440947	14332.4024140712	8172.39763937519	8453.29254082453	11922.9622699549	3445.44034957769	6240.31998496887	3050.84261770797	3399.62440675269
CD5;VPS37C	4726.61848862148	6858.52401672154	4710.78102682331	6045.18812290441	3792.5708099015	2136.87245491105	5172.10819369081	2980.80273966661	1873.72639536738
TMEM216	242.256277879397	210.18638374328	164.72662489504	247.633191802504	243.575778773233	387.008159634089	312.139154405984	246.085022756114	387.562947613123
DDB1	8656.94430072304	10000.9720568714	9193.83619982051	10128.6550628485	11002.151614144	10843.4645846494	7412.79012631738	4070.4433419121	8694.75968314234
TKFC;AP003108	1028.33007187329	972.972185989581	1404.24207780467	1065.96317716354	1091.6106001104	1369.14979181859	950.868925535443	701.265846086419	1360.45909208234
CYB561A3	2201.81328031192	2478.58586751464	3687.44140614368	2233.83881314778	3755.94649220835	3367.25598923441	2158.09835874859	1503.74388399106	2823.34482896689
TMEM138	2308.09718292695	1747.18543725991	2042.86443959639	1757.92099611347	1584.81717322388	1297.55379291024	1680.16755360937	1597.28134775482	1463.79330409036
CPSF7;AP003108	7333.19833304173	7944.67499613373	6183.81032471889	7107.07815457751	6482.26740826923	6759.91484144938	6232.21481554194	9219.48894372047	6718.39084496155
AP003108;SDHAF2;PPP1R32	2815.11459017473	2531.85532706144	2307.4111935967	3065.39435077454	2953.36298227031	2296.1610880551	3153.53808455211	3738.86436528644	2426.74725493777
FADS3;MIR6746	682.81941636417	734.280297304617	823.75816300109	370.963729601519	452.863011067489	497.094579828887	300.2070821815	842.683357231924	496.303210086531
DAGLA	306.658238589215	243.460091874721	257.76757122643	286.365805984289	410.995027399277	830.962757714702	592.777957250962	641.679226769652	462.091520823453
MYRF	338.352733696912	613.542039843318	255.8173837831	387.251851661954	303.941738534958	338.360273400043	344.962081985609	1203.12549375855	542.151269471153
TMEM258;MIR611	1455.5993841325	1375.30705524673	1406.16118850619	1269.78146415999	1430.67797662698	2006.05563758483	1346.45657839377	1618.63575411043	1752.43662367988
FEN1;FADS2	1693.76650163878	1570.29024589027	1007.83733460682	1451.17638404091	1894.20286939627	2421.86356166686	1405.75501687798	1435.32502435155	2287.47065922903
FADS1;MIR1908	1543.49506933694	1089.96248830949	617.281745800981	1379.83185590061	1405.31144740458	1569.310099434	1168.64981606445	1576.06202203975	1723.68859006257
BEST1	924.070863215684	1377.24066269181	1330.58631775846	1453.1971644308	420.367514557537	1130.09472209116	2972.30483992826	12399.9926932902	2416.79089403046
FTH1	43285.6817165394	29856.4438347397	25243.0792828184	25832.7151900765	27118.0332150322	41246.9629374552	59153.3564385281	169322.407596291	49564.4125676743
UPRT	698.16031004859	635.326668727825	380.82240856188	1410.36308228659	498.407315187168	361.456705522593	857.394724620695	461.41211697026	605.130787862162
INCENP	648.089262506675	1386.76241469713	838.254445247186	1139.33071897721	1181.89648983486	1372.57412532528	1594.26202375193	896.940018716856	1672.45410115493
ASRGL1	252.486598166825	230.148861441269	181.196561948113	278.209778574901	412.798537262568	605.04208095108	286.786695190444	135.668904592082	353.361073168038
PLAAT4	2325.49461323258	4117.43440616331	1790.86870065921	3055.20406970973	2478.4611592559	2221.19080352877	4685.91883299078	3214.31021202373	2025.69212179024
PLAAT2	0.0216158355499729	36.2241675413565	11.6043956656578	10.2080207570273	40.5715789687282	143.090576785686	22.0208280205504	9.80086998484422	40.3989685532343
SLC3A2	3769.8331948226	3188.13228267856	2633.02682465418	2648.60320749053	3825.12145785172	4757.42577556297	5308.07832662803	9731.99523510718	7429.65437357478
PLAAT3	557.081945632806	386.134066137409	438.998638863204	512.592525961559	319.69090401345	487.692387593288	520.200737651869	356.923680530367	862.413384252031
ATL3	4360.68346807459	5049.44530130376	6246.81172773723	7377.12588148309	7602.02541222591	4192.17005979704	3738.99764297142	1476.59501911817	4068.67718470579
RTN3	5667.04312053586	7939.90518135513	8822.68532131947	9805.59567147084	6902.78552425348	6703.72274120307	7151.47731218585	7592.10225419145	6826.29702900959
C11orf95	190.145266235337	279.622570149033	291.698650760519	272.098093496201	377.694245737697	465.622475553468	428.149444938929	206.821466576116	365.043585922455
SPINDOC	341.419697068967	457.503957866069	313.972286405618	374.00613449482	445.972968340557	438.887447482466	440.246763115015	264.328954396524	365.936501717233
NAA40	1133.60391980686	834.105962972687	755.878157900007	1534.71199246844	688.523965683103	806.833649352641	1296.62312935302	672.423688792111	1297.52724040035
MARK2	6416.28550173814	5433.71561324217	4442.33474262618	6420.20905325845	4451.42671722039	6929.1957119463	7582.14447126796	8073.04261007139	9350.24950087109
RCOR2	0.0184490672960296	9.49848813246284	7.73714362165695	8.16119507466429	27.5243682381308	15.610096116943	45.6667000153107	0.50353490444685	45.098384064012
AHNAK	72683.9232411781	51086.2479154571	68080.173012632	40094.7787044271	141175.821471346	40129.5676827272	68363.3598048712	25207.1478766493	73668.0016919528
EEF1G;AP002990;TUT1	28822.7330928456	29931.5673493496	36096.0347417201	24242.9539572171	55327.0756717684	30436.1663209065	15682.0416234033	15043.5305257308	15754.7795125524
MTA2	3707.50006684121	5145.53778255959	4475.29295368806	4444.22063341314	5948.81970571029	6636.86230886799	5587.41143089934	4936.23898520602	5592.67335697767
EML3	4829.8413622112	3509.59903516472	3488.74686001667	3540.29608495616	4041.47348914574	3563.72624805396	3212.88699993171	3839.20409237705	3131.69471264156
ROM1	51.1117031627639	46.5906883934071	59.122822567918	51.9743251913158	48.1584237535066	30.6867105500073	103.694605221795	51.7855522202353	58.4264994617036
B3GAT3	2155.79391050732	1817.57450224391	1686.22342569008	1588.75655309958	2001.03749496128	1924.60433817149	1633.06145497821	1195.70379637261	1951.17801871919
GANAB;INTS5;AP001458;C11orf98;LBHD1	11901.3804075196	14349.470449524	12834.7401991567	13356.0909573547	17365.3390747668	20247.0091227789	13845.7444286601	8569.57283508631	18204.1431569427
CSKMT;SNORA57	147.207850363379	161.670576112848	306.282931295935	70.3413294412653	247.149538007168	207.001313325426	153.645415711224	147.238018976507	108.723336751884
UQCC3	232.036460386197	240.638687130254	198.655736095134	191.594681336246	238.314125874779	317.947599782468	204.521484894385	289.524294873234	152.766464845609
UBXN1	3327.23692239446	3583.79875623808	4059.56489820159	2944.13655860616	3740.09887419755	3503.82861235212	4168.4477780836	4588.48921816073	3409.52128161891
BSCL2;HNRNPUL2-BSCL2;HNRNPUL2	7247.33755956694	7189.47109289369	7314.75704641493	6973.58143383811	8078.58182776816	8344.54012495999	7751.40818190088	4655.82533233599	6868.56380148252
GNG3	12.2931988212085	47.5864241699071	26.1462898525616	57.0448352811113	36.7918179136743	34.5548124054853	31.5111736255902	27.5645710089121	45.9174446376947
TTC9C	539.707212045071	501.248394070862	494.246188389324	405.600136407387	283.749659557921	511.681677998498	586.507334696498	275.008986219938	342.519753383592
ZBTB3	328.055626277986	38.9265991124949	267.530853769669	50.9794900950826	62.9274955512853	436.879645045898	277.088488021211	141.694258907346	410.075095457497
POLR2G	1816.430949682	1567.42585556272	1506.93922171187	1666.20078211699	1821.43759062172	1795.72866483884	1139.598680177	1084.89861219871	1560.03811256521
TAF6L;TMEM179B;MIR6748	1493.42435599001	1483.7316241744	1574.78557334082	1519.45306592287	1582.24488047175	1681.75204606492	1671.7111048189	1271.41964455775	1501.55997357786
TMEM223	557.089326239033	413.712408765572	640.594356815843	437.192931411364	427.489572212158	360.993544581961	295.240851223407	255.182304945992	463.13840982746
PBDC1	715.539851266519	894.061580998912	716.155829704548	788.770409829581	777.970410624314	610.99153091539	761.962612206311	526.564735441171	513.368981606481
NXF1;STX5	11306.4592641531	13127.2992623724	10129.980887559	13343.8533544051	10486.9350921459	15738.9635448223	16646.1773047073	46124.9615853803	13839.5533741703
TEX54;WDR74;RNU2-2P	609471.211844834	374759.22978709	556696.081406285	486449.578190941	613116.622757351	107693.161714421	225231.34619369	347968.988799459	414215.845697192
PUDP	379.259599830568	531.630383513219	1472.12095698075	937.551143815868	843.68231578421	1357.60263032804	1675.11374321768	201.006234955003	1203.96816484113
COX8A;AP000721;OTUB1	3937.4858184123	4730.85512634505	3684.50265172205	4169.06652852631	4724.85678388561	6250.60304597537	5518.47338148224	5790.095896711	5488.36515970473
MACROD1	109.377922792047	118.891187252916	54.234812399509	163.034075324744	119.155567385068	103.404031156978	56.9300437165743	42.8798242851359	57.5103548208471
AP000721;FLRT1	0.0159577841630845	17.2286001156856	3.85596163040317	11.1951195565748	3.41377131580829	17.9805182754417	8.66290930711157	15.3608976321866	30.7034676702736
STIP1	1240.94833196665	1634.98070417813	1187.13216472158	1542.88756252502	1485.87751766297	2343.84925317497	2362.46543745537	2712.08709093539	1963.68759221664
FERMT3	7786.03684322196	8383.11901652946	9609.59220703278	7561.59507535292	10091.0145188489	12453.4772258576	11228.1142961783	18222.3658367538	15160.5015647701
MAGEE1	547.889357990807	275.774177177051	482.608368380562	424.96423785035	693.99891880723	304.176979692932	234.724734122957	150.66202059717	320.153228419735
TRPT1	245.318589215545	141.677585690182	235.497670395062	233.366162231971	190.95531188221	242.867831090503	164.645375675868	186.794834380981	279.694566086143
NUDT22;VEGFB;DNAJC4	2216.10410171404	1592.14261254677	2022.51083941157	1744.67410312251	2069.37097175615	2066.45734908621	1787.94342856546	2314.68006292657	1970.01195573257
AP001453;FKBP2	322.003951986573	466.054325105975	494.250694122225	432.091308853001	397.72414574216	641.051370946436	596.541683237215	1961.39431715205	527.696264664497
PPP1R14B;AP001453	198.309890497421	207.337285541017	252.94735421722	236.422977112623	156.742262798771	215.903461169337	349.607118664283	586.189834641532	247.191122138075
PLCB3	1140.75496380988	680.013270269645	974.914425348764	956.918349202463	912.008076791796	2191.18054782774	1865.32446941542	2025.07814952199	1735.31616208263
BAD	408.88283415956	441.311460742952	519.446462131348	346.499230902189	523.951257737796	528.867873362092	355.796058984535	571.768515682349	582.67280142886
GPR137	441.587486588552	408.017379559754	610.561404588368	355.669041412301	353.00716732662	507.921329780037	423.491362275847	502.203785020267	682.515438939248
KCNK4;KCNK4-TEX40;CATSPERZ	16.3405258629458	17.1588135284852	9.68036255233134	11.2123809936054	3.37677341907797	10.4074010810996	58.313213486131	427.694727064359	38.5237720457913
ESRRA	1477.07025084119	1780.50146463932	1925.61632105527	1653.96822268323	876.855542474136	2103.95059681801	1535.17696532161	2417.73461052532	1928.65075736337
TRMT112	520.303771810745	637.250714692572	662.86936681893	568.651472709297	597.493095086425	902.134624097338	844.34641228326	791.928120728806	780.435776673359
PRDX5	788.127347433593	1362.01172107376	1291.8140790648	1192.32669262625	1230.93151443292	2314.37686601584	1637.99270447676	2461.77677949691	1991.58660356213
CCDC88B	6192.44089556273	6704.40181479708	6547.22722758511	7725.65596245364	7349.65255453931	6671.93829477659	6936.23641789362	10408.7407684841	8488.83638228845
RPS6KA4	2474.72885333381	1976.38641207173	2242.48309714612	2900.30312873076	3353.81020688277	2691.19812341409	2370.96043188032	1538.62557627216	3360.18727786189
RASGRP2	10596.0343497003	9182.04519240118	12406.4179618709	8603.09900861989	11775.751314177	9485.72224800589	10118.7173333494	9122.78690028643	8564.33445535566
PYGM	240.218746967963	217.786886690899	357.628279910348	186.504345349044	246.170896474106	274.221136796	470.614870944242	839.577582300582	477.420502369295
SF1	21153.2143087496	13477.2675224728	22621.6985880595	12113.8418327009	19918.268509145	12947.6831168376	14962.2741123195	29492.4299344049	11606.989250911
MAP4K2	3146.3111017243	3134.85929666972	4196.21216756622	2538.54629931034	4398.11690132349	3650.96204887514	3360.42007162815	3127.97591337742	2981.53686100956
MEN1	448.755288490391	365.184301919335	625.071759484139	923.261174973342	549.290752313208	1043.29698106386	1128.58386243831	770.9421635103	1242.65712654944
CDC42BPG	420.114175212218	235.834807015403	375.040925141496	263.955518401463	525.790620187778	394.430559513115	659.550488926784	6339.06169844669	611.276801715961
EHD1	5379.80923555903	9609.13717939868	8416.628499123	7523.88521774017	8369.43870435438	10648.3511759653	13070.4852757856	42464.6010369182	17468.5547119946
BATF2	150.232731738067	189.390210071685	68.78490486814	24.4845095930495	44.5402069226989	285.720900821263	702.743179899958	797.530677985016	633.900761772139
PPP2R5B	501.910425475672	747.585260953696	551.401962986542	822.390321118874	742.957411494904	1237.14691283806	1105.67528116677	1189.30519671362	1230.03071005722
GPHA2	0.0104161224826007	0	12.7043853322051	3.05915580050223	0	2.54804311527781	0.186715692018987	32.2810663482136	27.1206584551094
MAJIN	0.00908319163535598	4.79090535522433	7.81258639238928	0.00782242983343062	0	3.32847444314329	0.163591681305012	12.0206876864276	24.5391731047218
ATG2A;MIR6750;MIR6749	9923.41785048824	10842.7548854561	4940.43982950928	6237.81064377985	6988.64824457097	5361.04852404369	6652.15140017926	46402.9006957001	8804.3237904988
CAPN1	5974.71975803092	7936.10403830713	7472.71930773845	7323.12587341652	9357.73593048098	10083.1073980066	8089.01467050684	7205.62087101271	10706.1651229384
POLA2;AP000944;CDC42EP2	1258.3211944799	1330.60750616688	1427.48707625816	1275.89333805284	1258.06444083083	2095.98473704509	2957.40447335844	1330.79473236697	2047.3392092753
ARL2;ARL2-SNX15;SNX15	674.654078848693	959.701655181066	909.02663147143	607.383381663098	672.803431298084	1029.54767495468	983.530541923953	1045.29393459105	1485.45745632763
SAC3D1	49.0769528995883	50.3852056616343	83.3645088425964	55.0367685979849	72.7545044553968	147.287124740945	77.5375984223597	12.8673992168192	160.189583339747
NAALADL1	265.774984112951	166.397707460433	265.525715775845	292.476884379755	432.948333054903	273.712683172939	258.953986752155	294.362160373676	387.5916663389
CDCA5	42.9643476571398	471.923950872262	208.356007462983	26.5242235961445	259.402618401536	572.969991532602	16.0229093376205	141.610060432288	309.343318257007
VPS51;TM7SF2	4648.92058420473	4349.44999337597	3613.75857337979	3507.68842455875	4665.28483759665	3912.02781746416	2456.86919255987	1857.11036117648	2645.27153952996
ZFPL1	584.682471228428	522.16992146255	460.317355309621	352.614920690598	450.292843030225	616.674749401	685.896524245174	912.820169697219	561.014156688523
TMEM262	352.677052360767	534.511822691281	609.563228295119	749.014053153909	701.807199639746	412.003275007185	682.073678441957	468.849221685219	444.142576245066
ZNHIT2	135.970600005268	220.658547414221	283.968615189374	183.442420270898	241.834234598966	186.578206535196	110.282365778102	151.970071953724	313.958311345881
FAU;SYVN1;MIR6751	9806.90465674539	9154.4667889438	10643.6171723833	7978.40291704241	12797.3366565549	11537.1704867091	8271.69793882586	10518.231447487	8942.87297145527
MRPL49	1852.19484400598	886.395178405779	1629.06462947912	851.970521736187	1838.15091584544	552.373810246116	591.70567900661	707.208375138643	1880.37840263268
DPF2	3034.88196422525	2713.52469640074	2643.69658159605	2750.50388789128	2677.3567437745	3334.68737799748	3345.82940603404	1920.83324762387	2843.08847144862
TIGD3	60.3106329232962	46.5778179381712	47.4698405740215	70.3105423418232	73.6489513682171	56.7922135885236	77.3764343222045	63.836204902649	77.3464970193636
SLC25A45	1293.06900952081	799.847976448083	1390.66730733555	1095.51824268724	1374.64476637766	913.851390303874	678.630295146944	572.101941781707	535.834833642277
FRMD8	2258.02342831062	1114.64966645481	2483.80366927936	2647.56982279941	3098.0004563332	3290.77853168734	2604.4140993477	1587.19268916957	3247.75797019598
SCYL1	2046.42856002861	1951.67816733395	2114.57396589093	1781.36260745356	2358.50929910411	2750.14046572009	2776.23104009721	4168.1146190313	2988.73791311072
LTBP3	2795.68809505203	1401.89325484735	2341.33626216759	1534.75502650167	4417.56012299628	1258.05320740363	1207.24455552392	1121.1151882443	1181.46671375223
ZNRD2;FAM89B	790.15291313102	742.815191208301	658.975891701029	835.64365103028	733.281902882863	1050.43774993047	1041.58205881175	1502.93857366803	1083.44451628992
EHBP1L1	6899.79198546991	6957.40225370503	8098.77152332025	6787.0879920739	5895.25626591498	9959.73802882749	10888.1192240722	13821.8768976476	10660.2481458684
KCNK7;MAP3K11	4556.94019422657	5356.66778006309	5752.57003705357	6518.04302372255	6460.42539160261	8204.38375211183	10723.6758703426	21546.9381693005	12088.9857178685
SIPA1;MIR4489	7235.07281008674	7251.2913228825	7754.73026969286	7860.17857948153	7771.92351589691	7226.71637942942	8742.20651442054	11837.685823331	9439.22581809792
PCNX3;MIR4690	5978.79402471607	6215.54503128143	4632.27876329952	5490.81582389901	5710.44657213746	5812.42506401601	5399.96882336603	7094.46247615419	6452.27094191125
RELA	5302.10593183874	6572.23263191064	3920.95524803821	4505.36855509028	5644.75953581471	4606.76625684938	6394.3396594147	15624.4709021864	5576.42347877273
KAT5	1799.05913294736	2142.87825544079	1748.24887587639	2089.11294968007	1376.28051484107	1385.33098408776	2314.04315047996	3015.13768634595	1868.38577920917
RNASEH2C	2559.55677390739	2421.55205618458	1894.57871168278	2569.0968851419	1114.27078515624	1089.99598402769	1247.21946417304	2233.64555103653	985.389464606849
AP5B1	9257.98915577878	10837.9643947929	9535.93124707133	9976.81223123212	9018.59175147563	12482.9031974434	16511.8225539471	17047.2001555252	27223.5498082388
C11orf68	1252.18913531751	1155.58542670494	1524.40112923109	1191.31308974251	1540.22899072425	1781.11435358144	1934.21183122603	1268.52146041921	2183.1714637779
CTSW	6535.87255261551	3232.79923674014	3239.67283480765	4834.52641826555	6472.75518260229	3869.74720326765	7416.199457233	4877.03741412123	5433.53015985183
FIBP	974.159950364405	1277.34963700784	1078.59678989976	1376.77491961896	1350.10153426825	1857.70431380917	1237.55708026075	1009.13010899324	1604.99694499237
CCDC85B	450.784905109285	297.662413388326	366.30705490003	351.592384470445	657.240854184687	555.376146084577	785.014134622836	662.986589576243	766.089521610502
FOSL1	213.589946021559	116.034471608224	35.8150433008396	115.157203173631	86.659983810479	158.817571234377	1377.80494104894	3103.35844180033	797.443599215545
DRAP1	738.028626539517	1091.9178028772	805.318064168157	555.414658630562	873.488300023427	1485.51002948086	3055.37543880483	2722.55945400849	1328.84466742445
CFL1	13421.3499316167	8166.25038245345	10746.3450766452	6086.99354922812	10375.7183432461	9203.74818001596	15357.7540661054	24062.0330417223	11431.6744934211
SNX32	202.414213544971	398.537678280542	318.828504609804	395.396227594788	335.542437026927	402.762306082627	447.523213907793	432.250392258152	301.150969775099
MUS81	1231.7435045671	1207.9066980356	1196.83089935742	1282.006008002	1402.66630322637	1239.92323926469	1635.38705690127	1127.34917721387	1647.26732191314
EFEMP2	528.457855975039	285.29838385688	327.539501196171	480.999490262761	400.366415099116	347.857673271973	430.66479103344	601.785651452333	381.19802438016
SART1	1598.70584339713	1792.86945637023	1482.71741269706	1365.57579634859	1340.3964537412	1824.27429094422	1951.21418944149	2733.10170005152	1746.09636847235
CD248	241.223831292023	258.744099282711	88.152128893806	115.173656963629	238.369950727259	39.3242342927572	91.877737622031	57.9836123604571	129.623041888125
RIN1	251.467320724684	174.959863269139	363.429433629619	387.236425738102	261.919079421873	959.597783569542	1399.49036501425	1231.72382098691	1132.00600027779
BRMS1	1207.21149370839	1207.90766234964	940.975203437684	1106.7297591854	1803.15115366337	1669.54761036645	1143.23730189878	1542.65265951622	1390.96217024144
B4GAT1	64.4195667528965	155.072047666497	106.594463746713	105.988723217572	131.45371538177	208.15986106606	105.266658688519	32.5499763808877	81.761387048176
SLC29A2	309.703658863813	109.323371348222	218.043759796177	163.065777760318	304.11338035972	161.560355820212	147.513544206539	94.3779701495466	102.4514372488
ACTN3	81.6718398649338	29.4878864857765	3.83656958504217	4.10082445796385	18.3097655372244	8.10822268983871	8.32838988338952	0.276501774181633	3.55023754763775
CTSF	472.254434387037	398.495022229559	427.36293481214	405.602603766554	669.461311573183	284.131925489486	112.712277111749	132.407799897339	288.719702829573
EIF1AD	2355.12427084935	2358.77413485272	1759.8691759306	1705.95331979477	2435.60560391042	1971.4135566343	1824.15912293906	1473.16811721824	1821.6672177471
BANF1	762.561983346711	329.973035107036	1089.28588725912	1037.4169202997	1051.38588823116	710.206451706975	451.464214399883	1383.09948188193	1752.59097146469
CST6	9.18263567459374	10.5175287667614	2.88780096019311	5.09937939941883	0.770702417106191	1.1655769103231	9.60896011171552	13.113811096059	7.17843668069464
CATSPER1	111.426605373067	80.803242637028	117.253323810748	192.583363505155	129.660562871562	211.079108705793	218.955595169144	138.47817676778	290.502938677239
PACS1	18384.1035623245	16772.9080516179	17545.5402812506	16843.3870785846	14347.0410481703	9482.02315106321	12415.8194446926	11666.5360703902	10033.538898601
SF3B2	6664.68481650266	6446.65554761329	5972.55131283653	5675.27322346382	6794.20572093663	7606.61155166116	6991.82578222207	7431.36832065779	6907.21753343145
KLC2	621.487359443876	465.07328957513	491.322690469235	498.337019065607	686.053360347629	804.202041750116	555.339399428294	629.661717065353	753.499560485655
RAB1B	5911.33935382135	8242.38502732662	6789.50632948019	6250.03418036629	6506.8101558268	10829.6279433523	8318.83799863059	8000.38541832324	9071.47236140019
CNIH2	37.8293732176982	64.7249754997727	36.8127489813396	26.5125366384814	53.4922871485348	42.9385916166359	78.6671582604624	114.849524527258	94.4353929119723
YIF1A	485.542401477059	420.373976547144	489.393367174067	292.494385641565	728.192112534201	1040.72790377233	666.574440100857	441.90116808003	740.893510015179
MRPL11	387.420274385006	382.325311944279	493.274313842931	469.797334309432	563.393824419891	504.454203934084	359.367441258722	393.039019086362	481.060358237576
PELI3	639.906857372426	686.67701434874	846.018588174136	1190.27193984265	1005.80353421005	1113.41093015834	835.893329659203	546.53366456321	885.661385929395
DPP3;AP002748;BBS1	1543.52013687207	1816.61997332124	1748.24616254814	2304.13597724708	2119.32080217434	2617.86009389623	1876.22208228096	1339.86069903443	2212.813337021
ZDHHC24	1982.02461886251	1722.4606958758	1742.43565855793	1672.31796173061	1828.42679595324	1544.1218968889	1387.5020365343	1037.92802906833	1727.303126121
C11orf80;RCE1	1909.45704984896	1934.56027095021	2352.01460503997	1766.07562367989	2002.76666954636	2127.75507892835	2039.467560445	1438.38201123266	2176.85222242958
PC	386.376856603881	151.171451970684	296.538463810325	324.067684888235	394.318792439915	329.465255470764	180.388418852136	245.817380390738	255.351161106408
LRFN4	244.309513153014	256.793475210456	224.817753198522	230.31980566709	367.196621674294	280.190966778645	380.950380794558	229.407906071253	366.883610237289
CCDC87;RBM4B;RBM4	2581.02639504541	3522.04575777969	1588.33048596183	2410.12701447947	1144.93042790759	2147.01549887539	3672.33154269909	3323.30315752918	1641.74543153353
CCS	427.285620886985	507.891872981171	454.497663665519	439.231668334956	696.610445830769	556.936484304348	539.543233461475	508.326342450516	646.513584802725
RBM14;RBM14-RBM4;RBM4	18596.7152643267	17659.3603145457	12242.6102659837	17828.8338399749	13225.620201697	18640.0103333376	20176.9726133326	16751.4278526542	18129.4613735713
SPTBN2	159.452968970795	117.921925814955	150.217455029965	134.519772744192	100.676131770534	106.156740774529	69.0112318207998	86.3504790333967	43.061714023587
GSTP1	3410.04015317153	4216.29134499492	4446.23015256414	3941.81230772823	4559.27177785531	6140.51138447962	4381.41639103896	4271.7914085211	4164.80554073586
AIP;MIR6752	1968.74710823809	1789.97378694575	2455.70380398794	1793.59365960588	2924.53246189798	1746.4987452835	2401.0191677835	1371.63198274024	1849.53500892339
PITPNM1	3633.89544014692	4081.23393685947	3828.90568244185	3899.00958751735	4321.84285514838	7862.56637972021	6111.18069789831	6087.41834436181	4315.8245044495
CDK2AP2	576.506005663093	492.677816109291	352.731646533803	468.779853373184	482.728260587317	857.511296818734	988.128410540846	619.138668088035	495.347045059926
AP003385;NDUFV1	3037.94622735345	2573.70895381098	2515.77459825509	2346.95254665688	2849.97941492448	2440.55735393012	2056.40983766042	1462.65671330082	1994.29719094482
UNC93B1	4955.57068169068	3505.79215640766	4369.67279483459	3727.80598571994	3304.60889139929	6914.77355215674	8998.56873977551	7193.38728721493	9452.7495974479
KDM2A;AP001885	29636.3786030577	26212.7289037471	21700.0548682899	27530.494787264	20768.0053117767	23659.0274059724	32073.9511532151	39792.9152216226	32260.4406649451
ATRX	11569.1583226073	9925.81960743977	12292.0588140778	12319.6774928627	9283.1501681522	8131.13775887581	9807.75651905749	5708.51422817165	8052.74379722092
GRK2	16149.6066823922	18950.0100236082	20525.5227485158	18587.0373323633	20700.622519107	17773.1997774561	16496.0902846294	19061.5042104822	18743.5914764815
ANKRD13D	3666.61184769721	5759.02677508448	3405.39328922655	5581.50339616248	4695.04019619712	6720.24765251832	7353.51617032527	8594.72410730091	8041.96169224093
SSH3	555.052130827329	546.884206827909	501.983253011399	475.919476874089	721.11195221366	925.008537503392	1080.2662746519	1552.90474253086	1031.28768846258
RAD9A	517.242811800481	567.792351619447	642.505649562304	761.250614731696	933.153977156957	886.946788797525	956.811361021451	845.018549376229	847.87602204656
POLD4;AP003419;CLCF1	2742.5385513494	3456.38531041683	2784.22316059667	2318.41838498449	1906.31607562995	1878.81668702663	3722.12255068374	6872.04345140542	2540.00539239195
PPP1CA	3512.2659188892	5539.29952310669	4820.29235222856	5096.43024427231	6539.32331879749	7412.99179427301	5797.85902372605	3008.58757137486	5957.74872705887
TBC1D10C	5298.02354267081	5551.64724058041	6667.40928693349	4555.30756537757	7368.10879812071	5690.0756517035	4755.18268588684	3778.95574666566	5635.86967742499
CARNS1	2398.02146865688	813.154671574355	1308.27607517085	982.409430588599	1534.07615320073	686.69335071622	862.312029894073	326.706008735221	662.672409627164
RPS6KB2	2864.17940812415	3219.53970626797	2696.99842464772	2203.26556502289	2838.57722193995	3032.80729058836	2288.72859959946	2563.61509669061	2268.51082882936
PTPRCAP;CORO1B	5621.04022745294	6890.82343560661	7494.04721535358	6338.6947284376	8188.99831911942	8744.34315840876	8971.95469018496	6113.49163031667	8537.39280958
GPR152	143.1046346875	117.921705197953	162.822690581766	101.919570988535	138.426165681602	42.1895753253654	107.592734003275	121.007491628051	97.1126832274173
CABP4	644.979795410049	426.08988048428	478.737516074125	417.828149539245	269.723662569259	146.933057454874	211.517101389235	141.216539071658	117.726729701732
TMEM134	938.360543937303	780.864309799285	663.821137647925	478.985543898409	941.874958085097	737.264635642876	561.311388555739	444.769689459721	570.945739940049
C11orf24	473.25683034341	192.074570552022	417.693775796506	453.479054528922	211.025194153101	522.326802362545	500.856382929531	735.308459143261	436.030034708661
ALDH3B1	2262.11736821334	2515.69146011157	2860.78572915763	2698.52861699564	2626.55574885455	3476.48721061203	4539.71572442997	4110.71758046479	2450.98910383538
NDUFS8;TCIRG1;MIR7113;MIR4691;MIR6753;AP002807	13210.7871164292	9914.40902455406	10223.9893601903	10670.8085975471	9816.7188020872	14246.0837451069	16672.7066721371	23869.8175959823	19248.9112655809
CHKA	5698.66976386318	3354.58613499227	1369.29874193377	2906.4266162675	2400.45005678894	2482.64909948467	5449.37909190713	7541.1752897521	2151.53904765571
KMT5B	5031.23236393786	5068.47515794891	6334.03789746806	7674.69051745172	4282.32091329149	4873.63026751878	5623.60289621474	3622.71950589703	5052.30401565079
TPCN2;AP003071;MIR3164;SMIM38	2634.18414819456	2864.77477583794	2498.33655795894	2916.60492329834	1304.38684710013	2641.2781959895	2518.64186530053	5701.24410644674	2937.4655485301
MYEOV	118.568089315644	71.2974797599328	130.845824048451	19.389941995324	173.67139164975	58.1000547593029	160.578798431019	116.629979373438	61.0528340066106
FADD	1515.912216008	1575.99580367881	1766.67597983119	1271.8235617344	1586.62371609162	1340.71714948271	1583.50981861999	1906.7242380708	2337.84683212455
LRP5	103.220868807048	92.2850896039711	34.8535777829688	16.3318689975185	115.814784148066	119.078415469526	5.12266442138462	107.512069794414	127.771978451004
PPP6R3	30604.3908088606	26021.5549581843	23997.7959815395	26781.4705549057	17362.5513685544	13525.5061016655	23051.0710651946	25828.1334649602	16828.366230049
IGHMBP2;PPP6R3	3910.88024737334	2125.71346640354	2333.57791074607	2412.17348395085	2804.41070168721	2518.82173432069	2790.73109211667	3267.3957258285	3710.81731780096
TESMIN	82.8146562048045	63.6728575461979	220.045699899825	77.4665976475275	166.558784958296	313.132984113273	171.838406636195	91.60515507763	189.708549235806
CPT1A	5638.42547239803	13216.7525361807	10182.3338818474	6746.33387538802	8124.96418004257	12119.5564648332	9069.94852522712	4608.92288811829	7620.22998949208
MRPL21	479.412549548089	525.966256002528	512.651306120749	520.751441254262	507.25308164924	567.851608328003	487.514979068847	423.434080466117	499.918929940348
CYSLTR1	1005.8530045767	1115.62825757918	2073.90346083964	1554.09809106978	1483.24255555294	2683.13651150064	3386.9912722703	2980.81240312546	3210.85208861674
CCND1	96.1084298004203	117.90029682038	116.267328539439	343.383363839706	191.888323006798	100.822763110064	131.745520262746	92.7134346316897	96.1802742808721
LTO1	1497.48119688689	753.253822214881	720.019924152893	1063.91880313807	829.618607551002	495.526746691273	1043.66541110682	626.628689450022	566.413680065431
PPFIA1;AP002336	5062.90350674168	3993.7212490789	4184.56667595781	4624.59088494415	3253.77810911951	4646.45733576997	5102.44928173346	12310.1962641862	5028.85428575328
P2RY10	6944.75876371661	7539.51737483704	4539.24120284627	5807.75024171724	4779.08655344003	2900.32644613433	2298.33086037342	2020.66293301996	1513.18447265894
CTTN	1449.47244736546	1663.50401775059	1319.8995010351	791.847975673991	2557.54615970061	1902.25930034853	1422.64225237354	2149.1458708288	1226.3652220086
DHCR7	406.84445100288	646.785136872744	355.635653634116	544.188678604889	616.827894545855	331.992747150643	275.983600665533	656.188892978916	465.767583754932
AP002387;NADSYN1	5666.00980813598	6620.71999365723	5795.20792567211	5515.27629392993	6259.77318544419	6427.74640698061	7061.96018586069	7206.85137008162	7068.17984028884
KRTAP5-7	8.18609650311421	0	12.6079805106544	23.3949644854709	6.93880199991423	7.2294063552012	2.57402729445891	16.977582839612	0
ALG1L9P;ZNF705E;AP002495	584.690915020425	540.228919221644	665.785933255853	476.937205008709	438.864501584099	317.015600190301	364.041457107755	277.774327872569	294.897316735774
FOLR3	116.563022946183	127.37602398785	4141.26843583546	222.187889232058	104.071516719266	342.064275615669	232.487700872433	799.991391044391	472.048414565901
MAGT1	3662.51799318644	4243.87524690738	4045.98541956675	5150.42921814673	3340.52511901156	4672.5177223368	4210.91489080952	7970.74509488803	4234.92188260638
FOLR1;FOLR2	162.513582850148	147.440739371126	126.951141041093	57.0906760522319	125.275748330281	203.35635285932	204.302811280405	132.207604557651	94.3155101442484
INPPL1	7948.55747682797	7366.37742437656	6888.34699276566	8066.03210939369	7793.82546763118	8492.07253787465	7129.80601224624	11732.9594351701	8318.87100869025
PHOX2A	0.0150234863460228	0	9.71344301765319	15.2452508723123	6.12012622959697	9.91909366456014	9.80242847875046	23.6787560568959	14.3788564173032
RNF121	956.757419940931	723.790553266393	574.65690942426	934.487995504598	551.862408896594	819.994905988952	782.643771653047	528.273887877444	883.894147766964
IL18BP	1660.03135221204	1393.37652750296	1234.61997578361	1377.80190585559	1469.22613526585	1478.41197488301	1693.53350727911	2443.21939959121	1190.3925968206
NUMA1	13053.3829308691	14365.6461648945	11168.8534569007	12425.6700127743	15214.4717275724	16683.107224672	15658.9614281471	13975.480228295	15379.8771251001
AP000812;LRTOMT	361.878853241358	1003.48675749223	354.657358326274	362.81306239017	1220.67960356038	795.69783791093	475.497751418882	228.204375008849	820.117240178401
LAMTOR1	2330.59890604303	2400.61048050744	2516.75170514196	2144.15454373049	2561.74152954941	3308.85603988091	1900.49797310405	2248.23737870819	2599.42971763468
ANAPC15	379.24827045869	628.707636763007	468.064976307926	489.163647349106	638.738829212681	699.84156712509	388.437870204324	583.912827766266	423.444921090536
CLPB	1498.5474528444	1900.31522923806	2411.12942759419	2378.53123155521	2051.82763111323	2362.64276407845	2189.48477698932	1168.57520417939	2967.26504535967
P2RY2;AP002761	5540.23626132178	2521.37699969692	2584.57048576933	3452.64797935872	2071.87947596217	2527.37069122	5203.75914217411	2982.563223825	4725.05779773663
P2RY6	39.8479003260572	32.3482027726054	15.4774372464595	22.4291742854771	31.5586500072129	104.160110568354	249.120080057542	124.881466514664	372.432247031745
COX7B	2207.9402916214	2955.13322533128	2261.86840158799	2671.01167007787	2290.98177021519	3738.20408830369	1987.64451806001	3205.24976364519	3567.8363412236
PDE2A	396.606370154815	508.893713877522	348.871103677694	246.632563545106	291.679867549389	858.622361405703	1520.48410811495	2657.84708536992	342.427520100839
ARAP1;STARD10;AP002381	26779.3666905898	28719.8655518944	30240.7409457846	33567.5311902456	21289.2693246415	39967.5100178342	38352.1286790527	58786.1370150015	46185.508914052
ATG16L2;FCHSD2	5237.72278960697	8267.10440720045	6810.82182878598	8078.25830346526	7703.59967355023	10345.199171425	8450.79468595934	18645.2450912476	11461.3861695181
FCHSD2	11077.481694645	7837.15788559826	15131.5501153856	8993.40436685775	7575.59754546556	8637.67056863139	8131.31698434837	8273.30591030907	8510.4085621237
ATP7A;PGK1;AL356235	21599.9269204783	26407.7150769167	21792.122795097	25457.6835428756	24238.3109622032	25406.4316962425	22941.148996644	30664.2705019177	28671.9638565904
RELT	14526.3580619912	20183.6594526279	10654.2557667313	15341.2565920859	9979.6182532914	11907.7698644978	25520.1609616709	63791.0008548519	29449.6856631519
FAM168A;AP000763	4735.82534469114	8230.03284400855	4404.53252371038	6430.40694940439	7361.95392832389	5222.2217658279	9182.27984840252	9067.65798470509	2846.56959717585
PLEKHB1	566.273857737655	71.260807936851	832.539775163057	192.628730464704	367.926476423092	530.494350686347	459.62007519776	194.762862882731	441.492581103547
RAB6A	3252.63422722031	6633.0927437318	4718.52930206509	6646.44538185427	6943.19157536335	6330.59478831394	4194.01004614731	5941.74818724523	6468.47680945608
MRPL48	450.799933842792	578.271605544588	508.764669122344	674.627115484833	733.363981808296	814.422604333052	475.509666528778	238.819181471464	866.881691247216
COA4	805.486444731573	797.033357397775	747.170090905985	752.08544806421	777.971379765662	1222.20646553968	1039.05099624227	620.842515924317	846.065712770238
PAAF1	394.576421508453	372.808726865346	573.719365880193	497.31165222988	546.722820502887	498.189042491976	469.163772141834	158.365689848698	231.9006563688
PAAF1;DNAJB13	1129.5065731283	511.652259345192	1034.04041824989	1186.19555295	488.739870810796	37.7722560733092	83.7555795776852	636.763338064371	320.133555183312
[truncated: 12,113 more rows]
