# Supplementary material for: Novel potential metabolic biomarker panel for early detection of severe COVID-19 using full-spectrum metabolome and whole-transcriptome analyses
Source: Signal Transduct Target Ther. 2022 Apr 22;7:129. doi: 10.1038/s41392-022-00976-2 (PMC9026054; doi:10.1038/s41392-022-00976-2)
Supplement: Supplementary file 9 — Dataset-figure S3 f normalizeExp-mRNA [file 41392_2022_976_MOESM9_ESM.txt]

id	count.MNCP_1	count.MNCP_2	count.MNCP_3	count.MNCP_4	count.MNCP_5	count.SNCP_1	count.SNCP_2	count.SNCP_3	count.SNCP_4
TSPAN6	8.81038941813137	21.0240842724024	19.575233168794	28.1347812395066	22.1517618527554	15.8752227260728	0.204068696202699	29.1496644444956	11.2772039949378
AOC1	13.1932464038899	0	130.673311342266	38.5990215664439	18.5918977850304	43.1855393249766	0.237191329783538	56.2483857684591	21.6244700634141
KLHL13	26.220359046243	30.1002418102812	57.6344535993294	19.8461229069402	18.6241858040665	28.0943245364115	5.33519838279356	9.98314906836495	33.0268856274416
DBNDD1	109.051455858828	60.1277938431429	30.9338608196187	76.1449634808552	99.6996770146866	71.9066645881882	5.37736419715852	44.5920283898898	68.7843870372026
SLC7A2	4.45650317180169	0	8.26521601428484	4.21577286479909	69.0073146877207	61.7331494416333	15.4043215287479	0.498422207775137	28.2485650011677
ARHGAP33	254.292408518451	254.989783922737	268.858226246689	340.018206823477	289.47398483062	261.067168552319	233.171423210461	326.839071275422	184.524995254787
MEOX1	21.9328950577159	139.171481111551	62.8504929309328	107.409573470925	74.8886970170721	38.384691956077	48.1457372517557	53.8669005227999	45.1905734695815
SOX8	0.0780860463563258	36.1071315711281	16.4946683498652	26.0624699312284	26.4463058078744	28.0282239967954	24.042343934222	13.1016377876491	20.7068729439689
ETV1	0.062341200395605	13.5476796081058	17.4668061178932	8.34972638271449	3.28824039951671	12.8872704943723	6.49041340144541	12.5984472395943	10.3509907322205
TBXA2R	214.938170670972	189.950758485895	149.372093347829	137.700910942474	153.213507451845	303.753297984873	87.6583410094013	78.3961563027786	189.279612634944
GTF2IRD1	14.1369621556903	8.31465148276354	16.4536535731977	11.4677054637059	0	24.4367275663324	17.6521319751342	14.3298320906773	0
SCIN	40.3249059365526	37.2535041817554	35.015955510719	28.1700270729466	8.35186952656542	93.5676789362449	14.2064422604122	7.01212887103876	32.9395516407512
PRSS21	37.1913661286059	129.314382100409	35.0530632136825	14.6550383597177	176.634234691435	39.0708360684274	103.486400064591	71.2713667751813	21.5948526392636
SCN4A	13.1870882810655	29.3293450064812	67.9288114916039	36.5052348770387	24.6067025626108	28.7580653671653	15.3663918336465	0.483886378809418	46.2468532450678
MLXIPL	272.068047439721	3.85204329458288	14.4566537147705	12.5678491023158	0	4.24216572158293	117.802284448133	192.835636758734	122.421105465888
SEMA3G	39.3801423749505	167.264758821905	84.4749916243528	147.020689831104	26.2183700056378	50.4570064293353	108.538907341274	46.3538559663159	37.6217257392106
MRC2	165.832487226666	120.455138946201	148.327353408446	82.4330560767288	138.783754689114	51.9331187411137	45.7881378158505	96.4500056060154	80.995613280626
ANOS1	13.9943665793563	7.11651906937341	5.15333707848371	0.0244437028923512	0	9.6870087228962	0.201670624140966	0.421915989878965	41.6525414263901
DDX11	380.933837867536	721.792428963299	1181.46177715275	600.806323293728	439.219108540003	1238.62388326222	853.771943227956	237.311371621286	376.59965854629
PHLDB1	182.026111697107	47.3935773544336	69.0292314372265	57.3965527419495	72.3138558495081	57.1889226143076	106.285710493736	112.371686833898	53.6317555721446
SLC7A9	0.0633900235743292	17.9603161319125	0.0211937644989222	13.5317976213588	12.8513565414205	8.21134883289679	18.6834286821051	6.66127935966628	7.50699313872645
CPS1	7.70099915274129	1.09614326213111	4.1483920292453	19.7891812801034	35.3273880466156	24.5462917978693	10.2215684639717	0.409634767221903	12.2360540150324
KCNG1	43.7133345563199	17.8678161981622	80.3367688008267	79.2584641313138	110.023458423447	79.3208770594717	10.4047374438462	13.2347118975053	13.1286612393711
HMGB3	186.653176900298	356.271704531487	171.012950579567	258.671309986108	214.513702631927	309.435950286762	143.39565723608	296.85844053341	287.204434611842
DEPDC1B	114.623210236224	301.362680133297	120.530905120609	88.6910794830431	74.7899256242926	218.332995473755	10.458031386734	7.04310916398882	64.9517121630272
CYP46A1	4.43320267337445	11.2483142528453	22.6017215249983	11.4671935656963	0	0	7.26631982583688	5.90442159850828	0
USP2	86.9716808507953	12.3128840729222	26.7925259445392	5.26410118022468	26.339290707465	11.7782249286598	63.3094645102792	113.172205851066	40.4553228937252
CDH1	41.4467242239054	26.4736421900321	36.0544595038135	43.7921394186452	28.888062737679	84.1252276922007	55.6771639742351	16.5024482846591	31.9776434419562
RAI14	17.5291071404995	6.66703710500929	35.0166156916227	33.3727022102283	58.1586675400031	0	27.3941584732413	9.78466401000107	16.0239085806811
SOX30	16.427446951599	46.0030269277365	23.6976029849643	8.38816981370883	30.6969161751544	27.0976845322901	17.9326543818771	25.6132372817486	49.9751496873043
RTN4R	9.91200070344254	53.8272892558074	24.7287634558455	2.13274708235827	42.7249445084726	53.7919739988659	25.4906885923642	33.4694323515738	30.1108181151364
MYO16	15.350274551408	27.2893175919177	72.0121962210059	10.4733130256945	15.2053971528484	11.1337272028796	0.220826372724867	37.232673709262	31.128618392234
SPATA7	184.374755840975	171.792667859575	117.441993100694	129.347976397595	99.5218890476891	175.205039557817	168.362927405759	92.4759304341518	85.6468034594728
USH2A	0.0609964021656291	7.66273499449374	4.13990213249344	13.5213625513136	14.6408152220194	8.45012322968128	0.144394476873893	0.291031311847214	11.3768746681322
DSG2	6.62311157836042	5.3261627822811	35.9778681248553	10.4528843383866	16.1855820029476	9.68592743183007	15.1752529127399	30.5434878409398	0
ANO2	19.6767335793943	25.2340241413209	1.06086417987579	27.1122298103002	45.3720275592872	14.2572434647363	23.90122207156	15.9756230429186	13.1584067346359
KITLG	98.0916448656706	56.7241011009597	49.4547700058295	51.122114390712	33.9384883740199	105.141271207038	74.7155485098977	29.1728801392408	60.2474757970989
TNFRSF9	173.5873232361	528.876540419836	232.813944204148	151.281768251896	366.172360652227	305.151282704422	38.3390678937589	171.655947903787	226.954011792363
ELN	12.0451699337222	13.9312080607351	0.0245715855245914	18.7657205697199	34.3595702803961	10.44385930294	7.78988353026916	17.3263805654142	21.7034001636288
LAMC3	2.27896545677163	21.0029311769612	19.5771039834995	28.1388718234718	32.4941496187865	9.07018072141901	10.0759091308024	0.3527545528272	12.2779483277254
PTGER3	32.8334036190956	65.0386657772635	57.7027566629715	70.9401210415789	174.05495884194	33.0222157749134	75.7989968789227	58.6763866229438	42.3482575203269
BCAR1	0.0791400166041321	45.3890238203672	24.7206528511315	9.42752629040465	34.1775943203158	19.3128292470073	5.21950849414492	0.362158220866985	8.46723594654104
ALX4	40.4142814283317	36.2737183761363	39.1568905478388	54.233731376043	75.9250122514077	101.369961299605	73.4360811025675	47.9683306764025	36.675083298277
PTPRN	14.200857945831	24.8513846342175	31.873901616314	0.0345848024090412	3.25477225810441	30.2954630963645	15.3673625815631	31.4471090119171	15.9734935620516
FOXC1	82.7490531725238	10.1664842979582	17.540716802437	36.5179667942145	56.2925481932344	25.3475263435887	102.765789293702	363.096880183668	58.319981303232
CHRDL2	0.0524127130014516	4.09314233077959	12.3153894223551	4.18702799157237	6.84160004118348	0.547712008927417	18.3651032405266	9.30056752081481	0
KCNH2	28.449344656826	36.9636143854006	57.6807514165393	102.13388435532	33.1000996175551	28.7536348378909	5.35001061315983	23.851835476259	34.8884132752061
ITIH1	8.80413270369249	11.0104509995278	49.3456492589109	7.33998017799891	13.5526895276391	71.1442730164258	11.7080237801932	24.3383449789938	82.945761107961
F7	0.0603483629036696	9.15455838849952	0.0202050066544031	16.6208270858021	12.8974403324681	2.99995300313412	0.103422922016085	0.203226967440378	7.61697610080481
RASGRF1	0.0792228049098043	20.9498238189289	46.2984820137179	8.38651552589472	39.3490813122532	19.5605151264394	19.0752473031096	26.7988502219173	20.707371632544
CAMK2B	0.0324603120471154	10.812011005957	0.0110084949752984	0.0156537000709747	0	11.2506181128993	39.5693375538471	0.416149599080425	0
STYK1	20.8372800689322	103.327347782038	15.4870582301069	62.5910443292129	128.84769429917	23.9394946182709	64.3891586293272	30.5285485631932	56.5254612181853
CREB3L3	0.0396983813479519	11.3172932291593	4.11533673568587	0.0190941394793893	0	13.7460726908495	5.22919066108624	18.2405585317534	0
PTPRU	154.74911647506	59.4334872076134	39.169710048586	64.681907289743	48.4281233851941	118.259661357665	176.185703658628	119.58671104681	388.066635707387
LZTS1	12.1121439552737	112.710458177223	23.7226338816672	40.7043722675694	95.5507572130145	37.9301426981494	19.1350819617649	23.9340767235215	20.6924150341694
LIMCH1	0.083348937723887	20.8096700409335	88.4857997172139	46.9075348253265	10.9096769906652	27.8380384652201	5.36732364695269	59.4309702255274	36.7334195208959
NGFR	68.7468530290967	86.3689008757485	46.3716740775746	46.9617489117838	74.1025525512318	42.8202589277433	133.801833002718	65.2414104053502	39.4996265597481
CDON	8.83850219179127	48.9993528397033	96.7759077200809	50.072128450797	52.7814231550949	17.0946410620919	48.1430619395507	27.4429858717744	91.4526306001409
EYA2	18.531821536826	13.2164679501516	14.4274201200136	22.9165968325281	9.26478325925287	26.5547890681163	25.2173351339107	11.5111453572227	13.14933159751
BCAS1	24.0854902324853	14.3840999271096	81.3299199494176	51.1019204339889	54.5377421882763	16.3705092872601	14.1993210768705	31.916971396354	79.2405602243787
TIE1	24.0890549074804	34.8721558228279	41.2131677269886	56.3125954640864	80.2296841582918	32.6446278088418	20.3255984081366	28.3388643934321	6.53120825524523
MPPED2	13.175042264001	25.15911783245	56.5939499001865	4.22025426576912	37.5520107177347	52.5274665309549	30.3543749007822	17.8190337313168	3.70121111036256
CLDN18	0.0771933528792506	2.4736719471582	61.6813598371278	0.0366299033264035	35.1063558532095	17.4984436429365	13.9094655640312	18.6443390524739	0
FGFR2	28.4761762625104	97.4568512472696	165.786651594217	100.122074799482	38.1635550025242	48.0888389718905	0.224940264854743	38.9139803617368	0
KIF26A	20.7649819973091	87.0903053288194	0.0265233243275702	13.5927180023561	0	26.4037571594306	0.179059282346934	0.36903943931704	7.51402773177841
TRO	51.2770174693239	63.9776681880438	12.3952102337806	58.3912912657139	42.5384984127755	48.3720472193733	33.0407743697822	25.8021005232608	50.8745172747063
SYT1	37.0249547886389	22.3535563425952	23.6962815113586	15.6739234399379	23.819675081169	50.8921485062869	14.16763547083	19.422476253913	31.0757859142143
NAV3	17.3979541097668	0	34.9200762599487	4.20921264681711	3.26693047576116	98.2069441817199	5.37924584042636	68.458228106741	133.797914118999
ATP2B3	13.0747152296206	0	0.0223658936465716	42.5424072074567	0	4.26372920832232	28.9323230903187	35.6925608224138	10.3124361445816
MAOB	62.0388002087917	10.8957735485341	39.1333186446077	10.4757578937937	37.4972738030888	14.8004931219192	38.1974349254783	96.2034433772942	91.3953437744402
PTPN3	20.7209789810377	2.47756697761493	6.20946172130888	8.38081354201281	53.3367976183182	5.55111512312578e-17	5.55111512312578e-17	5.55111512312578e-17	5.55111512312578e-17
PTPN21	0.0738562494475481	8.1746103066626	23.6694612588373	15.6504448835066	31.7573014356335	5.99099793462118	5.154513838316	6.41674135550891	8.49237520136369
LMCD1	15.3618067255683	20.8093934532608	51.475511643978	38.5841090908764	40.917301930362	24.3423681254098	0.211060595401976	11.417344598442	27.3739070435839
TRHDE	20.7123781259721	13.1760462161099	0.0250104430901636	15.656013369738	36.9093146480038	32.6713885435128	33.9353828995727	0.474431779271143	15.9799859417928
CRMP1	0.0816266924264362	27.9992417850677	22.6745707901341	51.0455669730181	39.2601752473615	6.52398039386445	19.1274517447579	33.058974371274	41.5002474646879
EVC	8.84005759121638	215.596548188856	125.67162035492	165.816268093283	94.4303923272556	97.1660605135164	100.259165522515	171.352421820027	210.975680725123
TMEM38A	218.288415481467	340.746949036614	270.9119345547	148.148638830713	296.326160832904	346.378627014161	137.100635750401	259.08770924879	476.529771962143
CYP2W1	4.46622294995011	44.5100889486213	27.8124962070116	29.2014410218959	26.3790152958425	13.4614142162927	21.4782866785006	13.0047954097572	24.5129808705763
TP63	76.4134106426174	98.8817435826938	87.5578507143285	106.371840563692	52.6757526227696	61.9600662579869	93.3062181112098	7.03328610607667	38.5773545444182
ADAM11	27.3205618137704	34.3164549827679	29.8815008301513	41.7072766385429	36.6189715524253	19.520735760882	16.6227673130776	23.8776025454382	35.8302027840077
CD5L	8.68840597935782	5.55101271713225	0.0183176501199429	0.0261046371736877	15.6437843049973	32.8973076611372	0.210691156066684	30.8629917060542	0
NOTCH3	77.4234851590074	64.5194721038108	32.9869305599161	21.9491735943397	87.8458586950507	119.245681613734	42.0951365312506	73.4446709597737	196.898645870395
PPP2R2C	0.0635920878456115	0	8.24719586112895	0.0303239078857738	37.3945270769168	3.26218589132969	0.046033622938641	0.0874400842147021	0
NTN4	0.0903698137410345	125.566523655057	202.861646537103	123.062573091113	45.8285513346843	60.9638738435856	74.8391616210142	84.2545701253649	127.1708774944
NUAK1	79.7729640560805	337.871614818936	111.282212037644	114.781173960578	735.328319432354	365.357715542635	95.3224167303445	141.885029324711	473.731167139338
WSCD2	0.0658569350125306	7.57638305593832	19.5304434555461	7.3212432491517	16.3032716093664	3.26218589132969	0.046033622938641	0.0874400842147021	0
SEMA3A	4.47016160142638	2.4597947196784	26.8008993302917	66.6976325606945	94.9441373490602	14.3935854800722	15.1185383610704	6.73184228177967	11.2896663315456
RASAL2	311.970883563114	85.8942833422837	236.903862872633	162.72753199935	111.417698233401	139.624103301268	126.707642523333	101.897261755428	132.771507664229
CACNG4	0.0648826388244723	13.4650189846496	0.0216779565043437	14.573949082571	19.817400368215	0	32.352844291923	0.427766732242358	23.6029324979864
MOCOS	2.25368608684014	7.69941585194601	12.3355600044461	4.1971660962344	10.284171084457	11.1170506994625	7.85675500006377	6.92445166120208	59.5220766689854
WDR62	165.947526352758	448.156903587399	289.454202066412	246.17140959063	226.41067177674	383.375895087529	268.694524702011	293.961542169511	348.406543803543
GPC4	63.2469253571006	38.4051429828505	91.6245655047387	39.6532713494792	9.18887448841609	111.714061747505	9.19028353260604	205.128505283045	69.6441546886537
CTTNBP2	0.0785089108508661	4.57578202838813	23.6902570166672	36.4571431240318	44.5568850307623	36.3049865856425	5.28101694213825	6.74540722912897	0
PAK3	29.3978578976772	25.337122018694	23.6855539037436	16.7043070265421	5.80658096878692	19.0028278167333	26.2097946172951	2.12729588249541	6.54554806624784
FBLN1	0.0630030141919562	0	0.0210681128772308	11.4593050756499	33.0268113598126	13.3532517571513	5.08345682799498	0.276698919300208	0
ITGA8	0.0645605659103117	42.4584481111791	4.14313735881708	0.0307749870286163	0	26.5260543259098	0.172225493859932	0.353375574917872	3.72481754299062
MAP2	74.0815615049303	7.3517386485039	20.6294126903199	62.5480246036612	51.1251813140081	45.8632952138333	114.929827990424	62.0839226519295	49.8732245484142
FAP	3.3168994702529	0	12.3133560451034	12.4468965824599	0	5.75964424952132	16.6574878627286	17.8435487059005	68.9148834337481
NEBL	0.0600129287774935	0	9.26526472572604	12.4826918729434	17.2941143236795	21.2630054929582	0.20895057432402	6.82947659991227	32.1236430681009
HOXA9	25.1479944804522	39.300256281704	26.7960112518175	58.3541367978972	21.1790856897815	51.3498954232304	51.8928392106962	7.02732172350927	69.7383829285453
EDN1	61.0946266426318	0	85.4634611261535	49.0335359364363	73.3172556070742	22.3271668915838	174.832403442642	319.680806324364	154.413259143442
FKBP7	10.9949645359235	54.6587129263532	6.21278998578349	23.9955803589508	26.3999944744791	25.61622876614	22.8910811467054	30.094279289408	28.249937844422
OSBPL6	4.40779284699181	0	13.3519602028498	4.19377888515023	12.0739432877562	27.9926451714061	15.3643276304911	26.8783073743966	21.6467355011037
MOXD1	13.1904432131299	38.5369564390873	30.914015714603	42.7563411069268	59.7654533888787	82.7076215565243	17.9973698708337	13.3362455814511	53.6979373303773
PTPRH	32.5770594247875	6.7415988427057	0.0246190634835397	19.8047895997564	21.35617398788	37.0081307839048	91.5079428423436	0.514973618633457	1.81933478089863
DCT	0.0734598069930135	9.61662971624278	16.4809776440319	40.5536085737066	10.9905289973265	9.14895590609657	0.1594110827181	7.87863879165886	9.44164812351554
SLC4A4	139.79231933602	618.960817400999	211.198565577587	537.156080333252	763.069003937057	371.289047569096	453.342120893688	213.225566878438	245.733988244164
COL5A3	96.0341499099973	93.8801684524408	12.3980453808608	259.546156105392	3.23594772344189	4.99143620061877	135.305803726958	78.0176602968681	143.194361926761
CHRNA3	4.42952175695311	14.9753099900662	0.0213571639774086	13.5339496970631	12.8439622927853	8.34479770785701	5.16950402726993	15.0031906699962	0
FAT1	15.3732399569411	2.45956809186522	100.862051547158	22.9826992862077	69.1433521102618	18.1680984417587	15.2248134796009	0.437067022062695	25.4877166365776
EFR3B	34.9732913388888	63.928379301037	52.5324146658269	41.7364567108617	49.3736077189418	37.5142987559732	63.4088691262742	69.914424465733	105.520747596561
PPEF1	40.2967141097242	10.922968825666	42.2027112686235	12.5545127260805	27.2390952937426	5.08799383924297	13.8646548538612	0.397567318709406	24.5943839871428
HSD17B14	16.2990370840073	20.7797958745844	8.25211472009435	0.0316414829878315	6.7271174534159	0	0.0941572293537252	0.183986303950932	9.56066175810606
ACHE	134.628866993549	0	8.27345196714882	0.0390095888179047	10.0605975964531	0	10.1435733836951	31.2715775892101	0
MMP2	39.2690766052624	5.2553218273539	39.1379860822477	43.7890566390353	44.3434763796767	31.4975767948571	18.0267312800767	3.83271741238369	158.444746239438
SULT2B1	13.1521675011689	58.5728329517903	0.0257320365496749	5.25980001602732	23.0105947456146	0	0.124278088975264	0.247351906835116	15.2577740504461
ASAP3	42.6214236005572	60.2036353643453	54.6054992619909	62.5884329821937	100.626868448844	49.0184820068032	77.0089989980554	49.2898829069129	23.4858927884855
DNMT3B	51.3502965064091	145.618959241312	69.0235747441349	87.6064282580482	25.3752233830691	105.78415399896	18.0554760369555	82.5799782284504	108.326651521151
SLC4A11	19.6739631970218	22.3794137838923	19.5820938654412	33.3470889403831	21.2509767338531	34.1248451957092	14.1275267533483	0.487302665709118	45.2927066443199
EBF4	4.4699931485895	156.491717584908	75.216705681407	161.635408159884	158.479398495241	15.6760330147048	30.331652102527	37.6356046439761	17.8583429592018
CPXM1	6.6480270190222	56.6216214318026	25.7598198394353	29.2071594614159	23.7844068088698	14.0689450104653	31.8101319892151	90.7695858852311	33.8731193950489
SIRT4	8.78611917963346	24.1762560682654	24.6855390836867	12.5271654355538	0	8.25324027087527	6.45111200463137	6.59408570775824	14.170378918716
CD209	212.656087309949	114.869876927354	119.493208909786	75.1319492462897	79.928918288681	49.5684576019139	256.250667223214	57.6520732864924	33.8327674864147
SLC26A4	4.41504251557411	4.01816681830911	7.2140637775438	8.34076306669208	12.9180499117574	0	14.5539395070908	6.22834909235834	0
RAPGEF4	0.0565088404035059	0	27.6677847770115	0.0270151518602462	5.92901066511174	15.1823379538385	0.194198545060152	0.40426101635144	29.3364249676154
ZFHX4	0.0473715974669671	0	11.2781928477953	8.30553923382478	3.35671526962484	11.2576122224121	5.28404241516076	23.0798651240287	11.2854278795909
SLC7A8	79.711094891497	76.9102146645874	163.750821444625	107.435112951534	95.319650619157	92.003890293168	49.6559734957769	65.5120149688833	183.722959826225
TYRO3	9.88207693207675	6.73741460266243	26.7517850464848	5.25648910417695	33.4738919107929	0	0.15133888671141	4.93065123432057	19.0079923300857
TBX15	29.2178778803069	0	19.5373699477279	8.36268657218289	0	4.2920150012341	0.203340267939878	37.9440057456349	14.1210190956584
TEKT2	44.6176953368701	6.68075170160553	9.30054199790441	27.1175204627926	39.3063794455895	28.9920623314461	11.5413855273701	0.445980491227566	22.6324197005034
TGFB2	56.4393540973617	0	27.796051681782	5.25998506512283	14.3912038491107	29.2739744295927	43.0908146381551	87.7012214891269	11.2332153131751
SORBS1	110.158790937102	47.4094105173059	74.1734522566246	90.7380432969177	80.8719319921814	138.164792086136	112.782576627558	128.539536500177	76.2319233989832
CRTAC1	51.3008570028248	17.8909107500614	132.782983369777	44.8657149667439	15.1561070403905	12.524885204681	64.7216207437105	77.878140702055	159.260039321996
BAMBI	76.3090419493433	79.4888244925176	40.1877764086882	32.3654737382459	28.8251119752959	290.717217195766	150.904843372015	144.866407588939	206.21626377637
IL11	48.5370161549765	0	0.0223619997411575	0.0319073803684136	6.72317172736582	5.55111512312578e-17	5.55111512312578e-17	5.55111512312578e-17	5.55111512312578e-17
SYDE2	74.3008941585079	206.128935224194	211.155089416329	201.294625112025	150.655456544632	83.0046926028907	73.5359575376691	65.3468322957321	92.2947151498173
PALMD	8.758225415882	0	22.6070932046338	18.7242301627549	3.27411369323069	16.7146390703321	10.2265484863639	8.25710832856224	14.1316318419536
TSPAN15	29.5650020769164	143.389034154848	110.201949872075	68.8582784561932	62.0716844981327	89.8903482865243	47.061017678011	91.8417923308336	59.2985869882772
CEP170B	423.143677111194	116.805900700702	94.7956817650285	143.96047758589	123.354646593583	85.1636785312378	110.203706920573	103.269618534483	111.116989721047
PALM	96.9465657647412	21.4264574469585	61.7928867816619	32.3634505194318	33.9633356104895	25.8139723445352	26.4201238865128	13.0076868598024	7.48026305239699
SUSD2	44.8271446344439	107.3094948234	84.4728756687341	150.140332468388	59.4967915015327	39.0394550954112	74.7066464262277	62.0611125293217	90.4335548622379
SEZ6L	358.94722822675	82.3403933763828	269.8794022969	212.795960314767	300.603747404036	171.34834461995	357.669238552947	37.2351878554137	14.0523029488006
SEPTIN3	0.0798483526430136	41.7293955032839	27.8072315487642	44.7852357893505	6.65239975044589	31.4267672825361	0.205932070058543	11.3561617901334	14.1165547500185
DMC1	0.0811750761384928	75.3579579039333	6.21358518254865	24.0022846958889	28.9526811686427	27.7943661191922	5.26137641663865	0.394189564791932	8.45117067562025
RAB36	105.866702810381	136.069538517126	99.9259252222585	100.142810153315	102.991648683218	102.644601261405	55.9540055563279	59.19090532786	154.503007292154
TIMP3	132.008973637719	12.2420722105028	250.223786804086	87.6341066265116	53.4987901498291	39.7114767317867	61.0526045069812	153.709853638163	210.080323812798
NEFH	15.3880978712304	108.860255860669	69.0233644842575	78.2291717532639	105.682423911794	107.349260039291	103.692881788383	30.7755543520106	53.6387974986668
RASD2	562.209923980532	0	0.0299882667956055	4.22151479784738	0	89.3122003988034	83.3776731034335	47.8505014888285	3.69886433578425
FOXRED2	128.860044370515	395.506669248849	307.98905800817	256.595838478429	238.351431118319	295.456281335952	95.2340088352756	79.9641506362653	168.552628241496
PVALB	63.1383626600119	20.1005218674635	43.2493277915556	0.0394495032648976	40.0599231812057	5.75996252805035	44.0522404937067	45.3681767719936	15.0200756505011
KCNK10	25.1128122863242	15.9043756830367	0.026766139789876	55.1902333015817	34.1282218055937	25.7579849747196	21.5265537890116	11.531050587361	20.714334234075
TRIM9	36.0988720313141	29.1107290131779	164.738343549227	90.7309162578981	55.2575327121728	66.9531977766103	22.9443642670531	0.510569119134047	32.0133577252125
CCDC198	21.7624965832896	0	23.6642811474277	9.41383051169502	20.515926198999	5.55111512312578e-17	5.55111512312578e-17	5.55111512312578e-17	5.55111512312578e-17
SLC8A3	88.4347348755282	129.014843520829	183.315690628639	73.0430404569628	76.5312563811031	302.806764615365	112.986724747405	285.408355367334	108.234386100245
DHRS2	14.0149105187389	6.32523497961468	0.0177955626817061	8.32311755492508	0	0	0.149306381928281	10.5834501857453	13.2780516354251
NFATC4	11.9746767095347	0	12.3494816399286	23.885186591837	0	18.1870034486295	10.272850992954	18.8398719429944	11.2745191424953
SALL4	0.0675382781668183	14.848540276894	4.1456240684441	19.7675852984673	16.2730533673808	7.05692384156759	0.110639903952568	5.97793447978829	0
BIRC7	0.0571874265294694	2.57834176988013	0.0191745271020247	8.33554233655459	22.6527026875412	7.27024641516793	0.0830059841180498	0.161117226095222	0
COL20A1	30.3742976905315	2.49385614676197	10.3149006713128	13.5650668156505	13.6043436162052	1.24950622241791	11.5759022892567	53.5378499535162	10.3142654112053
EEF1A2	91.2606352157828	9.49369257750733	19.5902166975491	18.8030686314826	6.64497219768012	0	23.0550164373828	154.505055015298	22.5430682745109
ANGPT4	0.0792970142576586	7.39725967752029	57.5991941418054	23.9913039691871	27.2783066883782	32.7012042710455	7.84829021926483	19.1602473320442	20.7130910872837
PLCB4	20.692150499221	32.814391189048	15.4542594305741	0.0349335566419331	8.40369593778677	31.6992845726887	11.4202125861922	0.398272395458601	0
SLC32A1	17.0934771001297	2.69387218840759	0.0148371993342347	0.0211223706635764	0	0	23.7463390636693	12.7923143437776	17.9185009579899
MXRA5	0.0738254655588406	0	22.6427198712285	51.9677494077226	5.82194102348416	0	0.223524418558195	13.0909083335433	70.897762565918
CHRDL1	10.9058761473976	0	35.9171943155768	0.0310004511918009	3.27838393632151	0	0.0518479639235956	5.35052957320801	0
BMX	0.0800318069804877	0	114.105443265588	0.0379380753835665	10.0753646122581	39.850021909739	0.253086148789045	54.0627092893018	124.449418529894
PLS3	57.8409669690084	66.651519305136	32.9866349609	89.6538690074602	34.7968144550264	71.6300470931758	19.176912353244	19.4288053261838	6.52609614455233
SMARCA1	16.4222398202738	16.6456031831318	21.6390786763684	25.0330115832455	39.3341230291573	0	13.7413613913324	0.362864469453257	20.8375155011692
ASB9	4.46602539287266	25.1803947732609	49.3953510637915	12.5541596224349	39.2909079376711	0	5.1608252463207	0.322559305789178	20.895457136411
PCSK1N	0.0689483586218689	18.4599744186588	0.0229934637069826	28.0666991204953	12.7735734829364	12.363173373817	0.156300900509633	0.3174237408714	11.354005211497
KLF8	355.822380803734	317.885882469248	620.106887614187	439.142000241986	985.332701008055	508.680263045433	251.050547627748	374.914856521353	451.993286393652
SRPX2	59.8856228090206	0	69.9819945127672	2.13330924735794	36.6233813980729	0	0.231516853660592	0.494307548106528	101.114345801167
SYTL4	259.665417078762	152.618127320436	204.986260722055	162.731704228545	183.877733076543	382.039084505769	175.009643084552	164.009175306093	292.85985118963
DRP2	0.055490516415337	4.05673518658607	4.13438703955937	0.0265380679918685	22.7020191160714	14.7244787625674	0.160119096033013	0.325974865279337	10.3936358019192
FGF14	0.0499120030373099	0	0.0167912311626237	25.8284221149863	0	0	87.9588463450247	48.9452282370654	15.0075048839019
HTR2A	0.0483594657360205	0	20.4688729692491	0.0231872764844727	3.35147335719349	15.1461070854791	0.19836823571928	6.75566884966697	27.4197341729003
MLNR	0.061289295638149	3.99551786101951	25.6523003102701	0.0292500835186056	11.1318881441906	5.48256491181222	4.91783314309708	0.194052445734398	0
FGF9	143.68809084674	22.8325387542237	35.0417972221657	29.2396712098601	23.6980908393382	37.516055393933	67.1782390766527	126.063100950723	44.2152006765457
MEDAG	20.6213216188048	0	0.0226694281879931	8.36376471316463	28.4706608856059	33.0964195688468	17.6155640037098	0.418777710793646	0
MMP15	13.1868788831814	53.5651248036538	19.5950131388833	38.5860632900714	45.203401750261	55.1287105502671	35.6175452557469	35.2620124801245	65.9515871586981
CCDC113	0.0466752904862511	4.16853847660654	4.12433135175006	5.20975361978344	7.78631919118746	15.7525020520286	0.140931201497095	0.283430785586826	2.79341706124879
NDRG4	43.7344039278087	99.5795415609635	114.32160011417	60.5229752490998	108.196186729528	81.6234894784831	50.7871578420888	86.9282514591185	29.1345798553317
FA2H	6.63159600360872	58.8407808442172	14.4321681938193	0.0357967949756013	6.67270023859966	19.8439378838196	5.2809773423005	2.11367034452447	20.7765726832376
NECAB2	15.3410402667372	0	102.810383677494	8.38803016840444	0	49.215677752333	7.90035568263363	59.5956635615494	23.5034802005804
WFDC1	8.72728252660882	11.3675345591771	0.0203640103711198	9.38117569729697	10.2626259288777	0	0.121294603598207	12.8498346156657	3.75971251709781
PRSS33	0.0877630285049094	17.8784079015975	171.897021118896	78.2035200898041	25.3934227899834	0	14.311433342535	0.225092833256062	0
CORO2B	60.0842779477012	39.6349478731753	94.7687488674356	79.2861835905339	185.071605562464	154.9778205874	79.9210115346917	93.7753563992617	54.5655471847536
IGDCC4	12.0388576482199	11.0679252485171	0.0242625686826798	37.4353425562641	14.4530406900692	14.3483306703351	5.29097103590309	0.419676070371591	31.2092851729644
CD276	31.5690677749881	0	11.3539227837565	30.2168129145954	31.6312325547258	23.3850177325903	10.3670524016883	22.2974147460789	33.9475229944426
CALB1	25.2116019526498	83.8969786124165	158.616601093084	142.884848937767	191.740055115887	102.751750575538	99.9598403264861	63.7747793459551	46.0930945714997
SFRP1	29.3517078232762	0	30.8602077926633	11.4976011804123	13.5649885201527	23.2644615026009	24.194056674144	53.2424506111842	24.4560725869204
TUSC3	0.0578354757683215	0	16.4252877578413	12.4735691919951	6.79333533148672	2.16137129222093	0.114718016963354	12.7239875234899	0
TUBB4A	8.84075514721221	139.18399986134	47.4081467627657	63.6460474442894	142.414870011127	60.4912990305659	64.4281260835456	32.1186638086526	27.2620743102232
TLE6	0.0548592352278034	10.7943201538689	0.0184135983033458	12.4607122056819	6.81921954620939	2.78484947318779	5.2648423728277	0.397031152394464	35.0556676765472
OLFM2	48.1166748315797	233.15022010865	107.141211633536	105.365963270059	148.17781114591	111.046049590566	123.931384271408	38.6940036812738	66.8273433271438
EBI3	0.0790541651904952	10.9519806063925	9.29891039984492	27.108540934143	66.1200129664001	34.6560259048597	34.268309035481	45.857274382859	34.8282420376395
SHD	25.1221233628295	57.3726406291211	8.2725927930322	11.5144967345441	35.8260029342023	19.469369507942	11.6556907892718	22.4866310722916	59.4451229712974
CLIP3	44.8134337908778	59.4257288103219	124.60099824093	69.8928309454766	74.0578712934492	24.7079835721015	66.8611916116802	14.9053231510946	62.1967672743376
ZFR2	14.2340355053187	56.4439724194771	0.0256184862394537	23.9777547598698	3.24478183440235	0	33.459948422276	3.69151614847745	14.1300798237291
APLP1	4.43613497220955	4.67006998456913	20.5573309035001	6.28419875224321	16.2951900982137	8.78574720521552	16.6828000399524	66.9433281372006	31.0705407863469
SIGLEC8	0.087111921388491	20.7088216089668	174.960989979479	64.6540509065832	4.93233835395265	10.4250103812272	0.104081677921992	0.204603285496047	0
CRX	0.0666767800853867	0	0.022259078712362	38.3982000922363	15.4169094213785	5.55111512312578e-17	5.55111512312578e-17	5.55111512312578e-17	5.55111512312578e-17
FAM83E	6.5643876726072	14.4399506310774	0.0195218938043045	0.0278309661959542	13.8101090670156	16.4911609476532	0.146546353674817	0.295771028914089	3.74075793730408
PLEKHA4	48.0401516970849	54.6482818132994	56.6536841537244	56.323335547341	50.2048880501257	54.4742535804491	2.82893097372984	21.1409954650812	81.0972172337386
SLC5A5	9.92150958162757	22.2153420842868	38.1109160896468	29.2213488691483	75.262886967398	23.8955934491911	0.187431701747855	5.16979717602431	11.3011300623072
ETV2	16.4181162310235	44.6724955342855	14.4411454023453	23.9901096386696	14.3742834543136	19.3842999824664	5.20182060417497	0.349671484460143	5.62309988934841
MAG	88.7775368767292	5.29713263041655	0.0253437896348405	0.0361947589220026	0	0	4.0434914986715	31.985023189596	18.8671805533887
CFAP69	10.8133260715793	2.61201954690792	4.13154050898553	10.3877920281818	0.735626586455696	0	1.43745022135467	4.81698496205243	13.3092576953832
TFPI2	8.79947311555569	0	39.0714551076543	37.4551845759794	0	11.8145928516564	0.129338098006828	0.258233411902577	3.75331104116204
COBL	4.41818399735103	13.6259424118567	13.3623593136578	0.0286713809262462	6.77504107858221	8.84669478272537	22.7270797820302	29.6175181095424	14.0973178514699
CRHR2	37.0386169541248	16.6187602474309	8.27180100041296	34.3983516880787	33.2696883436041	9.21245027187985	7.53731123180766	0.303606485915821	5.64169638120719
MINDY4	44.805393849718	95.5174286630884	26.8139993665602	75.0947048248829	98.8859110021957	29.9882934333421	43.1716607619443	58.6450507997748	72.5494307477682
PPP1R17	32.5120374092307	0	0.0235930378738196	0.0336764874216513	34.4722117615399	42.3674378537251	87.7744911459241	0.514879236088079	0
CEP41	131.055069371988	557.46619066273	297.706025975427	376.535222564856	360.997738079627	304.744720766703	522.982419747717	105.520740025174	481.211476782498
GLI3	0.086369672441986	58.2658283641248	32.9814438210052	62.5601431760944	83.6556896768597	36.0239104640251	31.9072102553639	55.7273681644668	119.701392011008
GCK	15.0590640745923	10.9132230638568	0.0171597210323351	0.0244458929272251	0	16.1692102077107	0.173818269425005	0.357013569722805	15.1302652565311
RLN2	0.0821670206958895	47.2663446985726	39.1282312300693	39.612772957719	22.0593686642846	21.3425093426738	6.53912209097437	9.80902724023047	16.0192445875218
KCNT1	55.6293186864848	26.384272721287	59.7313360060343	40.6924091387711	51.0985603387105	58.28828816047	66.8266429100454	18.0237501855275	18.777814421643
CXCL12	48.8898618993192	0	15.4672172263524	44.7653820174886	0	5.0046676774347	16.6470573812044	54.4133458510934	30.1427000184188
KAZALD1	129.297183164743	5.25595285051986	7.2446958724328	0.0394968054727407	27.1829008041595	30.7372846858195	115.918142069201	44.6927804828187	23.4830805080353
EBF3	17.29231323778	0	3.11181634917733	3.15971388728863	14.6698560734991	0	19.7664493754871	16.7172650605727	0
DLX4	46.8310620835373	13.740876221092	29.8746153490023	38.5721786908448	19.4861342162122	21.0687428295159	47.6254335782529	17.7389024150602	6.53006995065084
COL1A1	53.5708870877172	0	163.773524094185	409.715906713233	49.2157056057508	50.2589151570529	88.9367446601155	266.23330945476	304.231612909546
SGCA	11.9894274998008	4.67334705976656	24.6549836311194	0.0314312233524179	10.2031184287603	3.62298014153438	23.1369644683485	0.323876928101932	0
MPP2	43.7324227193469	127.847101870173	88.5861511253963	64.6899414120232	89.4076940150433	12.53112429262	9.18712626710818	133.565713345664	91.3908579418031
CACNG1	0.0555714597620591	4.79424672689322	6.1839305947684	0.0265760027797168	20.0443009842373	0	14.937902483433	0.359592698510621	18.9367826581586
HLF	63.3547433668582	187.025167926085	64.9147498353073	112.634976471055	39.0096368843946	59.7767782265529	51.8605850532368	30.5147003621147	29.1533701306182
CDR2L	56.6115785321415	48.640424784964	19.5928292746301	11.5173010815892	21.1912872788661	34.9830839763954	0.22370318199072	34.3385694649042	15.0340721760753
PMP22	150.410845950584	22.0749885479655	109.164831487187	32.3782882447822	65.5079973599083	64.8552858010881	101.096713895965	57.376205619821	44.2166882776837
CRACD	51.2546742885465	18.6338497736235	58.6923950163643	25.0648076898471	51.9990748695956	115.475958781693	58.5041026695579	109.572093581341	132.797242340339
CPE	0.0683632060012922	9.71368705133282	0.0228044352460612	29.0975125379095	18.8694790911934	14.2864941460157	5.31118906464897	17.4033217857563	24.5367478144727
WFS1	92.855034930597	406.267663269449	158.651691329724	257.620638727	180.435040286916	399.629305044112	50.9601840506098	18.1938354404849	31.9447238521435
FAM149A	12.0086302456083	10.437208641096	8.25562499014708	24.9551011042934	3.26680365679464	33.7434745509398	11.5153553690867	0.435009986886255	12.2200585783762
PPARGC1A	0.0650886511144861	0	50.254191360077	0.0310208149026563	0	23.383166588722	0.169547359097049	0.347276004716041	5.6239870142899
CRYAB	19.5361983759183	0	19.5363230381105	8.36208937989364	8.45392869878265	4.42072383466907	0.154753095701215	21.8413818504788	0
CCDC34	0.0807563632792139	77.5821136039968	0.0267862234779699	17.7578716740614	34.1262679475976	28.149770056453	31.3374778384502	0.456330604093006	10.3164500033293
NRXN2	66.5578748597057	76.5133481272057	30.9296886922998	41.7490041186727	86.1066672392231	42.1719442970707	70.7332906255681	22.782230498342	59.3418209742631
ARHGEF17	141.857309612556	187.34843359776	174.066495533018	64.7097035275816	82.4756199312977	76.6895618172584	157.232264478798	318.547167851259	258.976424089086
CEP126	98.3191849913901	210.058076652297	179.257590591359	451.584645783881	453.137572212001	189.39507513432	263.27537743015	125.836571993299	138.389288967993
PPFIBP1	109.198252276372	153.361809448669	201.891031368628	210.681900298014	206.931439668353	265.094972657929	138.219040396805	98.9633826722291	192.099566089609
TSPAN11	0.0734891356889609	18.2819376582085	0.0244568595198595	49.8883222032321	9.26549285868986	0	0.145586012656701	0.293654150252473	20.9408403553643
TRPV4	170.155862588582	198.04643824254	73.1585042451885	67.8329321792257	66.2858142105111	106.194220952362	240.526956893249	266.209147851264	88.4578557553623
CUX2	80.7574208518781	95.4032148861524	53.5842778317269	86.5679743000842	76.6066895827397	20.0667529780427	149.349511347799	177.239997974782	111.104192431261
RASAL1	60.9108846196788	13.0394707355403	36.040795654179	15.6796671760085	16.9189169639659	2.90765307788678	0.13297305940835	8.96566901395857	6.61499281925269
AICDA	0.0496268424742277	15.5644672332814	0.0166974906681041	0.0237840692544573	7.75304873846113	9.32658157423277	8.63898395064543	0.269922066020146	0
COL12A1	4.47107486209924	0	60.7628485349934	43.8190120719538	133.379770707403	84.5856341253732	5.36688327298254	13.2619915884859	22.5654434134427
FRK	8.79757899828393	5.31314059316542	24.697908806386	19.806134477717	23.0819488045491	17.511300864409	15.1243137758915	0.408038573572434	14.1345323351557
ULBP1	53.0041182265721	0	19.5554173199137	0.0342024970086721	0	0	0.210554267148159	66.3237860271639	0
SLC26A8	86.3153846381621	86.548814675642	759.030043632327	155.446766097051	151.432751321833	220.775438713474	70.0138462443223	1913.59184705518	1134.70177579053
GLP1R	33.7407380740991	8.82949671961935	15.4670344641974	26.0631762654627	22.9952681788079	53.4060228740552	10.3749155010388	0.486113707143977	28.2638832787655
BVES	4.44317037909396	54.545698160137	0.0230241940031028	0.0328588449821039	0	36.7526554453077	0.212413039687027	0.447621280653252	26.4213749569005
COL9A1	0.06293524365383	4.70506144282867	11.3215484197404	19.7389243988374	8.49343815559551	12.465141827682	0.145489797085745	0.293442207717918	7.5540153200669
SOBP	13.1304123816099	14.6415445037274	9.29200297333578	35.3754206521785	9.259317214202	31.7163669078824	21.6687844532885	19.4137878754916	41.4756188499354
PERP	174.653039563813	370.364985641423	147.324841571231	196.108315822373	257.148875867861	397.327126958823	226.767572090633	110.130404857401	121.4199353856
ADGRG6	4.47113553752836	43.3516288114658	89.5702936317248	59.4408676863867	51.0800757454748	14.1973995289912	37.6144189268699	0.470752473328897	28.2842025274112
SMOC2	0.0456226849018404	0	8.21028967952901	4.17548727921703	8.68921881957607	17.2407635693341	5.13343414554036	0.305626455398192	0
PTK7	140.796149317723	154.847388133171	138.039931124171	109.546005996485	219.787485322821	113.16339074691	130.427605779312	79.7668190800385	125.245094133038
TTK	149.557184549305	271.376122045884	222.495501805698	150.223059345121	217.118022987265	357.429184878983	71.2344426278768	108.453689794632	170.425372363105
LAMA4	0.0667491277463803	0	25.6840865991802	15.6186215888551	12.803320224303	4.26167508557484	14.0819755546914	23.6957633683558	38.7030717768759
PRSS16	30.5024374605134	15.9553577557401	20.6079462457321	11.5082104827608	32.4662999431633	6.68031150666198	18.609691037282	12.466777467009	0
NUDT12	20.8387148477284	46.7488936237252	125.622423910181	105.306256728919	50.1453148216687	85.305086542365	62.1873604923863	10.2322400949918	142.29146876231
CDH6	4.29366695657968	0	4.0988780929506	0.0137473450908092	1.67941716762751	44.7752223947891	0.203262385753563	0.425700633061954	7.49093989732895
NPR3	92.4625364085681	27.8885980998119	35.0267908804398	17.769804064712	6.63873253302133	59.6948572335203	12.9719271438849	97.3004897147593	25.3728637860297
IL4	34.6968237038894	0	6.20576874671652	23.9450475407816	8.41345989767828	1.47329952836006	0.0692528248923348	5.54424659794135	0
LIFR	26.1043828979541	2.48322263346055	39.0686767670646	8.37768799656586	6.6782616879528	2.76490403086428	28.7107566851957	14.3564007628302	13.1693248624236
WWC1	38.2419187890677	70.2805268772656	54.5927355492413	17.7780979935808	71.6284169217196	55.3813589720418	37.961791774694	8.57627254624665	30.1173130782165
EHHADH	54.6571315912531	149.356269561008	211.125444363369	107.448420376254	97.8400608587405	159.398660487535	63.5709811853826	19.7781657993664	205.374170527357
AMOTL2	0.0679897222752945	16.2989258255364	19.5394496511354	10.4393063705246	10.1814184658954	2.8937352197587	8.66092541706902	0.277359364034636	7.56394875294703
WNT5A	103.977306808978	0	0.0257749599425718	0.0368153655304848	0	8.39489778143913	0.152881638777963	0.309802377453538	14.2252010397328
COL7A1	533.178849141694	71.1586769428654	85.5257478420385	49.0744665565272	108.87064832381	54.879390292049	68.5690668081076	156.466152878634	98.8712953580256
HES1	311.621450691653	12.9426758774432	72.1217322515581	40.7228242908735	34.7443654190218	17.0488161359853	83.7412356171686	63.9836407400263	257.248336428161
HHLA2	4.4232687687141	0	12.3430826415139	22.83321384527	3.29055869037544	20.3788395061376	0.219162297285346	49.1272610768804	7.47869805256478
PLSCR4	50.0061025979427	0	18.5544521674731	20.872521315398	28.9981454158913	36.8210326656473	93.3505446062749	46.2368323076365	34.8008567724381
PEX5L	19.7261775721102	15.1012331063133	41.2057963516328	52.1335896163831	76.8801667952353	55.9651832970983	24.2824576366009	59.9357790426105	30.0976093820796
PLCH1	131.995866518284	89.6040359937347	59.7693773145134	122.022329828997	103.012565960281	137.983303260139	34.4248307437254	47.9168077211911	21.593967378378
SLC4A3	5.56296206951597	37.7414237166983	111.152262062907	42.7701578061555	21.1487078708427	68.1718567746113	49.3606578458915	19.6084477537184	34.8151975220556
IL1A	48.746796962659	4.60752779291884	25.7209659972969	0.0349459427959768	0	2.91431602605819	0.130573162304287	15.7357601853684	0
TFCP2L1	1286.06123541354	266.104511766631	138.065463143438	68.8955203591217	62.8151959718288	54.8188742015317	48.4401618759474	284.460022798506	150.669809295669
SLC30A3	0.0534240739482823	8.57159718599427	0.0179437239935538	16.5812470601632	3.32621551467466	7.64341180281166	0.145163262031637	14.6821833077271	0
REEP6	31.7362428306989	120.261053824603	57.6969208512059	70.9291076816698	66.3844165682548	50.9779799779264	10.3914683656623	30.0866278785411	14.076969199564
PCSK4	36.0266481274048	50.6291138360624	58.6843841100775	12.5623894224572	29.7323792769918	30.20817222427	30.3749870961517	37.7547820258415	11.2436851715981
EFEMP1	77.4456363149775	0	66.954217237882	78.2108625657706	91.2261021718442	112.834959074657	26.8698210897915	58.8598910053983	47.0516029242642
IGFBP5	27.2199320749238	0	34.9789626373911	34.3603121803876	0	14.0366066410733	53.3617515932733	208.810475969478	17.8214573069209
OTX1	0.0431003421504956	0	19.4211747307749	0.0207049409285796	0	14.1986403393001	0.22174637312621	29.7459363165735	36.806853021312
WNT6	0.0459450496568254	17.2977669855319	0.0154849543075741	0.0220488356328024	2.48598198125555	15.8821348559461	10.2581672665508	0.425714018792703	27.401634197106
DLX2	66.0772106846289	0	20.5960182902787	0.0358522324362465	3.24815878862214	5.55111512312578e-17	5.55111512312578e-17	5.55111512312578e-17	5.55111512312578e-17
LCT	5.53526001107775	12.5393205920702	24.6855589587911	8.37238271411225	18.8020288746809	2.76824593847244	5.29702100868161	20.2577534321735	27.4022959042375
RND3	12.0316119364474	0	0.0239161104935572	9.41152952900432	49.2254487894355	80.656244366083	0.223352586405589	0.474200182011248	0
CD207	0.0636644042090531	12.7651740338409	15.4228510352322	17.6738034118425	0	15.1070413958854	0.127611019197178	0.254511483533232	0
PARD3B	20.7724655537706	18.0435845824661	56.5872509525635	12.5538603227839	22.0861801390512	0	5.19993838771624	16.6063438739621	11.3294366532131
PRRX1	15.2607100310858	0	6.20382096462397	35.3345521562413	9.29174748909265	8.8352659216572	25.2392015368576	23.6880625257425	22.6074615553148
TNR	0.0825054118678246	28.6701485873344	31.9331289137394	54.1776323209294	38.3697057497308	63.8009332095583	0.218093328893367	0.461370850784069	7.47944022285133
ERRFI1	244.280202429673	37.4838306804357	113.319793681459	94.9425022939348	162.680975661681	41.2032159695452	99.0098463138175	347.732033837939	120.500778753165
DLGAP3	62.1274750979956	32.789157603346	36.0637244340317	14.648571119736	66.5655312465816	27.093364231332	54.1007108083323	22.5395070144269	18.7909915814481
OLFML3	13.0036481841897	5.48765498935635	2.08402699089155	16.6123814656206	0	16.6808589740788	23.7433612545613	0.420217553753099	11.2814351808319
NR5A2	0.0566821868973344	16.7639611306895	8.23410465766875	4.19364898211464	3.31137994438066	5.79937668134962	15.2652957574583	44.3338261936602	3.70638549245385
ST6GALNAC5	0.0574746999664835	0	24.6065158004206	0.0274673304450501	10.3048139145512	0	7.55042523187971	10.6315265932729	7.54482615225175
PLA2G2D	0.0699722872016508	24.2721491457052	18.5216755446157	11.4831589935222	8.43095907472459	39.6962133436581	0.219996679914084	19.1268492268793	17.8780437631207
CR2	161.598342138043	209.29392377104	429.530714918759	310.83668838423	546.800239973003	415.379631173764	173.721940427744	97.5056304850766	258.011934070518
CNN3	62.2022381736028	34.0926160419173	64.8927396471025	62.5819834321863	73.2767679370268	32.2808823581252	49.4241434612578	74.0833144875434	39.5237994393359
PLPPR4	8.75972188752696	0	0.0222236741729924	0.0317086777184805	44.2669887834348	0	14.311433342535	0.225092833256062	0
NEK2	16.4774964008164	112.477545433899	47.4036410141038	115.722348268345	55.2728216469136	159.607111784119	28.17578493605	38.7072693405867	126.224252568771
PROX1	0.0709855295727895	8.21773730539328	26.7332919646265	10.4480349327441	21.4219035420416	8.34121187196763	10.009432692109	0.329471726649833	8.48573150636377
MTARC2	4.46253774608623	15.2480504266184	0.0260359721359276	61.3860201740176	27.3005427213216	34.5593913285361	21.3490513072412	0.430737995488277	0
SLC5A9	34.9810001432029	46.8672887127818	38.1301963139193	38.616267999035	102.455842739099	28.4748765031569	60.7186321643668	38.3983910154609	70.6665678892152
NRP2	364.355899328053	182.080096392508	178.217606502017	213.828426277257	135.260721583234	270.34815032351	168.563875506816	212.672135456094	82.803734966831
ATP10B	0.0667857113828205	6.10993935186143	16.4587185100719	7.32321773944285	23.2662175761533	0	19.7860027435641	12.4259927224976	4.66975263029914
CNR1	19.7166468658407	3.15654329643949	76.1590917397969	31.3043687199389	48.6208652865526	51.6881122074499	5.36136553775806	45.4339550739022	10.2990046272908
SGIP1	17.2225150299091	0	13.3420455732295	0.0257228665798936	0	2.77731240984279	26.1174097320644	21.5643372999823	0
ADGB	4.40321468248833	7.02817170078753	13.3474469098946	4.19168817196861	2.44907784823328	11.7443525192827	0.136424059937885	0.273590082423786	5.655631405011
CCN2	18.6344451141785	0	103.933061119751	51.0865668591731	21.162319855483	5.00221009862625	29.1378006130639	16.3077030128647	60.3969602707912
ABCG2	4.47131408357852	58.1595098882107	41.2201285347464	56.3275142651378	118.689594764868	37.7293982991651	15.4575815507332	48.8811289464616	41.4435670867472
PIGZ	55.7396898918686	140.2952849804	178.167814221852	103.269910878284	69.7057897664042	120.123144713657	86.1901828164638	73.2996394719111	77.1936650200269
TRIM67	27.1954701724703	16.0622968508218	19.5670541093078	19.8102341301817	3.24930240813734	5.89906675781394	14.9834678938709	0.370920560124761	15.1167481642401
BSPRY	52.4104006984109	89.2654040416416	77.2421367621368	8.39609743380889	72.4169603043124	72.8769500769407	7.9047106379202	27.3258641044811	42.3810973349321
PGF	78.2934014734775	30.0895249792382	19.5923988222537	12.5585834500754	15.1938023363615	8.06204951839144	0.223829566803859	46.3893698795186	31.1174709545668
PPP4R4	9.86450248355449	14.7355287770356	14.4204884470072	8.37086572688344	19.6835680043942	19.1323615843817	2.77189453562834	22.8771090494457	0
PPP1R3C	8.63955384095487	0	0.0159361047774609	8.30535058020379	6.00511993067872	0	13.9539064071003	43.7868630082521	0
CNNM1	4.45464991785934	26.9581085503953	0.0246589454195547	17.7286795715355	30.8817961759887	0	0.159143304514452	0.32378541783521	25.670146616082
CFAP58	36.8823187618224	2.4864020698382	17.5078944930087	11.4939798858382	10.1276409904278	11.0261958599049	78.2921673176187	112.913424976878	5.58056200437935
TEK	0.0636613536209865	0	19.5209138084308	17.6737861719468	9.35748520323786	55.858301986193	0.223672156794358	10.0183318251512	16.9252118004353
IFNA8	35.4117754610965	0	0.0191707006727677	0.0273273869317703	0	0	10.0767319585287	20.9243383427026	3.72489663528762
TNFSF18	8.61328470464635	0	0.0147216510136434	3.13961931294856	7.82225644046263	2.82771191685562	14.8601141026301	6.50340161106572	6.57675753031712
KCNJ5	33.2431769233678	0	0.0186884899559172	0.026636115471943	0	0	0.159727761281407	21.9867473006746	6.58400523966152
KIAA1217	4.44962614344381	12.5388304334974	18.5284606262706	28.0907666885849	6.69261401727423	21.3086602384544	2.79241322940933	18.8177106182158	14.1180573714622
RGSL1	4.45567324596045	13.1903403751007	28.8063802245556	20.8466391485298	16.1564751492284	26.0267777646101	15.1769789454594	6.78239524598066	5.60005600329899
DPPA4	53.3893452814296	13.7101299960853	43.2534765036641	37.5482042631703	28.8882708359465	18.6399961201833	33.0281563345078	61.3037743261772	41.4352380574602
GJB6	73.0212179026046	5.24840534091143	43.2704532196639	45.8992835507377	67.3777302750317	11.0159961563514	33.2576860247932	425.416473640763	23.4683326498184
GJA3	0.0868387274317932	62.4738531622354	65.9108115514667	56.3193811200342	69.0563135476162	0	5.18080906195945	6.48281144337052	18.0137436468059
ADGRB2	18.6650580500407	221.952531225718	90.6642687100567	119.954605156905	152.468273817559	61.8555513601127	49.5248691815075	49.4864930234537	83.8430277659091
GHSR	33.7279619124505	23.1718127847494	4.1523048607067	21.9020318520221	18.6984708180546	2.05571203953111	24.45874633623	0.342399813812624	3.72756135075451
RASL11A	51.3329031183728	67.9718240647508	47.4012922009062	95.9225682664739	62.9821587417209	118.764746170266	47.0639806755331	73.0997911591403	51.7542759406953
OCRL	316.532936134895	347.396834293449	697.340448481438	532.987812049641	444.406822899168	674.77573493777	306.780659895168	367.141328900577	497.18392539073
FMOD	0.0726741522065968	0	18.5317356855675	13.5687808901632	42.2227853668875	68.1712036489986	35.5796844224025	44.4871696967267	24.4352668042787
PTGFR	25.1348818042562	31.5251297863533	4.15440035727845	50.0169516909576	41.8093984198538	50.6654424412645	15.4716771530666	32.0078600648316	59.3750583457671
WIPF3	10.8883514348401	5.43722602875135	22.5882709991968	5.23989119556707	0	12.1091715256125	5.25403144013304	0.388275420731747	22.7060389096937
INHBA	387.273034096858	10.8541225258008	525.258521214186	30.3026092002311	189.8026052447	200.030216835302	176.093584239439	220.412028874512	71.5026377339638
TAF1L	29.4507491025817	3.16314429173817	61.7249830795	17.7575296711164	18.6491941102499	14.9447217079952	2.81513718883634	56.9873737749133	14.0867153025655
PHF24	33.6665304261099	0	29.832121090773	4.21527894998152	16.158587963932	5.02928748339853	0.216646680580391	50.4701470175899	17.884777650392
KIAA1549	13.1830676580051	22.9606751201278	41.1889189890789	22.9703557428942	57.2716779579897	22.84892190816	5.30518532384434	29.2290479651635	1.824105630892
CHST3	16.2896648821771	0	24.6525896025431	0.0312280604892967	10.2079420233136	2.81879647214914	18.5150523677356	12.3391309223845	0
BICC1	44.6695381454849	2.46206040073732	14.4481671176148	68.7349539083185	22.9129133607519	30.466129876021	19.0039650933919	0.457560846322462	20.7253488908364
RASSF8	52.335870098407	15.8106522447685	27.8307021499831	52.1312979781684	52.8655744962229	49.1191730376435	29.29074585885	41.3288927335552	43.3165853974026
NECAB1	28.4376971373727	16.5002481165745	79.2724650265851	52.1427994439491	48.540195232638	42.4512712402118	0.235585210397396	17.8747245930987	53.7662543734883
C4BPA	49.8893369044289	18.9275863816035	20.5963214411569	0.0358884865038949	0	113.503412513376	23.0984800185951	0.559109958583726	131.940348581064
C4BPB	20.7343761595504	5.29076109648586	27.7932655695351	30.2111305360327	15.2587279766479	2.77016237679746	32.3052632826713	0.421718304793434	17.9175505704086
GPR83	20.7712310090698	35.9342209461592	29.866445814913	23.9986357608359	17.7922196461903	17.2387056494055	48.8350794726028	13.1235446989461	11.2507636166144
OBSL1	8.81626435646261	13.8088917166677	60.6748786845762	18.7898351632223	10.0839698284637	13.5122597756636	17.697963620184	27.8339758271787	3.70787269431685
GDAP1L1	0.0846545559662246	42.0718428058442	72.0554772701108	43.8004476954964	34.0129141553878	16.5676449731343	20.2120944354662	14.4800200308248	16.9437314278812
PTGIS	0.0590680347224684	0	22.569759118773	8.34085070978781	6.7830502752479	6.14681496855522	9.75435954356532	0.250119461597538	0
CHST8	0.062489328594836	0	4.14129047563399	40.4127943710368	0	108.183494471206	15.4587438844504	19.5356732532736	0
XG	11.9036177211699	0	7.20787512391469	8.3305847561703	5.06153697416564	2.82037701100116	22.108087039435	0.349346683081826	6.57304624209094
POF1B	0.0730003660540479	16.125504774824	0.0242996336092798	19.7993254764799	38.7327162165339	41.8098189237942	42.7237438172949	13.1616282677267	0
IRGC	0.0592183345013031	10.6690477212117	17.454157305917	0.0282828313200576	8.53057695932575	8.27587984848469	14.9220564525736	10.9273752383094	0
LYPD3	101.332809276126	59.5920932434998	44.3064822302443	27.1583676040211	39.9329867871659	27.7465336007838	35.5799905420235	73.8624106494333	36.7026874616752
SLC17A3	0.0743428380216464	25.4941859466004	14.429454489886	27.0738139742496	14.4331902843458	5.55111512312578e-17	5.55111512312578e-17	5.55111512312578e-17	5.55111512312578e-17
MOCS1	17.5415551712088	61.3668870564909	32.9696015750101	28.1817344892177	38.3200498769453	39.1738503158417	51.8639048987725	38.2838549284429	43.3103566284473
DNAH8	67.748905711778	127.446719622396	121.561593369556	199.19030732619	199.338260512202	84.3363227788214	194.82827064487	123.954663635432	106.38086762159
KLHL31	18.399259101134	5.44154741872799	8.24476212267609	11.4565435922024	0	0	5.00210886006539	11.45003205002	0
KCNK17	0.0525900418117167	8.59212690315243	4.13124142790481	11.4188023735709	3.33019041649204	0	0.142474505895014	0.286813528795156	19.9943541886172
NRN1	16.2662998894286	13.5140006647068	0.0211841819208773	15.6021239806696	0	11.9248249548298	0.216280388297285	29.5653301939465	30.1984360430991
CXCL6	0.0625300063237262	0	25.6596726854993	0.0298288673131788	18.1183494333109	6.05172666915436	0.143725583728124	16.0301644905244	0
BMP4	13.0280854359485	0	22.5828726752379	0.0293695277730253	6.76315866539565	0	0.0737937686617173	0.142455830250131	6.70341834422976
BMP2	52.2193170412797	5.26678897177557	32.9526986144971	0.0383802892411982	43.5880385656775	35.2133886813788	64.7333094376159	181.09716594322	44.2060265307974
GRPR	0.07877143619835	23.1184217968826	18.5524511460778	44.7718264763568	24.7061661324301	52.8010280334764	14.088689714862	14.6053195553174	0
AMOT	183.432181854269	402.15491503275	399.681714139423	684.188845944671	511.735686642307	329.699746274922	455.911511561912	249.676158084722	313.549174715311
F10	16.254760758686	2.54350646613103	5.16764798550692	7.31333834153014	11.9928193085072	2.79987582121027	23.4740842352426	0.37525846758811	11.3100075256148
PROZ	9.8598663972407	9.6762933726994	4.14769287740281	20.8205771246313	19.7006580540876	5.55111512312578e-17	5.55111512312578e-17	5.55111512312578e-17	5.55111512312578e-17
LRFN3	91.7731004144385	492.425175190448	165.868224049614	286.837001450866	328.692374799397	206.746115686295	251.982987095177	166.976099671555	161.935269604209
KIRREL2	0.0465665799482289	0	0.0156899349300148	11.3930833262853	10.4584857205222	0	0.202992564205062	30.5839604296706	25.5044191611334
TSKS	34.9415207938789	49.9092852512128	8.27517181948975	51.084328783572	45.1653248624727	45.1367178083994	20.5633342412419	111.787662963421	66.8615807400413
PRKCG	18.4249502438871	9.80131543733554	0.0214946701770895	11.4640231815322	7.61079903310306	20.1416029473644	29.3066957881211	109.298404486888	15.0036973767306
ARMCX1	106.876676145282	63.652967788049	91.6678906633272	52.1799326831466	64.6535656075168	37.5326452422672	63.3685583443008	43.2571791812458	109.311917474873
PLAAT1	28.3387425597376	28.8588399612836	29.8573988558698	12.5491298199687	12.6586536716441	5.33231543387295	10.9370908636648	0.252492031707459	0
BEST3	10.8215680690928	10.8240811899174	4.13265579249829	0.0257808237947512	3.32409310690482	0	10.1827496208343	35.8651876542497	0
TAS2R5	16.4539791257993	26.4663510826477	42.2264372363599	62.5232785670743	32.3138833961891	11.0900489403504	34.0634280614246	31.559441868746	25.419271745422
TRPV5	8.77213149753535	0	35.9484080787931	16.6657502889274	0	24.2128822370784	7.84704475238614	5.34695345294995	41.5448184673581
OR7C1	54.518353813518	25.7069133868078	55.6081714898045	34.4376558843192	39.1346750357629	37.5776575954755	19.287533458569	88.2083917618947	68.7670187010988
TNFRSF19	8.7955343465729	16.1003348374154	39.0642684095485	15.6501435493072	0	35.76724848625	21.5468053062467	11.5514270249502	14.0896170320116
GNAI1	60.022537105513	52.4756436169801	75.1816637948445	72.9953963861243	30.5194972015925	58.2100382577948	76.9349762097586	19.6274360531315	27.2626790056017
SPINK2	25.0645131963504	25.3518035883806	30.8746822848058	12.5441698682123	4.95219238396895	0	14.743156086504	0.314047030230045	10.4026608175909
ADM2	41.5479715270902	94.0063112392619	106.078564283808	64.6852862376706	78.3217782229194	83.6729929504181	100.085912101994	81.2139724094724	118.668067557105
RFPL2	0.0823354572210615	42.9608014840463	23.7055675825746	47.9352646314515	35.7970633450596	11.9911630790526	0.11280128155136	0.222927242789008	0
MGAT3	274.957387901201	293.110687822241	21.6693712802185	219.041964233504	269.107906100128	464.48777069282	91.5173836788864	184.560102758424	254.237147272007
MCHR1	8.77919165433913	21.3260019525617	10.3123106830819	14.5976738425449	9.29247531853344	22.1339019276284	0.201330236215815	11.2995835034966	18.8668329729756
LIF	310.490416716282	31.9018001641372	38.1441263120951	30.2966554195506	35.6011954898762	15.544941540526	96.5700973037551	786.005471265287	35.7080598026925
STRIP2	52.4746858792882	157.133612789039	112.285752358377	111.615177941739	164.423758844408	178.984786136142	127.996167436104	133.441419032665	87.5306922945053
IFT22	77.4986041743945	153.996139400647	42.2610379893785	86.57218746491	50.9718339602286	82.6637071675747	26.8034262023529	18.0518075472793	48.0275334489674
DLL4	34.3273328994335	0	0.0189342618889325	0.0269884156271636	0	0	7.86521325244421	72.1907463519686	15.0285960544865
CHAC1	90.2558918921717	22.9412285965248	27.8235849024969	8.39227756585722	17.755523808561	58.882536750623	10.4492490105353	19.6735553779028	122.570142456529
ISLR	4.43713282856219	0	26.7084950398251	14.5819930800389	8.45888182854023	0	35.0913290882526	16.078717281166	26.3996625528542
THAP10	0.042678369068287	0	11.26359905489	4.17010391448899	3.38306029380886	17.001273925779	13.689861204728	0.349188888356421	0
ATP1B2	144.676621069099	17.2105811341203	12.394776783675	8.39466328309541	35.6986286833285	11.1371935311352	16.5575870489905	52.1707963140297	0
KLK14	0.0526472876109731	0	0.0176891425060033	28.9450637188876	0	9.84808474848199	16.1313938076917	8.02644781423778	0
CDO1	0.0720027029150385	0	23.6606465858431	48.8289815978774	0	5.86808125702299	10.1788261573006	0.391913893048492	25.5537944976241
SHC2	7.70198586502733	8.21062294097762	13.3949428069632	2.1286517130753	37.0582964215138	0	0.0909783876962686	10.9751263664801	0
SYT5	13.005974252014	3.28911270269196	8.23882200155415	4.19715108501095	8.53196451499875	2.17855654495049	0.108081534048693	11.277293475833	0
KCNA5	0.0658598611480921	22.2863097246727	11.3287305359853	13.5422055519117	3.27556907290567	20.2957482495296	0.162463716504986	0.331247188613629	5.63014578503025
SH3BP4	176.843609933572	195.36022360866	386.249699371012	308.723599731013	174.44319862698	329.879092395987	196.499623002774	247.802763533821	219.381138963697
DOCK6	211.596639511302	155.652090082173	156.564233045143	55.3265537635296	77.3567170861065	119.867571685475	133.092301025327	193.405584493887	136.524059107399
CNN1	31.2332350497406	9.87538748729475	0.020476228534271	0.0291999397352534	0	0	13.9220464022854	24.5654057387263	14.1292350425801
GADD45G	304.122861085144	25.5601035554973	52.5642807798358	119.949003124233	65.4348475837429	103.902161523962	110.449997579487	342.128824240498	226.004417998274
KIF1A	9.88606633190167	1.0870364360999	13.4041649143852	28.1183222362694	34.3124362622473	0	0.135766152454748	0.272158396924802	18.1006206469664
STK33	12.0954882415568	12.3108511343928	65.8633943742864	12.5591237100539	56.406896131311	83.7697324511229	9.15775817736048	17.9405482255257	19.7308780334088
CACNG6	80.7012009070652	27.0331419985744	80.3296826640951	46.958013404633	67.281294445092	0	9.44668014630752	0.168839805759013	0
PXDN	32.7350200757978	7.3701454763109	81.2762192341956	0.0390705985644502	32.3556392328	16.3477082335032	23.0217651649039	75.3260711795389	52.7561125845023
TRPM4	18.664938467928	112.770555769523	235.826336026567	149.135689458015	71.4014347979414	182.922948240638	76.1862617855554	134.776075170701	46.0786957741647
SAG	18.4229533243196	8.33752135568424	0.0214418947530675	0.0305859779786202	19.8340870911244	9.56243685202668	9.13365382000272	72.5582456902521	14.0779752049961
COL5A1	34.9606837490625	17.2102996087769	118.351140364042	41.7289344970525	6.63509417634119	33.2754560547007	14.1559226611554	6.97142763224054	53.7785294742732
ASS1	0.034318185925351	0	0.0116285739363231	13.3857244139795	0	47.1149861801957	0.20360084974121	6.79296103094959	0
FIBCD1	0.0714490191271544	5.33816609459939	0.0238001314841112	8.37170996777996	54.471344964094	5.13140153182597	14.9543138319405	0.363639236165066	14.1720920670819
ULBP2	57.461922457394	19.6324827515698	0.0252710497755899	0.0360900766614858	14.4112982758645	8.01043222960665	30.5500965519168	118.408517708075	11.2335921124972
ULBP3	51.328752773965	72.9435966776919	35.0482583924758	63.6287429812313	92.0780181854081	17.1138179089484	88.0327064823347	21.135133261591	32.934374421499
EDA2R	0.07761430860198	1.77519157372191	41.1487621274417	27.0982847591729	32.5007227008556	15.8088497060371	0.212073191108846	0.446802133516583	47.2853755882323
CCL25	0.0572170826626497	25.813043004025	0.0191842091323426	0.0273467548548529	6.79859169121386	6.1211770174664	10.9664046823001	0.260146390392074	0
SLC34A1	0.0753262290061656	36.3147726265262	3.12153757801805	17.7343901322445	29.1125386728036	5.76500908494723	40.2586493148812	19.3222313243393	34.8780402868737
GALNT15	10.7568030226537	0	0.0155539709087966	4.17643487035346	6.9033804247283	5.79795874269701	14.0320625401559	11.4494407148777	36.8435533711044
GFPT2	17.5392422659232	34.3074223129289	38.1101285525073	41.7088827848943	40.9059617485012	10.4780127018822	10.2333891864116	27.4961231018592	3.71190528072445
TNS4	45.8070159438944	60.5881213228123	7.24539388189516	58.3695692053722	18.5965576807218	27.19845645617	7.86953606421276	52.7042751824369	9.3598815395092
KHDRBS3	43.3908038132216	8.160724933343	24.7008705463047	9.41867109789719	0	13.4375546664147	0.220594773917481	46.216398751946	19.7692954905894
RAI2	0.0550998310950623	13.0510048938838	0.0184923087889759	10.3961096652767	6.81707225791444	4.43046893229372	19.4666193827168	0.307556936977491	0
ZNF132	130.974961164121	142.928880027038	166.866321804152	114.75445881004	155.823032388853	120.685872796559	86.3246213824067	19.7824181361071	274.16263976358
RHPN2	40.3222797011737	19.426673249595	30.9025837318417	37.531578542477	19.48684217589	39.4064924093929	24.1543001512615	10.1051197420307	36.7529938221315
CNGA4	13.1706806661638	23.0477717120936	9.30070081296076	49.9903101277465	32.4127418929347	22.5012631083805	5.36571989883275	50.1788366727647	46.1894503865366
IQCA1	0.0540413646049172	5.55925889408493	8.22872543835162	4.18961262534163	11.233242741916	0	16.9145625391343	0.274687424731127	2.79568377837219
TRIM47	106.884812644268	124.375732258937	39.1711979271375	69.8962822343828	50.1259315069161	70.877094930197	88.6147942624868	74.7040342365239	67.7811066009208
GUCY2D	16.3702852086434	24.0808689629291	9.29096065439517	20.8407593684198	7.54228244921793	12.9034983214536	27.1661899256702	0.384911920043256	0
REEP2	0.0508713386838759	7.1198723895631	2.07919889379109	9.3485890759751	6.85621012997057	9.14921305974357	17.1784740155394	0.324298368705687	0
ANKEF1	75.4073856623426	361.81719248967	227.658668562501	349.391428966149	269.046115536668	326.283232302955	207.768198838938	73.707683390669	181.72011573269
SSTR4	18.212799321565	0	6.17204374840083	0.023141458659214	0	0	5.23717024189804	28.3609159469119	6.56244690542484
ATP1A4	0.0823761742407818	0	146.017916764388	0.0390165064324428	6.64340926533419	0	29.9899341217187	26.3507424410827	7.48621719577947
NES	0.0222814767068648	6.27358969370865	0.00759218357022196	0.0107847288024977	0	5.0715420292008	0.197589689934454	0.412251023505689	42.6268306374931
ACY3	13.1288894499521	39.3281203503371	4.15029552536348	4.21488102229358	18.7592882297084	14.4733979178055	0.185834378466461	22.7376670898898	3.71771350496128
LPIN3	0.0643774247694013	14.9579148354431	3.11539846971743	4.20426909467336	24.2066093425214	30.7601436673812	0.199662404329286	8.27765212902554	11.2832262455913
VSTM2L	0.0524038154086197	0	7.20226160452929	11.4180311628869	9.4890084028432	10.5436918812297	30.8258285790866	0.388748256713092	0
PDE6A	46.954398161911	71.6444432535831	54.5965992453884	58.4075469840584	38.2239954938386	65.2343653421695	38.0231521777745	0.524819565307972	44.2713940926996
ATP8A2	43.7490582922274	173.413673505416	57.7123898367763	119.947056025088	159.335054115531	79.6377953759026	40.5896964935616	13.3388607563349	36.7034675117662
MYBPH	31.410989086715	3.92433634479535	27.7510345065049	0.0331254326387453	0	9.20843376220918	0.150662022979126	6.36140426571361	7.54726989576735
CCNA1	270.326931882284	22.7560723360492	59.7707434144769	79.2954460095173	101.290614527874	44.2648606094388	125.325674678846	191.117471994439	49.850490909841
POSTN	13.0428860328153	0	14.3967592436124	0.0301574504446851	18.1033172957208	34.3574339163537	0.21569304761486	11.4707263461746	23.5687227413067
KL	17.5478663606006	20.055170750021	84.3999499496846	45.8853573303081	31.4344778911552	96.4817371395092	5.3750820164341	7.02190265603022	56.5321970487202
TCEAL4	63.3057916775849	84.9507466881248	48.4303885787342	81.3395448888284	45.8857707088667	97.6185932409576	45.7502496852911	35.4057240583292	64.0314524689862
LGALS12	243.420600217924	269.605649172741	522.231299811163	481.864111826952	340.525532600459	480.910320578672	229.463349420617	336.631495174076	191.10477875574
MYO18B	12.0674744396537	0	16.4929254693457	20.8623470608458	52.3868984203776	40.2338534165644	46.4851448753681	0.493647424087877	14.0785111910705
SFTPD	38.0959159688318	5.27580606835506	21.6382275988476	20.8723670638933	31.5839265321311	40.0895562841233	47.9078735327971	13.2609951645829	25.3988326505092
GSC	0.0466971719632072	3.41506530361716	18.4196593125888	0.0224036889520947	0	2.82737201791725	0.166900046352505	0.341268016356545	25.6383719834421
CHL1	0.0852438287613886	5.25037837158419	126.566954153726	0.0403331640130133	74.3023621542928	46.2819752786871	9.03161591990343	0.430769910453411	0
MEIS2	0.0609214265281159	5.45893247072596	3.11297668053537	17.6580527367232	13.7651597605418	0	12.4974923760552	19.5039352315725	2.77801636760927
REG4	0.0735864546785914	5.31872457042321	8.26322526550283	0.0349636842420669	63.9023486748019	0	9.68191966139148	0.22978780021556	4.72092869223342
GSTM5	0.0479180041713039	0	0.0161352275687792	6.24453160284182	16.6783908655004	18.2061721920936	0.139766438072679	0.280882216709079	0
GSTM3	150.519873980303	178.418718197972	89.6281913095469	76.1672825813629	26.2143861959781	61.6809185017571	18.0640908082739	220.85632919561	104.519693016043
PSRC1	95.0349412563186	259.383287169463	270.898837181443	202.358847944394	237.564307262826	372.179182276219	171.226819293242	175.108634054075	334.305728531863
ADAM30	4.40922380094873	0	19.4915408092736	11.4374225740292	0	2.83052247371328	5.18420943949796	6.49143077890948	15.1499582302057
MYCN	25.1448044768305	0	0.027596435694285	106.190590012104	35.7674629782698	21.2927817610332	0.149958978843411	0.303314890004019	0
CYP2J2	25.1699307619573	42.7172865843063	11.3650629798313	57.3432088204414	77.7113419728542	11.8821962691601	20.3206353345837	11.5669013042639	42.4749747202463
DSG3	0.0662145380430692	0	19.5319712493011	23.9015981595381	9.33139928701371	5.55111512312578e-17	5.55111512312578e-17	5.55111512312578e-17	5.55111512312578e-17
DTNA	0.0833809576177167	16.5516780363991	84.3744102180461	38.5843263045732	28.0415452580806	92.770627996448	29.2702287939385	14.87907901691	15.0068410170904
ADAMTS8	0.0741784907045702	17.5333892163947	17.5101967353778	14.6130341117748	30.8798528674068	6.79217536953591	9.96411180142542	0.314318870744254	7.54188894139683
HRK	73.1266453754797	22.7795512975606	122.54269416738	98.0227909348622	56.967516395098	110.338527734992	55.9074651953554	27.6432512167293	121.529743131293
LCA5	93.5239402354344	20.8020663576552	21.6527030407196	25.0564058976001	10.9081856808243	51.4707252023505	30.5115786734848	30.4092097209442	35.7730106890477
EHF	0.0703369966533964	13.302678519504	19.5490529411206	18.7470790187408	12.7555193331663	8.85189605247367	0.0942379809683516	0.184153045346998	0
AMHR2	4.34676752038792	0	11.2560803060728	0.0193983723394666	1.6317270737049	13.0605551543525	6.41010067202746	0.342169241593888	9.42994531839538
TROAP	21.9333747021696	172.356769744032	91.6743576520016	58.437317906202	70.6121302563552	148.233798948551	0.250437683157397	0.541829131073513	42.3545980457356
ESPL1	615.417899662663	722.830041193095	338.915884008421	324.413914569534	259.551771981518	605.900046902249	267.587284427262	1018.61770388244	395.44512709364
KRT7	18.6299033799277	3.85422491504908	117.285293736035	12.5616838623226	28.8832709589685	11.5336637047346	14.7934124612105	0.325403573739418	0
HEY2	15.3595288351436	55.0533112209177	12.3911517689428	31.2971241423315	46.0862547501223	23.7299735007609	0.198817059967321	0.41515209739564	24.5690783226813
EGR4	0.0595947015184404	0	38.940122793308	0.028458723433133	0	5.08593908076763	27.2678550304573	0.399335408775566	12.2430241528178
GPR45	8.73339317110031	0	1.05599173674724	16.6291786650896	16.3783847077235	31.8750650428256	20.3246305566359	6.92720507616198	27.3280284983523
GPNMB	166.941798474337	123.226837842289	221.43635328455	119.967035411561	82.4622488580452	190.389920468013	25.6663760412782	219.851770146679	65.8608807522843
NACAD	55.635289207222	51.1660387055743	82.3657549726384	33.4039069820212	17.7220286897198	20.9985157052634	4.09498349185002	42.3936421642849	46.2049411689554
DAB2IP	45.9057404683467	122.267873680133	80.3470690820231	55.3071245589518	81.7393393148091	78.7870061233536	30.5879736042996	16.5013340066516	61.2349567469133
ZFP37	57.9142331785127	92.4194380074733	73.154326345205	204.346239489692	81.6672530846434	103.703429406504	64.6075721501867	25.9980202273848	49.8815025172496
ALDOB	13.0737619511904	2.51688533695616	31.8335745322907	7.32343854223498	0	7.27024641516793	0.0830059841180498	0.161117226095222	0
BAAT	22.6543022261046	4.00678037743792	4.13909549495149	5.23581076581424	3.29679658917771	7.40235072630809	21.2001943559859	2.10358457782807	15.0889356752902
GARNL3	42.6494429158929	76.2591065384393	138.003236278697	82.4128656892154	120.981913860538	41.2433276901041	166.858383696138	98.5104341453443	86.6118408759498
ENPP2	130.89560728947	52.291209445745	104.037125422231	147.026804390676	50.9503198331131	56.3095890715128	133.140863272573	308.587836790318	155.358334908074
CCN3	31.7554874213773	40.305539483339	358.324623649152	85.5537962699728	59.4618184740914	241.784196155325	66.1471140708723	169.775656616715	100.71660640089
FHDC1	29.5332928483125	47.6111484420214	95.740548024301	36.5294189766478	34.8201350472195	108.718849990447	87.4664900172315	82.7490996739371	90.3889276817765
SLCO2B1	21.8808423734529	25.0915017519001	41.1896644828695	35.4584288066734	35.7798342016411	50.5852638256489	35.5982850685649	63.1338445809937	32.9238647181053
SULF1	0.056616139254992	0	12.3282602654836	8.33390059450622	12.9572140332786	10.5450045676883	5.25400984295634	6.67268339716603	18.9025474344448
YAP1	0.0763079111935152	2.47640078355384	42.1646976432269	36.4346828203832	12.6849286629333	20.4228447510639	15.2778148656398	12.9808734019899	20.7293769631856
ARHGAP20	9.88484217440384	10.3088552976646	26.7546975627439	17.732480701009	20.4722030916756	47.8443212873652	5.36145523211629	27.0917520289031	32.0243311605926
ITGA11	32.7867978349128	29.2322151175992	25.7755994952663	41.7296502705252	90.564085578078	17.1028296468888	100.623281005088	18.0434558054574	36.7030983504443
LRRC49	8.78701801961958	10.3655702514771	27.7646526610059	4.21286994453709	19.6656341797185	21.3379820026581	17.6376193684068	3.70840671876318	11.2791675400937
UACA	142.99378364056	111.20082049328	223.512704090752	242.995577475564	136.154570217033	237.003701708409	278.51210800497	124.319717941522	149.687324746756
CYP19A1	4.21632856983459	0	0.00472530385543712	0.0067065373909807	0	0	0.2424923925117	71.9218985290702	72.6220363826914
SEMA6D	11.8521929782119	0	3.1037560340542	7.28124895208138	3.34435354368424	0	14.7793060430894	6.43105097730904	6.58538590409437
TTLL7	84.0695015101542	124.823396888395	123.602179144627	76.1674842637708	114.102563774342	179.850457930075	19.3331766012581	169.403654287353	91.3104329269506
ARHGAP29	61.2187482558469	159.638368195125	273.98075115037	209.649785276842	274.265484019911	352.543295889095	176.276499608488	99.1115356684304	392.721284123865
CYP2C8	8.75568588194906	7.5769639373017	12.3541855672522	22.8633537083365	0	29.7427271161356	9.06586371593785	0.449842056977388	26.4183408466077
CH25H	17.4286315471821	16.1791111624688	6.20489064219152	17.7152237465687	11.0118145582275	5.74369082531728	73.6125027359591	145.50191060899	154.500061769691
ADAMTS14	34.9984779046961	64.4481146445301	12.3972088196981	43.8354963083591	163.116903734146	12.5779910610433	49.1773267877861	30.3027193911485	39.5658562279543
CILP	28.4192786245301	55.6153354769286	35.0292082731238	39.6350706178369	28.8753621306739	45.7761664338868	19.0800340142674	0.477542301511569	19.7603453221627
PRKG2	21.8816833982638	42.1964098394219	21.6507184333155	45.8627772807544	28.9088608866976	0	0.165973052609333	0.339169234034461	28.5056987967128
IL21	0.0710303473293976	16.1911580422115	0.0236652051944137	40.523633773069	10.1506710320792	14.3298487583146	0.124191459936289	0.247166219006025	0
TRPC3	28.4621576578193	101.970890400113	54.6043851255754	40.7088364179208	86.9466782431957	0	44.0550052347405	0.499278655837237	64.1852136983342
FRAS1	4.4221029861047	5.45332654137938	8.2430982873727	0.029275296422214	22.5361711290343	6.26492644615552	0.105967390360997	5.93077947981846	0
PDE6H	47.9198799237564	14.4472292477836	48.381398408285	24.0084410592575	16.0543571661767	25.4329718383905	6.64758462391172	91.1830669831604	78.2157030703437
AMDHD1	24.1186402254451	79.7324489166909	160.661220149411	123.066529386905	128.623640138496	85.9415565858699	126.550966375997	48.1947855494036	128.094102285193
CELA1	7.67397290948023	11.9834897592844	8.2500250199384	21.823720032093	0	12.9146543815343	15.025472787536	12.5453657894727	0
DIAPH3	29.5635949921533	113.047748889538	85.4958388503036	104.281936959647	67.2041752738603	145.633441770341	9.18640266635429	25.9870972881496	54.6008360557574
FRMD6	340.04055660412	15.7436929110725	70.0680653339864	35.5129618321964	88.4795267571895	37.4485530599824	119.064507419832	191.272723403931	90.3723816009737
SERPINA10	11.9322582697268	0	0.0197101391055039	19.7120982700838	5.91184344439684	13.9884666465149	0.15396102219488	6.39119195977027	3.73581569448034
PIF1	65.5680073596701	268.235541590673	71.104659142455	139.773512252889	167.767479600056	108.55355746208	131.776121714257	166.474933618279	115.802670517674
GOLGA6D	79.2214517551119	1.77168594922131	5.18292538235179	11.50989416599	20.3887222274961	1.24039981967115	30.5512963271948	126.107244362012	11.2335310982468
LMAN1L	13.0833322905817	27.3248281641698	11.3339147371094	5.24831615686453	0	3.55578474580113	16.2754270419599	24.251021062643	0
TGFB1I1	141.804290753564	113.552791425481	106.100145000267	51.149975206763	104.713832169925	179.664500426876	74.9980598855186	171.384405369112	166.677852828631
MYLK3	6.6210325672356	16.8800276473361	15.4501654910369	19.7944692004435	12.7330480486076	18.490312876088	12.5468829024775	0.367816948954349	3.72141050868818
NUDT7	78.6431600389189	178.201980654599	105.082004262436	142.891555527115	138.789564023824	160.098836950771	175.876697105006	62.4789704594563	88.4785861896311
CDH11	0.063892055298143	0	15.4236322804003	18.7100953812161	12.8439834726227	11.233098852808	10.2523493905195	6.78288703132252	25.5072125123597
GAS8	61.1572116210993	88.3366871365625	78.2898753200208	54.2662867873547	113.356051458898	66.2196749660957	81.2110770679613	205.251354938651	62.1012394365161
ABCA8	23.6816341996219	0	8.23594002110059	4.19501593781759	0	0	5.218302740322	12.4086715340327	17.9823363982137
PRELID3A	0.069033545159991	33.1499828332237	0.0230209739676575	22.8860889004676	3.26531734391788	34.2734870667108	15.3172014914704	13.0498311179759	15.0395435949733
ASXL3	14.1013440486255	0	21.5592332274061	0.0293789712132559	6.76300048397125	10.5533658895696	16.2552333148819	6.66226950299483	7.50686718116526
SLC25A52	4.42772055063483	12.0385096858724	6.19500495910459	13.531243484933	8.49031578713765	2.8211137621388	2.73655182780426	27.9407774077198	0
GATA6	17.4583851727562	2.48326140699264	8.26423530196987	41.6014905227319	12.7071302320658	3.55322667477015	28.4367481926279	12.619966258777	0
PLPP2	13.1874363197512	40.0050244307131	21.6529654960484	54.1944700655103	43.48141244476	9.58107439751706	19.0932138754001	32.9193917559858	29.2164314533816
COL6A1	54.6597676957029	134.534744873331	114.349532513683	159.570372952024	189.992247955179	225.09619523246	90.1615415033368	72.0348683445214	207.200908240254
LMTK3	62.308915421589	234.862525086768	142.169267529954	214.860565736947	303.273778324188	104.046556119868	97.6639879653018	97.1278551905948	176.138479052818
WTIP	13.1839436926906	46.4814765232344	12.3911213018802	53.14408187185	34.9188175671484	25.0351852841322	23.9562092888211	13.0127034606799	11.2605761400846
CACNG8	40.3701204850937	9.46913142040474	90.5591922431447	21.9365433830384	23.736943055956	0	23.5864083669467	6.69009692226576	14.1462123974549
SLC47A1	176.732311074507	132.413317396735	175.097813659356	104.325583934174	75.6494167458122	117.634852040171	236.478646381072	51.4553656770035	122.398435795822
PRDM16	16.3508689080809	27.1078476044037	19.5539083162217	6.29309153837486	0	0	0.180744652634576	0.372924721903995	36.0618289496677
EPHA2	96.0122111864598	67.84405394008	115.348675800478	96.9927592764346	39.8734460616757	8.00057076612524	125.173824415668	185.880941926704	17.8200533114578
ARHGEF19	229.215187708824	386.273770746791	293.578246871085	207.593924733915	365.312225211612	283.765870922024	273.609006995963	230.394719777001	188.295393857783
PLK4	269.596053971956	464.050555002396	398.639828567861	346.297891423395	314.972304858194	405.363236685867	224.383830932871	240.062778914435	301.319459098927
HSPG2	123.41702332868	631.241280306363	366.707670183484	232.627146730808	309.02701812248	485.602987436932	133.278709562357	113.374983664081	319.232632395693
CCN1	0.0817840536687005	0	107.982113578946	7.34829278899499	28.9375267271793	6.31931847897959	3.74504965464185	0.191536479800112	0
TINAGL1	156.410970376548	5.25555060451666	7.24476646970638	0.0395472309608884	2.38687770072251	2.0171022518622	20.0280407608997	0.411029053158112	26.4746418743474
PTPRF	80.8363142017681	192.147563716131	243.063972361234	95.9921916103686	141.302750572259	19.3996078361905	63.0362040853144	42.8146268327875	30.1046074617695
IGSF3	4.46171874533906	20.9994824199092	39.0969679505913	11.506189679978	28.1760719820818	25.7403348782086	19.0601255101634	26.7510917360787	11.2547021951923
CELSR2	499.880710941703	1190.7954774757	734.463285743187	903.275779775215	912.718134082435	636.104324050435	537.226704471154	476.68780164841	652.55946908897
XCL1	125.384259129637	101.072651746153	21.66691296113	28.2090489302731	107.385099378922	48.1303865011329	75.9967068437669	135.481748174224	23.4754072753959
MAEL	3.30097051324436	10.3005295510547	0.0155950745869307	0.0222063736227214	6.90208615465014	5.25740263426988	7.49920070339829	0.287983844847249	7.55732794189584
ILDR2	129.736869335407	36.1487227423452	42.2593052236314	71.9787445306749	103.111749244224	57.3626159995244	19.2867191373359	78.8856761731088	56.5001006709506
DPT	8.77050241231264	0	32.8707693492682	18.7375179481483	0	0	17.6385697348215	21.7285236692371	16.9665752704138
RGS16	196.280504076535	195.291309869754	55.6526117045745	75.1273231766037	22.8050912835722	190.203961407103	112.928932196525	76.8112950424676	272.209449342754
CGN	0.0664123511080135	43.0056316420445	0.0221734906458275	8.36007870694062	0	34.722698787565	5.2825074449287	0.41208183461147	7.49595727830622
DYRK3	100.341152144008	75.664463596843	111.221557205918	27.1660311155312	57.8222339075587	99.508744996401	86.3007459402908	181.996512099475	99.7915296989408
HHIPL2	0.0546708164955634	0	4.13351452890801	0.026153783048684	26.2732349148683	5.92698384443182	7.64958074796899	12.3562050997332	7.52129053971704
KCNN3	11.024341927909	214.655145635271	11.3678460518992	68.8623345948143	135.525225308651	261.727532728933	86.3011500803786	24.5384430772394	93.1940463834732
FLG	34.8532829044657	3.86685156633441	26.7787948625351	10.4696920432273	44.5038238275773	27.2356788544119	0.226032454106907	0.480774415878424	59.5101208716553
ETNK2	73.1581526304001	86.1284992063251	100.945547486807	104.297042107843	96.2090878230326	48.0637850389443	69.8280839526123	126.68631072181	131.871370180645
ABCG8	20.7716921997136	23.7588957360228	27.8108330680782	19.8380063939387	36.7145777291843	17.1955592390298	52.7108582268852	11.6423786641328	23.5253085486663
MEIS1	614.375656510519	611.086610529622	548.009995162446	511.102681888785	481.845819333413	1343.34919118667	390.483172722014	1054.29880017764	656.283347880166
ST6GAL2	0.057431300570145	20.5029472484514	4.13640040603913	0.0274470193055278	8.54940175443606	19.7508394611543	0.145075155427286	0.29252914240799	0
NPHP1	19.6029912545112	10.3494850860763	4.14946198086169	19.7979791902528	20.5159599814153	17.4724202851277	0.199664313896288	15.7421428474532	17.9220103006385
MALL	2.26125061243009	0.427097183636202	0.0212718044988334	0.0303417851882646	42.6642698412452	0	0.0276225112281111	2.66564506721566	0
THNSL2	81.9470518657595	275.536719458753	315.180368241164	117.902557540725	290.423500292685	249.728956354555	367.160958095321	208.285759933749	176.047215980479
NT5DC4	19.6870589404606	2.46507603187015	49.394119055503	33.3588250115023	25.525358209278	23.230005641541	0.241781428091485	74.9299060923829	42.3910974226462
ZNF385B	11.9141898737489	0	15.3978654069691	0.0271044044480533	6.80304097049298	0	5.0513843516277	14.3666319017489	0
NYAP2	0.0492329610587894	0	8.21843054257505	11.4046633599875	5.10565890059832	4.99299312053564	0.243705763410258	147.10891770846	0
ESPNL	4.45808764789431	19.6383946943906	12.3781369204538	28.1238551822645	25.6380352823942	22.6149597197247	20.3382464227918	13.1252475023559	33.9471338556775
STAC	26.1253827030646	8.14945565346718	18.5423682087335	27.0840860791172	10.1084550204921	3.26218589132969	0.046033622938641	0.0874400842147021	0
IL17RD	4.4107674050328	15.9657571238159	0.0193379866981087	4.1951354923994	9.42400319951168	0	49.9545005037983	0.470779542307033	31.1244019197318
COL8A1	0.0695921860507518	0	41.0795743584336	0.0331134236447372	21.4536812395644	6.47557614090008	0.0767605272395221	0.148443141030586	0
PLA1A	54.1432137427819	3.18973906559232	14.4277978332388	2.12984523941138	5.82244406091819	16.4087170906054	11.6584033879995	62.2385957285502	26.3516113844505
NR1I2	9.91443135842045	51.6076913898481	22.6748188762423	19.8429742420368	37.5374299436758	36.4376723344494	5.35156356040323	23.8736400638659	29.2087567048204
TMEM108	24.0434045472591	18.7176418237411	60.7130882000605	26.0878191880316	16.9150511801715	11.9795853752601	25.0482574634699	23.3163942360617	0
MUC4	0.0650881085869139	17.8864924948537	4.14359266129698	0.0310205624000828	25.9372562780636	13.6924985621974	25.9470730608213	0.383615861827903	0
GLRA3	0.0672731919867751	8.27993714254275	30.8114797147126	0.032036735840304	15.406859729557	11.5823846897712	0.154110961747188	0.312538545384689	11.3581029822035
ANKRD31	11.0107644331043	11.5904162763265	41.1964710962373	68.7615456854326	43.4754378169419	11.1386411420389	23.9868000322128	34.1887574327836	9.36751716905982
CRHBP	27.254221911276	23.1180462364754	27.8018732388124	4.21870628117187	29.0152022802415	17.2199579282179	24.0927703759112	0.487432909002965	52.8639596155071
SPATA9	3.35902059328581	18.4210718779663	8.25776393826915	14.5958678800397	17.9694347320774	8.55342589139106	0.129772255569694	8.9229395280952	0
ZNF300	192.135450962378	101.256920735402	421.285512178416	505.821353315827	324.388262925272	261.050055809505	312.837219175729	171.935625072776	293.79852951728
CPLX2	4.46715519998373	14.459588753083	53.5150079954115	57.2845388062978	12.6330983217429	32.3886268980252	67.939135588828	28.8206763193057	12.1797533263422
PSD2	11.0052743433738	29.3886516975491	22.6773208795258	25.0496938382815	63.3162917752152	9.03536793943917	5.2253574685618	12.4435612123533	9.41509754826097
DAAM2	77.4279588924513	15.0651011933163	99.8762437237395	14.6528594296023	83.5568648091147	156.134804941588	20.6030460359568	280.302080511255	213.777750356838
TPBG	0.0834840295702399	32.1823824995913	64.842867109854	18.8092590052028	52.9380250520853	35.0116670386325	27.7292139601508	19.1691133070877	0
PRSS35	0.064135272955987	27.5859781237304	8.2481608499075	10.4272885340204	0	32.6010382414682	0.186148929199491	0.385443172184889	5.61086441875964
VWDE	0.0735403274679349	0	16.4812294465375	42.6290719210263	19.6341106254306	0	5.35752392436457	25.4915936877226	74.6050428947719
EGFR	0.0644858201707947	0	32.8404492066119	12.5006279258418	3.28035714717413	0	0.105503967165902	0.207578657365498	11.4618091633429
CCNB3	8.83439783408299	49.1770929881931	5.18536751768507	68.7785208503745	62.3169540467481	20.2831785492345	24.0982074335275	17.7715611079012	34.8819609412959
SLC16A2	32.640095692177	17.4324402379673	10.3247125915373	12.5444753397722	26.4678839966961	0	18.4258534320659	0.334264106413208	10.387562173215
DIPK2B	0.0599819553574541	0	0.0200857103177574	20.7532073344996	18.1740142283182	0	5.02148053983412	0.243702520946171	10.4630715995902
ZNF157	15.3641806521533	33.5909886259968	32.9682698818008	31.3027759598926	60.6564146700833	11.162411164549	27.6253546864002	11.4628209282799	19.7820262366285
ZNF711	103.68773118826	47.3420858176646	90.6598862664083	109.523154681227	194.357886979971	163.901259802138	85.0467608474412	101.855965215861	127.122115400845
DNAJC5B	16.3118667564633	11.186880623855	16.4617686767902	12.5126335482657	0	12.749794834336	18.9128982664183	20.3559073644874	8.43350185253442
SYBU	21.8755689710292	11.6105690816235	57.6337796810304	39.6147761855311	21.1980297119008	50.1002546661176	24.1811232259357	19.4390616584211	25.4036937159404
FAM83A	8.74783508298327	0	21.5731693308516	11.4643210645619	6.74154179398126	2.82883877971343	10.038870185025	16.5231181092095	1.83489495505451
NFIB	15.3652115303267	2.46036354323534	57.6506491310391	27.1403010924219	75.2530771863919	8.79741050182128	31.6118031438716	40.7811385362389	27.3038785208044
NTRK2	23.8769664915857	10.4108934755837	16.4689563499146	12.5202321835838	0	12.0526975058973	0.195412551039206	28.8474267333966	7.49787055826583
ZNF462	42.6472930848518	84.032711717707	97.854929732584	134.510690822695	85.116056253585	33.0972483212415	41.8173917171572	42.8731963066766	45.2052831817582
WDR31	23.8504233707806	6.09434590518799	8.2547641122243	0.0323832820206906	18.8765523550794	12.363173373817	0.156300900509633	0.3174237408714	11.354005211497
TMEM236	13.1017706835108	16.2128408934191	0.0234622147837218	20.8216059582598	14.4886044701505	17.8566469092347	0.165505001230744	0.338110512970661	9.43255534748413
CDHR1	11.0221123525952	495.752533954439	99.9468683393735	185.670357501657	187.283573378808	130.651836825602	69.8556012666873	95.4143898504647	113.002496141476
HTR7	105.779106594938	48.8486385733689	86.5192503328658	62.5980843347718	62.9523862386286	41.3740922071005	41.9385110935598	80.4787830342624	53.6667174667059
NPFFR1	7.63779695475326	11.4469622910788	16.4264399159457	0.0277734425870162	0	47.0442450371244	9.03475201660062	0.432450380131944	0
PLEKHS1	4.43823907363061	9.74007283747066	22.611101552789	7.32387643837197	10.1908597687061	8.02576297018747	40.4148793275706	37.9298095396426	38.6282197510404
SYT8	61.5447953261666	0	4.14762994803862	0.0333711046323186	0	0	33.7259807721803	26.4413637628852	7.48388779659568
ZNF215	17.5665713562137	51.7153929354292	99.8885783675035	78.2154736195882	79.2304670204217	94.600778920103	24.3425940239358	0.552380106086911	114.047131677704
CCDC81	0.0734153642424831	9.61740838193542	12.3727943491522	31.2169195906441	23.9676446379628	27.2781835208676	31.4519872163336	13.0829931330887	11.2543087756589
SERPINH1	160.486123084003	321.084956545742	208.090467771901	323.322669055358	247.74144015859	202.234930956489	144.564095619552	200.072665267875	200.570446614774
HTR3B	41.0680508841639	0	19.5422037270619	0.0326783207476105	0	11.1735584668745	10.3065839927717	0.448660906252305	43.4866061422224
ZP1	0.0565807027578193	10.7435587907607	0.0189763877771889	3.15657349031961	18.2514751958824	4.57465179353643	0.115733069683894	10.0741777875298	0
MS4A2	342.710680116988	117.355434975477	485.169621636585	583.040296671795	734.101321657045	47.3662552383902	87.3258939065582	107.450697238555	46.0979671929934
HMGA2	29.446228438798	2.46561690831676	36.0323570241031	27.1176727766129	32.4159787602849	21.3042189457843	23.8032606867412	12.8524394171667	0
MMP3	0.0842176760832452	0	14.4514338097805	7.3507067790597	161.200660984353	172.459719251307	0.262069858648914	29.2566716653197	169.590054987697
CLEC1A	41.5328444676187	31.9564315079163	117.380494587785	89.6715464873146	41.6140773769365	83.6871303510252	120.218630144597	59.1870524659094	107.35906067996
FAM124A	21.8744914134809	0	47.3532075096142	57.2937493492878	24.6325665283216	14.0812397039651	12.9488534737239	76.639831158861	48.0485858754106
ADRA2A	19.7418487838665	33.401140988668	153.370976281344	18.8221854183112	56.1797149090281	180.002452051944	40.8185066310534	129.887288409207	40.4287876984671
WDR17	137.506177925305	75.4203231928129	201.868984875678	149.150715823851	114.883785152745	131.702324168189	57.1334400426459	40.1935490947439	57.4128169685514
C2orf50	9.90948387549953	40.9668447025078	26.7819859896466	19.837135853114	28.9725826871717	29.0845560611015	0.206080802255417	0.432422403570932	26.4427582319438
SLC7A11	158.101437368756	64.9860717309957	113.297750697368	45.9340563783711	74.8609458394616	169.67632313311	119.306466692614	361.119426854881	153.454506522939
MAGI1	0.0617728673260531	18.7786605633154	2.08560964476401	6.27558015518747	13.7512217776198	9.48891668872017	0.115327353075245	1.84358169797859	1.8557316662427
DRD3	10.9032188105188	19.38544796718	12.3511139457107	0.0308238250353785	5.00641510895841	12.2320796182708	0.171461473828316	0.351633258899942	17.9938252210693
SERP2	0.0728209040880969	21.2118889778899	27.7696638107043	0.0346094743016874	24.8495014659007	0	0.120127746690407	16.8321602655888	0
ZNF385D	191.925314621973	64.9274979953069	210.080497373751	39.6834833295207	41.5564648222439	229.494891722841	92.7331635875069	236.307886164212	163.827824973312
PABPC3	138.61931791329	190.713680768718	138.040993743525	177.309532985225	134.470423380193	157.096265286592	69.8926276383388	152.150556246507	88.4817367180524
GFRA1	0.0662572680077869	0	11.3296795979224	25.9726087624117	15.4240452488088	5.55111512312578e-17	5.55111512312578e-17	5.55111512312578e-17	5.55111512312578e-17
SH2D6	23.9318248847829	6.03280126010823	16.4810602147058	14.6103631394257	17.0389019633129	5.78863201433292	22.7280979982405	22.1034628013622	24.5093782522495
SPOCK1	72.0755657453551	41.0318069395095	195.653232313115	136.607097800918	42.4182922374212	166.742930312947	120.508212898806	146.274275392493	217.551891302236
GUCY1A2	24.8855633189507	0	0.0218901886982614	19.7553235008612	6.7333433084563	3.26218589132969	0.046033622938641	0.0874400842147021	0
TRIM36	145.160760239586	140.061121299415	151.427558709175	178.352648622282	169.441045762117	171.389619333346	256.68795380851	38.8096146535188	76.22171810784
PLEKHH2	13.2029310054126	17.8791697790774	79.2975443707634	82.3683605931722	98.1103346163166	0	5.10034781803407	6.28364740498732	10.4250563983993
GRIA4	16.3626305293534	13.2367526896723	12.3713666607026	8.37455423011132	23.9830815700234	8.27289600400825	0.173807742280561	6.56328598060761	17.9874137993458
SPARCL1	44.6968215988224	8.77122311414664	65.8719278025936	38.5860122679181	13.4734426032178	0	16.7580152077464	58.6077490735597	123.536992300376
GJA1	0.0708821586355546	0	32.8868905157504	15.6376304989557	18.8190428361148	23.389425840735	21.5760662340305	0.480383071618736	42.4680489340624
SLC16A12	33.6049166420641	4.62298128488336	20.5800848517963	11.4881202734731	0	33.0779920951019	64.3759428589107	41.3842098229802	33.871610980284
PANK1	13.2077382364045	154.296503429069	101.99082791853	178.323625925835	164.413521699834	110.961160058604	129.074279776523	26.1029224914993	124.321951136063
BMP3	0.0314787230826983	0	0.0106804505592157	4.14750111530786	7.07490628427602	40.0368795181269	0.204991454276917	0.429821240354671	14.1181638561557
RAB3C	43.3771771115947	5.31223083929522	12.3748735155947	11.4964945935442	10.1199561416485	15.9000124124427	0.201222697592192	26.1109558485898	11.2810669854973
STK32B	61.0810371096096	71.7066943340849	57.6789093422342	37.5724570856691	22.8446046074324	56.5176597454462	41.9897535317594	66.699755975058	89.4973780077505
ADGRA3	57.933608124513	114.096884865617	177.160241526831	131.431487661869	209.595939588592	100.882535004037	15.4958001950774	21.2168419412152	56.510074215797
CETN3	43.7130640232199	115.366458734054	57.6945217139383	67.7994138616728	45.0280001082061	92.3232984951305	40.7063620187415	24.4124568154357	75.3585460816829
PTPRR	8.78617585081582	24.1756305115418	19.5547391716049	17.7171584206131	0	0	0.0822521046326014	9.54275958880369	0
LURAP1L	8.79420440684959	32.8166101111568	0.0244572518186539	21.8781044769458	13.5805612403606	32.1988027079337	0.20636738097243	0.433107357465778	23.5960996196449
CIBAR2	0.0511259660369499	0	10.2672859223919	3.14989312176763	13.0514213921323	19.5632606115213	5.15752250994288	0.320471743063993	0
GDPD1	86.2657714550188	125.434422347142	126.700078770613	115.784702364642	145.642201935306	122.39627937951	125.23119445329	45.0115792653006	65.8806282185426
ANKRD29	14.1033778042551	4.7179359011272	12.3432021076044	11.4548209995463	0	0	4.87004211568019	5.7541279043878	0
THY1	0.0565211083541448	0	4.13546541376708	7.29932201221456	21.7877242737655	10.8728565461128	0.143245651520392	0.288506318965302	8.51201426179322
ROBO4	3.36138216539181	25.66549980298	15.447440538965	20.8266647301205	2.40428061344851	0	3.81503855614773	0.232740403993419	10.4736620135016
ROBO3	157.169160647721	180.787655288322	132.897420051994	255.507790233589	146.383338118292	69.2971591141009	102.559256070946	68.5835955485969	113.965794722392
ANGPT1	108.103328913596	77.4811129838414	317.211044222572	141.870752016838	195.860788919515	410.884105022382	119.334445165332	206.609931133484	169.460338550003
CERS3	0.081478199246833	38.7338863195351	0.0270167433116946	46.8845698821969	53.0378686873027	40.0560424810342	24.2199953026707	47.2505970939908	23.5059931091089
ABCA9	8.82850080126017	23.6830330424226	47.3552949210828	38.5758836449039	34.9327223903067	22.2842424831757	5.26167680799467	0.394434515550415	14.1454460011848
ABCA6	18.6367744943887	18.6379131366161	47.3765280208751	69.8240701604582	46.8610884385421	60.3479434080529	36.9375461643045	111.73580407939	30.0790458850152
UCHL1	0.084018097119209	40.6937838298071	76.1596199854264	26.0997399596417	35.7458857801662	67.2940810924419	0.228424097202033	0.486662876514959	24.4801437317317
WNT3A	0.0464890161042351	5.68923098100786	0.0156643608252929	0.0223054998547285	14.9237592554165	0	7.78919515980424	40.9459138758518	10.3292939981406
ENAH	40.4699481523766	65.6856474708579	47.411676757297	198.074908511022	111.582511931197	41.3907191663208	43.176303745249	49.3307687816034	72.547435104161
CNTNAP3B	0.0659075703526968	0	52.3118743946918	0.0314018420772877	0	18.97886880514	0.142477526297797	0.286820155779382	0
MAGED4	14.2390164598514	19.5670415704539	39.0961627782723	20.8641721486248	10.0915046432488	48.3902094306446	0.213723239939137	14.4788695589234	3.7062192972659
SORBS2	7.73832629573404	29.4033262713028	2.09298458994632	28.1694359530315	79.6939657460169	24.2828416404553	17.7590293097763	11.4702218960158	16.9401258757626
ADAMTS5	6.65616950763326	103.030666418939	118.448106142108	135.562403591334	113.279946612325	161.032057910159	24.3289066805666	13.3776446557848	14.9990922609294
SKA1	32.8485207295134	298.680630987932	55.6558740130417	73.0496966333646	182.317267321312	316.23426743553	58.5401085687141	68.7990190146567	53.6122831318539
PIEZO2	4.40328689374803	7.02775362788291	9.25506943453994	8.33037636744238	2.44900207912613	10.7846699034615	5.14369192191807	0.311868949326245	7.54326800295055
PROM2	0.0722075348298876	17.6036593292305	14.4236939063458	13.5670725923766	25.7333649995034	5.24795069519113	12.2747374410259	0.292863743354622	3.74166639906668
GOLGA7B	277.24942622003	372.704165315509	339.942654919648	480.834979308507	627.63209394087	370.659249242191	276.188211008353	141.879361457016	274.954393757432
C2CD6	29.4683519247926	17.2995558640023	37.0697419568169	20.8841789301401	39.2534123230647	25.8079793352692	11.5721006334038	0.459620635343679	33.9841572367264
FZD7	57.754597191618	27.8634205075947	17.5396453643191	50.0445681414568	38.3009843637614	49.100814262128	29.3006722280243	35.1608944202755	54.6428090987956
DEPTOR	16.4782841052443	111.722674334865	95.781768583798	70.9329622611934	68.9360955744656	40.3398369566866	14.1118828779558	0.480895881877624	33.0019117678276
LSM11	135.428650506425	818.940361180959	450.153216129813	403.67385452207	526.195163536206	433.268244320808	292.720852833359	105.50198216092	441.666403467441
SLC24A2	30.2862432359034	0	0.0224187019058011	12.5108306990883	12.797519077915	8.93877686596619	23.679632887753	0.409180180949787	15.0825256769545
KCNMA1	59.0275838434064	10.846095634348	44.3293370171259	163.753266878323	466.453568443426	20.065182088191	568.894807577766	10.2232748451857	166.648628499054
PPEF2	24.9642996846704	13.3005935360299	0.0234658363693887	21.8586536800439	4.97819302857681	11.5029758375476	0.163609186996592	0.333828946510851	15.1540867484326
ADAMTSL3	23.8492489121892	8.26819676991581	4.1459460769941	17.6973318988733	3.26871069910728	14.4049373612738	6.5108112002908	18.5712647902784	7.49939758720597
CDK20	222.596461634226	236.274477217957	139.079566263691	197.136214437954	155.743317242611	134.874531705214	351.85431293826	227.085103231355	144.970832623829
FUT6	20.4446740359746	0	8.23154308714241	4.19173228542554	0	0	10.0976894883276	12.4045920246198	13.2230982825581
PCDH1	133.241217331778	641.586674238093	189.565607401591	284.776624631786	681.362785372213	159.884323294695	64.9131224465562	113.206720720053	386.210567824195
FBXO43	0.0778208278413075	36.1265089847713	33.9605360771462	7.34314973551656	25.5902198988961	32.7086028872456	10.3455780613857	29.7298310200274	7.47728194342526
NMNAT2	8.81603810778006	30.3028915899009	32.9391644134056	22.9484358786221	16.0977663283198	26.6934604929136	0.209598674693441	6.83378223531536	27.3790061942047
ATP2B2	0.072551730559355	0	0.024155255546936	57.1308265155015	17.0545268325001	8.01543105806256	49.2644290364925	65.8461924179861	26.3318695566035
TMEM171	0.0735204027419867	31.3580837930083	8.26313260819053	0.0349331306547178	36.9749918675434	0	9.83802846593657	0.274691658977877	9.47812782273612
TIMP4	8.69438839339102	11.5283065640338	7.20791371919374	4.19186256168044	0	0	0.198649802853752	20.1530740030408	31.2181687780791
SYN2	31.4828121380915	11.7817348361271	18.5337376270923	8.37546837260736	6.68428135806199	15.5442964151035	112.565189674801	88.8733691338848	107.379337162031
STEAP2	0.0590701140505945	0	21.5466350234806	16.6137273985416	0	0	5.20239743246866	6.53784347942632	20.8552457976222
KIT	61.1694618035669	63.5905504488867	144.174565711955	93.8722058792395	77.4315854628301	75.6985136563935	14.2349067566957	58.5994210806814	48.0153724575096
HYDIN	15.3782623086973	0	85.4521597419478	11.5233847967912	129.095251061649	4.98906334300995	55.8158555705158	142.915047767782	46.1079681304286
HPD	13.0392198935286	10.5738434557454	0.0210063738336466	13.5293121832721	6.75338768538051	9.55644257530885	5.35966696602581	57.5426003266319	37.7013389395076
LRRC43	18.6478988648254	40.5133185495728	31.9540581539395	51.1114788572524	108.482534356541	45.0869726085138	4.077967271028	0.469135746815668	28.2864152261331
DZIP1L	129.81280247276	38.2158241195417	249.18170585143	34.4687634534686	45.8286957770002	117.903297803229	83.6313517071593	76.3629884631618	51.7461667743621
TMSB15A	0.0617231079038518	15.7996805273121	11.3184736376719	0.0294525134908969	13.7520309646235	11.2088755487706	0.108568384888036	0.214007148310748	0
ESYT3	17.5308400215274	10.900598443784	18.5634433666559	42.7370394814529	64.1685246567426	18.0042773624331	21.5822645894533	32.9294528838746	18.8111042492328
COLEC12	16.4236845606338	25.2241308264953	32.9455897583668	25.0341618728844	21.2419738719665	19.4386443467449	24.2037473001495	39.5034853214742	45.2390294934438
NRG2	0.0381129450067079	10.587792356585	0.0128917862382838	0.0183420873155067	3.41105394816418	29.3996370440903	0.188304566904462	0.390462197026165	10.3505714783716
CD1A	57.9184631931254	100.14061376048	145.223438906641	134.534829734999	100.434139326983	179.465181251431	38.2633185619914	48.1053188144051	55.5184182089622
CD1B	0.0700267230480378	7.51098269998647	14.4175299129323	39.4749413858645	2.40689147053756	19.4152188144356	10.0525708370787	0.344425101779128	0
CD1E	8.8294086823841	27.9428028869567	32.9631275698802	65.6224747722591	22.9060225743345	40.4261607465243	0.189389464681047	0.392993779488782	0
CPA5	0.066802245408609	25.1897003228065	13.3823975985898	14.5825413942067	0	8.65048685911994	4.99894372077917	0.232368915409677	0
PPP1R9A	73.1677214160148	33.9975533966754	21.6685280396032	193.921833507793	175.619620747936	51.9377830421013	49.5603626386608	58.9518169245846	110.24148940673
DYNC1I1	8.67947828278915	5.57277194549281	0.0178686602318829	0.0254613164678252	13.900337945739	14.9335115129251	5.34871060291925	49.5680431847233	22.5927022590625
PKD1L1	23.003483503467	31.3169582314922	64.8802305126617	90.6755964071027	39.0951091920386	23.1735687890995	84.4291719276634	10.1961318344265	62.1858531360206
PLA2G2F	0.040786374410954	12.0616814165136	4.11679968872812	0.0196097284841943	0	17.4065280761478	5.30549998653241	29.2334858113133	7.48824749075735
NPM2	0.067678606618637	0	8.25420670262338	0.0322250968560418	47.708249526683	0	0.132142606036917	0.264294711583875	17.1533302114642
CACHD1	4.47103707563551	62.2260405220323	131.810989536475	90.7354538691949	103.1015271251	23.8806080607451	89.7580755471153	74.5069563394195	68.7421743778819
SV2A	181.20301933335	244.539491800276	301.803089978096	247.203814111517	236.671527882485	185.658871118296	160.93086255852	166.787601960934	144.050264646191
CLIC6	25.955205031913	14.9252562988827	0.021812956208759	0.031118786133562	8.47127208547688	8.19082390223437	12.634244641808	0.394999848106213	21.7461791727849
GOLGA6A	59.7400880233164	0.394718384756963	13.4131694665608	4.21901317805436	38.4862334660936	2.75689729302434	7.81909529984718	54.6856687313758	3.70649868202919
SCUBE1	26.1469773825734	21.7497105322043	26.7661266052778	11.5041676409042	12.6761776785693	61.7265958010995	10.4590982550167	121.827668996237	147.92095755092
CELF3	16.4302206704232	30.9112022363874	18.5581493906583	46.874072317696	16.9320178897701	36.1882535343108	69.2333491894074	0.523684760216607	40.4955703494613
ISL2	8.83831787372086	32.018786478968	105.003432121124	51.1121498425369	56.211495547522	76.3217019953277	31.9033844024004	33.8298500089717	96.1139297487124
FAM131B	185.57641760711	476.999591383882	111.281679052355	198.203234808303	360.241960624972	196.892614596011	243.168688559111	149.632943101584	231.650731602717
FNDC5	8.83925032201822	74.4507069029886	76.2074026351694	72.9909818527159	46.7703420726846	56.8432765410426	48.0023409609082	10.1636439389199	29.1655346867331
KALRN	100.447117200318	190.142396853611	135.973028665664	95.9861666464567	143.898437999508	223.256480572939	47.1328058037122	60.7968604166197	62.1039629776721
TFF3	18.5521258236719	2.4790373724328	40.1047326370263	7.33958317664773	20.460635903299	17.1705272742964	0.23583605479266	80.5083004436952	19.73820075879
CBS	5.5584888912688	49.4279543578599	73.0466694737452	11.5157341224069	6.6445797293907	20.9032768615	33.066891807989	38.2729192073629	78.2498439689672
LRRC3	440.745365193655	255.735783232209	192.643746939789	150.234978824863	261.37055948269	270.912869620595	250.854436000121	192.449606469241	259.892314221781
COX6B2	122.846053276071	23.6232827302739	8.27489243828912	20.8944123738367	6.63843355672507	10.2815162250067	38.0619003997221	70.6587724159667	45.2050941727796
LRRC71	0.0594374346129722	8.43359376257834	12.3365503922295	5.23457464361132	11.1566350801038	23.3926973439244	24.0561859209784	14.6501414336725	26.3799294939212
FGFR4	0.0780461276971511	32.5058226964845	17.5223846447988	35.4136116934585	19.5513842284486	0	10.3789558049899	69.3340593490994	19.751014218482
CYP3A4	7.70374241444852	9.64534032971359	3.11987248137952	13.5658064255355	36.1714185904633	9.43787740350419	5.01555554807327	0.24069109808165	0
DMKN	0.0798482745525408	27.3716952102715	12.385941029203	31.2727385221537	49.6723517056806	15.688528467823	5.11511904304012	0.294752040064567	0
THAP8	80.8282614223922	199.981093334386	108.173458867749	164.786579249863	126.827109656198	145.711285606939	126.683867104271	53.0048381717223	153.513838793413
SHANK1	4.4672511025748	81.0104434377208	16.5041807770411	29.2073482571983	10.9199776356042	17.8309840746091	0.167560342149372	0.342764553529523	10.3815007826871
FAM171A2	0.0104022860551288	0	0.00356408396236596	0.00505667787505315	2.71007508283517	5.0441908254843	0.209265334605491	55.9186427186084	2.76498558230499
DBF4B	216.128825869329	394.687866754496	317.266434071022	268.075701828327	309.055795393024	169.645349135519	349.345075156086	179.708840463891	175.11583267203
BCL6B	27.0539776682127	5.387590185999	6.19944368348155	8.36079227109744	6.72516186848016	5.07732996561778	5.27660672574059	27.3864851441856	11.2893605537623
SHANK2	0.0656325533470596	5.39991787698437	15.4295254158865	23.8972036842849	5.86636242623839	12.4294591375688	0.149187177164044	6.34798769313094	3.73896588484004
BEND5	55.6871278231392	58.7829231567593	66.9566131048843	74.0483717072076	69.8237005398132	113.52868323765	34.4430994959912	41.7163416136087	73.4547585839207
ELAVL4	30.2752819420584	4.66690995645188	8.25245394182626	0.0317350856827909	10.195986523743	18.6921075364222	78.9338967399	0.507086372724755	20.6810981233968
BSND	0.0841132194286871	10.1759689344188	131.678410873256	15.6869945504638	23.7406953927683	35.4111945720248	0.244172274327706	99.6901349272268	17.8369129318934
FBLIM1	0.0473843922386843	8.72812073654897	13.3200823107753	0.0227277519315652	0	14.2571823856624	28.8254223012587	24.9758490754207	0
UBXN10	246.600131843416	193.341793175183	81.4098322444643	223.208576412275	288.738265898995	207.473261719165	181.258209707979	280.727683682242	165.698734555857
CAMK2N1	147.261614598436	129.734404741659	75.2155922070615	67.8302004789505	119.215266541459	32.1598366075401	154.312757304388	92.2826623726638	135.62653678791
IL23R	9.90792894627693	5.27217271045344	46.3055243218333	46.8657767681341	15.2227754188051	28.5006181290859	11.4383292951177	6.72705452132408	0
NTNG1	16.1816855706071	0	0.018751808606658	7.29772240575696	9.44544285339344	0	14.7343404844171	12.0579116439404	0
KCNT2	11.9618177414122	18.7473905651312	5.16779354989336	0.0297847704146017	6.75626798478972	42.6319116887514	0.227121476708829	49.5820211165981	0
VANGL2	17.4935250561461	2.47125846225433	12.3825401013796	38.5300995478335	35.0771139543971	10.5832891645574	0.181381491505247	24.0477016809964	3.71993423695882
OLFML2B	101.540378381605	154.917342743105	134.945002612634	133.515713287463	160.102303035783	191.813948614565	95.1991742009641	204.370104387105	73.3933034080638
AXDND1	27.1741176655566	15.3802560472175	5.17886743739592	4.21455496638609	26.5605297631911	25.692116223563	9.11580854162317	45.0144773953767	11.2506376986489
C1orf115	87.3994307429379	195.440783562795	145.262204565221	310.787624563396	311.754767540084	243.169460298855	77.5490597876577	122.632848723665	228.854509242387
ACP6	188.897697081088	481.999140964288	680.878109839316	746.795580452727	731.436797041809	422.518139014526	220.690744407402	585.593294865737	462.345677143041
PKDCC	4.41163594077196	7.72210243002991	0.0194264795542853	12.4740950422319	10.2985787946933	0	0.0737937686617173	0.142455830250131	6.70341834422976
PIGR	0.0614959863966096	11.3488613774422	19.5112749612311	4.20049856624883	5.89314185059024	5.84413467284763	10.2221083027728	34.720781407677	0
DUSP19	62.2924179567016	316.257937117724	99.9346639307273	88.6882287698782	91.0034863059643	154.862199303021	156.888369703602	89.1981366207865	41.3675364685935
SLC16A14	9.93185770638128	171.274755409978	88.5715154913075	58.4250829725999	9.18445554459195	199.415376343881	0.258051833983409	33.9082144167737	49.8698284471947
INHBB	20.6622192336362	2.496288149697	26.7339795938748	18.7512765829513	0	25.449405358394	0.249209778112167	138.815609543794	21.60250982004
XIRP2	30.6059032292486	38.4718056072872	66.9223368276876	57.3402122706305	16.0230443528498	219.891132945935	19.3350045224992	161.784412354111	130.87944470152
BBS5	6.65609445124887	82.964479998744	62.8301507378642	87.5686534367937	36.509448787131	66.4990303244562	29.3607752742961	85.0983320807504	31.9706814758489
HPGDS	27.274119793636	10.9348148124044	31.9198484195137	38.5521662478154	16.0799589801767	2.77273501011614	0.19963043062775	34.8505789737565	15.076005549308
STPG2	25.0735876647303	8.83504938036042	19.5769066300364	28.1384396697341	22.141963461736	9.57139011278548	48.9068620565888	6.94852369698944	31.0990257767071
NEURL3	18.4915466016574	20.6129918417467	6.20328372138937	8.36836898392109	9.29603192198927	0	14.7945115672841	0.325654789027954	12.3008464481352
BMP10	20.4999599160758	0	4.13815388633916	3.15951704522165	10.2830601922526	15.74322939639	38.8228035118205	17.6233278547928	7.47766435248279
COL6A3	198.687829408756	399.51331726331	494.414740201273	249.312785074647	341.405514867387	202.056888474106	200.34589920498	266.943247383588	484.078289910609
INAVA	32.7929874979127	78.1704786060764	60.759992082648	45.8988832243144	15.1618780304415	69.5839404504817	0.229134027823259	16.2355074084673	9.35968388570321
FSTL1	788.896583340682	508.003478204855	504.747094888601	322.334639372407	458.862824179488	622.584677330134	391.614339211184	543.112099425907	476.451669016175
ADORA1	20.7075065197616	10.3110084832025	30.8606003691587	19.8091456327232	3.2497727619239	20.0301231974193	8.91630144326457	0.375351833230903	7.51116795933427
IHH	0.057892004399922	2.57322855187946	14.378974237979	11.4400882385535	6.79285803615224	10.11602605625	0.137238357544791	0.275363766483397	7.56521814765503
FBLN2	85.1712047249254	194.521563642329	160.671719268393	44.8975030737505	90.1761448273355	68.7647083608048	75.8344164664021	13.3797596917443	60.2704011070355
SPTA1	10.913819125299	0	4.14452604127616	18.7236688654349	18.9148089554146	24.9850468867375	20.2882608467319	35.7477814014011	0
EIF5A2	297.97869759513	465.317924560386	339.943738209435	466.23785028083	580.756554670613	443.688888475507	478.818372677488	233.958929475592	475.537184611525
CDS1	128.349952422556	23.5886609384548	17.5408529980505	12.5637450766484	22.867219951621	11.8415893167643	32.8646762725562	43.8521277221503	21.6321245669578
PRICKLE2	31.7061873112712	24.9676263754112	48.4151489168798	56.3120470347685	74.2320292379759	68.5841011517112	93.6710410206654	38.6616016315418	112.10016176089
DNASE1L3	35.9934233228971	14.4405316632408	25.7635784330626	47.9388948794576	31.4932283236547	8.0237363277501	88.9783245134812	0.512786041294939	30.1210806181929
PCOLCE2	35.0031720460706	5.24753499366819	218.229887140849	16.7396302471319	66.389630986848	101.184631499815	6.64047535619381	27.3378158828922	17.8363948358051
PLSCR2	23.7916988123189	1.8204446891557	15.4249709980387	0.030646102482673	6.74240279818856	0	5.00251721545001	0.234144410773844	9.51228961532563
SLC6A20	0.0690835534162941	16.2592791140879	9.2832307464911	7.3279247469931	26.6913659943098	16.6164120786426	13.9916035917189	0.437207310310426	28.3328479401504
LRRC2	7.61376060497292	11.5823607388064	0.0180731647129675	0.0257543123658759	9.47103958222063	14.6310085159482	0.169174073275358	9.42935096708909	6.57431281361706
HEYL	0.0695559963105969	5.35687596393996	24.6741848417687	21.8530788722127	10.1652818064918	8.869191372123	26.3508013087498	12.9429046686118	17.8944177034692
ABLIM2	68.7570165035037	79.9599517093871	59.7546712719762	40.7125287503035	92.0432234263466	70.9835313531296	63.3489715991929	66.6493017782505	43.2797350146141
CLDN19	37.9970684257415	13.1807772815223	22.6479650516248	12.5378066035408	0	22.4447936200761	63.0342416765493	22.6774636942384	46.156482588772
BSN	8.84024460826404	75.7445045137346	83.4236120173903	93.840534232746	66.4000887310627	61.1316239728623	40.697635863033	30.6737326363829	94.2366555802044
INTU	8.8264050972304	32.9908161223934	40.1536347341134	33.3685561770943	28.0778995462276	27.754498280691	23.0234348265764	52.1888196312152	65.0311118655002
CAMKV	19.3979117176374	0	8.2344287794498	7.30014033924336	0	0	0.184125049414241	22.6893021924261	17.9601410421214
EDIL3	11.8507961666571	0	0.0166827612049874	0.0237629825903301	13.0792438670048	6.0578596574549	0.142475546708481	0.286815812412971	13.2936898126066
ZNF474	0.0662300946820569	10.4901624913666	16.456753315887	14.580006130654	10.2002754556347	15.8831984293765	0.130866557816923	0.261534139134198	0
CMBL	13.1533172288229	5.99496249007849	71.954778217254	0.0368358437471237	11.8111706087484	22.2828658177606	0.190105951233715	21.4037065502933	0
C5orf63	144.141461879112	276.697799518807	408.928648568748	490.183465102082	252.799068301288	330.730328202879	260.90283214039	87.9839511117665	197.725662746261
GPX8	0.0324866918854338	0	6.14213871355737	6.20245081254	0	12.1018702853171	0.188376220029522	16.993585551156	13.1987712293072
TLR3	247.717850776713	302.874305645919	106.129898762089	252.41450266261	267.370143617574	123.497700817118	522.665404200352	84.8584751009439	319.232993941504
TERT	0.0664733724452429	31.8714191138761	16.4576157257022	0.0316649665431816	3.27349854587462	38.0130715957576	0.191203098470195	0.397234241548978	3.71517244345592
MYOZ3	0.061486679679696	5.4514359678479	30.7709421750814	0.0293421968064331	5.02413742819597	5.81041294498588	9.04638784601343	36.7130925669739	11.2710771632472
IQUB	18.5834501651432	43.2696874972165	13.4120032441497	18.7891850589409	16.098853039762	17.9885244128667	17.8675555072912	37.5511847123609	22.588823248269
HEY1	59.7512526164147	0	29.8610947904595	16.7127503077191	13.5106109540016	11.8498473744754	0.231579649570607	81.6209565247535	11.245470702224
ZNF704	29.5023932235238	36.4133638544918	36.0561813917596	41.7138815467688	38.3149426132268	27.1959563539859	17.8723061313312	42.1235372761813	10.303716215705
SHH	0.0635164375792678	2.53606372534301	18.4958951650731	6.27899590899589	18.0973576092431	0	33.7192753615237	21.9517098854387	11.2673936062738
COL1A2	66.6494339514761	113.443569157179	126.702365022966	252.32356529894	63.7173651214959	174.985782391543	116.768484519063	37.2593928816281	442.731226343879
DLC1	146.135274339504	58.6343073426131	142.123378821097	60.5279998903569	66.3161719133725	128.899451207817	123.043055889375	141.563957128989	273.147286937721
ALDH7A1	0.0838759682294317	52.1078439219569	25.7685849615875	60.4395816690575	37.4661826356866	24.0410569201761	66.5144551706417	16.345049990853	13.1280045894063
OSR2	35.9226121656982	7.39985966242226	11.3560225084633	42.6969979608716	16.9539919247317	52.4838995572377	0.23371044525619	45.3836331025793	11.2435018014424
DCSTAMP	4.4340278033386	9.04255864306541	25.6770755561108	11.4682499064537	0	19.7093024460859	0.209069296455146	21.8878468687991	19.7961762838041
GEM	182.771541108717	7.34797608957369	24.7489615856579	7.35232966885711	22.8472977169905	33.1029549041563	24.2680159348215	78.3199031880179	25.3829930060222
CCDC171	98.2312297715807	74.098147719091	110.218012234074	129.319419893173	104.714392042487	91.372691827339	68.4880690654218	59.0546446411801	86.6400462670779
ZMAT4	62.2479658429051	21.3676851739728	105.052748873242	76.1501510467717	136.432095961919	0	0.227832691514095	23.8571222152004	69.9115293653361
TMC1	10.8811833101447	8.38821534581189	8.24357472006197	0.0293952070459955	13.7540311697237	8.21776410323189	17.4552728471895	0.381795737691801	13.2056981461415
SVEP1	0.0679823534370847	2.51118935938043	22.6154228786295	9.40169667296657	22.3631201235704	12.59875377374	9.14311903891979	31.6867534805586	59.4464488349286
LLCFC1	0.0418003317371007	0	18.3953806102101	0.0200898660804347	0	19.4684426725298	24.1626162190789	48.4982393442557	22.573649686794
PTCHD1	13.119594974861	2.48927539483195	12.3713112450283	4.21367374146336	42.2187248256374	13.5012692162041	33.698878824093	11.4116975363763	5.5950742206515
AQP7	11.9401295357721	0	8.24014350231813	10.4127318462958	8.52485267445004	8.34105505825392	13.6130518038227	6.45982018587308	0
SLITRK5	8.81641148314224	26.704120165325	23.6917111226517	21.9093615340518	30.7374561677527	11.0813542082888	0.233037233548673	23.9807762536932	71.7583180476132
GJB2	8.64133690008573	0	11.2787898744336	0.0228144519012643	3.35566315693901	0	0.199851514180379	49.4514762677469	4.65606485254419
OTX2	0.066391513034505	0	7.22569027007749	25.9737102579514	19.7834109081604	5.55111512312578e-17	5.55111512312578e-17	5.55111512312578e-17	5.55111512312578e-17
DRGX	130.142691758495	0	0.0267079145581697	0.0381587777256449	0	0	64.9854078001816	33.0055957974513	0
DACT1	99.3085770628035	112.191374266755	97.8600529134339	53.2324446142491	119.255250636902	50.4575372513396	79.6717854150939	25.994253646907	85.731936491707
BEND7	6.65646582262305	13.6545794289381	167.795935804928	83.4196237501652	44.1813480297966	111.839003031181	96.2104186403946	41.821819614127	74.3743421605731
FRMD7	8.68478404348566	4.81543833962447	4.13279846341579	12.4569512616553	0	0	25.6590351389163	6.51116268357323	0
AK8	16.2923391868839	5.39812211562228	21.5798206944527	8.35853974997604	0	29.9157281569082	23.7724838199042	0.425357881385295	0
SPACA9	0.0843424236038395	53.4884574954958	31.9427109716613	44.837858008097	54.6139037948299	53.2652043325421	27.881267470346	13.2038942994872	13.1318280722646
RET	78.4877612027541	19.30056389059	76.2015303082801	37.5746096181131	50.2095266920085	30.6971228717041	67.1621360578251	41.7184464126389	125.341834130761
JCAD	0.0644798371002011	0	8.24876786331665	15.6076581315989	24.2037098013005	23.3737333060378	0.227300722131359	29.9249653953242	38.6749840735165
BTNL9	8.83550903251713	48.4228825514134	17.541067498804	36.5193394365075	94.8991866668985	17.231202966237	6.60857361621547	29.9224247962051	38.6753511904162
SALL2	86.288345399186	260.413423300952	124.653433335705	191.900774005275	95.2447884494105	140.365188499134	93.9081025866592	152.299404444736	129.940475448874
E2F7	75.386865063181	295.575228370115	144.219329574172	142.907998872372	121.676757945108	210.886627715553	26.9308401232653	145.915622465512	99.788286171896
ARHGAP42	90.6525000980575	204.777808056708	75.2259346009987	173.140673395805	242.809537126745	447.908751247901	68.7322261442601	110.169217208775	313.597737620348
HACD1	26.201133209106	30.8936719461338	56.5905789620673	10.4722069133242	9.21324011902673	14.2148363112581	32.6255866682701	6.89440695526782	22.6121220769185
FBN1	163.772434484512	39.5623242649252	845.574318163967	237.834688143922	201.681705361635	88.0282754012423	159.748626618789	312.175443520973	227.88789203202
AVPR1A	476.577419124057	94.3133754611177	138.049594899324	116.854642517992	121.641446829194	334.253554595831	622.792693145459	103.919848656591	234.430100123418
GABRB3	1.17000665324668	1.82797872413213	0.0209600029320409	28.0106061656313	12.8620454471738	5.55111512312578e-17	5.55111512312578e-17	5.55111512312578e-17	5.55111512312578e-17
SPIC	12.0597137937847	13.1536401115719	0.0253144090963744	17.738231751714	48.9938756249379	49.3255679647693	0.208275547216846	0.437675071925	8.43260836708134
CYYR1	22.9657147558836	2.46164540309094	58.6658207314533	12.5588090168581	60.7148573944282	22.0158779619211	16.4824533307789	17.4429964797677	8.43019858667684
PRTG	0.0533776874280116	4.08143079699297	0.0179285265578919	10.3897353569743	13.8969638092847	9.01659607359018	28.2945481437911	0.374111040232627	0
CCDC68	42.4278286443926	7.39616441081322	11.3566598611661	23.9919921732906	32.4449915699097	10.413177596276	53.3165107328183	0.443983534432641	0
TMPRSS5	26.2234876690685	14.4395784631663	36.0471105111227	33.3757373198408	46.0992217880876	55.8988918089603	50.6652217836292	36.8085003979598	46.1318390658136
ZNF606	313.256842575747	449.847281043487	462.510863818441	550.712705690549	489.570345688667	347.125849867582	306.619166509494	172.035370563632	411.527005896622
HTR3A	0.0643059107230881	9.06759553252148	8.24846195926902	4.20417863306499	25.0847445615524	0	0.0376632497767792	0.07119839344412	2.87833332133628
PLIN1	19.6187671640884	18.9817872219983	10.3194713370707	21.8820543274169	10.1218414421066	6.54781093996148	35.0971597471979	25.1558819204675	11.2581216701404
PEX11A	39.3683672281687	10.8432692622981	119.457452070914	86.5650420094836	125.34432932614	69.4046587356049	72.2064490047875	35.4599288500274	95.1461075491278
MESP1	25.0397852167574	22.5462149886273	0.0250678514906753	22.9281526081193	17.0081660983008	0	0.105503967165902	0.207578657365498	11.4618091633429
NAV2	32.8378066520094	84.0340528832578	164.761240048379	57.3982122340101	103.909993077212	120.350845798662	50.8193562119715	29.1741704482804	69.6786260772612
MYO1A	38.2157700464731	18.6315422435863	12.394334091835	63.5844645739902	75.155624266349	61.0614059395792	84.7561732617709	69.8643348425826	48.9324181889436
ELFN2	13.1846654758768	35.766489547264	35.0214659855929	22.971958240493	55.535067682034	44.8815847968419	0.229902420288072	31.5292349402608	21.6400898081828
NYAP1	0.0657064557861844	22.2945158138535	4.14411835945924	4.20592053078367	18.9252063538775	0	0.182290336320057	32.6768094642482	7.51065743143653
NKX3-1	529.914135242259	50.0966167984967	91.7048522418225	76.1864050908774	105.459233920929	73.6462886995503	129.485124793868	499.17156810225	361.624614682131
B4GALNT2	17.0323728926677	0	0.0133765797337966	0.0190346227591009	0	5.14202096661697	16.1302923583816	0.356151870496876	11.3236342965422
TMEM92	52.3053658128043	10.8834369009983	74.1019272994045	12.5613449446969	28.0296398594895	5.74446624177699	55.6127428563891	75.3812871116904	35.7598732450213
ANKRD40CL	6.56453435729075	1.85059635813096	7.21278383929344	0.0278457218536396	19.9752626924092	6.05057874940247	0.143960908993236	11.8927211811023	3.74254668593521
IGF2	8.67120534905692	8.60826333037434	0.0174585153559241	6.25423336238628	3.33331880355662	19.9427581376476	2.76862668513054	0.391405938758408	17.9485150717471
KLK1	29.49400124071	4.55475340929391	29.8817195158117	55.2331775899539	52.0748723140183	42.8367894151459	84.7525083252992	107.280924433318	29.132461724196
KRT80	4.45308804164094	13.2218047805262	30.8516198200971	29.1414393698405	0	16.751737953332	0.193579271772666	30.2367146641977	0
IGFBP6	4.42861510003891	16.4687002038852	24.6417074438236	0.0303154605386853	0	0	18.3009461072065	0.311368975325472	6.59065621080302
SOAT2	0.0707000094138976	33.7555486039877	8.25899711259406	20.8234385234159	2.40541353172292	7.27024641516793	0.0830059841180498	0.161117226095222	0
NUDT8	19.7284930987178	72.5787622641831	21.6583546904786	38.6036435597562	59.7028363576893	26.4185695039179	0.22978747134737	30.0033910476815	41.5019828801018
HID1	90.6689803872213	416.23679894107	179.244077827421	194.012947875828	121.632798481911	372.510999524688	68.7108939230039	129.022125123873	173.246724899558
GSDMA	0.0875161790619217	146.789812568092	31.9573189295606	8.39591235291317	92.9895478131735	93.3827128686581	0.247645548688631	0.534733551747362	76.3572237944227
VWCE	27.1368641022464	5.33805539323905	2.08998096085967	29.1250339642232	5.83350557538808	7.31395973590369	21.4981347566195	35.637430610192	12.2047300686617
RAB3IL1	13.1545881708465	15.2629274376858	10.3256924648334	62.4140722067977	3.24336278217151	34.2681754364798	0.220513320878736	44.7147237635364	0
PLAAT5	25.1251799457633	8.08237128288903	43.2364904951726	24.0050701053196	41.8395235589205	11.9635330434678	14.0015137029424	21.8976436245722	15.0577617697076
SCARA3	15.2145700792454	0	11.3280279562663	14.5770422709209	10.2075713505055	5.55111512312578e-17	5.55111512312578e-17	5.55111512312578e-17	5.55111512312578e-17
SCARA5	13.1481600356648	9.56103882203429	26.7646887648533	33.3247181328434	14.4009777594382	5.74993078809725	56.6948452882105	41.1296078795327	34.8368023022908
H3-4	8.66402034783859	7.87693145843253	0.0171066481999933	2.11307852758993	6.85620318784189	14.8253351177628	0.150903886357619	6.36359865814262	1.84028964003498
OR2C1	0.0638616028990375	8.34317744576505	15.4235279125632	15.6046115183647	6.74551662915461	10.6691043787127	2.73443448108295	0.345893666366107	16.0944590588876
FOXI1	0.0516987336720272	0	12.3131437507477	15.5400813610155	0	25.1749242749863	16.4487760202254	0.434675496627987	16.0097425869912
XIRP1	16.2891345773204	13.4461022778515	0.0218728524053917	0.0312048025417209	19.8037559365847	8.84932690193662	31.3565226420652	23.5892437116756	10.3152601734975
KLHL30	0.0768637729919224	0	78.1022407671634	0.0364778336645024	19.5721206413079	0	10.3950633375083	60.5709355170814	39.593103713749
BMP1	431.045044373429	375.543349451213	364.658332650029	348.390995755065	456.388509381883	360.569338232494	528.196780033523	435.186491440309	397.353361827535
MTCL1	38.2773335461645	79.1952420715014	71.0812656426499	57.3892404300128	126.211969266634	130.417824842224	44.4769924138698	7.03878787530683	48.9427208260738
ADAM29	0.0833460052744428	4.55538898368267	150.1587718323	0.0394621020014512	12.6197660566632	2.8436141155262	15.9811639920362	0.32370062244437	7.53671435909179
UGT3A2	17.2769154709802	0	19.4957139970573	0.0277604054950209	0	2.77204056088697	0.200152737386667	0.418314769032673	47.3626350878234
LRP1B	16.4300649179533	2.46511470875439	45.2834260898459	34.398430373527	31.5480319032384	13.5211520099537	0.207668453645608	24.8255302766862	21.6957408539444
TCTN2	72.124165967626	251.062989484742	193.656386436749	209.644420284307	199.239051670667	153.342867728954	117.813168419883	54.5536416250779	117.705472475556
ZNF608	117.913405989691	54.3113634541007	199.82635144985	175.229657714467	274.354823831932	213.4853999535	58.6033129261238	205.026753295852	426.667123975855
STXBP6	20.7978455107553	47.8814457245471	16.5077137519631	27.1363801309409	52.9477188272595	13.1666198242512	0.155968090861427	0.316680422413833	10.4006391203525
TM4SF20	7.5833979904788	5.64904755948579	4.12676482009951	0.0233452906034888	5.99286130636616	7.33805135708231	10.2960611065461	38.2797717420233	9.37623196770237
ROR2	20.8317923895158	69.4781614314773	90.6139315621707	62.5781801112579	40.780110076126	13.5446253825151	31.1338026540498	5.26544770205112	6.54413613572835
AR	104.707277919764	46.7137982078554	98.8749314227065	53.2234748706339	86.8638402607962	33.7085626463474	81.0666990052274	130.962503616542	57.4088535559217
FAM110B	219.275963137445	64.8515160016765	196.732982360985	137.695211419903	159.207474953858	7.25861692708891	172.405005113777	365.911619511401	278.760369412527
AFAP1L2	86.2862381731302	229.468347253311	119.503718565593	124.139322941822	179.699212496705	229.921133735842	58.5208537986351	84.4912860439409	76.2327191109522
GSG1L	0.0585815991477769	0	12.3340662045573	11.4427584304724	12.9252992771873	19.3392485011846	54.5586918978868	135.145567886198	40.4495179990043
RAB3B	0.0709170261335625	0	54.4212791228314	8.37054860512174	4.97596076723039	8.06225642503274	0.0888154518327122	0.172992659139263	0
MINAR1	75.3541003484169	139.6163401573	77.2741647431718	107.436317544255	130.321232548493	139.77497216685	57.2308830028751	96.9530108968099	102.636407478885
RASSF6	42.5062318899601	20.1188268100897	23.7069370249364	45.8595785381174	24.6238628803278	54.917482581942	0.229294848192815	19.3056306841033	21.6414579473886
ANTXR1	14.2555672078672	5.27071758899417	42.1974953978547	45.8297213785523	18.6552751551251	20.283831588533	21.6091700263732	13.1576739338038	41.5051529915251
CKAP2L	56.805050219192	120.790134717716	57.7037498697863	88.6562087326932	87.7008596561818	240.396413055631	88.8539201432529	76.6957014720746	102.611121904151
CHRNA5	8.771018087869	17.7369269017405	0.0229179583488408	11.4790762065715	20.6033102558186	18.8151382245648	14.0831907747866	34.2545640092974	14.0918685419954
LDB2	7.74269820826879	28.5985476401365	19.596289260081	47.9562712995063	75.2457983505352	0	7.58372679203548	12.1416854768495	8.48934422717758
NLGN1	4.42427089199299	14.2991653447853	9.26960369948764	14.5609520351105	0	51.6736001970676	6.55744235059996	0.437283815793151	0
ROBO1	27.3539596973462	18.609882600904	45.3286719068828	90.6666778146991	54.5212479674559	11.0280278608884	84.5191889935674	46.175895901434	56.5088726742102
TM4SF1	0.0746349535926427	2.48209765815664	46.2553618876263	8.37829657151428	26.5350650412306	54.0804601663315	19.1398616115002	19.3481596864102	10.3015332756414
OTUD7A	161.532927279866	263.056979743002	107.153242251942	140.831845668446	216.310405454773	70.6943551984387	162.103724605008	149.26158895761	179.879774290834
NLGN2	97.182907794396	161.235166638339	150.391162126339	125.178159012748	167.773256406464	73.9325318536647	89.8473036086638	35.4861259838933	90.4199546324719
NSG2	5.55111512312578e-17	5.55111512312578e-17	5.55111512312578e-17	5.55111512312578e-17	5.55111512312578e-17	2.02199233309521	0.192616600009448	0.400546462268855	41.7058699918355
FOXD4	2.2563521462151	2.55427019395311	25.6484010661436	0.0289463539221875	9.39020547126432	23.0000184896683	12.668287774703	3.67860333245196	7.49823962096551
RNF150	8.64613751343436	14.0848695390216	0.0162471054867726	0.0231393841218557	0	8.90232328841517	17.6526988422565	23.2460790041709	7.49016842335648
FABP6	0.0640259551951541	8.3400004369012	19.5225137175658	14.570036898936	4.14489914559391	3.54957841398489	5.26546305961039	15.5891175329388	20.7925173408964
FAM161A	23.0031892312607	49.7300906427957	43.2731431877402	55.2755545571095	75.9222389713599	57.1058271616134	14.1550183014084	6.97066439535579	29.1928859010119
FRMPD2	37.8094413239797	0	0.0224652162807679	0.0320556603345601	18.0195571561523	0	4.67028913498499	0.0956879106125044	0
SP7	24.9965719689046	14.6923279329103	4.14928586137116	16.6827807549952	12.7286308887091	16.9596751613331	0.174009021705436	16.6915744861319	0
GPRC5C	118.735994140723	41.1796096332633	52.540119650225	39.6611873409962	26.2524995979272	48.9793352136001	28.1070042588064	89.795331422594	50.8360346857958
KRT86	8.82372205768358	26.6023208976522	26.7845661431111	37.5207660737201	33.2596901385976	8.06238787987188	26.5128290631147	43.3759882930138	8.41974820879242
DNAJC18	288.111851599687	380.645751417261	270.921439438546	277.460250797633	282.637327024131	266.474871942329	198.948541176241	133.834082406743	229.765063402366
CDH2	0.0722920561946871	8.19755344976608	31.8707427387373	0.0343646685986769	31.8098388121463	35.8508121526868	0.182449835555579	0.376864700255293	0
HOXB9	8.71555307788945	21.1760331910187	0.019729118674821	0.0281281584373216	5.91142333330259	14.1968704442295	35.1456386433175	17.6473665515257	15.036678408114
HTRA3	16.4325493335233	5.26696187221901	81.2511722526384	0.0383649579910461	30.6784362570241	28.249229686226	0.2095647349903	26.3672515940208	7.48578796415668
CEL	8.79584975676916	21.1664043410361	14.4281616034799	23.9563831926083	10.9866305992919	22.6743069441293	22.7626255258078	22.1741538279664	12.2017193529481
CYTL1	0.0674973525796077	19.2560961682065	27.738280294164	8.36269993432991	0	8.30389399597544	0.168156419422436	10.8558715167747	11.3326747293196
TRH	27.1304473250548	0	16.4733542184102	10.4483093793103	14.478627839881	20.4810021019594	26.3139334488241	0.440525877385832	14.1106277938984
CAVIN3	33.8623221506819	49.1568492722968	7.24561550596678	54.2126996780774	55.4398391990994	103.543350260069	0.25879199677	152.781417693786	42.3246947100591
FAM241B	29.5354350892619	66.7416306481715	64.8807682554267	64.6481150401701	24.5540754984356	6.53099426129229	33.9930802909949	16.1989543239623	34.8920465874243
NPTX1	58.9500210189714	67.9831730341736	18.5761058479802	69.8800471009101	104.051660429546	28.4515351064631	88.3872079322423	44.7241003282132	61.212149386194
APLN	43.2230406028176	5.36431402537555	0.0229582495045504	8.36585667072482	3.26591158219882	0	15.4387509458298	115.849993927381	0
KSR2	0.0646788610127684	5.41122607688518	6.19687376141801	8.35576799192539	27.7017539611921	9.33060532691256	0.13422451904166	0.268808343888373	7.56944627528219
DSEL	132.141759807715	369.375568403332	151.452611820346	490.183054272006	424.950221787346	174.184752854178	211.60833849122	125.953271175069	354.127329260004
LPAR3	33.8847737194589	30.6185058966826	47.3876920154494	66.7263528116514	63.0802392980075	87.1277826154206	59.4695177566555	41.5183279668635	11.2310467207028
DNAI2	20.7728860704768	23.7540806336727	8.27188222900606	30.2397031156718	47.0460138690867	30.4730348865502	22.7066076356109	11.4753561517544	6.53629554877905
SPATA46	8.65659785004433	4.87676535418169	4.1280382602095	0.0238551840475552	6.86681321809277	0	0.145586012656701	0.293654150252473	20.9408403553643
NHLH1	20.7884020826928	28.6814489308204	61.7442991497355	22.9677360403631	16.0544654511333	37.860326854927	36.6203617504993	28.6265996346317	10.298916251456
UTF1	45.6074931654834	18.8801593589266	0.0255553271339757	0.0364992157707107	32.5232035467421	5.06006507031133	0.202258136498096	34.9618717358704	15.0709911160372
ADRA1D	73.4694177124868	0	0.0240272828017751	0.034300851734435	0	0	15.3858449136988	87.5263989287949	0
TLN2	84.0469999014016	57.9466999675812	92.7085182132477	107.420420932858	106.468679575873	114.123857041888	50.8718854893513	79.4717989211285	77.2039770541322
LGALS9C	315.249579891886	69.0386925291564	213.221909635473	109.555236906981	223.969124478963	123.142024231614	66.0366677288816	63.8944244786154	112.075211950657
FOXB1	0.0472545351591207	17.2277113115607	4.12503709909515	0.0226665294113042	0	6.77662737611711	0.158030286309102	12.1255903135371	7.53802710359373
SYNPO	301.213462184643	205.08892064651	434.678544688032	211.769760012794	475.217915027231	385.009162674629	195.26686812364	274.783928112665	230.676980655251
EPHX4	5.55983749211944	74.3738289199091	12.3910564727123	17.7660021149113	48.6673689533757	9.74442170795749	8.96255830027989	12.6406600563718	13.1944220474276
SLC9C1	4.42290131495403	9.1259421211238	5.16684955447102	18.6962734947264	4.15614613812318	18.2962911409907	0.19549800878838	20.077855494687	9.39288212622905
TPSAB1	4.42029753845494	28.5764265015701	6.19154948141681	0.0289951741045051	0	5.55111512312578e-17	5.55111512312578e-17	5.55111512312578e-17	5.55111512312578e-17
ALG14	120.110912265304	338.923771929949	173.063538852479	179.413708813208	155.739432598446	265.236394532263	104.057271151717	84.6692343768218	141.233304659828
RCAN2	87.3395769700554	193.214806580916	39.1764049973493	35.5123764375892	172.169689903091	121.766721715774	0.259084114526374	91.9210689944104	89.4700553111138
PDZD3	33.8358393303669	15.8427392006405	75.122404032692	28.1778486909183	15.1862704862512	36.8860762124068	68.1319036946126	38.2866379506743	30.0964449838078
ARNT2	8.73251770646474	3.99129646918768	4.14058618695639	23.8670069547447	1.57078568703464	2.28127472896771	4.80101014256123	0.144559285292348	0
PRSS27	24.0745170385993	19.3505592450849	78.2279755717281	31.3102694883501	43.4388641386528	47.5291208062902	79.4472933837447	32.11827618071	25.3754347227859
SYNPO2	38.2269862079521	29.9336102068096	27.8343220783138	56.3072825554482	72.5403954468894	31.4992731830869	62.0141709866841	22.8110844001745	95.1957848228075
IL17D	7.69755628561785	17.6717127075824	23.6527565831351	12.5224470806594	3.26129594575995	0	11.0309455850854	6.24599328082456	3.7466705954018
RAB40A	0.0650357863435698	19.3681295365459	1.05706318041036	10.4301707292357	17.1918723972364	10.6325884387346	12.512544607823	0.357630723628257	9.42032907814659
RND1	56.663732641849	12.9945445704775	50.4571211463247	28.1844375347796	40.0214200612573	33.719416156052	36.9766624303287	129.248035701319	82.8785193696757
FADS6	8.69186392557305	0	0.0184934374189543	14.5267187543901	8.57485245800452	5.84278224968968	15.1347337130132	23.0506171689518	6.54960621381072
HOXC5	0.0645509235007076	27.5575445496097	11.3255584899222	8.35544402097918	0	6.17551841586322	0.120539084572697	0.23935588217644	7.58957784077732
CYP7B1	24.0764591359324	8.05690970754814	53.5477802475158	67.7424056810837	47.7194121954048	0	15.0333785257546	12.5588294616207	14.1544443701831
MRGPRD	12.9795815984596	8.50493530688423	4.13516702881732	7.29859205008762	0	6.77796814375214	12.3809384866464	7.86091527161755	0
SLC22A13	33.8777515936411	22.1486788382946	59.7291337790109	58.3902873115468	52.8213648844565	26.1883466553534	103.344482303531	52.4368502993261	24.4275316569073
ACSM6	0.0682967109816621	22.159058628058	18.5152075413409	0.0325121697260107	16.2597259644126	26.7072527330361	11.5240603649171	8.35584895063219	14.1119409855437
ADCY5	8.80160071804976	34.1501221879277	16.4861989464655	14.6167447935007	11.8356170915272	12.0009279793593	26.2238185528826	0.425869680804662	16.0170418587589
MAB21L3	25.0925360641586	4.57241628070363	50.4069578415483	16.711252719397	18.6723639598177	39.0230470615074	25.6288843206269	101.205918598649	121.549750599139
GPR151	7.62342905563258	1.86644165821796	12.3249700505181	4.19190017233709	5.9365579715679	6.89812689925407	7.45725267215172	0.27144128390238	3.748686862667
STOX2	52.4350309859174	7.34370371055534	228.534961970612	4.22211947733073	72.3549936894073	103.400230182832	0.246111110070224	39.7825101901585	18.7775580708678
CSPG4	231.092606806997	45.9509890727782	108.157051661298	57.4033254562577	58.6259616873142	33.7656356105032	82.1217042934761	35.3588043037056	72.5345418790804
XCR1	18.637392564058	63.3748984888401	29.8889002207336	44.8463552813753	46.0001525297764	155.965592339373	23.1095358101848	80.9790504975442	45.1515783683838
HAP1	12.8468753653246	5.75754638806534	0.0144981145529091	0.0206375326128223	0	0	0.179123771300757	22.5470309848861	15.1184008339643
TDRD12	0.0705869338844076	13.2957474115111	13.3927198504294	18.7484449384208	19.6933283343244	16.7379460349791	0.194981145049723	0.406101620923611	28.3828470504159
MARCHF10	0.0641586830320691	42.5015615553372	0.0214431945903719	3.1646831596278	0	5.55111512312578e-17	5.55111512312578e-17	5.55111512312578e-17	5.55111512312578e-17
CBX2	41.5532979688353	115.838864720391	67.998515589083	110.537749445092	79.1547407437741	50.6450416858011	55.5824593121796	21.148096770532	35.7637668997844
PIFO	16.3819584850058	16.7876690816575	10.3207776788528	26.0397271244112	15.2892770265263	28.056395084019	0.175550391337775	5.0957265660842	0
RAX2	4.43670443343807	11.9475400854106	16.457766549001	10.4348111160318	9.32841572315766	13.5244271327978	21.3703811627016	18.8633887718223	6.54211735443904
CD34	91.3829990895	6.65667171678679	35.0273659571809	36.5096899989235	12.6141360511401	22.4849105860546	0.239750397429589	97.6590325700112	12.1816183279175
ADCY6	30.6421902232004	30.5465782643205	108.119167919271	71.9638043967911	80.0921862802026	72.9129159693189	25.4973278407086	41.2075373402048	6.52373133214555
PHLDA3	30.6421648110795	65.1522010844936	81.3636102975047	58.421476203366	85.2253108562852	65.6294942384673	62.1221632822162	33.8680971332365	97.0418970200341
SLC16A11	36.0272878375282	67.0146968671262	36.0580404738008	27.1435094510442	22.0217067230186	20.3472770701493	10.3504100666815	19.1733437934204	32.0696900082045
C11orf45	55.711083729568	148.397017543892	61.8197894845718	85.5263475629044	42.4400093583135	73.4864587332281	24.294062436104	41.4226289618357	39.5309433286106
EXO1	44.8536528606354	347.478369852215	153.493479279524	207.554909650462	132.736619451056	339.387644089424	59.8393263036192	97.3355724779207	138.3998031468
SLCO2A1	0.040686435108978	9.7077758523556	0.0137459322507274	0.0195623852414786	6.06807471937692	11.4391381160123	0.171732672046956	0.352251511326811	18.9460101111768
FUT1	0.0394826912516053	2.74251132453878	13.2909706091146	0.0189918777074662	0	10.7094153186133	5.17783113407302	0.333524905957886	11.3409259949424
DES	4.46988938359177	8.76431359365271	66.9107572091684	55.2452770547855	52.0352994661198	18.8003456749793	52.4560960597182	13.0866465538448	0
CADM2	0.0587092107498957	8.44937782170269	8.23809626861478	13.5110898351312	5.91271111253918	17.6913459188464	5.22948987953251	6.6080073683117	6.56470776323385
ABO	0.0896086406372874	112.309365576684	102.996825279088	45.9307909074747	152.656067331324	135.972489616285	30.7143177420209	125.224266049202	110.17652856966
C1orf127	8.83502788624267	36.3606348013887	39.1474460605122	86.4739260559174	30.5754555202381	97.1619229433522	24.2945756176066	21.1863534313287	35.7557296570193
VWA3A	24.8373446772737	7.63186158091983	2.08606762763985	5.24002826013276	4.15114146909679	11.2145844590974	10.26906398177	8.32768108458996	27.3940711999497
APOF	37.1018258848516	32.163693202134	54.5647973858745	22.9754944258451	28.889041657026	25.4633342400504	74.3850701818533	42.9394526031655	31.0400619786799
CHRNA7	297.723860670919	104.923316793321	163.780404636	54.2864369692445	122.540342729267	144.078242594067	153.304554943742	130.420153472946	169.503997085457
LPL	89.3948963207816	56.7172393183494	16.515933698284	88.6177653923348	41.6299682091051	141.823135601095	31.9017496564221	24.416874291295	37.6230540286333
RFESD	55.6907567961565	66.5431519652242	61.8120535152925	68.8421673920462	80.9331057818953	61.7524367235157	45.8249694781942	102.922473328905	105.497110651539
ALG10B	84.1435551791683	298.330499444974	532.540671828135	346.309065674054	823.622647020778	183.100994238444	528.14148876701	335.329290034793	549.952720991297
SUGCT	8.806656912201	0	38.0581349840907	34.3585372964894	13.5455625663888	17.2407635693341	5.13343414554036	0.305626455398192	0
KDF1	20.7948713923239	61.4902953293535	27.8219180789341	15.6836663319258	34.0601582337999	28.7478876100509	0.228027869089866	29.9480170628445	34.8867370108148
CCDC168	16.2912371619578	14.9118617301788	4.14409807554985	8.35828163563657	6.73231475441	21.7999781034276	20.3818564146029	40.6960643689642	19.7473506716876
ARL4D	55.737405171694	137.502592139441	146.251487540209	116.816044334091	73.1245417506669	101.896564433448	62.2543567457282	60.7512332045952	140.362640831943
ACBD7	44.5720544017426	15.9583135229013	8.26963115395458	11.5079386914058	29.8822468818971	0	30.1971735960442	0.47027993712746	50.0680485921692
SLC35G1	52.4889332192655	229.322258604966	131.867183972534	193.999436819204	254.707443306866	199.575370477555	78.7202051331729	49.8298876825073	125.243428183446
EID2B	77.5666524322665	164.692094460097	220.414020274829	233.598582182616	72.2221262584248	66.9869430563712	129.087899242627	71.8152276921618	130.918609158817
VPS37D	85.862779933848	24.4044156726757	0.0272677625687532	13.5991059523108	26.3495187641409	11.0464748581623	41.7676032462135	30.4063182478371	65.0559219300906
OR5AN1	4.4120752812554	2.57175917607186	8.2369037775985	0.0277585600877006	19.9799303044671	2.03283649202558	5.242926401387	26.9923866813259	6.56075664672353
PRR15	0.0534219587113665	27.6183600628161	0.0179430310008799	0.0255678641031807	0	15.1070413958854	0.127611019197178	0.254511483533232	0
GRIN1	16.1596868507577	1.8754985364725	8.22871306230721	4.18960328977875	0	2.06373969807482	0.162329175889425	27.6595067325782	0
C19orf18	10.846272685831	0	8.23472044480512	4.1941082179862	11.1905459212257	5.87833309426884	0.185838023845349	16.9409610546765	17.955760697747
OR2T35	4.40350910398291	0	6.18377696325951	10.3974687146531	11.2122923349194	4.41443231273451	2.71045086094367	14.9147830535225	4.68430141809433
RIMKLA	0.0800440469262877	22.3502596342648	30.8915837185141	36.4722623071193	33.2872606873058	5.75116342911047	57.9092603953534	45.6901482899195	24.4513741087715
TRIM72	13.0606885325885	0	30.7980282845366	7.32008155929783	0	5.91978769677764	13.7231901237022	0.357990189017024	13.2254150223555
FZD8	25.151005923306	17.9587072553586	19.5957412754748	42.7510734854483	70.1039688121362	31.5393415058703	29.3217103383484	53.8401941840418	66.905603356133
KCNA2	68.8450856061471	132.32026976517	194.675216800249	214.839403220932	182.23316352944	522.09103656431	109.216000867015	75.3226077841222	198.664568429335
PPFIA3	23.0286397135212	161.441346962248	51.5339034921218	146.000805249477	165.318499110331	98.1657054510035	116.349426750173	27.6510153527345	84.7454918348051
UMODL1	100.023265681855	14.4247550492852	19.5947277542825	7.35002733644655	28.0397557904269	11.2183843144573	7.7891130315574	20.2952946828174	17.9104737981872
CAVIN1	357.506428285986	45.9257011372458	88.6035039595915	61.5785227585844	29.6196279111989	19.3321892537359	84.7758789923019	54.2626832910441	114.014242220864
IRX3	0.0604550047043042	7.67301436992899	4.13938710930319	12.4845136586211	14.6503590950305	16.658395197187	0.133970438158078	0.268256846972519	0
RPRM	3.35134703536122	5.39627969005478	8.251304452793	0.0314194347913261	33.7873819938427	5.17512891407591	0.16385151920142	0.334375637388552	21.832257229199
PGBD5	33.6911591924966	0	0.0251639755522	25.0071508656792	31.6975646189593	38.4144911970129	49.3558596910034	64.5807160579445	19.7190451861589
DNAJC28	28.3587599976344	43.8583296662813	0.0265976679506696	38.552505883941	13.5042629279723	37.1450892614868	7.87772231427463	37.6912161710266	21.6356132049114
CCDC184	43.6681479226327	31.3404238575554	43.2698063136547	54.2278939713113	58.8128035635953	41.7112213052501	15.410771205343	22.4720159899917	31.0810294903858
GRAMD1C	98.2683767397249	31.8668798414446	250.257821674393	187.716783726249	106.354221501578	114.712305093045	102.654775910226	74.9995796703412	128.082064679885
ZNF366	68.8548062683529	366.315101237669	434.619539113893	38.6466206853696	86.6885234340461	93.3668259480089	107.858064680726	76.7891575486344	339.137766139092
PRSS36	57.8904347791654	109.520318524497	92.7006840955388	71.9815776796602	65.496828022091	68.6138612384097	108.709991067795	49.6150627472277	64.9553414519785
BEND3	487.675575079669	313.95219701276	208.096610601449	256.603233658941	195.719761258929	286.701390195429	334.396349772735	243.209222043209	284.36564665484
GDPD4	20.6677737918632	6.77054268861784	23.658449246101	14.6026649629553	4.11475897815689	2.80861930591547	18.5791397083597	15.3119162327192	0
SMIM10L2A	37.1478135596037	45.49362096143	67.9637259447272	37.569984485642	51.9460717486385	13.4330795094276	24.0056992767647	17.6352241160405	25.4461470611069
KLHDC7A	23.8779977953983	2.5021376141127	30.8286593934563	3.16977721612039	3.26293418148434	3.00245293395387	8.42082822378897	0.201751903031913	0
OR13D1	0.0543394883496742	2.60006027386241	8.22934264061663	19.6815498223599	0	5.36018437704733	0.121086215853824	6.08165200839575	3.75988301298789
CDH4	36.0476460242896	20.7436383956859	47.3815588376563	61.5084346579101	51.978677757838	33.8361686264951	48.1131970053361	59.9727262079407	32.9270281474097
WSCD1	8.66501111374508	11.6763222253911	0.0171549367959667	0.02443904188332	5.09248786501907	14.4525451456376	0.188197724625516	0.390213085917154	25.5564560931277
FJX1	17.2777389128507	0	8.23704278545235	4.19583460431931	6.79053384671896	0	0.137618138346021	17.2576326973706	3.7470796958108
MKRN3	29.5664421646868	48.0958186290162	63.8822658663163	100.122365619595	189.390476480736	55.7464039500509	10.4555612082694	0.557535561750264	193.285447870014
C14orf28	206.264663571531	230.568884420829	112.307200786336	238.850604280453	276.787010789124	143.222361479648	215.333499443896	212.737407987102	199.62446013197
ALOX12B	3.34627384457825	26.880335189256	0.0212481329408325	3.16409208658496	11.1026820482073	0	0.0822521046326014	9.54275958880369	0
ALOX15B	56.8350432597555	184.620475662999	159.644926327156	122.037734909433	70.5468694705067	32.1470407895181	78.7516812927857	65.6515579959795	329.778756481405
OR6C4	20.4242924490135	0	0.0181484670735732	4.18962488093704	5.948106818108	0	0.142108347648445	22.8344359142717	0
ZBTB42	421.223686654603	440.828450251508	360.537376836353	311.89039482442	397.602829593733	325.968383316143	340.76136135272	184.699089985805	376.673715823712
CDH5	18.1757068388398	0	0.0153862592636052	0.0219076515126688	3.36612320583348	2.73997826913506	5.36042128313038	71.2439869233277	32.9721042070501
B3GNT3	0.0661744008287117	16.3668528371526	11.329482246449	12.5070980703761	11.0705415981373	14.8917848670184	0.145108181286692	6.31056946344586	0
NRXN1	12.0071501714882	0	39.0185413874782	3.16853391297233	4.98774586016174	10.5812398061519	1.49745846552883	16.8543323796645	9.41007088180042
LYNX1	217.162901753168	53.5909579064257	194.692753465279	293.06196733797	277.651557868771	487.646217876804	708.818836111942	64.26629694893	79.9658416906324
GAS1	20.8020078268202	23.6371846272479	48.3942466955183	48.9932271219451	32.3219445833961	23.9270332278863	51.9100996619229	18.0680708478035	92.3935219462092
RNF182	179.578209668545	28.4712949805654	0.0288222316857265	53.1990685885588	5.78244330971662	23.3335045410034	50.2013859810377	25.4637412592657	3.70142620004704
ARSJ	0.0666069981177797	3.94776006959305	6.1993218847019	4.20700692241808	38.1366479666794	9.04687959913691	0.175912157755628	22.4551236908542	3.72280031817146
OR56B4	0.0676486082426564	2.51290420246721	27.7392002385065	22.8763936695375	3.26965014430652	20.6145995927591	18.8146782633819	6.75214721721701	3.71222264586452
FAM83H	168.14045502043	435.370558769797	295.641937827913	354.629058519583	333.753966281233	239.939534054963	66.1995203299591	254.0355343092	364.47746398493
ZNF572	51.3581640324857	85.4881107103806	65.9392358815203	85.5301242684648	122.740972556194	50.394578819035	79.7938900422245	74.675409063238	89.4748413374243
GPR137C	0.0710237605219328	22.0237257628133	30.8365357444815	0.0337771868378969	13.6129760317379	25.8393099984053	12.8007863507276	6.86902366257549	23.5705012957693
BBS12	142.947938905369	128.199358505017	121.557030297979	155.401076244317	105.507676253107	183.331607901472	251.92773297252	80.0147334588965	216.591312939078
MAPK15	28.0982897413681	2.52676824083971	5.1707294898926	0.0310262327906052	13.6986507625103	3.57884921806891	2.74932606953036	19.6287722060073	10.366655132569
MUC16	27.2649674730066	0	21.6386660714122	22.9527457895812	47.1009101272641	15.6631379760038	53.9646566933067	19.3660851333559	17.8547770567023
TMEM132C	3.3577377033103	2.5051171219914	11.3365022865216	37.3931025436567	6.70851288870208	13.0296467341996	0.170770272821491	15.195147732006	3.72563260440565
TMEM132E	5.52121424543391	21.4804560657373	8.25335553265228	3.16749422990038	15.4086991420293	6.01998286825379	5.13121282646351	9.19371510162012	3.73815553312793
HEPHL1	69.660111046987	0	54.5628387617561	6.3075390191698	42.6245271598669	43.0508384649922	55.5258762159798	0.525523940924575	50.8815303781729
TMEM45A	88.2724985213097	59.6192263269308	72.0861156583952	7.35256145879153	33.9533941184204	65.7110578294992	10.450823895562	106.912488039328	39.5136217664187
MEX3D	144.055851389855	150.662987347194	143.185036586052	142.901459384399	137.903408123252	150.348974204734	74.91082576659	133.141109171573	63.0426379262955
TNFSF15	21.9105170209306	20.0250240392676	160.529479694713	8.39504341879546	21.1428649801691	34.4192677234919	282.94715073801	45.1007312031893	102.61948996895
GPR88	7.6353587199589	0	9.26018564144026	8.33694641567295	10.3021696786071	12.9179663885368	25.9268941744943	0.380669205075507	0
ADGRB1	121.165023664137	67.678008719805	147.302946350709	254.433011166004	119.991672114342	152.233863228859	211.651997839629	476.755078459539	109.169771772427
ENPP7	33.7033556080495	20.3428417736351	0.0253582063934008	17.7388541078357	21.3087491711661	32.6649725699219	36.4158086492523	16.1539522098862	0
UNC5C	52.0727331478348	15.3037492048002	4.15165455528877	15.6604617212201	6.66799817741711	0	138.003423708682	56.1419912062895	262.879511917903
B4GALNT4	0.0841771815076484	0	60.7381140569436	0.0398437423652425	121.649685820485	11.2630606195723	15.1362257532144	0.411350664065504	21.725380172104
DCAF4L1	56.7668306159995	27.735318874813	93.708250100163	61.5431076869684	67.2762479580936	71.0737119286412	30.6172178645375	27.5091856040814	81.0380764087875
GLTPD2	0.0816864127371897	0	47.3481685999737	30.2471183215279	65.0825984371122	47.2772042243554	0.198015958573939	0.413258016361828	0
NXPH4	29.4750003226424	23.6921799110415	44.269180989804	16.7226057310659	35.7994357492501	35.3083271026634	0.206922202658824	11.368133766518	11.2734307021799
XKRX	37.196298545354	98.8684149781187	50.4985619755108	122.003093537542	121.011221547613	36.2737783444856	36.67446355817	0.510241508749578	49.0251640313262
NXPH3	16.4546750705428	21.4942810860339	56.624748309883	35.4692394237705	52.0467654019774	56.4909353685183	97.3450979953194	74.5885530574817	45.1582641311064
EPHB3	28.4794082669739	108.66952910591	192.562921944307	76.1624382538655	73.1432959215392	65.9366019013925	17.9896392507291	0.529882417525329	74.484413356991
NDN	29.4631153969888	13.0431317561042	23.702279872042	48.9639782039202	24.6484048993002	28.4579297065306	20.5489879509192	7.03606233876605	157.497792659782
SLC35D3	6.64422432935377	33.0993055043332	36.0299359636853	18.7951919591794	28.1214410272386	48.548879094832	0.237465789726219	51.6827952131439	21.6239123226136
MAFA	107.43029423192	2.46498124009122	0.0267671556405116	0.0382441080915328	21.2261088811217	0	101.970956490528	86.3671299274345	0
VMO1	31.6597938561824	8.06997665303275	10.3329432282946	4.22116604054792	108.868246622019	18.9528749035932	39.7536619879915	0.435016967363194	0
GLUD2	87.2310566142465	60.9384783293639	45.3402930349435	61.5426905974845	50.1719505711588	75.6365396416956	62.0192376022619	47.8075185691345	28.197952842481
TMEM95	46.2688338549029	0	0.0211184319326545	0.0301216151105956	0	0	7.04441968905725	0.134725614449821	0
GJC1	0.0722219773225978	16.1510425940396	17.5036014442507	33.2800231437765	4.97038893898241	5.55111512312578e-17	5.55111512312578e-17	5.55111512312578e-17	5.55111512312578e-17
CSMD1	29.470304243008	0	64.8237536791862	10.4740675628461	41.8289525493628	4.239477170645	15.5272251560169	0.568106949642399	315.817618770873
CALHM3	0.0572702658220949	4.7721317878248	0.0192015715188578	19.7016289744476	9.42893675063043	5.35668874536197	9.72575560109869	0.241992566840929	0
GJD3	221.456600742408	145.690757539296	123.624910583719	160.63018435146	128.499920612365	236.866050243103	177.542404440852	228.865297263135	382.357256824101
CALN1	12.8689877874242	1.20409749845583	0.0151958927182818	3.14168532841178	3.36933924080332	0	8.86574042880134	22.3553169445376	3.72469852303051
CHST6	23.8518404709135	5.37206747116287	17.4889454207237	11.4770806928761	0	0	8.24248496699465	0.152351716629949	0
GBP6	8.799739764369	3.8908978466504	51.3875631865244	4.21549937724782	16.1548463213277	17.1168413160204	0.244774450994292	99.7583444865649	39.5451677176508
RIPK4	20.6666367059026	8.21032261427916	31.8651593832145	0.033978702977624	8.41916980966504	11.3126501288102	5.26014255534414	12.6205828278943	14.146473971313
MEX3B	327.199885392967	111.910019441377	134.955331191921	153.338723077645	113.135230229613	109.99449752271	210.170036033436	122.608440972539	209.070581896485
TNFAIP8L3	8.76687401387909	6.81866507435172	8.25459520974426	16.6607054894546	16.2663973720143	0	5.33280663266412	26.6370642474403	44.4018429980536
GPR1	0.0565873002123518	0	28.6905999746925	0.0270518955795582	5.05424617011412	28.8014864756201	5.22606572204484	0.366928835002295	0
IFNL2	0.0306164659256125	0	4.10222717224221	7.22158646185622	0	0	0.194400723878316	37.5307080278004	11.2907189756514
TRAIP	79.7377747859809	181.677298686954	170.981163351102	117.878645777821	127.681372902383	89.7519886833498	60.9983526989641	131.370834725881	90.3881383821969
ANKRD45	88.1564836047577	98.3686412974096	0.0280378904093581	0.0400752095724322	5.7854648054895	79.7787028003261	74.980337398594	164.965149579633	225.125794219485
CFAP91	48.7881104094621	0	25.7277847816887	4.21563344829736	7.53433715321119	21.1378378207368	27.7038979389149	26.6888734360794	3.70414541558317
KIRREL1	8.79404856066121	0	29.8259045260732	22.9158161813867	17.0393996746384	0	0.0810971388445704	0.157233433663892	7.65669511198029
IQGAP3	270.51331948631	156.218403493972	232.775021250684	63.6726623224323	88.4143780555501	127.484402393314	33.261345363944	259.234358262799	102.60910436424
SCN5A	0.0819923952179646	41.5576093473278	60.7131525257099	24.0068526742475	19.4880171224073	22.0540577410957	12.7546491574171	0.436416167772237	23.5919267232344
OR2T10	14.0938380785906	0	9.26691192932562	0.029015845216819	17.2778369487979	4.4788105215088	9.84961185169987	6.2493516189988	0
CNTN2	49.159766742024	83.5035854730804	77.2507302870336	93.8440030079456	33.919491364795	46.5873101465139	54.6427339491127	99.775385246719	111.157984869795
KCNQ3	0.0717448479476968	5.33536720086378	32.8929137007679	21.8671939328596	10.1437989943693	17.9419982649791	0.158849460848128	0.323126653093437	6.58493949440039
OR1D2	5.49240062029088	9.92812675581637	0.0197903674161752	21.7799523259988	0	0.499016434381416	39.2179189614752	82.4791825077032	15.0109923486004
KCNJ12	0.059223971883454	10.6688926872387	0.0198387949922081	16.6145871187804	9.40618465302979	0	10.0725240233821	0.351535298280175	21.8064566489277
GPR173	0.0720869466878939	7.48175536575482	27.7654666907043	27.056123694564	9.27716139740608	8.15518589290854	18.8187844812298	12.750487503848	11.285178046601
GOLGA6L4	40.4286894055497	24.9332577403859	77.235549080069	80.2794623475988	54.4727286618493	73.9644375737893	72.2058004498433	94.876101615051	31.9591438310551
TACSTD2	80.7879475398237	32.5971458778186	231.675525762963	67.8240927519161	62.9010485330522	170.31632380486	10.4588730563094	102.991446036342	46.0902102606697
SLIT3	4.43545376869542	0	26.7047561452932	21.8295458068938	0	2.80910825656241	18.5759968250969	3.59794452791334	10.3676569796251
BEX5	44.7234918015924	45.6246564494444	65.8859567625276	17.7720258276427	19.4507578214984	17.2155476019392	14.1313910322793	51.219560163515	15.9705255011576
CDCA2	24.1223475460183	399.752202004103	145.249568124639	116.845586564107	101.208030355926	302.387611659769	47.1831623362494	87.8103957144918	140.294127974822
FAM110C	57.8167527352038	34.8548340802252	29.8954203419453	99.0035784966725	27.1196493383869	12.6909884983454	26.4188133466945	0.458313754882202	32.0913278441597
SMIM10	18.521848276831	19.7657370648797	4.14939224731305	11.4914990596389	19.6514941822373	15.8089369854918	10.3027831694004	18.965526025232	20.7363867852008
TRARG1	8.73540431892833	29.2161837989092	0.0208140815274183	4.20147125318195	0	11.3506096289026	0.183880196873627	12.5357489273011	15.1080700748183
ZBTB7C	139.377815443498	26.3489668231268	24.7511189933401	8.39577917974483	72.456058979466	11.0979810371234	71.1781991243799	6.94803317681524	7.47254903413717
SDR42E1	385.275765930558	866.505485010951	711.771831226377	640.415537865812	52.5997376330643	358.376468667014	391.454920831586	371.647035995154	331.438154348778
ARMCX2	53.5723119261915	159.128355177624	192.605212986	123.092790306487	168.629048362083	104.825241551673	115.300611032717	101.801980393027	129.957294710124
TMEM121	62.1200118671426	49.8459246324976	57.6643002627125	31.3131804386566	5.78452194496928	24.9777494603046	10.3480998184519	19.1629928734919	26.3912973535971
FLRT2	4.430290636979	0	21.5720309695344	12.4993846070541	9.3522109360518	0	0.182311609425309	0.376544977442271	37.0059117120334
ADSS1	154.774256091628	46.7149729224895	62.8485559504646	57.3916152781024	67.2108761059881	22.3290176459703	111.583418210382	315.789013901806	73.3971247116494
MIXL1	0.0848613779475684	116.170000665985	31.9452859413561	28.1869148148075	19.4488115029808	138.613761809606	9.17232288848875	0.53079407311693	12.1764988404222
TCEAL9	40.3928260508168	20.7489551760746	84.4082246160353	55.2599222618312	11.7516356717752	63.5731056066206	36.8419161525986	38.3049533549721	37.6446445997849
RBM11	45.8742248116093	60.2684230653869	47.3960642470554	74.0351226495867	58.7416230439452	51.144045582569	57.1533648405523	124.730570031028	71.5523651868093
SV2B	0.0651603076866163	8.31843101989183	15.427940604916	18.7176239882947	6.73603936363299	5.39716872011098	0.114021365863109	8.70926293283901	0
NR2F2	0.0568066195822734	0	23.5800598708169	0.0271545945105034	10.3134912895038	0	8.43644432590779	0.206324122323033	3.77386469458999
OLFML2A	100.465448042353	250.51378870034	84.4943369531554	234.645021837798	119.968443444922	291.461746476721	61.1271483871487	159.097763650895	292.897564570749
PBX1	688.548020911853	384.523458295919	631.435320312602	474.599106735644	495.4842478492	591.742645236968	302.956012163237	609.341880024139	187.323173404293
SYN3	52.2777521061062	16.5611879065295	25.7649532365434	20.8893628711861	45.2277962562103	35.4399472359943	29.2445746317375	51.9465974155593	26.3345228540425
POU3F1	3.32463427174853	15.3413944101778	0.0183354849035484	11.4271089265591	0	0	2.65952117691606	0.266885721789091	15.2322145560788
CLDN24	0.0567769846773425	0	7.21017631147672	0.0271407185654011	26.2019455435562	15.2252509839656	11.4058744256751	0.39309656522185	15.096382076792
ADAMTSL5	37.1527503603841	36.2670283772534	46.3606531387675	52.1526454625628	78.4870310994846	44.5924352257006	26.7530701322009	21.1012294223046	54.6638678906163
NAT8L	36.9290636563632	16.046008835661	16.4873342701215	19.8130783167947	0	4.31443730295006	23.6302799362411	11.1901104552277	7.50036338402423
RTN4RL1	13.0777406665809	8.27810637453394	23.6375586110848	0.0320848795849304	10.1879006828653	27.4709366881774	15.2372701032609	0.440859646639838	17.8996167731603
NBPF6	0.0602177781185893	11.3853113548088	3.11245794243753	14.5521014958057	9.39491551064433	0	7.04441968905725	0.134725614449821	0
CYP4F2	0.0721675649225757	0	52.3849795649981	8.37325158643497	11.8679231385856	5.04611611349086	0.208375030345088	21.870622996813	34.0234676967934
KIF18B	40.4926072559747	621.143577156215	198.821658125173	227.395882852179	171.03152739315	433.016144026509	59.8585348738742	94.269669441304	184.548973079046
FFAR4	39.2184719276269	29.4509338012169	35.0096986889061	8.3894793918132	23.7950049523941	34.7864147604154	37.8701582913238	0.503283744745641	39.5855869147753
CYP4F12	18.6503308450894	18.5929656060068	157.475441302053	49.0332907696971	23.693355068743	41.3163982660715	58.3601137764242	57.3697756296772	108.358786289353
KDM4D	13.1305880564745	24.7719373115998	4.1504449600493	12.5354922783823	26.5444960165348	22.070031831647	15.2122154890803	6.81255041860065	14.1156917006277
NAP1L3	78.6298135782451	148.025251193055	73.1577683424763	120.990587629501	141.398421365612	108.771761709128	58.4494851021596	74.8231014215205	96.9992394990535
GLDN	20.7869924973009	10.1982752529717	47.3520380821841	28.1695837368854	41.8220780077185	49.7930429189104	38.1293898205261	0.541379540568887	102.771674810104
ZNF501	25.2083115083688	160.855550883451	96.8313084486004	79.2902453663331	125.229453968374	170.061567596995	106.441747521206	29.2782091531597	117.71113620372
TMEM17	17.4640962118055	51.6221804594388	14.4309067248331	0.0355705160400515	0.703469189245275	58.675670383016	27.8709273728637	6.96588307481999	11.244635739945
SERPINA11	0.0242214388646655	0	8.15486168429977	0.0117154750095914	0	7.35496630621087	0.20568071774369	3.71982164190525	45.4272929179598
P2RY4	22.9807122917852	20.7844454101055	45.3127933145066	45.8768787213384	47.7534230054398	17.3449444053088	10.3086980148244	6.85773535389495	32.1056923759387
ACTL7A	15.2700655258635	13.2722692694337	8.26012435823192	10.4493255832759	21.4115768610766	15.8780410564506	27.453772771988	0.426841537775614	11.2776430369739
C3orf70	19.6463674326111	29.7075103566127	17.5180956115997	15.6616768026978	12.6813682870572	48.634186034805	17.9094694196642	22.4653491572554	20.6865287163161
TEAD1	13.191439557921	12.9929278049335	67.9409154611782	62.5315625453964	34.0154015442833	7.32282290256559	25.1674090679522	6.871899475196	31.1488943220838
OR2AK2	0.061655117524813	2.54764588384834	19.5119911280417	16.6279824565416	3.29086633334365	14.8943494908809	1.45063096909533	0.292118393333197	3.74190098118785
VSTM2B	0.0646996231919994	18.6433362298545	0.0216186236391618	4.20467464832421	24.1975010815412	10.4397366716321	32.3816426810344	0.431464950305132	14.1169846822976
ANGPTL5	6.55968597186503	5.51039037592909	0.0191945949101977	5.23068010778157	16.4716508673142	25.1376967547604	0.160628739753084	0.327119507232494	0
H1-7	8.78064211096432	15.4767652610809	4.14797993264175	27.0443652201553	10.1546088591939	19.7805128489605	9.01859833993088	11.3142671508845	14.1224642181856
MAGED4B	40.3819406127825	53.4329634616275	45.3183951014535	39.6394438637039	19.448097590677	63.2357102492118	7.8837584308734	22.4736339526428	16.9074925671429
DCC	8.77062035777735	28.760569310654	0.0228929955459813	4.20935624439717	16.2538035026054	50.3669588323339	0.226437954380803	10.0422784960637	28.2694955337212
MAGI2	18.609729928005	19.4415399923421	38.0961542507049	21.9236315246493	42.7034633840758	30.7766337532991	46.8848542179788	39.8862151472708	65.0162934099644
KCNJ11	20.6230189979131	5.37246705598234	8.25485367753517	4.20871874445998	18.8754193320513	11.9192566236361	26.4254180351374	29.5995945043459	6.53556391847439
POTEG	0.0504580064976046	0	3.10441432437618	11.4098805015259	11.2877497255614	18.028915920973	2.70154467286709	0.308584947912022	1.83975390609868
ERC2	4.34464431921271	11.312111718133	0.0134620761516453	0.0191567768639671	0	16.3049889186148	6.38685946798963	0.329635628734235	3.7309227264053
SPRY4	0.059217226194054	0	7.2143684921439	17.6480251293676	12.9151854323906	14.221478826784	15.3025918382309	13.0242273679927	32.0858556388534
ZFP69B	103.719122335909	115.512369454997	122.588618731459	185.632954959278	150.719417473055	64.6662727558754	110.297184677217	114.476294490257	203.467851140838
SHISA7	42.221671907949	6.77107658715782	6.20502267882151	4.21242691318018	10.1460789121326	7.34891348469715	42.2066423013327	11.3743224668918	0
LDLRAD2	4.47042576018675	45.5875882286512	63.8346371938272	41.7239165136367	48.5704280804373	45.2268171871532	65.7064603832369	16.5048468372639	63.1207039257758
C2orf66	36.6031474111328	2.54532468858953	0.020748485799011	4.20120206828727	0	0	31.8224886530486	0.363900833110166	3.72231177646609
COL14A1	58.7966811796555	0	74.092516387448	34.4210494425123	0	0	88.31516717586	35.3067644365616	82.9310558069211
DNER	0.0569204991624837	2.58030569004321	12.3291684026984	8.33477692441615	10.312005317773	15.1070413958854	0.127611019197178	0.254511483533232	0
PLA2G2C	16.382642645766	8.87490744755782	19.5668615693764	10.4586480064063	29.9894148607243	46.1476962416346	19.2212732265493	33.4588492455031	42.3898153265289
ZSCAN23	8.79582841573473	0	19.5627506100581	39.5209573947737	12.712534720094	36.2708477284577	5.36595098412895	14.8101801900815	66.9864849645743
CLCN1	0.0666865088913973	43.7188593021778	2.08799461843427	0.0317640569621105	5.85998607414999	8.32532109724742	5.18098727526997	0.335601902710193	14.1987007737138
HYKK	24.0558682176934	37.1944133589048	11.3621326327107	36.5005631803896	52.9576664254116	42.6444634801075	6.60704313573907	16.1963808984956	24.4851423583644
IFNA2	50.6165857400055	0	0.0217326299235809	0.0310034351824573	0	0	14.5539395070908	6.22834909235834	0
INSC	11.9788664659574	19.3886783017816	12.3509294640023	4.20454542117032	0	8.10702210719543	0.210383409408932	0.442735000015073	52.9896077624091
COL25A1	8.71159698694068	0	0.0195186593522112	8.3385373917285	19.0946306792782	0	8.57178504788274	0.247864416984433	7.583566928981
CFAP54	29.5242378375985	68.9824713018272	88.5278006978386	25.0677467070853	9.19091385820163	116.936761068679	29.4593505317133	0.578395101051335	313.786003493641
SAXO2	0.0628037638480308	21.7087130800897	0.0210034040914548	21.8069131704742	0	17.647151796854	0.183129552452755	0.378437785560743	18.9139546792455
QRFP	4.45356455833453	6.03172337833337	43.1670838115617	4.21446388315593	20.4987934180513	15.7189884600842	53.7170118551158	6.92246075295887	9.36376423616433
PRELP	0.050883905994703	0	15.3755303271524	4.1845366239272	6.85608941488657	11.2267685479629	15.1863913387337	0.42566071952529	27.4017157724695
TMEM201	667.88382119169	884.446152929533	638.664450658676	716.577629385235	733.902034785599	689.724718444995	587.856015835968	391.084356712473	632.781144037968
BEND4	176.851158239588	141.275604671023	315.198186533232	283.706510843822	414.800453586453	194.610700893823	200.221920135065	189.15897661688	261.796336662768
FAM78B	0.0630145426477107	0	19.5180589495734	0.0300547590194729	25.1230899727948	0	0.0479265624807467	0.0911349561944308	3.83678069024115
C9orf152	37.9083230739906	0	18.5266757793598	13.5636967930618	0	6.55749146549963	27.6353729986047	38.504300967565	0
LRRC66	6.61498007530723	3.91859214740232	16.4711461733057	16.6729665450017	21.4348294548189	20.6348610676803	15.1278099706657	0.40900748107189	11.2880990830975
RNF222	41.4447275403033	10.1793600367165	65.874711520196	21.9341117260538	35.7527850562133	11.9149682547062	30.1392829212832	28.1250580012228	5.59113605838069
APOD	32.2411443224365	0	0.0195877817032608	5.23284388207415	0	0	4.95955099412128	0.21330375781091	7.60901871979093
SP6	0.058542060276527	5.49172642165648	19.4977650630664	4.1963746270844	6.78740794638573	8.45298655518686	0.14396826591238	9.11050667918792	3.74254154776179
ANKRD34B	0.089883264239397	62.8846322449004	245.042089311466	92.8304345537487	40.7209314206864	32.8912369071034	67.4396445469365	204.7281704502	400.354845851973
NKAPL	8.74927876549653	5.41145503429682	20.5498757668599	4.2046247406966	9.34711135056593	34.2536342595264	22.7670770696918	5.34706891238975	16.9294628631592
CLDN4	4.44450769336504	24.2931160362617	4.14721585255652	4.21040985403938	24.0644275082854	8.19213751487271	7.72940951258325	6.69283861210573	20.7964909581877
ZNF527	226.94404907084	312.987792171589	141.136887321089	74.1022384770349	143.818443687754	269.017534015513	93.9533889085993	133.577109038943	102.598670068397
PCDH18	13.0463895412633	0	14.3980599602129	0.0303463885088577	18.9702515782991	0	0.0810971388445704	0.157233433663892	7.65669511198029
BTBD8	86.3142504758047	196.78005651223	286.355090462125	366.064380596564	263.953540626331	270.938449465755	225.549249320424	119.660960146864	315.483770348169
MAOA	12.8885992386295	0	0.0158235338404324	0.0225332408097647	9.56173696990616	0	0.237744117587395	63.9157787347041	60.3707331915513
TRIM64B	0.0855231563045606	39.8813428877285	55.6097108526915	13.6065553514226	103.459397755468	5.55111512312578e-17	5.55111512312578e-17	5.55111512312578e-17	5.55111512312578e-17
BNIP5	11.8454481744511	2.64539990930871	7.19576383604347	0.0234905080524341	2.47318510300306	0	0.2359787136867	89.6374274047215	29.1852347714989
KIAA0408	0.0843375876975045	14.409315020255	8.27503321405761	35.4706415678974	126.787939802662	0	3.79623727404618	11.3456132280007	0
OR2L13	7.61704320560004	10.8083519564035	6.18210111194533	0.0260236043316264	5.06880617082474	37.841385122007	5.36302214146673	53.1200317171788	20.6825631351589
FAT4	60.1323325103061	266.323635660149	158.654913971218	328.529781544996	385.869461438842	284.68910658521	143.31053555192	189.057816075235	151.573765662626
KIF19	92.8504179525304	73.9423334054389	186.452800513011	222.163376855548	430.328405622002	144.707695310945	584.226877110754	76.8895740699118	35.7082662763311
CTSE	26.8152713423122	0	0.0181388933006152	4.18957912212074	0	0	21.9413536035193	6.43484673802229	0
OR2T2	2.2463173121851	2.59427771693267	6.183166085824	4.19121764841987	15.6333843393604	4.31780305042103	2.77261759071904	14.1193529035124	23.6440850063202
ZNF471	16.438924881313	10.2019541102594	51.4609280048089	31.2884181159135	34.9532447455447	20.9486093897361	32.9792474467683	34.9661444036313	48.0634253405881
CPNE4	0.0471488505177993	2.66262686959162	12.2984415479511	0.0226166989867074	6.89312465454449	35.4167111598681	5.37242677205115	85.8433826578397	24.4430402529784
NUDT11	33.904490700176	31.9729380140922	25.7823484452015	45.9157363774478	161.463365085715	20.9309930134692	49.2635778003508	36.5884424561973	41.4398313072509
PPP1R26	345.989385897788	821.023601569531	503.712018881174	599.731598846278	107.090691729868	743.359779556349	500.510305913501	335.581567830586	677.04999266639
NBPF4	0.0547498767814911	10.7976019908578	11.2997553399359	8.32844472764549	0	0	0.163789293750431	0.334235242735009	27.5606590020199
SPTSSB	40.2779189073953	2.4662279125597	22.6688325464674	18.7955124710592	40.178061192436	13.564680860429	1.51777990271083	21.6996498029736	16.9690331340001
CACNA1H	40.479917644056	174.776168980512	125.668476086757	181.442778339414	58.6076534848379	82.5722753342983	23.052819468746	41.4981536695755	47.0727672486838
AJAP1	7.72048351082768	38.4174865503017	4.15160447686169	7.34075145369365	34.2748721447649	0	9.68079265954134	6.03041496015785	0
XRCC2	75.3552945605476	171.334437793772	109.190821251678	99.0992925211157	80.8031674313407	136.830193286253	29.439084815164	71.7218747828049	114.909030812533
MMP1	18.5648335840226	1.08397463678705	4.15189279774443	0.0364301709212409	72.3437683218471	54.3843685514749	19.2699293407894	64.7198206845023	48.0214217255692
ADH1B	77.8702815328871	0	0.0246231640052379	4.21484600503934	0	0	8.79348104289275	20.5899609772017	0
WNK3	0.0698942772366715	11.860310125957	11.338045234162	13.5583486650962	25.7970985972652	0	10.2637158885085	12.8370149017965	34.0418321645619
ZNF502	71.0132210689637	121.867204029154	121.556772996292	187.712112775307	148.173609039104	132.13807254962	164.423101438109	57.6910157309976	74.3510622134877
COL27A1	18.5530688127797	8.1506677231496	15.4601476687152	23.9680228407109	23.0511646056334	3.49813289145448	24.0752076949369	46.5683185383087	19.7551150288362
ZNF239	40.4688717799257	166.587302397663	66.9727253977011	86.5803200008014	92.7970158126602	97.5461886270804	52.0717570395261	37.0183925838925	79.1132383650571
POTEI	6.58053507558864	0	25.6555082119516	2.12237548428968	8.50421878444141	0	0.0627343544329106	6.72831750183647	0
ZFP28	139.704213345466	53.618798888397	177.167077334332	219.002481513724	165.188526812747	115.288583903175	229.109580304469	127.34582828665	182.684655351869
CRACDL	24.0958272018474	29.1796952678109	189.361292397402	8.39567910227679	13.4494178293471	55.0584891030859	39.4312821594249	50.9550340287717	75.367490164745
SMIM10L2B	17.403625767599	1.80075831251143	23.6459840348252	4.2097959408447	13.6406035493079	2.78699852154	17.508617175461	9.67158032897792	14.146021734493
ZNF470	138.650542913712	170.876958340305	244.118981921077	278.460085782286	157.439775231981	222.606083771931	168.614300202426	111.694821053192	321.159942437149
CYSRT1	30.4451378043766	34.8532378338374	3.12159854563724	19.8126887118666	0	2.90489585178252	7.44904826023981	0.268279631403304	7.56979120297314
KANK2	158.179710817122	118.400477675548	122.580925641852	84.512984500771	108.091201990647	116.199623389536	106.46449162444	104.930205741594	116.762795352615
RAD54B	19.7568284113502	296.876111681512	267.7883758514	110.593904164432	153.212403100766	176.908976810496	83.7349157235847	35.596537319215	117.714125737503
SLC2A10	0.0761641778707318	0	34.9763335608476	28.1261716264989	29.9528756294282	8.39806471182743	9.94686196098523	6.37695988661315	0
SLC28A3	48.123518624257	58.5286811441942	392.363905263908	61.586635463703	228.304093856431	223.138620275723	9.18853131637555	10.2277147920012	21.5918289262819
COL4A6	17.3849173222606	1.1069928451028	12.3580876342354	8.36228583148426	16.2768486858846	2.27460436933089	0.0767231210329332	5.62522448438591	0
ENPP1	32.7605909282884	13.0002538751515	43.2548937474469	62.5233178795221	28.8839969386901	14.3138684426264	5.30227549156888	9.8399127016817	27.3946888958008
MFAP5	7.60766413850033	0	6.17951615225612	15.5460567150301	0	0	20.8031933688577	9.34972657936001	0
PARVA	17.5341402015946	8.77640248116065	41.1902538748006	65.6252525477756	28.0507266090553	42.416238588063	5.36492799103859	34.8382060404077	38.6309380193074
TXNRD3	4.46995495556715	25.7389379297155	78.2231562121134	44.8395959325593	35.7318226283603	8.05754396320971	36.4450809762233	0.479120372892787	42.4707067398932
ADAMTSL2	21.6010212096722	3.27084549346453	12.3417895426451	0.0292431040296224	4.15777252155283	0	0.0518479639235956	5.35052957320801	0
UGT2B17	5.55111512312578e-17	5.55111512312578e-17	5.55111512312578e-17	5.55111512312578e-17	5.55111512312578e-17	0	0.197710677380455	0.412536777169753	48.3296237625348
HRNR	28.4334446519523	20.0392390828194	45.3233215291111	65.6703972240981	55.4123317334662	40.6998469355139	38.0848380105474	33.624394827638	59.3609214739975
ZNF823	162.569420560601	143.66722028068	97.8761123198603	132.471814258837	136.215984429332	144.07417956579	138.158516971373	141.464251255043	178.926639107524
ZNF311	0.0605534278376672	8.4098988460458	15.4119435155089	4.19921051141102	11.1416256966295	0	0.145586012656701	0.293654150252473	20.9408403553643
ELOVL2	4.42640130883706	0	10.2962418452689	20.7725340005587	9.3665735647339	10.0001625474814	3.92314820257761	10.6203309805117	0
KEL	0.0607676852123356	0	0.0203414816304366	32.1257263031477	8.51476207835476	27.3725222606061	4.07021236817014	0.456767777964423	37.780174898479
ZNF667	185.29156496184	15.7482083840274	35.0544565255401	81.3652389078402	110.758909611415	99.1343337890388	38.2039196903472	13.3930617540998	93.2779585265657
AVPR1B	4.44825767368253	7.49438399879663	23.656642212852	12.5251884260619	19.6811765823527	22.1620456602674	0.199139894668215	17.2125395958676	11.2839558106048
SULT1C4	0.0460747158776265	5.69698876440515	15.3561333284703	0.0221100263293348	0	30.4866543425707	0.215276619650757	28.0359418647473	11.2629836997898
CHSY3	29.534855134369	198.959358921148	0.0286740653696569	15.6933608164715	3.23394829953402	1.99881538734559	14.0580606363067	41.5811246121219	17.882711056003
ZNF334	28.2972901914869	5.29688719508251	0.0253542569602061	28.1270963713661	31.6786999375862	8.22373673382033	0.183360929799735	19.7825907701758	11.3074607157476
CACNA1E	212.694727071829	25.5538679101276	292.469094077337	128.30233974698	15.9915553048005	126.530970897704	110.495007055363	219.338234101935	528.399488566509
ZNF485	54.6580468342058	162.724184533579	162.738704336774	129.339322587741	121.728027877599	132.279304450166	45.8490034607699	51.2954962818548	121.510536019314
HOXC4	18.648298792238	74.5359701342746	32.9835031488526	34.4481574485931	92.1912612482498	92.9733716347356	78.4870374277241	49.5620162790683	48.9307715308433
ITGBL1	0.0516554375848517	0	19.4647835790173	8.31909320366592	0	5.82754957646251	0.202317487908401	26.144917584524	22.6595592064316
SLC34A3	0.0791872926303459	42.504347870873	26.7762715525369	17.7514950062383	27.2810285156262	6.77027651144943	9.99384451717166	7.87774622289792	2.78386202290832
ARC	29.1776978259837	0	0.0218525933618743	12.5042345619464	9.3393461706006	16.5629049880106	10.3139330757212	35.4678032282939	7.48211770680999
RYR2	36.0430212362991	47.7021010390626	47.3793894356799	44.8492295055508	33.9933138304957	66.3940387929761	65.8889248540655	43.2654563143187	81.005244245466
TUSC1	4.46401583980241	35.2970725193746	12.3850467720181	38.5441120100099	25.5542596358159	56.8358966977068	22.9910812986532	19.5417853789545	46.1635829870317
PPP1R14C	13.1460093724796	42.0153126294552	17.517732310601	10.4625202672409	10.9615521564868	38.8457858153007	37.6488859244668	0.474954024426092	6.53194527017102
ZNF521	76.2790139436836	25.6781291020697	68.9894953156342	20.9022941661377	40.8221169267832	26.428100888549	17.8718597818149	29.9792121015844	22.587523417253
ALPK2	37.1148509255825	14.4059059831262	73.0822535705542	12.5625665351536	52.8877639147173	39.7509069288922	164.182164397028	55.9879287016834	79.0844897612186
PAX9	0.0668747308081459	30.3603855294869	0.0223231360067055	15.6192180103461	6.72399529941798	0	16.7656609949719	0.248415029452526	0
PNMA5	80.5701504602825	15.1054396386989	41.2041352048175	20.8976697203028	41.7195791907791	43.8194727438285	51.772606066384	24.2164621203239	30.1069177573501
NOS1AP	44.6863239602661	5.95914069783453	62.7823124988086	18.8078892297317	31.4801985062989	49.6697395832185	50.8083917609503	47.9765715503825	114.021755080095
SOWAHA	0.0265571796204974	6.14811412237377	2.05947702646608	0.0128343667196813	0	11.1777139598198	5.31859966829565	12.9433476334765	35.9036770444651
RORB	63.2608801709354	15.7793641034137	12.3960718972694	45.9060713898355	119.609231247484	60.3125382060651	92.2744210883942	49.5262137200982	55.5362286941137
OR2L2	0.065387456510055	18.6125902591798	8.25034750582372	9.39454909613106	12.8224219908485	12.9521404364196	11.3419622172055	0.370918602314784	11.3130249283951
CAPN8	0.0708907108812618	8.21923745506708	0.0236201926590667	27.0465047088681	30.987939621027	5.55111512312578e-17	5.55111512312578e-17	5.55111512312578e-17	5.55111512312578e-17
C1orf53	0.0596979856493927	24.1376598585322	4.13865680594627	0.0285069840436929	8.52563043371681	0	0.120127746690407	16.8321602655888	0
FANK1	2.26127689670261	5.42382601028698	15.4227916684666	12.4973510184137	10.2292992997225	10.2072373461765	0.126686755356288	6.13625634219181	0
RBM20	35.9387588126034	33.8294470798357	36.0286228602842	10.469914706458	4.94418266259101	23.4713593167443	23.9739728532805	25.1367702929501	3.70462489458626
ZYG11A	32.7378281928167	37.2220468282918	28.8489576517202	37.5371389152456	19.4782884070286	51.3215557959639	65.706796534336	10.2028570197219	63.1206324330248
LCN8	0.0585480433587948	0	0.0196184633763727	37.2628978563796	0	0	15.6673183807144	3.3598047676249	0
FOXO6	37.9637808137825	16.1060967984404	0.0244935314182637	0.034971415835594	23.9630714419806	58.4135480918677	27.9826844606091	31.8940390947107	19.728428101181
NEU4	293.126358262638	10.1421903826796	62.8564619840094	87.6264858417742	26.2172314174899	48.7330665420005	320.496507225875	689.053128686108	110.105266789264
PTPN20	34.9222254551099	32.1860232289215	28.8524765534383	30.2595716282185	41.7739629778267	25.4677343573415	15.0538641374176	0.389036589088768	0
COL11A2	33.7321240393726	19.5691502804164	15.4658971008949	11.5057693961605	23.0045380642194	21.9682946391324	41.161317691308	0.453971494974754	5.59268309934904
COL5A2	19.7357745156753	59.6668720580323	29.8949317098527	68.8098875212595	65.6464063349884	50.5020789485324	73.3174724155756	19.6779085501643	72.5395820723565
COL15A1	4.4402608723352	20.7090523679599	19.5390078754252	8.36361845263608	3.26889925316305	0	18.9030888071733	14.365081952658	26.4418471196304
FKBPL	101.485709861296	107.965112780413	141.095074524692	62.6130907173402	65.4606079773295	84.4122127146638	55.9722518008418	126.794451251703	135.631012566341
LAYN	25.0584551286186	8.13663950022078	8.26733984103745	5.25902077829165	48.9667342382339	22.6283100277318	10.3622387637895	34.3921758994687	20.7052707594155
DDR1	204.149944589197	518.07492736811	407.91139701597	448.494899707074	277.474601468652	351.85824226993	219.229482187793	81.6651628851214	279.682409307517
DISP3	0.0805547743996513	32.3493813228017	11.3584919052626	52.0699947131785	32.4108723780307	17.3146223502565	39.9710097330991	0.458212202325052	14.0989319976514
SPDYC	12.0461571568838	12.485009384356	0.0246205782509756	10.4562047883388	44.7662930770589	9.56156909038928	0.231942300810875	96.7653413488641	0
GPR20	57.700143144966	0	23.7076726345113	11.5175351319011	67.5858329800297	31.0462191916548	63.7512321743802	0.487344733303797	0
FBXO48	62.3065783217019	203.27478759316	286.32801818074	181.4921708345	158.316596650533	232.542692475279	217.797810146386	59.433011831432	190.213970483966
ERICH4	11.896230338244	4.8068940492913	4.13347156071482	0.0261349996831268	9.46092066707093	1.26784182424152	0.191719724821529	31.6169175680623	13.1928189257499
FAM71F2	61.1851658093356	54.3862764712129	111.247784392831	142.867584130335	149.118321397627	164.478594907077	237.931862539183	160.45512514078	80.9247524166938
FAM205A	0.0418003317371007	0	18.3953806102101	0.0200898660804347	0	0	23.4404456222276	15.3636592098118	0
ACCSL	0.0392742108661954	2.74489052873884	0.0132774648017369	0.018893018936752	12.3780414630369	35.9197562987916	0.215163474667282	0.454265164496723	31.1503175716973
VIT	5.56238110953651	45.597323115252	39.1474682818057	25.0640114160931	85.4748515790472	2.74427329737026	62.4610104844671	0.483530960350247	26.3752722834374
KRT81	0.0755939306333584	10.2967993148234	19.5692166800039	4.21624692366253	54.2238222917824	0	0.0909783876962686	10.9751263664801	0
EXOC3L4	13.9948867432719	0	13.3329889346806	0.0244666444525814	0	2.81996399587658	12.4856883884107	15.1932177965037	2.77866270608682
TP53TG3D	0.0698405592543185	11.8616384266833	0.0232814850047003	22.8916579104078	27.5398451424308	44.9948944921709	0.195343577426828	0.406954700632173	0
MUC19	0.013355536505915	0	0.00456966133231734	0.00648533396616147	3.61303533454754	0	20.1807100380443	45.6865669383068	0.884066920121538
CYS1	0.0613660073259332	0	35.886695159243	0.0292858841595498	5.89402760972734	6.12585631068302	0.129362334337432	11.6456456744879	0
NYNRIN	25.1892376747958	56.7315050192499	42.2500972012879	103.192803697873	57.8870559456701	100.552181241398	43.2741523134851	80.8655981589762	54.5861684393559
TMEM211	0.0536254501844193	6.31337057624882	0.0180096925489632	0.0256633711780276	21.8698115460209	0	0.124278088975264	0.247351906835116	15.2577740504461
AC109583	0.0376513168448813	13.7855077698654	0.0127383553161478	0.0181229510381378	0	33.9627717430845	8.98956230450371	0.409270007500536	3.71288916041572
TRIM71	73.1711163504613	127.657568766034	213.159731223813	54.2770326924175	44.9727395311288	153.354380968565	59.7772836254483	37.1877173080741	185.58266216156
KRTAP16-1	13.1320701687222	8.16566621153663	5.1795103182493	10.45748179469	45.610125820646	8.12988967221551	15.1958956836995	18.8040047232579	15.0669525494931
CTAGE1	11.931477010445	7.70652559966151	8.23814831413179	6.2693540833829	2.43779009162923	4.4578746495277	2.68395970938709	4.87833700238351	9.4659424931535
RTL8B	59.8698034971906	40.0597300971594	15.4780171444643	29.2154166828168	15.1909945347241	19.3490429069063	45.7178222998267	117.776759071898	41.399954720434
MAP10	104.832438105643	199.80113320688	87.585237556686	244.035546142223	204.390354336104	273.419443352649	148.326850234841	65.7619695046596	208.118073904366
EMP2	0.0557200133390165	0	18.4620212022897	14.5298537999117	0	6.01229374726555	0.152069665145711	14.8224207195086	3.73705005023072
CLDN9	8.82342144575961	4.56439752242363	84.3318218088243	19.8392653203658	15.2129161998862	45.9512191092434	33.1295235585777	75.7588169536116	54.6144197929719
COLCA2	0.0612768178506338	5.45420601491347	0.0205071157244827	25.9306930546014	9.38313497585666	18.3486320101595	0.190716285529724	6.69859801781918	17.9435225132948
SOGA3	66.173467041548	0	11.3539229330846	0.0369140613104744	27.3159198709426	0	39.1692123687395	0.377167160061037	0
ARHGEF28	71.0374893356585	387.367669527031	66.9907833177798	173.162421062746	329.674009656475	75.9975845618118	237.762827018993	124.016714288715	102.606393286695
GRID2IP	2.2817566009723	50.184308322225	12.3889628250912	39.6069473962049	35.8205376378646	4.24508787846751	45.349447175283	48.5378285698866	19.7382941583433
UBE2QL1	0.0377327037010475	5.86815800837907	2.06951029156232	0.0181615909587662	6.09841226185811	13.8002710448663	18.5367485597192	0.355428952626606	0
GCGR	0.0534871405416473	0	0.0179643852109264	29.9842982394351	0	7.62889209823701	5.12075013757463	10.5579994504891	0
CDC14C	50.1917751175332	33.4649524800942	46.3563669462581	65.6798786932749	35.6863407397906	26.1499409925661	109.877896011493	87.0288185300705	42.3315329161355
TDRD15	115.548247367334	23.4935972621095	26.8138464394146	8.39633368974136	163.923817518424	54.7354872366733	15.419804282899	0.504753248579119	43.3645271837389
PPP1R3G	66.4177177774924	42.1212609319816	19.5961219205495	33.3860332222943	16.892024760282	22.4428268869566	28.0221679630312	101.293315968599	5.58158270604219
TAS2R40	8.79881462829344	5.3108113016035	47.2804803029275	19.8076451021636	2.3978818089553	11.8939224957128	15.3310989492974	29.7597491659723	25.4437155747194
SLC12A8	131.829632965889	51.0337324112539	57.6911505977657	24.0352815196007	44.185171463528	73.699355273671	237.916107192917	125.739238881167	194.940033113381
RAB6C	86.2443857512846	126.256584553827	72.124594582574	92.8417384541835	129.484553595427	159.986416054005	194.943224807957	97.2844254689051	132.754172124754
POTEM	4.45389568344112	2.48537894836608	5.17891709076552	64.4109963303735	3.2522821222038	25.9284267593722	13.9963418003139	15.9032388748762	5.59610660461929
CDRT15	17.472881758606	26.1405536404254	20.5971823690749	10.4607911251885	15.2762837245567	9.25618997330779	0.14401219835028	0.290190688412413	10.4217424747688
RFPL4A	48.7226619543937	0	0.0242274536828466	0.0345887163924834	26.5856708293564	3.50923800948497	15.2938187084815	56.4449816088378	0
PRRT4	68.832480645368	62.7770905813453	401.588637436319	36.5577853136057	77.3588074914596	117.29944234233	0.257326571430021	130.736164490547	25.3609498408772
OR52I2	8.72499488329741	15.1039155570956	2.08491342005947	6.27291511782078	6.77180569123333	11.0824835054083	5.3584071141613	6.96717057475711	82.1701773825766
KIF4B	0.0653062841744223	7.58562583937407	25.6758564182744	4.20542926087925	11.9520674667609	9.82758974317725	8.88946455364668	0.363780869243846	15.1236157793797
PGA4	14.2744643428248	13.0095358112473	7.24471620142295	87.4758383629316	46.9257862044924	112.319145437729	2.82490786019771	5.40704956229001	0
RFPL4AL1	31.2610798679602	0	0.0208940385894181	0.0297995300297336	12.865085070563	0	0.137157072673439	21.3235444656382	0
ZNF492	53.4005920059329	8.06177352508149	35.028130012479	53.1619358725326	34.8812390790856	27.1891271775325	25.346434057929	29.997715937343	15.9701141311843
PGA3	0.0845752656496117	12.2868946715965	6.21543481443224	116.632148700458	55.4608198871783	135.760979898328	7.90307585291221	0.523391760160788	0
AC011005	20.6579877200706	9.66585122461784	0.0235827389908927	13.5617170434102	22.2955314310915	31.7773092630707	11.6396959310057	31.5719808582488	27.3090779538984
SETSIP	46.9227448844789	41.9901037675854	41.2099528791586	54.2236947150565	37.4075233862186	65.3659926330487	19.203326775791	14.8277299087268	30.1190251456707
PPP1R2B	19.7069512689462	38.638110681243	35.0198111048956	38.5790808073864	26.3374914816934	37.7988264481978	30.443004324021	34.8738167473341	22.5665074952952
RAB6D	54.6144508327288	84.8532470503542	77.2564170483814	76.1433459404703	75.7703570845849	96.5865579247999	76.1206743614799	104.699787084975	88.5044727341516
RNF224	4.45251846103206	5.32299826307117	13.3991536278238	15.6472567105136	36.991649437166	6.71537073710326	5.20367110979126	0.350953255674631	18.947661551738
TWIST2	0.0432359978438102	0	10.2453262109185	0.020769090351203	8.72073862421724	8.12425458573117	0.205844223032598	39.5306971488731	11.2748442437652
UQCRHL	68.7803241959558	39.6640803067246	94.7587854133249	46.9711608754814	144.99087959962	60.261766948359	88.5950894255623	76.2336002621099	67.7841937398587
PNMA6A	14.1047577486595	3.98941764597744	8.24416767981578	16.6294290694098	0	8.35584718220463	0.15921941438678	19.175936058108	0
UBE2L5	16.2055766344701	6.97994662595316	4.13692250052152	8.33770325820337	0	2.00751396977488	4.0542090745126	36.6304805692982	17.90564856978
SHISA9	0.0601128266291711	0	20.5284949668733	10.4138974945186	8.52138875225974	3.6092743184515	17.2358168639706	9.37094822111542	0
IRGM	42.584708027945	40.5381218639733	40.1843389347199	65.6831624206789	48.5236014173419	14.0742131851812	29.2854868531458	87.5557489486663	31.0456349879148
MPC1L	0.0596504447543884	2.56091299981466	0.0199777410508788	19.7175519163329	15.543411585754	0	30.5764027865628	0.358665748670369	3.72354285007328
KLHL41	0.0565917889068595	5.52010195548331	8.23392383461526	4.19351401525092	14.720788207058	12.9476804932574	7.6871824528519	0.37217045885683	15.1155614743569
C1orf226	45.8700402953761	24.2275707823893	107.072981413273	46.9527896508072	53.6166645662969	40.4809505952899	96.3388191251998	54.5191763876451	218.59832352111
SMKR1	0.0814052627462285	34.4449374079508	17.5318624126683	30.245025028755	55.625209393881	12.7677766616306	10.2650236466157	35.0597377542295	0
L1TD1	80.7306755615042	2.46156739683167	85.4852326207362	22.9949201317031	151.930400235733	92.9204772606957	107.453826918108	46.4792354775099	45.1541412344291
AQP1	49.0558844215312	9.47022716817517	67.936460409409	28.1829715136528	28.8806558561092	8.0072066327526	78.1870517063669	36.7787747960038	60.2956753506995
ARHGEF25	0.0834221933865287	80.0196959243735	0.0276368006393746	36.5035904047926	50.3634108295554	33.0313615155064	0.203650351226519	0.426624345907115	19.8096803558833
INMT	16.2978225719831	15.6258104256497	0.0221394154288257	18.7243305713134	1.56149372531285	0	28.1440721322027	6.55483324610558	0
USP51	103.65649864369	87.538742482752	75.2093010216884	103.254967372112	91.084564940323	93.7293978384857	77.2336412737035	52.6972559763951	47.9873631435435
CCDC153	0.0757746369754102	21.8068863914168	45.2397989635636	12.5401535718783	10.1077631356033	50.6572564129819	23.0131907804593	64.4627476544438	22.5520786209598
TRMT9B	8.80791471958401	26.0957532539693	45.2480673013165	10.4628624006782	4.95367335848993	27.4201943107913	27.5949751505073	0.448939339157523	10.3197678654984
TUNAR	12.947528513958	0	0.0177655261206553	0.0253135688596791	15.6786391575066	17.8321017354428	0.167470280492771	12.2783748393462	0
SHANK3	23.7863800121333	2.53345474679435	17.4731553318672	0.0304916742277284	3.28227224285319	0	10.1620006272923	24.1886040022119	8.45547436048224
DCANP1	3.3771323120894	37.1114429746417	61.7687426661259	44.838306131322	39.165833506426	9.85426026614423	18.5305246607097	0.354218068485287	3.72461246912159
FOXD1	10.9821533176971	39.0461129501543	13.4092901837972	19.8227338039816	16.9773015845554	20.1966315792174	5.36784686315871	80.8582883988657	25.39667699316
PTX4	32.7003090267713	0	32.9497109961635	13.5943035595802	49.6412017257232	0	84.6032904400518	0.478897186440062	3.70280106071279
C8orf88	40.3341110155023	35.0837179012552	14.4485314657528	40.6575535399083	24.6255636192079	28.5870497394543	10.4190111416977	71.7621026816696	24.4503624046037
HOXA10	46.9872285508881	125.188749303916	27.8441672134156	76.1400177106215	78.3466560521857	56.689840230837	19.2655087434253	22.7516072984908	81.0697292683196
SLC10A5	8.74286255864229	5.42541064706552	0.0212358036216225	10.4252927402158	20.7248765783133	6.07058907874751	0.139918933954667	6.26232569822485	7.56151900159454
ETV3L	12.9737571522877	0	0.018661183670158	0.0265969767059158	19.1584961700236	26.2936506465981	12.5990984152166	0.383825878988397	0
CLDN23	81.8561431999233	104.540632840495	43.2908178079007	121.998609794633	63.7792973058744	95.7031251974074	257.825195593114	37.2107811010884	100.729352824528
AL512785	0.0443393283019644	0	20.4471903798704	0.0212906031498892	0	26.9611184121222	0.192620128963629	0.400554739608481	16.0393942972864
MEX3A	29.3838414016688	21.7723683212613	12.3796332220294	8.38199356663186	23.0294014318491	17.465911416284	9.0084749858423	18.7155736763205	7.49347043512739
KRTAP5-9	0.0469314125405753	2.66469811965179	15.3596480092719	4.17780673749549	0	9.06882981965132	5.20699610715472	19.504231048013	0
TRIL	4.39355388257709	5.58306921874694	4.13120880230486	10.3866660463522	3.33033148046103	0	10.02399725062	6.47887469081167	13.2464192193509
TIFAB	171.210888568676	76.2109961058495	115.365423379536	0.0427433289210413	153.390999469734	179.67464982438	273.166381282598	11.826261989256	117.677225817441
OR13A1	12.9707079029198	0	4.13417942613201	0.0264461244692638	14.7453438296321	6.15563193606132	0.124003344029568	10.2020377096498	0
PGA5	5.53786778897313	21.2176592468427	1.05931412847502	20.8354150768098	24.85282565372	37.1703489531253	2.77605426188267	5.20559996693033	0
LIMS3	6.62594328795521	0	57.5307616243874	15.6493680735677	0	5.55111512312578e-17	5.55111512312578e-17	5.55111512312578e-17	5.55111512312578e-17
GPR142	17.2391583821603	0	4.13393664048453	0.0263390065357711	10.3365547121197	5.89367471997912	5.23613745156054	28.3488068523809	0
MGAM2	127.732275828275	5.26034566243612	616.841211628936	101.211246955576	19.39648691498	167.207364420015	72.5529540832044	812.712377251891	1316.55501673446
CTXND1	56.4727062608929	0	16.4961193123678	19.82869948428	18.6808935545032	70.2342853982876	49.5157991111759	69.7410852835594	49.8835744159831
SLC22A31	0.0581929626765292	8.46072164395205	7.21262894888842	0.0278033881644992	19.0958036522122	8.89360254782619	0.206171614747538	38.0738158298776	12.2214810546958
HOXB7	7.72952468343566	38.203027491636	8.27003611091732	30.2261412813966	28.1483732317662	12.6127809205721	79.9561394949542	0.494624419015384	10.3015094723677
CCDC187	17.3768829087064	14.8801246795159	3.11684331389422	0.0317253124029602	17.1616167588229	50.4890373841897	5.33959480164052	25.2246317323273	0
MRC1	41.563988798068	94.5420419283803	57.7098585091529	194.965029647788	112.408776446506	96.25330986603	24.3205012773558	49.3252211769213	34.8025232836661
ANKRD20A1	30.4587549926576	1.08496949885616	0.0253342652794899	17.7385141646449	43.7952978849347	5.16352861905857	11.2520304062191	15.1232348861735	0
XKR7	62.2573666102245	50.2071557122046	143.143805826826	107.41696277495	71.4563999443847	197.1795322425	121.679284869177	95.6258735594451	105.436505077962
TMEM178B	53.3638229732156	32.9213941612839	24.7365802072813	17.7662880610611	32.3418147587048	11.1330758224877	33.8909246778946	25.1972267907341	10.3113402925105
TPBGL	8.77127517366419	17.7349424416764	0.0229341155039684	0.0327293943550497	31.9332557377313	16.6779236041837	20.0757212746203	17.2549659189629	0
LINC00514	20.5392906418525	0	19.5132740963439	0.0295541049249515	3.28976654602933	12.0252415923087	2.78487560932625	6.76414800204534	29.3147566766376
OR1D5	4.41556473081694	1.13553074314418	12.3358744136816	9.37613325023294	10.2828092876049	1.24166590202395	46.6536461260102	60.9057276486227	18.789468128424
PPIAL4A	13.1509191735395	11.6973225114799	22.657550414988	25.0178281411285	27.3299503826089	20.3994051782723	17.7722352513561	22.0844172609092	13.1523727731494
ANXA8	5.55111512312578e-17	5.55111512312578e-17	5.55111512312578e-17	5.55111512312578e-17	5.55111512312578e-17	0	0.227630197309681	87.2523603047335	8.41694239447624
RBP3	0.0728096778338765	0	0.024238274394186	52.9883786771335	22.2483876312115	5.55111512312578e-17	5.55111512312578e-17	5.55111512312578e-17	5.55111512312578e-17
FSBP	104.85027597514	171.54870415586	234.855893349444	277.425915226024	268.263168642183	121.881001664113	77.2267874892077	62.0715067237431	7.4625878158542
SCGB1C2	15.1491963911621	0	0.019828633837399	6.27031235522655	16.4317006339163	3.52770369083283	23.7832836730403	30.6180524060108	0
H3Y2	0.0544036920495072	0	17.4338346994032	0.0260285025649893	12.9942869821482	0	15.2497828992015	44.2273571068815	7.48450702152143
TMSB15B	49.1570039869529	67.2575058938486	72.1032903164426	77.6955648024342	63.4063718953678	33.1609332951609	38.6063813720469	16.4050128904814	49.4789973249381
MAGIX	222.165568463348	55.9289122421303	25.7845614502245	16.7397491288916	25.3808844504115	95.771356576464	31.9804434548691	239.716923528651	46.0808547043279
DOC2B	221.586573756599	68.9984435017604	705.526487788408	204.468131017381	361.883399340749	70.6992488110065	71.191152982727	370.948720230696	35.7113562361165
USP27X	324.072034049612	256.434124862466	227.659670620739	222.185078610232	279.268527448051	251.211503184606	258.487428071604	233.646779861964	322.057062864919
ADRA2B	34.8226709652484	5.28351391906124	40.1261310153602	23.9844312997857	3.24274364502407	0	119.287114694776	578.39682513232	51.7191908175392
ZNF658	95.0184527594405	149.172347626247	267.78631220191	165.848327625622	154.923115514176	193.256661529614	106.599566917451	117.844821470335	209.076821212627
CU639417	32.811410155142	86.4851165004837	61.8027330306959	46.9542522296981	55.3217438921783	110.710444014928	30.6178860943807	25.9449213446295	43.2906586612124
DGKK	213.985943236143	619.600290241606	329.648983567113	386.990873340069	889.978747848356	241.467054092775	49.7408566337455	206.600611983108	400.286990746515
RIMBP3B	0.0812260012481989	0	137.763703848812	0.0384876451185487	0	0	0.120127746690407	16.8321602655888	0
ZNF280B	123.392866868111	217.201440205078	216.321652398211	277.429853475011	258.018524642989	155.394653213637	201.326792091079	97.3446190727832	192.109606577457
TP53TG3E	5.55111512312578e-17	5.55111512312578e-17	5.55111512312578e-17	5.55111512312578e-17	5.55111512312578e-17	48.0377034737784	0.198866812292273	0.415269798272982	0
CCL18	11.8251860352852	0	0.0157791356055168	0.0224697146632789	10.4543655054263	0	3.97361130207497	18.0377171773639	11.3288253373996
RIMBP3	37.2173196687782	358.668221104513	235.876124376013	143.962405222601	154.042954269555	138.269950324868	49.6554446878819	22.9377571046056	178.066059037806
ARHGAP23	220.256339286309	112.089345965723	70.0689267238017	110.568260263678	51.7874249488456	128.08744483617	154.701246845306	315.374034516204	206.214708569708
ANKRD20A3P	52.2726724307927	6.66402276547714	28.8495471662249	26.0926328308774	44.3754321352039	0.546824085639983	9.99699584489234	16.384660209797	1.83705926697379
OR4E1	0.0566193631105403	14.5031876576603	0.0189890165023301	8.33390989674186	9.43669164129961	9.63941078228978	0.099314969493665	0.194669549624368	0
KCNE1B	76.3917905891344	82.7302945542437	99.9000286491991	46.9684710555892	64.6586829803625	94.8389997654137	181.207378444153	152.717634424308	320.238569615117
CCL14	13.0817115354678	8.2695397313332	12.3594691578199	8.36357597695264	14.5269999862447	4.39936291500313	23.1699740943041	0.328715895512285	0
RAB7B	0.0746963047950793	18.9605913924058	12.3756314364046	39.530878153468	12.7027819460226	27.4390076662247	0.166163273208438	0.339599696667223	0
SRCIN1	0.039528144428995	2.74199413573879	7.17612908980651	6.22261609916648	0	0	10.1043068322314	18.1795053811178	8.46671348872822
GPR179	44.6747591124541	50.7984470145759	0.0273879548005116	43.7784767006719	16.0503578585356	26.3296414714184	55.3417461831739	0.508818608245313	38.6307751917276
RDM1	12.0899411809486	37.2886772299651	30.9004905352496	28.1665533210779	33.2382525698931	13.708251786493	11.3665910047001	9.60039982769209	4.66543418007585
TMEM191B	17.5544347227937	22.1483330052693	100.873641278458	20.9016791460119	65.6769334876928	6.50408838090081	25.4907876111287	8.58742375063052	101.921576154688
GOLGA6L10	56.7582814155742	31.2741358887551	70.0365814948396	65.7048075138295	67.2937782100443	4.24395287374053	0.237132296178073	82.1507305935008	35.7963968322269
OR2L8	8.74851087483093	7.59902729861117	16.4506154107983	8.35537107731354	6.74065857329529	0	0.1023841070857	3.19020004306109	8.58086378754831
OR2T11	6.61560555910877	2.4986208250914	21.6019969015761	8.36982210643391	26.6475059390014	8.89656396511231	9.03206441378186	39.5137792651794	1.82428706838148
OR2AG1	0.0550719200010237	0	17.4367120837619	0.0263418536493787	13.8660816455296	8.67123681625931	0.114714313901867	0.226974111181032	3.76521189738217
FP565260	1886.65899259028	774.616828460364	674.386593791198	868.527149581519	998.95906121085	680.905253160056	773.400581928568	1905.86704202309	942.864678765677
BLACAT1	4.44419711431209	40.4787064968248	6.20273976297572	0.0330533519717191	9.30036555684971	10.4248075422562	28.7557064089619	23.3643873238125	0
LYNX1-SLURP2	21.6071057656637	2.54746989759508	3.1135281633044	0.0294336006333831	14.6288363888019	10.9295001377368	0.136831455678365	0.274477230520156	6.61019913694504
AL627230	26.0623993520132	15.8058194965209	9.28778744200151	6.29328608460174	12.3059665963713	32.3286230870787	11.0671072000835	118.40498938445	5.58125852346574
PLCXD1	2098.37309420628	1248.73615325758	1125.89144976662	792.744946811609	619.685367435809	601.154106017544	1142.71964415143	1807.98191852043	614.834614954719
TRIM8	14328.3755997773	9576.31354625149	8519.86920051038	9125.61923789525	7803.9187729731	10447.9900275626	12669.0124721106	12030.0913300148	9070.68015814567
ARL3	1991.47157336721	972.474315960829	1145.46597913949	1181.78013463785	1014.80758068504	1156.57732604339	1449.37473672717	2294.20319975506	1012.21084470056
SFXN2	313.258037423433	806.331150795927	308.017283032117	312.942968168433	550.057632878985	395.420570795314	348.424331759487	441.233078796769	214.645070372503
WBP1L	5394.21561203308	8227.57358509661	6217.61649337452	5432.2004436111	7029.22608532698	5632.57988641812	6521.97084448707	3842.10709372325	6468.05830188543
CYP17A1	10.9822954712238	23.8958610964924	33.9580211499846	11.5049693422047	20.4240064130357	7.3959489668062	29.7425333958454	11.2153179779716	0
PCGF6	204.133591405737	458.571631790125	236.936121571384	331.685784014169	311.604968565167	255.061443483316	247.034580432027	100.665877731152	323.964022779596
TAF5	306.722885267997	651.839775977657	567.574186251916	430.794701929218	594.31954600306	642.256006201451	509.292081847902	297.447933027926	489.642930017874
ATP5MD;MIR1307	2549.16249935788	2405.09347907398	1414.32818059842	1564.58736140491	1558.86081226802	1869.71016297114	1554.60990088703	1667.73163264255	2466.15728067262
PDCD11	1435.12211579169	4836.86274805412	2866.74257749398	3323.14239563081	3144.2336776779	3746.46934224778	2647.8527144105	1491.77272051049	2593.23821507072
CALHM2	1211.39068117739	3275.66691761866	1808.84297756022	1970.31883030833	1741.07550567248	2666.06968753641	1696.40254291482	618.45480067069	1695.86950148282
CALHM1	0.080045447662199	35.9680444673034	39.1130107088999	12.552285676494	35.009986653737	17.2098195660115	57.6097525877288	0.490877151650045	23.5302408719109
BORCS7;BORCS7-ASMT;AS3MT	752.996740525825	804.439377855019	732.399495525856	795.847009192454	860.786829573883	688.797285052204	780.456794814866	936.861126752636	833.33953169108
CNNM2;AL356608	450.80919646413	1471.4769007519	3941.02043103323	796.929652864216	1500.99320466295	4075.43137166713	1740.9495908742	2249.11010995167	3554.66925859946
NT5C2	17442.863821087	6931.50804196682	13357.1445001789	9941.28607470335	9731.51888779624	9679.74878948406	13656.0430237859	20341.9982719632	14095.2264708371
YIPF6	1740.62670621929	1240.76075495145	2658.64472675576	2598.21205977569	2479.33128223701	1862.12837910031	2070.13973688278	2196.35046763327	2015.07843009544
RPEL1	16.3771263550148	21.8695240267021	13.4022062736563	21.8833205870138	8.39782379536638	18.2460809589838	7.77186247589724	6.76927528075427	18.8694741009891
COL17A1;MIR936	337.21566299763	194.547171338201	773.512890783822	181.529718587167	233.183624923224	323.020328514086	274.930756914485	241.565904661913	238.213798229778
NEURL1	1051.9651211167	421.544752157968	625.283170296271	852.176416658285	1529.34508299974	985.641723392451	1437.27908630714	157.961494785569	125.162202816649
SH3PXD2A;STN1;AL133355	2787.17234006971	4303.32886440219	3654.75672180701	3449.36366493181	4589.98866978978	3170.61667472118	2749.20563751293	1826.77231314182	3141.28573392806
SLK	11537.984316427	6015.7125091407	7485.65653300867	7781.1289043389	7189.23367281064	7155.1672722248	7495.09036129272	10530.6414536327	7607.40182185852
SFR1	450.661193803252	429.636870403375	331.696501682853	321.272147523916	297.926175392641	593.964220415131	289.053342951881	463.748365015069	450.093581013959
CFAP43	35.9068557776283	5.98999970800479	16.4951651654392	22.9455984397845	26.4418858521714	50.8646261766768	0.236905300251459	25.6087483296136	42.4134959299537
GSTO1	7710.76545072445	4080.42780459171	2711.21189588805	2530.46158040176	2552.40724152149	3309.31666054078	3318.10579956851	3760.73915089838	4376.70603777078
GSTO2	135.32250025359	106.375347581872	186.42317430152	196.053213540162	39.8410242621078	134.188641466304	83.8717841676938	174.711968190935	286.336503707199
ITPRIP;AL162742	27617.9202691821	11083.4173428848	21132.2486951357	14277.2340443246	15926.362860663	16979.100996019	19037.9800348539	44243.1389163985	26308.1470908001
SORCS3	0.0875903846639723	87.189906293746	31.9576229230735	71.9516650413712	92.9834286736051	61.6990269764539	17.911911819031	25.543377490979	5.58443018743774
XPNPEP1	9034.57088163676	4652.09595575583	4265.61233167009	5670.00301642543	5234.40688400252	5052.96032003615	8293.10559361207	8785.34421424968	6378.57308946446
PRKX;RNU6-146P;Y_RNA	4020.28773788845	4484.73261341758	3668.15679604842	6097.61701003778	4101.18766636932	4306.84730336115	6107.56631970682	3424.33468856879	3898.32232440029
ADD3	12762.5247596924	16839.5395374632	17419.8195367397	17863.2027049376	18698.6127003989	17313.5978288056	16007.3628535169	13669.2715341472	13645.1193931225
SMC3	2670.3730031166	2568.13717193464	2526.81562800532	3561.98358539082	2993.5461995384	3242.31770464468	2507.26874641298	2079.18193341094	2948.24459107813
MXI1;DUSP5	15023.4501977813	5351.34572146593	8700.12485262327	6274.98952697543	7009.56671607387	6218.64391160953	13519.1050126389	20757.6038039549	6538.61506131179
SMNDC1	4867.04893130622	3099.94920585223	3681.54001086067	3931.24204394264	3672.08968833029	4128.7384639508	4075.72613709986	6409.29392611646	3918.09279028393
PDCD4;MIR4680	13407.4096027625	6672.20546349673	11110.538159617	15857.4044942075	14181.0623572876	8754.69641025215	9759.12860588963	22050.399625076	10459.5818625924
BBIP1	3153.7629002466	1447.46162538516	3206.65456658101	3274.10515681226	2343.02065912874	1600.12258228238	2896.2389486073	5941.82547607282	2828.62963228391
STARD8	3223.40887199917	1137.13235742429	1353.54534330812	825.088820795825	1139.94741200945	1569.3001254454	3046.65305021663	1943.99155434736	1635.58059240434
SHOC2;MIR548E	10742.4581837484	6164.28961614595	7924.46941013264	6554.51817134801	7746.08038025633	7893.81966548062	8261.61219936847	15139.1057309712	8502.88204314678
GPAM	469.306430877284	533.829837991447	750.92828616217	718.654576446728	829.33684990721	588.559713038855	577.695848907862	311.776542683463	686.474872208532
CASP7	2267.6141041609	1854.90019541562	929.166533763844	1390.39895625013	2028.09865773864	1963.34898646716	1816.73727003485	1919.9696135274	1185.47082192591
ADRB1	536.467529868005	115.412156618494	71.1083146071488	91.8273458472321	56.0195124396885	44.2165710882488	126.854248136098	395.456080821966	144.043349290997
DCLRE1A	320.94084251505	1555.38482698173	908.540716072756	957.515851305407	835.191237636519	1261.01211378864	667.816060672783	691.156737317193	1000.01685474462
NHLRC2	2233.8926381798	2956.41212689907	3377.65228041386	3236.5665842283	2931.3782401059	3042.48658350245	2181.62439957915	864.592756707803	2443.53808319304
CCDC186;MIR2110	4994.64368313087	1303.76609965612	3371.47284845908	3126.0083103356	2138.64019012845	2267.92750269289	3561.33233856429	6215.20353433932	3168.55526906201
EFNB1	478.020435518675	683.295917418452	530.50397236028	635.212057771062	626.640859965422	735.18129981087	609.251475670716	229.275843574647	337.065598280322
ACSL5	4326.92446697421	5546.50579191826	3337.50270044737	4283.79729843317	4933.06695983134	5047.04702143406	6798.06922672424	4243.76309572798	4632.79411952861
AL157786;ZDHHC6	3805.2653434847	2978.76119433559	3229.33167964689	3730.97036846388	3242.98107310623	3035.36802024438	4147.83816167663	4873.72814728115	3449.1668199366
VTI1A	8063.44075406395	5139.73617419989	9422.20486287169	8821.0312948812	7407.20973830745	7045.66870842753	13925.6823396625	12806.5315360934	8348.44821850463
PJA1	604.566215290773	800.468741616779	271.973586143353	588.280003434792	623.240731747529	517.60404843418	673.82601593507	364.040826393353	456.674146937612
EDA	229.143499872653	209.540816379218	120.543720446403	245.096809771276	171.937085168464	61.8470720502819	20.5656829964236	94.7226461540659	72.5189192827417
TCF7L2	8638.37472508033	1022.00522175985	5125.71453069093	3709.09200505972	4758.50514479551	5114.00606107709	15274.7800834516	11658.3167003365	6532.03518743892
TRUB1	410.39955299957	840.26177935203	755.054789769569	762.466022460459	867.630141819108	813.577723346253	538.496218658352	308.639847606229	659.151191864644
AL133384;ABLIM1;AL137025	4672.89402860736	4204.25726280624	6070.31208565359	7188.6607024429	8446.060661159	2969.82144066199	3106.4596730376	4023.96600357784	1902.98618305349
FAM160B1	7415.19649048291	4484.56657259951	6438.05185547635	6629.5993586995	6594.14402803187	4958.70023720032	4819.43477746712	6061.94826336941	7894.64785231773
HSPA12A	4.47125091275002	60.3207794300967	127.641256695633	46.9494848476389	24.5487434427279	5.00630442344396	27.8493579928976	17.7986454539392	50.9579454277637
ENO4	11.0087237315261	16.5538692153764	41.1925031253582	45.8663911923614	51.2290775661027	19.5113703087176	42.7302557021021	0.490003453914428	34.8797037728646
SHTN1	4386.79106481745	866.469042968801	2974.88623335418	2311.40120195601	2160.81345533534	4201.39250770724	3329.43009211436	1945.94189067882	3269.33162503278
SLC18A2	487.904299497029	868.004469560162	2257.90821244709	1096.25909854015	1880.02881336668	1394.42745129219	1735.44906857198	805.613420067126	975.498763281916
PDZD8	8942.95458312501	3734.69261969119	9666.3215758699	3970.91229433041	7586.90693030363	3766.43015355795	5158.96809567794	9466.32888648923	7156.38475805637
RAB11FIP2	3591.38124125127	2424.3944265454	2998.59442131137	4078.29204488231	3405.62296255785	2848.37139460255	1525.5909092491	3769.80061494395	2710.00118272389
FAM204A	6149.31483092482	3602.32119987568	4643.64607660174	6192.55051281432	5443.89418002603	5965.40457831444	5028.39315849784	3927.79048857477	5823.03934182455
CACUL1;AL139407	10490.4113108208	6229.41293150649	9210.01774938386	9642.95584172885	8775.43069753641	8265.83335056281	8964.69596614966	12464.9885288559	8989.71235748997
NANOS1	17.559761343061	25.6524918803607	21.6621547027446	171.881398795883	22.8416623953097	8.09022096793981	25.1615687602493	14.4993975402718	22.6231717682829
EIF3A;SNORA19;AL355598	18072.6231689153	13884.3900240466	17959.5853557758	18656.9589281077	17153.2737216128	19273.8656679511	19476.1133443637	15365.4152936779	14847.5743669885
RGS10	2585.21528220931	2400.05404368951	2129.19844358963	2022.47918477004	2231.5181769418	2620.48868347889	3395.14909473622	1936.26610577448	2291.90620792786
DENND10	1237.54958057006	1462.39630584462	1414.31830062977	2330.12025086772	1244.68859827973	1470.54289495867	1292.35329251864	1102.53769278213	2315.52202353237
SFXN4	259.783809270506	584.055709094402	276.081129889411	451.624217053454	300.477355846243	465.691171969753	338.309165121322	168.925771101013	438.8232601771
PRDX3	3276.04047307788	5342.02125939366	3298.35133556856	3277.26417353868	3402.18242232565	4900.0827139766	2953.29410304837	2139.73403442882	5055.64017616501
GRK5;GRK5-IT1;RN7SL749P	4235.21087084072	3189.70455848372	2967.69534100907	3654.83289128345	3466.05997958988	2890.45766887002	3886.93031556172	6737.72897401381	3185.49700128972
IGBP1	4792.83614211147	4444.2130807651	2856.45008239873	3189.64995859732	3234.44341538343	4131.85269202024	4171.89485261848	3695.68213073118	3223.17123169473
BAG3	1123.85551754421	536.667489481134	515.056268510605	375.531090568938	533.779981286819	386.857863053944	761.38461900883	871.632928071963	774.026481296276
TIAL1	5728.12440966563	6194.56638429711	5587.20428111419	6704.69234218372	5693.32809083615	5695.94418123686	5595.97670411652	6069.87533866729	6143.18357891047
INPP5F;AL133461	1393.5466503559	892.557826401122	1185.63722627649	1305.89359517606	1493.41329473329	1303.09601942409	1578.42089625775	996.019569014079	985.858438864037
MCMBP	2468.54006276155	4226.88622800407	4744.5773142433	4832.41791628977	3918.15107204584	5963.9322849672	5171.50563075551	2403.43247986445	6010.43670722358
SEC23IP	2257.90926029339	3739.94583458691	3365.29717665371	3214.67093851204	3427.77135243668	3877.63773232803	3186.29826789797	2180.91932583466	3602.67962258139
ATE1	2061.4565198494	2220.5755636143	2677.1955795024	2460.54847684382	2798.60511589501	2755.64081314052	2319.7243755625	1485.34691876252	2629.98038634585
WDR11	6293.42154226793	5678.67197898775	6928.37770247629	8857.52998926935	8507.29431633691	7809.5375095024	7297.31589766458	4415.40390849891	5534.87283137315
NSMCE4A	1115.33601487647	1869.71760844291	1356.6339156066	1564.56822463168	1544.4496988686	1371.7843813261	1334.02598267418	976.983792878588	1207.16105851867
PLEKHA1	1352.18649510113	3316.65381638847	3109.83655562294	3560.94633907994	3735.18206164068	2170.82540419352	2125.85018667336	1383.65060534975	2208.12782834267
HTRA1	51.3452827827622	108.19401124121	147.238172488364	55.3035630366637	0	162.276231571963	23.1364397146461	128.791999183631	251.507907741557
CUZD1;AC073585;FAM24B	236.82329973985	250.845823841115	248.253893228794	212.797058749088	294.630334901325	184.196358996854	111.639594302431	182.436458688245	125.212703442425
C10orf88	180.142630053525	379.867056746524	334.780575743432	347.333801079101	414.699978428729	313.214677927489	271.117734541088	184.592072394326	270.247027058587
ARR3	11.0141137612457	31.4025876113024	64.8589884478389	47.965643901965	40.8663892398406	33.3885431251784	21.5842364831717	6.93651462227794	28.2687501673478
PSTK	294.720338075568	364.90926536566	619.070400411729	571.579969146603	644.593123174208	335.722489509757	411.677273870056	325.709378239658	340.860344803597
IKZF5	2824.28239616528	2907.90007440348	5333.77801298753	4956.53734719514	4135.27637238313	2910.8237657097	3264.96550337343	6585.37842321497	4428.47663230922
ACADSB	308.940038963882	1292.34690199959	979.616347467196	1084.76201220404	1233.75611246578	1175.12923598138	510.73259246658	302.378200968101	888.920852545147
BUB3	3641.63693160867	6481.38595313601	3565.15161811671	4559.16061976743	5387.73051346122	4992.0664813506	4949.73882776297	3035.30365252982	4062.17415931321
RAB41	20.6404455393441	10.4184581384409	7.22995970338116	16.6680855448752	6.70720585549122	7.48989180454717	0.173361012351028	5.08153840007109	19.8941066463676
OAT	3588.01967163378	2357.97724653445	1988.08166766833	1897.32041085051	1924.96489746808	2056.69618756918	2286.9096265691	4833.54106818143	2747.65736010125
CHST15;AL683842	19839.3818783748	13653.8336991415	31393.9423253862	12092.0600645424	9600.32670846205	25291.1372593516	20502.5430124465	40902.1189121127	34828.9609228666
PDZD11	317.605138642701	598.729575981346	375.988240851449	351.520298035005	354.139270306949	324.473142121874	342.00711135927	244.825130934152	280.593536433947
LHPP	2512.10807604959	1998.41757606871	1988.08052365207	2306.1779285328	2680.26642529461	1935.219128776	3608.0049970558	4019.06148534003	1546.10184341994
AC068896;FAM53B;EEF1AKMT2	50453.9643798142	29385.5818390012	32943.2490365947	15993.0662601817	34658.2090070902	27624.8561853368	47412.6329296514	47556.5846225682	33648.1253579066
KIF4A	25.2130224977515	337.276839071898	135.976269523686	89.7338859384512	115.728135480148	262.768838855815	44.6040339390001	24.5189890232295	51.7378773263777
ABRAXAS2	1844.18952170133	1466.69257054374	1083.66610440682	1062.88430843817	1199.58994453392	1250.13701351676	1533.00552062657	2173.77256510301	1480.22544675543
ZRANB1;AL731577	6164.52700469918	2789.45361715231	4828.0141737963	4185.7451402778	2503.86723977708	3478.20675683685	2862.20146003093	11039.5361215218	5359.73673376772
CTBP2	18008.1839525728	7255.21970083238	15808.7538856313	13945.5255246375	12696.1421124756	13478.1504875729	14963.497511503	19786.3763681097	15898.4465504262
EDRF1	2837.35399907118	2570.86548448363	3499.20933336733	4445.43620986719	3472.88404289674	3513.12731548783	3228.11010803847	2393.67731910232	3977.45908790479
SLC7A3	0.0644683733369851	46.2013813668511	0.0215436391119024	0.0307320609910047	0	5.55111512312578e-17	5.55111512312578e-17	5.55111512312578e-17	5.55111512312578e-17
MMP21	19.750233923062	67.894515710102	104.017616060261	116.774872988839	65.5111006633884	63.3114884506647	68.4522800823392	38.6163862015821	112.119362276714
UROS	866.529747051722	1726.88428993056	1014.64860711087	1169.26073095088	1246.45686167893	1376.48258765865	761.538346464529	661.056238677573	1019.78659225783
BCCIP	3063.21960069569	2637.49159126739	2630.85573576707	3431.61390504405	3510.38217920804	3513.87248799961	3839.93451022537	2460.37154301794	3531.10818005955
DHX32	711.571471235601	1225.00219300769	1137.21240314941	995.071267390624	1009.75366989686	1104.77181735357	776.682935222711	488.063720994553	1033.92907462111
ADAM12	139.745768493564	172.963714427908	291.491599449554	272.210393034936	158.282947026152	185.854888178027	100.20327709338	127.068777554899	80.938598928629
DOCK1	146.264812534911	136.502755117102	273.967719166635	197.126514376438	105.458094708867	528.244157226876	247.284015048466	295.814193632151	719.476024937878
INSYN2A	8.58477134574516	0	0.013446681291208	1.06617009349017	6.97308089215896	11.1420448960449	23.9781331188535	3.76507892426354	36.8189628918321
MKI67	843.659266360582	4005.96636506577	1875.80186517578	2685.82758985559	1634.61387960173	4839.48733186021	916.262957891704	1607.54704894356	1423.69873189172
DLG3	218.351419987608	518.545056311572	368.789203188031	359.877480238804	1041.62005492465	423.97626532448	613.041917169695	419.451804258723	440.668900749175
PTPRE;AL158166	29874.727550116	9868.94754821834	35969.6111347576	21646.3414434681	17538.041519794	17652.0894376026	32327.7455392305	59203.4309773384	35245.1401108601
MGMT;AL157832	666.825056105321	1218.07293012411	846.739631698612	835.491182033371	1025.11619824521	933.469905427843	680.396450091926	581.554665215576	776.843763248201
C10orf143	93.9486116496183	357.697822049837	233.832279658425	284.735414150916	193.208064298654	191.024352588451	131.836553287408	41.988522477703	225.108817067634
GLRX3	2724.91774290283	2991.53262687829	2529.90117444877	2618.04939322555	2282.56949967314	2557.11059236806	2959.41153518408	1779.08258610002	2645.97830890985
TCERG1L	7.73287071763163	69.7687242076462	24.7247204329107	0.0379604944563354	20.3771672446053	30.9097534635347	69.0526201295673	17.9150616066762	7.46775076908114
PPP2R2D	6248.63163317916	4324.1333161059	7963.58533646638	4576.90405940122	4632.44192867228	4745.83244543455	6623.47538828997	13744.2957064136	4945.38957609958
BNIP3	1224.43896710826	1665.77566087375	1285.55622307124	1232.89256495541	1445.6920703578	1187.45733793968	847.832676169101	4110.02903157417	1127.08312926265
JAKMIP3	174.475954245616	71.2838548320535	61.8289858237315	113.686446244344	91.9097756633256	85.154633257304	124.082306962507	147.260249401676	63.9853008635238
DPYSL4	93.800098424177	21.3772261876697	80.3420530626476	74.0568130449304	87.7499736024312	48.9629102458013	87.1483327925152	38.491787224853	51.7753689285958
STK32C	614.405724351942	790.549997132019	771.526647389916	582.031960282068	481.810782135735	1055.13020626641	649.959028421881	327.732026330744	630.879848418098
LRRC27	302.31930769865	428.949448265905	257.540608568838	393.223703773698	413.817266976396	306.403868604058	262.27328186463	187.763758271496	293.79713397271
VENTX	628.602957613339	574.474808117373	1066.11082458882	709.274719410798	560.153068284702	579.47116494871	466.337389868988	799.961645972169	428.408478271587
KNDC1	422.364979137045	143.286050925885	392.480246479445	492.32601790037	1153.2047660043	294.350296423762	119.09839441427	0.578463375404361	47.9614502486809
PWWP2B;INPP5A;AL451069	10250.202599198	3438.30287745365	5822.05908777458	5079.64675823314	3908.7063607388	3785.22409980549	6018.02048555945	23385.060078852	5844.63892593474
NKX6-2	25.0294957959911	6.02100689991385	34.9659260727863	7.338232250687	10.9785415297247	9.5337056796137	12.9405624468431	111.652043382721	8.4086119322807
TUBGCP2;AL360181	14668.8421224607	8396.89988241387	8143.88854556799	9557.43531950649	7882.25354089895	7050.18962335594	9233.31677707014	17594.217496858	9251.47693388512
ADAM8	31969.8945837865	16478.5789538341	21313.54679056	12858.6999479441	11441.9315084374	11185.7200783391	13191.2791270183	49964.6391675948	22765.7355728209
ZNF511;ZNF511-PRAP1;PRAP1	1651.02557852442	1189.85276814343	870.441323086235	1148.3980462758	934.775924026843	992.168831043286	1193.36850704739	1106.90666219176	871.924342384646
CALY	13.0373983982618	15.0224917828372	0.0209385557465831	15.598338907284	0	5.55111512312578e-17	5.55111512312578e-17	5.55111512312578e-17	5.55111512312578e-17
FUOM	424.441815050991	327.258461427272	242.08563070595	303.531411023565	245.13396094085	378.158939773869	307.846401054518	246.379871714861	224.077544711653
ECHS1	1683.84663095889	2416.41886362377	1444.19436948177	1496.78392849557	1362.18297600519	2002.71698005346	1303.72105289482	840.623099371598	1623.37731058569
PAOX;AL360181;MTG1	3133.10351210812	3453.1435803765	5590.2674408428	2995.65391360316	5372.45904012349	3743.19972080672	5618.51106198199	2738.33974555929	3660.09602394536
SPRN	20.8332858396055	25.6268528824113	50.4849189220755	67.7893994086237	130.640686453137	27.7781919208745	55.5400842580206	52.0692265661196	19.7232939277179
SCART1;CYP2E1	151.788090760512	313.799109802937	630.37509847458	372.374160931693	463.213656003774	270.813456007767	539.247799817555	164.098480133722	216.539580607339
SNX12	1091.35014391489	2283.86593763308	1801.62657479013	1837.8488275804	1987.20175498333	1118.06300772607	1985.12252294984	1261.26198903332	1957.6695040965
BET1L	2555.78942591786	4346.36446105824	2200.28234796536	2317.66499937989	2320.87610654278	2775.94516079028	2372.98595359325	2883.97706194829	2367.23823733211
SCGB1C1	13.0109959104188	9.91382662178736	0.0199734331750845	6.27123746713433	8.52625459752173	40.400963426642	7.85297427800924	35.8264401596736	0
ODF3	365.386829322378	124.527572614583	168.941931555566	138.748803723214	125.055893260527	116.687768509723	274.95876763742	646.304035470083	100.687517543843
RIC8A;MIR6743	5354.88700412619	5952.90690097222	6291.76423380145	3916.65930745463	3494.92614259219	4458.4144511379	5873.39534879198	6887.57166051657	5912.48189139352
SIRT3	469.31176921948	796.811655328622	850.841070266842	684.24295512588	665.775386388728	843.705931733638	606.904016316173	651.179031477836	485.847502859147
PSMD13	3439.68836232483	3604.70395255029	2593.77364130664	3072.8172283821	2683.5829380948	3008.2658010709	2870.90132887034	3695.49889843086	3590.43470170264
NLRP6	383.120603936365	211.964495757565	1742.8085882264	814.608830870151	376.184871188053	549.101384161349	461.410319169442	1579.29274766719	1052.75435639048
AC136475;PGGHG	3410.2844440711	3856.0959512435	5578.94187860828	4433.99057888548	4527.77852851166	3825.29229989248	5882.30430206469	9491.69290252994	5837.14111038465
IFITM5	309.884318630512	136.3780696717	285.328083077224	263.889210102741	251.15453099797	222.338324045716	477.64765905522	861.368004048029	354.018438273928
IFITM2;IFITM1	33825.0839973082	22439.9153182069	14640.6618215357	17417.8426619398	16942.919739895	16284.8315671137	56564.7606730962	57055.2116378243	54172.8352519204
IFITM3	110064.503214426	16889.0305326802	15783.0394989791	4424.65624588263	15264.7156861976	27879.015987219	90345.558092438	125709.761242751	45054.0443402335
SIGIRR	2002.53579074699	3367.26072541836	2094.18150843598	2706.70127966565	2413.71249025804	1894.57525915221	2332.32648911542	1950.34782475397	2072.519537879
ANO9	794.509961007965	1037.71766324869	1444.16985543335	1185.94414355961	1284.79573368529	858.701902993594	1013.36410683147	645.012804940887	538.573920469393
PTDSS2	472.548860317063	696.015433740911	446.039681717557	503.798595718009	515.081696870058	535.693377639927	629.585868438106	490.892961277495	509.409103204774
GCNA	100.471148339356	135.105734625594	181.293427092192	122.062059594472	302.495025018922	162.915348687781	169.815390406775	207.905024851039	176.077578221121
TALDO1	7702.244263406	10111.1551485119	10076.3087211641	6897.67912232507	5700.07024422746	10261.6564303095	5916.6804850313	12115.7078687772	11990.7132313066
GATD1	482.442657055273	970.41131068587	1614.12484693809	1766.8737649158	930.519036704352	844.487445101039	924.58783257458	238.878160234936	485.850466919955
CEND1	0.0838722507965812	77.090730484474	21.6535522067548	41.7108755622539	34.8922189821235	28.6384266221852	42.8717154912647	13.2360910814451	32.9643115494509
SLC25A22	831.602679316048	1670.18376937877	940.481438754231	974.21815879896	1072.75267627398	1142.53177451579	637.400367358837	635.57949557252	945.404869655683
PIDD1	450.767321276841	1078.04417560295	612.913458209803	690.503175079667	748.387198888913	499.461200295086	433.391569440838	566.908457746782	581.935471984314
RPLP2;SNORA52	13150.9839293596	20208.3206815103	10211.2802002946	13331.175952633	11240.2047369622	9895.83658936405	5933.0715972526	7662.83898568618	7724.1709083506
RNH1	11778.0826454887	8148.88064457668	8039.84449648851	8093.0031113384	7362.05470636538	8360.93967379406	10373.3737208306	9428.7712231384	7866.34339094069
PHRF1;DRD4	6667.67047596135	6192.50379055227	5185.47071486449	5036.88160772695	5075.19220478639	4739.82013341512	7607.74113837043	9774.50872363202	5385.14287951454
HRAS	644.880207367045	615.421438659724	280.208676597705	367.173936956776	443.553363612659	550.948006340805	366.226980072718	384.480735568917	383.22736718307
LRRC56	188.719174477806	60.6627717986497	189.512196502308	149.148870298406	78.2076745887777	76.8399234685065	145.456927574259	85.9544481093144	87.5537556835056
LMNTD2	202.929517550932	162.569622558195	83.4643115463837	187.734537604618	146.410400130818	164.411441195415	183.731907622373	209.537691917459	188.321867583778
RASSF7	304.547133854461	651.078603714125	559.339383228221	684.219931507649	551.699562876794	506.391490618699	515.511055745337	389.203625856868	229.706147029614
IRF7;CDHR5;SCT	14992.7944662463	4718.60905329965	5038.17797864594	4898.16997933159	4083.2246946146	3309.09016305751	13833.2426567711	16130.1959842416	11129.1004155642
CXCR3	382.019857685843	1236.03934005129	345.106402110504	570.557472619378	601.068024196298	637.117992645664	334.57262679436	305.241405001136	329.54466429687
DEAF1	985.465422732997	1606.97223053864	1147.52473182261	1326.75124861702	1086.34764838158	1105.34228447731	1204.83844770628	1467.18577537515	930.300179939849
EPS8L2	42.6292991109291	95.4988558086654	56.6677952446135	57.3852737270743	96.3105337554797	43.6783393456771	45.6816199557185	57.0894644816495	57.4486442703499
TMEM80	399.466975179893	546.52599821637	571.701658141468	413.072664864839	937.591833147425	469.183321858949	1142.27938991228	492.610987246714	391.672336361152
PNPLA2	6976.45403442467	4640.26338354119	4499.43230268228	4602.97084572494	3826.99614423827	4660.70069500992	4136.56814813957	5995.04186360636	5394.59189699362
CRACR2B	334.886490394492	155.425063316661	232.790348616124	150.220791748942	99.4749566040189	168.18374731979	227.960195620247	228.505823135285	139.326546839702
CD151	7315.69475247756	3953.65034232918	2887.34958310951	1545.83934711566	1740.13001551358	4105.6330938817	2831.56383250101	3015.85575619625	1454.75982409348
POLR2L	1068.34296055919	1387.04546234268	788.029755414369	796.904053717996	691.253193353146	1078.35370821962	714.637232475862	673.648030585592	901.141685178034
NHSL2;BX119917	3391.77802104727	7238.6658894605	12084.9488000662	6810.05400186088	5865.27676876792	8259.13702963955	8898.70627014312	5063.42669872716	9284.47196707221
MUC5AC	71.2915414152163	0	0.0238579151899616	0.0340573125752561	0	0	84.9609263416405	289.518901262122	10.2863986292882
MUC5B	334.835028252086	28.3533697954209	234.83890348154	113.721922118972	141.272252478344	86.4713085526607	388.8457379862	665.642873512281	143.067062501593
TOLLIP	2137.87543643125	4713.47264906132	2898.67640673376	3062.39086102205	3295.78875651111	4623.11872696558	3367.52458105424	2511.27439421192	4791.97263635651
TSPAN4	1047.5930404295	965.669577631441	796.265447581793	886.590644625987	633.357851389372	856.409956514168	896.927644895126	881.346934795386	571.531724366363
CHID1	954.891613674146	1426.91196906183	964.170144889079	1078.51124382266	850.48656604392	1359.78839415016	1050.29972777959	669.064743311943	1210.00284639527
AP2A2	2747.85778075442	3212.92073936618	3121.16745593563	3124.96639290578	2906.67760935385	2812.81292269707	3606.85501119761	3535.1578277685	3221.30291277886
MUC6	68.8189813029329	38.2029988510011	162.726211034405	154.33834685692	125.185796120691	76.6777707249425	344.333866150579	337.728810465219	157.213117223475
BRSK2	81.8492326190153	50.2311631361978	89.6130631018052	74.0658996326745	103.94909272415	50.34111038606	115.173025805911	150.135862959449	51.7404064608078
MOB2;AC091196	1618.42112195713	2510.79695437211	2572.12483980497	2068.37204683018	2677.71305894506	2170.03859085245	2555.2507177726	2196.38582087265	1448.18545270877
DUSP8	2911.24533796803	406.077551440797	987.868688302527	1039.93377086071	830.017315038214	503.735334309528	1489.94331755477	3301.96230826914	1123.32452014389
RTL5	1833.25139210235	718.01222779015	1480.22544700017	965.881319927826	1080.38955758643	1374.92989688261	1582.06011241646	613.495150206278	466.987977905408
KRTAP5-1	0.0752610797958972	30.5167097650292	11.3492070589023	17.7340862914246	26.5184422115501	11.8238134369361	39.1698270816344	71.5650724531017	3.70012017723566
KRTAP5-2	0.0621345422656407	0	0.0207859796861403	24.9041650935779	18.1268533590892	30.2871232184257	0.228005587410648	42.0737202955977	21.6443927557784
TNNI2	1025.42319899478	151.737821261564	241.062371675135	203.432102439574	218.689262007703	250.996845490798	470.15223552061	1463.89897468959	192.023165168892
AC068580;IFITM10;CTSD	58375.4690617245	32129.7687425327	23338.7229003667	23563.4753369483	19025.4089322563	30639.1567382426	42058.9305325838	85976.407683288	65119.2627789963
PHKA1	0.0860533692790462	22.1472194057486	52.5284601158918	43.8147885392249	109.411887318896	77.7725337197814	19.1786665971379	0.50645039865269	18.7927991416245
LSP1;AC051649;MIR7847	48620.6704306659	36860.4612602839	44090.8515116191	25228.1826300769	32168.637248223	41625.470683894	24061.2815908141	48123.3602927834	27278.0001819312
PRR33	7029.80215825552	1626.11826868891	4282.06497803205	2185.21510014106	2453.65588170669	1924.54555057464	3282.73962788791	11069.1997755451	3025.40642511751
TNNT3	824.51341363265	112.511105610774	119.520069408656	124.164076299141	75.597919073371	58.5432173522219	101.692282469375	1950.02652303448	182.60665028861
MRPL23	803.164001433333	1078.74704886101	524.332657943589	642.528604611003	526.933519319633	596.810410364821	504.336993628414	524.286793952339	788.175569697366
ASCL2	189.934065660254	435.595679018513	259.583834736998	121.036199713791	271.604698200364	214.22173293807	305.186237710866	103.838685012889	322.076272824046
TRPM5	24.0071817536289	15.9470100035473	38.0780579032907	36.4623045892903	0	24.7058856369661	25.538806466366	69.2049069291266	51.8085010982514
CDKN1C	1247.17857025395	157.99127512792	437.810807062234	392.223155206358	1267.9992493454	493.245685137135	2817.51141828752	221.483510923567	51.7182092083386
KCNQ1	3310.89057829705	2517.71824404766	3021.24177501274	2371.89869818729	1953.89171048283	2737.41126346045	2675.76219068092	3101.57547394235	2866.31250604074
DMRTC1B	2.26580901550414	15.6137056824684	4.14489775506182	18.7262750288622	11.9346568380384	8.70490542946527	1.39687292183492	0.218447703647986	1.85806725798412
C11orf21	2428.19793535547	9505.73051002763	8432.29541996311	8948.27689051027	7947.88700488476	7635.23712944837	6527.0945675561	4580.5288891427	5863.50907718725
TSPAN32;RNU6-878P	2037.49743876769	4666.35835835517	3299.38302798468	4448.58053392955	4750.90941257445	3800.58450790171	5290.37643379283	2793.85882640979	2856.87001545553
CD81	5830.7195011731	10325.0813456504	4200.7224884091	5806.65160665251	7232.71061926981	4195.89801484685	5380.48894341114	4180.14643579184	4814.54501412931
TSSC4	854.462611964865	879.474261684857	953.851429085349	761.430637329782	515.843071393007	818.667849398919	753.855972109164	514.986423402752	1066.90360868877
PHLDA2	1101.83275497951	99.8341926534678	502.67109149278	196.135343915151	142.01329301712	130.989352951937	219.4451413012	1087.74348132809	447.262643055231
SLC22A18AS	237.655896602475	33.2880165217045	105.072258561555	83.4645978377457	73.1238036835688	40.4371980195375	155.962708223007	506.178727033486	97.872775829454
SLC22A18	1477.61716485226	1714.70695412122	2418.6207440609	1799.2515121424	973.88266182528	2025.25772496003	1311.38273690696	1789.79742612181	1562.14875094104
NAP1L4	13901.7661051831	9447.23191752646	10812.8478889228	17486.6397551674	14511.3888534144	8169.95460938607	13042.7316636081	11506.0648600263	11552.8380657112
CARS1;RNU1-91P	3426.64160686979	4901.10981743995	3707.29424710866	4338.02485087425	3732.5320591729	4146.07302941749	5199.37374234726	5240.81794066503	4940.72024254941
OSBPL5	4153.44290621433	6296.9726641459	5207.09871584549	4623.83703738853	6146.34096352818	3669.11724189778	9196.14021227903	5698.28889896857	4201.51134670545
NAP1L2	157.188207446116	236.238114095581	132.902375725311	229.460593244243	240.99896855939	191.179043125707	58.5346173151763	109.735368004355	123.350704481833
ZNF195	544.637716522992	1098.02236908117	1134.12929761828	931.458410081085	1939.72681892774	1174.22542311801	872.913579028298	751.385409046854	641.215566681964
RRM1	1112.08065483518	2921.10579862799	1625.48618383683	1576.05508396404	1573.3550855348	2045.02362377718	1164.39148338379	846.945815087249	1457.64248214553
TRIM21	3951.43121913857	2970.47865724265	2780.20921987841	1949.47998527546	2009.23151295171	2132.12409621766	3541.00421563055	4092.42925343892	3807.01301571495
OR52K3P;OR52K2	2114.93303184294	918.328792880406	5545.91736866841	1948.43369273833	2361.76414468763	3596.07249262462	3026.76152588795	4084.62664283766	4209.08913079975
OR52K1	39.3713998648032	10.8427600865765	171.951429640915	64.6875681031495	112.49762585757	166.022049335568	106.58977350827	143.049974523641	192.118825208434
OR52I1	26.2059842663633	25.8708129653937	16.5031440979912	53.1206514183928	16.065438461047	47.7341644300866	27.9606392632976	24.1272977974597	30.119243181208
TRIM68	275.097682490908	1064.15862822141	683.975648519984	482.953063811615	636.843277210201	645.207696697277	578.957759028239	222.973984481785	703.429212400537
FOXO4	2507.72409579797	1818.32311380736	2018.97765593516	2463.66296282827	1714.6664028265	2765.46218712441	1923.26596342077	2532.98525849813	1824.84880481501
HBB	275.469531173913	14.3520339364069	19.6065937300592	29.2494000817791	11.7384028160491	18.593027902931	84.611159358077	102.22221372821	14.9988673307021
CHRNA10;NUP98	20116.5405632438	12410.013473103	17929.7072078586	13961.1836158997	14455.9931267116	12479.7847462504	15612.2655774304	43815.4626597389	16071.677102144
CXorf65;AL590764;IL2RG	7886.65948072496	9226.07180208034	5598.54756025662	7346.18158704486	9052.18950896745	5769.76806667537	8557.95165408227	11002.2308088647	7216.62138582859
RHOG;STIM1	33085.1369371264	13948.1508613894	15731.5137512621	12484.2441741309	12192.0428284043	13647.8197483019	18445.0156176042	38979.9439097426	18741.2045143775
PGAP2	394.029186867114	925.875843914257	525.361095010219	744.73121437959	848.912264119896	753.83251430468	647.420974592188	763.750018713081	467.952429815158
STIM1;AC090587;MIR4687	11757.4383992436	10382.0600969939	14128.6867241475	14105.1086396155	15991.1673838301	9602.01395448746	20042.3176420631	17828.2904453602	13789.1885496762
MED12;NLGN3	5967.14739179939	8782.46771816147	8967.94001885522	7428.58104528523	7832.07691652253	7552.78732739569	7810.57861319396	12818.984408845	8173.31715030603
OR52W1	9.87895815868697	2.48535121696238	41.1163628247103	12.5338083088596	13.577152452413	11.8237525665957	39.1701322543642	50.1858495923396	24.4559984740202
C11orf42	113.401786565353	58.7212545655424	100.929448906179	52.1789638686796	46.7175084058518	54.0327355428022	186.257080358107	417.66605023967	87.5133822474878
FAM160A2	4283.25973238771	4312.37631608675	4858.91687354586	3486.91933921238	3676.32858879919	4265.99095265946	3895.92807102151	9875.77880935201	5274.04421638345
HBG1;AC104389;HBG2;HBE1;OR51B5;TRIM5	2086.50680583174	1802.26257523392	1333.9831163599	2025.59187970708	2131.09953226265	1378.37055035934	2933.90745761678	1702.70252032805	1957.63821471242
OR51I2	0.0508166237994097	8.63692385453765	0.0170884424044266	4.18442553950632	12.1693083555671	0	15.0333785257546	12.5588294616207	14.1544443701831
UBQLN3	13.0762053174929	8.28143229016987	4.14534286594481	14.584241583046	14.5375949499913	4.33853247924504	27.1127287121971	5.14100807359195	2.77371879487357
UBQLNL	41.5068503605277	11.5581401690593	49.4485105077636	66.7326517924786	86.1893410431044	32.1772160827875	78.6142145947391	143.743636305027	90.3972156008281
OR52H1	39.262356302162	8.068973346012	39.1357679592849	38.5832237102641	40.9206420962947	17.0981883605154	69.4099886438721	42.9716594512942	49.914192188972
OR52B6	34.8869477470662	6.67254697146861	27.8150979705172	31.2856844804633	39.2655883630191	11.0304984039681	79.4647262675721	80.2079642236357	18.7728602125078
TRIM6;TRIM6-TRIM34;TRIM34	1121.89294419719	1791.13755957616	2204.36815837828	1479.05045604378	1523.13513033749	1975.37288766416	2313.26975665332	1088.37917551671	2180.82485583707
TRIM22;OR56B1;OR52N4	25139.6301996854	11878.8186975471	15785.0742491545	12197.4039036631	16507.9112880382	14190.3217927731	31957.5706406245	33390.1787030061	17158.3140205872
OR56B2P	25.0547516247021	2.47601880450933	12.3793047776346	22.9345774471469	31.6741255648636	0	9.79380504371223	7.56159634534233	1.84847069856007
SMPD1	2198.81929980648	1716.92885639326	896.19965046047	1059.75904134289	1202.98107641134	956.612728693608	1404.96429061527	1370.51808463488	1347.47243637364
APBB1	2346.27123925668	3023.07301532198	1943.79380892676	2987.27526788364	2858.18511693319	1516.56489888435	1847.0917805829	1646.92194485324	1428.43220175107
MRPL17	605.677985591603	1105.51147217515	562.438462393972	488.169471126765	479.255457163277	733.441443058848	674.006930403842	527.541421796147	709.991539879624
HPX	8.81805053427683	20.2308385032487	33.9700962545321	35.4257348359331	17.8099867175116	30.8397639404681	46.7714309387353	64.326628335075	8.40779947308808
TRIM3	410.369798823819	742.998974105965	488.270132208784	612.260075421337	452.888348002638	764.31989649324	936.145562873821	565.722264790158	806.976465219708
ARFIP2	1399.02306624654	1278.08117418582	1406.07221536941	1571.86251665282	1309.43274724171	1296.98481507853	1302.4434723701	1530.91163121549	1507.55027040063
AC084337;TIMM10B;DNHD1	6353.43093518417	5222.47740766322	6424.66559987431	7989.72069343451	8220.37940778239	5809.80925475897	7511.47955594903	8805.97078538451	6104.55587265523
RRP8;DNHD1	2826.42495423753	2508.53597825375	3034.64178740615	3525.48409198251	3213.21464822431	2923.81560567217	3076.02646307629	2588.81699412726	2750.48785737965
ILK	5829.62067345097	8510.01464802177	6241.30744614708	5481.22196537547	5772.49567419348	7627.65578103288	5796.1799456546	6635.26765126109	5951.0761380498
TAF10;AC091564;TPP1	23536.5252376202	14870.4676649381	12352.8271705142	10915.4995515003	10193.7949619058	15434.7617202248	13847.3461572823	14124.9948387161	15194.1139625589
DCHS1	690.853987123155	1958.29487385099	1193.87341444806	1098.33632795517	909.225628799975	764.39262393273	468.929755303684	701.952711252156	749.545144767628
EIF3F	6134.09355874933	7807.0266951807	5548.06903080491	8381.90313447741	7095.61331881469	8035.95034558889	5158.94035869094	4998.11034259061	5723.20692712765
SYT9	16.4451691806953	14.4386971728746	61.7495642967779	30.2546432001389	34.0671646498001	35.4926898512385	36.690791669734	27.1976152769252	28.2320645427534
OLFML1	44.7877206688511	15.7682735862716	85.4713392767753	90.699569499518	54.4598630904909	73.7162188842671	184.83206216059	177.634380736805	137.468187978053
PPFIBP2	3284.659553323	1401.2511344276	2431.00567188413	1902.53272155389	2263.87814378232	1917.04659546524	4287.12360574473	6464.29374226227	1599.7655790325
CYB5R2	175.699644276981	43.0792821466529	276.027367242476	129.361459330912	237.647687640644	87.2830233017754	312.544275223264	151.122085004622	184.554687171504
TUB	16.4805824466656	158.15880184781	318.278097426497	377.531201398033	313.405429449307	210.997839317564	81.2291444678184	48.2368839100623	93.2004338287887
RIC3	482.403267244529	499.448767635675	793.160899532889	782.275998018584	882.9843734007	616.831340953295	302.889725630329	206.951074169822	292.821661884658
NRIP3	2799.64441810357	70.3983451327902	457.38438158873	232.651210079301	344.663712832801	188.319102748694	2272.25537559822	1405.26734718253	698.641580001029
IPO7	5808.89815965521	7436.31504826856	6706.90726176003	7138.60640190063	7120.31200508724	8612.413647938	6199.01714633659	4118.48532397323	6736.40994535683
TRIM66	664.692831984988	1763.00681218353	2741.03733586623	2051.66708931758	2188.1521944508	1864.65257532357	1146.64143069385	900.873812583335	1354.05991169439
RPL27A;SNORA3A;SNORA3B	9879.33169755202	12305.8796135428	6472.06545589165	8964.9917256977	11856.7354179198	8960.83441803233	7884.04443221938	10324.3380561105	8337.16505202859
DENND2B	73.2036496098717	117.577036474626	184.37431070451	127.267783185377	247.954541856762	145.798328463727	116.522667907416	87.584000440367	71.5247627498435
AKIP1	121.194050425972	240.540683734811	200.862589715855	167.939565688911	167.695034645235	229.444056597507	216.606314596304	133.796119069241	202.449155289753
TMEM9B	4929.20678906453	3777.76648931481	2666.91211330829	2923.67165418938	2306.36167036291	3438.46683786349	3054.52565539642	2952.41774159364	2551.79067367352
ZMYM3	1420.90757746213	2988.89202405778	2115.80458430271	2313.47312475325	1936.05575167419	2394.27489423636	1911.7628967142	994.709747975339	2040.51701571577
SCUBE2	33.8344845148471	13.0117873608024	62.7845702431571	28.1773392440312	28.9010314453137	20.115628280427	145.912462627935	36.8697281994124	4.63955433849656
DENND5A	28923.0119623106	9508.14787485079	16575.145099787	11154.3597154514	10746.3550278029	14019.7783138246	18616.100253905	51919.7336499436	19735.5556275899
NONO	11925.4694675073	13345.0205670805	9728.16401656158	11688.3761813653	11425.8571607911	11915.7824726842	7179.67494433453	6614.91514264068	8988.78324430622
AP006259;DENND5A;TMEM41B;PRR13P2	10294.9932785438	2352.75095524825	11649.216354647	3383.68192509682	5041.09925276364	3580.71827275126	9472.82286031073	29923.5440322859	8694.95501022122
RNF141	5981.20036401021	2465.6723360965	4093.57229512912	4015.73183037681	3810.86360320837	5828.11943291955	4531.77402138395	3229.09022317306	5417.19966337894
LYVE1;IRAG1	864.364838742026	498.581636609676	3431.12788588797	1070.18950762706	1281.32370553588	1999.38883631198	3195.02855116956	1956.90903488815	3164.83558287771
ZNF143	2015.58385942134	1568.13533462467	1776.90846052962	2200.81663915896	1950.56723041679	2100.56163698518	2428.65168167371	2783.79442774558	1865.33948370882
WEE1;AC122179	1031.27458998109	1104.35032340245	800.396458095847	1546.80295969814	998.660909433126	1061.66590967732	656.437165264923	1192.43419119242	905.835583010032
SWAP70	6846.5605367729	2634.55138411595	3797.94489035562	3453.54607911999	5033.55062393768	5424.33526344983	3562.73183946271	7541.59675673844	4812.64600760541
ITGB1BP2	41.5288622648403	45.379897555955	55.6328882317271	100.081226754533	66.4185068974511	58.0520951349127	90.9824815399913	46.3645863820506	50.8243429180572
SBF2;AC011092	11525.9586791242	3906.36254882193	8988.53825302388	7066.64455630633	5802.25872275668	7398.03688528429	10953.7050499071	15213.9386787528	10570.7095943408
ADM	6279.82616062999	922.572859020856	1472.01336895267	655.083728861233	613.68551000852	820.622066975125	3039.6175463446	27147.7062082452	2805.04180876838
AMPD3	3936.20857873371	1645.75033232945	6503.91518229729	2433.45251131654	2283.36983982718	3630.05456621338	2403.50807764019	4691.01224588489	3498.14232826087
GALNT18	0.0679313741059984	17.768281538778	4.14593689060329	0.032342507943925	33.7100577022555	19.0051291494476	10.2524125391572	21.7150163957039	3.71045454007154
CSNK2A3	383.095526222984	700.205247299878	499.599642077339	636.245645656865	475.889378250722	628.618776024543	562.47945664779	318.090238780816	550.855824308313
CTR9	2658.4057934922	3942.39458665091	3987.46888456489	3849.88294811071	4102.9477193386	5195.15937755385	3169.90037563073	2544.59588527819	3924.70880084096
EIF4G2;SNORD97	28535.7846931636	27634.4810863955	26879.1229646741	28336.4315109111	27576.1892936803	32042.1002289142	28566.2417013539	26005.9176614922	27365.5925177017
ZBED5	5066.6733394957	1441.82530892077	3209.75437028077	3656.90587122422	2008.35882412985	2441.60616935874	2492.06944267743	3347.54839168914	2510.36803468539
USP47;H3P33	17063.1337432867	7037.99973259312	14032.8854344214	13250.85496705	11606.3370796376	12069.3964569852	16830.8530441463	16591.2835025004	18329.7498600371
TAF1	4053.05524220823	4484.61720808797	6600.79548616851	6570.13420369591	6178.67713632498	5583.50316059031	6274.98397897553	6814.5755469576	5143.15323866241
DKK3	73.1991143014546	150.678839061795	176.131875056398	179.382923854047	121.700833657834	268.883657787536	176.11335596538	49.930474364427	195.869308639873
MICAL2	4154.58950792541	9678.59941234275	18729.0100368234	12273.5091323978	7083.6001502328	13341.8971230508	6694.49738142426	7386.70435046587	9273.15197170959
FAR1	14428.8416829694	7689.00502696189	14889.9168611369	14935.3656564874	13183.1688518536	12978.6581944397	14967.2664871605	17490.0216866898	14857.9465557775
ARNTL;RN7SKP151	20263.8950095681	9767.38406512201	19830.2228366722	24313.3744565616	17020.4343275341	10543.6310023509	21784.4515756551	35998.9645398023	13149.7958542484
BTBD10	1732.95042491182	1296.21375439178	2111.66767668351	1584.39614549528	1757.30115068535	1640.24659572495	1949.81203903475	1956.67517586133	2545.24806729397
SPON1	143.012642070842	137.850910026737	228.672881129973	265.949986346432	217.976552208178	180.330802504047	149.589535234966	198.400863041643	167.600690599123
SPON1-AS1;RRAS2	470.430428204259	1364.58333972584	813.781536644044	808.378168678703	1385.36279235297	682.07580394539	647.441675846105	546.599443061456	865.383575242291
CALCB;CALCP	10.9691678096975	13.180889752602	13.4038012669897	30.1933111331184	17.8779174179572	7.39836091302787	1.51054833160046	11.2074910769323	26.4856172626533
SOX6;MIR6073	145.117904756361	113.441838504933	89.6358826754633	166.861290249059	109.784269604474	100.160673818193	212.69711786428	174.664961786966	166.665541540186
C11orf58	8852.39779828364	5392.74816055705	5670.65006060749	8704.20396507357	7570.70765020002	7651.0219783608	7159.28515452343	5492.05171389021	6871.99985337187
COPB1;AC018523;PSMA1	14067.6375935861	13700.9281921444	11513.3047318206	14203.1539410858	12629.7376082957	12910.039454776	13424.1749498128	14336.1052119632	13534.9603131702
PDE3B	12999.311023374	12949.638879767	19452.1652435731	15330.6894068376	12776.1545035097	7828.76593071791	25208.8526471492	38775.0143607377	15384.285858878
CYP2R1	725.757772352304	960.651648052688	903.397249624601	707.21436062074	1869.09232733911	712.183431243111	1014.70520000586	656.205452558006	1003.79329441218
PLEKHA7	27.3867140300967	73.4589881361203	56.6765251421624	126.174112323398	156.893116232723	117.725508003829	134.190450987649	117.482506756223	66.8104263176311
RPS13;SNORD14B	10828.7559762299	15683.5219146648	9853.83467161549	11403.6276842948	10981.4086174539	11771.6381202106	7367.17739965619	8009.1492434737	8475.58585396215
PIK3C2A	8174.67036296859	3370.32721065374	5797.33676687957	5712.76551434742	5229.30352336122	4821.32456753071	6033.08429747434	9477.52570808169	6323.02320111768
NUCB2	1107.68762799188	1087.40674873161	2037.48553484728	1260.01037142606	1386.0793641105	1944.7156188413	999.713889915421	1130.91031344217	899.219337533263
NCR3LG1	1018.03039337364	391.495153178415	617.023892980545	596.626842175513	391.53762930396	525.714758620394	905.830781707396	1342.89189815805	657.225420565733
OGT	26069.550241913	28344.2259121652	38571.644572169	41350.5015245145	40914.3771588917	38185.5568011109	41145.200073596	23133.1820801399	25224.3106258186
SAAL1	425.610912758705	449.867101650229	336.854704873042	534.023775880853	446.981424225546	473.952632232513	430.698755007741	313.113778527517	303.176610518145
KCNC1	104.857332060345	239.631820396908	327.546928093636	384.830571257522	135.245830209517	215.751514198491	373.389479063459	193.968857111488	126.126966886122
SERGEF;AC055860;TPH1	1300.86895916575	2241.72380648278	2043.69623894578	2161.18818005983	2293.72008444184	1705.23068041129	2114.35082868105	1197.83187193572	1751.42785057366
HPS5	2299.32204542574	2508.0076811463	1811.93871940039	2239.4234443531	2352.4383311243	1843.19023282795	2727.61092154044	2558.48708347614	2664.81375310333
GTF2H1	1126.25727368462	2069.44494451195	1735.69653427591	1650.10067951111	1512.06572302913	1789.89284102689	1394.87834469907	938.988936669761	1363.47211159193
LDHA	54914.8473080787	14306.1766607617	11509.2007111497	12805.5089123659	9064.76815148694	15433.8366898665	12104.2736119072	47641.0865595303	14229.8426615536
TMEM86A	577.26134975279	411.914529030475	546.972797838512	517.350420266771	418.835081578713	294.183088269424	257.328042141629	439.604659055322	369.123488453079
IGSF22	25.1484235699095	36.4479761657301	48.3930481403575	22.9744027805096	38.3330222758228	29.7075655887056	15.2825584244391	0.455099123210408	23.5692480736585
LDHAL6A	34.9421068629165	37.8108916733649	38.1157794674649	54.2067994142642	25.4458553354295	33.2024696982126	27.947289359728	24.1035152392403	40.5161563551138
TSG101;YWHABP2;AC027544	4179.5304994422	2081.69487134886	3528.04630640868	3097.8510112611	2755.95514733963	2941.69922705201	3641.28882583593	12498.6248865926	3384.16448772328
UEVLD	428.95375869223	708.36829924927	903.380426971117	889.710023540594	993.66169665246	993.035229444055	895.693725338606	519.787893502685	972.715231745082
SPTY2D1OS	4.47134174280165	24.212159401281	119.431539171614	67.7922568065426	88.6708597526872	80.8038833269724	28.145816382086	60.521939368214	102.692986743763
SPTY2D1	5818.64564860325	3566.62098951925	5866.33805149494	3969.84932969644	4153.96675347516	4263.83739130318	3935.09227807676	3529.1202335022	5885.21379616078
ZDHHC13	1652.26337178411	2137.83079915052	3644.42985211803	3070.71652903416	2712.57626522894	2330.69042585375	2837.8374113568	2607.75589777731	2505.66502570036
E2F8	51.3884802814879	266.952131666638	169.948259017491	91.815048983814	70.5348375987793	270.653513812603	35.7933335892163	73.5679903426566	155.382245985424
HTATIP2	1894.44390064539	2258.66998618541	1519.38932084743	1221.43404734729	1690.87606394874	1843.22627057476	2106.91505401815	1861.53156358125	3045.26778884538
PRMT3	855.583589039396	907.419716516508	969.313163147763	959.603591171309	979.970951098602	939.428362793658	902.026327133646	695.860175245805	856.877952532121
ANO5	147.387436725443	250.210974082869	273.99216778506	328.520514520368	119.913514287363	282.763203984505	534.549491371612	267.287666775876	703.463934735156
FANCF	497.696193435262	1465.04205903063	613.949777627706	765.605622985987	785.821197172559	562.133476764632	611.858813577938	227.729666189936	733.569791601911
GAS2	33.9110618462739	61.6071945427833	100.917744312779	61.548149847059	68.9668680021537	111.241523910927	65.9056216444591	33.8785025639818	53.6473294423591
SVIP	1079.23353386308	882.220007752459	843.646407838958	1120.20871352811	416.189344509804	984.909333967394	571.466693684072	793.867356271417	282.426387841281
LGR4	174.473844635056	43.8375502813083	105.069749198842	100.137561948821	86.78904308105	26.8633329428437	148.090373491367	230.61241322832	53.6153427092557
LIN7C	3106.81455170227	2187.64184533555	2043.70612137308	2321.82684975197	2349.86274175105	4300.17605399622	3817.17542321135	2525.51589489286	3626.20763434555
BDNF	8.8308125723041	15.8441034764175	74.0934349212801	20.8909553781541	46.9311434897023	5.82396266525348	31.1209047242349	0.426542741436763	17.91291063211
KIF18A	274.96126357195	216.497269738101	260.603164164662	182.55048868179	160.82899842873	194.857677380459	44.6498055737532	127.193600147157	186.47932126759
METTL15	710.447698433062	706.25798510954	939.431536039931	705.112301573783	912.740611279748	580.209194145202	584.070849186203	655.813399813786	533.887600780082
CHIC1	456.209432622697	634.849990642893	201.9329636183	756.194544858455	1113.87710660015	555.263259949638	648.657687171292	372.107479627692	919.08364011981
ARL14EP	2526.31362727577	2414.70485415736	1460.69083272534	3195.87336390021	3131.53202156288	1795.79962488887	2154.8807461913	1759.66444800226	1084.71164047464
EIF3M	5213.02082636586	5230.36830213067	4263.54445932905	4969.07270660752	4640.13896966637	5874.87711413585	5735.22568292791	4088.12178617893	4180.80659412677
PIN4	72.1115253458272	146.431680591449	112.295182698292	158.539269492972	240.289708506764	175.16685268978	193.635704692637	92.5139729398891	90.3547415862823
CCDC73	65.4659105584337	53.8813949970354	50.4850288718564	71.9557720668675	54.4550330566915	23.1991793157681	56.8128847384484	45.9387869871072	33.878208135549
PRRG4	1635.75901978413	493.69869466798	2029.22969649632	1042.01739509771	772.966803716962	1518.77705649108	1581.19212610969	1581.98825842282	2605.53452646286
DNAJC24	505.342857910055	894.806602839342	824.079277498984	1227.63839224212	1152.87016005955	635.335376581361	658.750840161308	465.613267739759	600.756013916195
IMMP1L	595.889134007049	702.747906244284	866.301612193177	908.484774676643	930.624455864185	715.298856751555	833.528289464934	603.68153873982	592.263591297073
ELP4	950.585933822007	1420.96362774836	2134.33277999399	2231.05635712162	2186.46920422621	1899.15470485334	2361.38305966559	1388.36526179591	1761.77588081339
PAUPAR;AL035078;RCN1	1047.66422812221	1018.03886075164	1491.55929259139	1323.62539306312	1476.3758090085	1190.57472454343	1640.55157338558	892.959833509181	1708.14040585343
C11orf91;AL049629;CD59	1791.91367340792	2327.89129636677	2587.57138753041	2182.05490342363	1908.80656950757	2135.35905741595	1995.38905317428	1545.54527451174	2128.08588876363
FBXO3	6808.45719353658	3944.96316695142	6347.40252174616	6297.91187487509	6953.46882293505	6854.21975227343	5559.26822824225	6076.29755540101	6452.03638571955
QSER1	1390.35901611671	1431.38750545515	2056.06405219277	3823.74527912647	2659.83384627591	4699.78983372847	2015.74135901038	977.339484920161	1597.90391900086
DEPDC7	11.0102487542722	35.730275485285	82.3234820658036	32.3431214477043	11.7622580404502	41.7741834486284	0.231172990985144	25.4662993877903	33.9284159464066
TCP11L1	822.880784836248	1414.20778826226	1449.32112603461	1222.4492341436	917.742561389097	1103.92084111117	1217.39250593599	749.924677964272	889.82208180173
RPS4X;ERCC6L	21623.706749318	45392.9437117305	23385.0795114466	38732.4586137297	38814.8050750895	29021.8345934581	23549.2258379012	15643.5024586735	16006.7078410035
CSTF3	1198.29229342945	1972.58516831066	2383.61090844909	1943.19697760328	2074.89044089743	1944.5209043366	1877.48682698629	1040.66771622472	1575.3367086035
HIPK3	18656.4859076767	19067.8448146583	23712.6220339668	24372.8440064036	18986.3239092405	24842.3458869354	20841.9298700159	17512.6688832265	23255.398660449
LMO2	8042.56374046099	3611.47835197211	3955.54935741065	4358.89767923084	3156.91364021991	5854.44778222578	8049.67655585812	3389.55030338125	4549.92400322322
CAT	4403.32688509058	5624.22582980788	6366.95857981869	4594.6270810322	3699.27698257647	7359.83664524585	4260.77182154577	4435.99913088687	7499.15662405456
CITED1;AL133500;HDAC8	702.869360786378	882.009307253232	1727.44444369834	1983.83672868881	1610.04805583219	1563.48794311796	1440.4272232674	1000.82467322527	1115.80983647158
CAPRIN1	16214.1873159417	17817.1422043456	14193.5929560717	16176.602445707	15574.7581118117	17472.0077600856	18213.0210012056	14480.8368866215	15780.7389710835
NAT10	1789.76116645899	3851.507741342	2420.71712666787	3099.92585952375	2712.56165994108	3120.91924661257	2369.12326103642	1625.04349979963	2095.10758625991
ABTB2	2301.07688172646	361.981160899518	505.795120715971	384.925749056838	306.342168769538	392.06210200771	2031.80767802226	1330.8730405059	1409.62362941135
APIP	266.339715706831	549.559756336166	487.223586963795	349.43741075781	426.549683595945	388.477178211619	515.608452971901	402.026301334095	597.018444536454
PDHX	748.671662312064	1199.74278418132	1306.13800811896	1040.96335869724	899.033291551914	1251.75968980524	1183.33499021271	1010.31183378325	1482.14271341377
TRIM44	8892.82545268186	7619.05078864504	8941.16936032023	10089.3795765654	10889.5295427132	10428.4468315486	11931.6116316237	6294.21638960435	9455.82570010916
CD44;AL133330	94203.2514437911	29428.0994017826	61649.747996961	82057.4499264012	61726.0868154782	75964.4056602189	72847.0293358614	43038.8842045826	38484.307941942
SLC1A2	459.282830341631	47.9726785985	292.540127145421	259.722454974665	245.174897797738	146.191212496051	111.751086372896	514.596283151144	162.863852902759
LDLRAD3;PRR5L	4180.75960908387	9783.25097387427	5196.81410837779	8811.63935513827	9219.09138842085	6344.19383374197	5224.76472203677	4183.46204290077	5842.80858458276
COMMD9	3091.57716792652	2814.15252279282	2836.86534048435	2935.1322609392	2554.17654252042	3741.79807352557	3048.22937358861	2292.05520937051	3791.95390331738
TRAF6	5564.34450518576	3772.75047003476	3736.13516462511	3168.79367531164	3462.62186130104	3354.47870712394	5384.35386044037	5977.60883540331	5917.20517315652
RAG1	32.811658588429	51.0716978626878	74.1509514021496	53.2042503874953	73.2926692105957	66.4883971129093	24.3293325463106	52.4910175657961	72.5398404406517
IFTAP	44.7982122537333	80.7189743892076	60.7803590844491	50.0865762659853	81.8063213957666	55.734765429683	104.875771633105	73.0159771550729	37.6158672439372
ACCS;EXT2	3208.39648040351	5731.62123109072	3008.90461978374	5582.35067786	2698.0015680061	5376.88803541928	5280.39829324318	2117.58673496274	5312.68323180068
API5;Y_RNA	3169.12027038623	3479.75262276077	3995.71868712826	5011.82509022348	5925.04334625596	3458.06009669151	3402.89066021237	2304.7393852952	3423.76611044
TTC17;AC087276	6914.34941255246	6595.29445296331	7673.12776765141	8920.11656443743	7695.85590633075	8780.51763718374	9084.96971499205	8175.82001715547	7623.40695616986
AC068205;HSD17B12	1645.69061159586	2077.67113266856	2505.16476427283	2191.43950927646	2091.89157120198	1663.64246081682	1909.28163051413	2272.52644130091	2246.73348602934
ALKBH3;SEC14L1P1	660.29225899419	943.116311092918	888.977449624414	1303.78895898695	1437.27961664829	666.17530540811	634.826846723951	621.216298650469	1103.64096734096
AC087521;C11orf96	13.1658597798331	9.52092227145841	21.6392560244811	39.5866482341098	35.8842911113878	28.4894879420473	33.0955793566628	107.991589158175	17.8302526789635
CD82	45785.2922986366	7564.19150701819	18232.5640312459	15101.2401708618	8278.06743449908	8083.76605654639	16339.6175675258	127669.952707129	49148.2822933251
TSPAN18	616.63254791646	833.816691889784	696.3550798171	1226.59215211787	1114.55361045335	995.011110830815	177.6724672035	173.784420962413	637.512190940397
TP53I11	2399.69141193526	1687.96276104842	2720.44413798546	1805.52621591328	1617.59941280904	1302.87467938354	1663.59948981271	2742.47313248966	3162.03632211567
PRDM11	322.023691732776	876.707890522888	840.547078171995	738.481653850454	977.496406387563	773.585740226529	568.848346721511	278.489102278304	589.462228983813
SLC35C1	1197.15496619215	2138.34623754929	1038.34384004213	1140.0645777474	1099.95565987678	1455.58991918174	1322.61311653765	469.153187572243	1516.05013704565
CRY2	10098.6511387158	5181.04284359461	9448.99633833181	10786.1221417434	8715.83101571973	9194.70847333742	8109.58165086849	13125.575320175	8476.51833281087
MAPK8IP1	822.539260049749	198.054684886528	161.754104708811	271.213245753824	272.377435850509	321.457804252253	172.520937603137	439.342153956216	241.973689360498
C11orf94	129.838040057858	106.465300516228	138.019324368804	95.9747731891181	83.3571442640431	152.444534773561	138.117110093745	179.156726086041	84.7009060445986
PEX16	1990.46683482659	2176.64661219008	1614.15452551977	1414.38917869669	1442.22195148671	1647.8610567241	1453.24668608072	2119.93026170204	1667.61507555183
LARGE2	177.923509171494	143.424951753537	217.3537629729	295.158989137821	303.191642419824	346.191796835409	75.0127327263999	59.4127493384252	160.07147692579
PHF21A	11053.5459646799	6780.14997916787	16138.3633832798	11624.7470168671	10082.3148783802	11345.7716481335	13027.7321252932	24586.9586434539	16245.9079763193
ARHGAP1	6827.04858779231	9022.86900697347	6575.06227378314	7700.80990726724	7488.95734374874	7276.0938240472	5779.64821739727	4242.26015577498	5629.98864236724
ZNF408	817.28859422931	658.770298187768	439.863279517584	522.576669131006	407.731353382314	467.663363699373	756.269074174032	592.517267549677	756.143807433961
F2	13.064226416831	3.95498906454042	19.5299455539043	11.4690223727921	3.27597592438379	11.3952649623561	7.67428312744348	0.365707169088274	15.1217479569397
CKAP5	2170.63827581886	6104.39419991096	4001.90032914246	4602.96170310307	5185.10687601289	5533.88973674766	4353.10358216684	2844.77261850413	4309.8292084019
DGKZ;MIR4688	11494.4213547254	14341.5363102503	11072.4219378596	10000.7398031507	10926.0701411482	9514.68731019341	7547.07195920537	9485.93387220818	9406.86745667547
MDK	573.628157561864	75.3451854344271	111.276114713849	129.36974967884	124.188472277625	63.8311743630268	328.020223901202	581.307267999305	88.4451983231594
CHRM4	184.271884678486	95.9473822406974	44.324414136765	84.5036223581651	96.1825644953549	76.731632901006	149.523365544074	272.189232972029	107.309351371708
AMBRA1	5191.18448108115	5190.45910598255	4166.71447592787	4325.5203804621	4123.31840733531	3709.14710169599	5398.27334759087	6085.53725984686	4917.17552496911
ATG13	6232.29033639178	7268.17029687776	5775.71204513683	6182.13965993892	6409.3769851579	6805.15517173997	6501.78266483495	5946.12626881702	6419.07528718694
HARBI1	212.850714998149	336.439888204967	366.69621954581	303.524706211215	210.210503126455	291.964935820333	261.078455149322	322.369934686337	339.936990701773
C11orf49	774.870893521256	1229.11278569993	1478.16181416615	1123.36710648184	1209.84809580036	897.827368814033	1024.93457160504	1176.63863517798	883.229401326632
ARFGAP2;AC090589	4698.00796525527	8419.53389487774	6455.56905207455	7997.02397573727	7311.88073254405	7827.59608677415	7959.90490905873	3934.32145016468	7471.8276191398
PACSIN3	12.0660981982866	29.6724109812681	6.2105923711305	16.7035406672227	34.2410275283347	12.8054557148506	23.7179390064755	5.23708041023658	9.38873148303026
DDB2	1295.37882585844	2009.91215381885	1431.82837938365	1336.15567316023	1512.93580458502	1653.97652999449	2201.62819076497	956.498097773145	1122.38872129942
ACP2	2145.34819394329	1724.65667153314	907.52955965988	1096.26239146442	1059.06957260557	1431.32818582741	2150.94545674322	804.117760238565	1370.05862611938
NR1H3	438.594920679045	309.756328237118	274.008239950754	174.222758093848	227.255412353401	292.940957845728	221.702901892567	140.166663918521	186.424503883997
MADD	14942.8284541625	12441.635303451	11244.4529007469	12130.6352299503	15340.6787219505	12110.9987205181	13890.326207984	13645.2147174979	10013.2485766401
MYBPC3	730.917229828482	108.964150868139	389.365755658452	257.654887698285	187.179256331341	352.843853399388	1031.23578958098	1682.46026072579	718.430535379549
SPI1;AC090559	52039.4441668403	12667.7604891145	23364.4611325175	16989.1592944279	13110.6756614344	18881.2341927365	40458.6460170953	60710.5642156235	27398.5254275249
RLIM;PABPC1P3	13171.4961334754	3998.904932448	5813.8256989344	5954.75979588271	3379.94401621433	3961.85806322379	5571.96266541292	10541.3487010101	6397.4139058402
SLC39A13	1379.38056939276	1656.65836672334	1130.01968769309	1229.7639404243	1488.27048594229	1131.78563443324	1283.31957994427	884.882038670438	1182.68677449484
PSMC3	2323.3075050159	2559.25316484755	1385.4890093906	1898.35286078528	1981.2031044975	2040.28622296114	1861.11152914997	1712.1614267355	1863.47710737195
AGBL2	37.2003515971822	105.160681501815	60.7965448095204	103.256290370631	160.277772471738	85.3653044613041	78.4918576300408	48.0017559074474	60.2466714313356
FNBP4;Y_RNA	11338.312559881	6464.87888852115	7330.11928911917	9551.16816701647	9408.90065868507	6719.80061461916	7690.14951638701	9274.52733455917	7131.87925394944
NUP160;RNA5SP340	2825.36558910783	4029.99205999242	3769.09477758953	4094.99433856672	4102.94258847454	3481.43610782752	3682.84867293095	2244.43380095009	3603.61954843944
RAPSN	24.0857508537383	34.8906510952182	36.066417438866	52.1433820865115	78.5404903049464	32.4235129933936	51.6623591320656	27.2114917141155	18.7877634169674
CELF1	22505.3492980143	11184.3270865659	22197.3559484849	16721.0795719995	17435.0796028817	15980.1845386696	23474.4155597955	18163.6464652963	18809.0188197345
NDUFS3;PTPMT1	2104.00196187001	2463.13782477188	1813.9994874273	2684.78781211618	2307.30322513264	2425.20252613828	1602.73768270404	999.483601057669	2497.23387572772
KBTBD4	1441.54802110414	1491.29935070649	953.876558509109	1062.87802795377	1118.71234876623	874.403387167797	937.591591439094	1024.43107325272	1374.81009081776
FAM180B	0.0675188460999863	14.8491899378208	5.17323459815757	31.1609119220887	4.12995528280674	14.9675365006793	48.7132511849206	13.0678293424992	4.64631909032033
C1QTNF4	2.27236032283282	33.6908038551055	18.5275811543095	7.33266412806271	6.69402344499611	3.55423974089347	17.5004028502286	8.17815947623956	14.1475587685263
MTCH2	1502.74221827812	3213.24731509624	1831.50577867005	1821.17177787423	1932.66166409779	2579.870700455	1744.62851388175	1572.56445391494	2242.02426881258
TNKS1BP1	1113.02239024213	719.598673644342	661.327442946447	758.299417859503	599.314075698782	740.103006463871	831.140927135855	1230.34899130523	702.427388242652
SSRP1	3133.1236521575	7911.06182008087	3671.25119902015	4752.12415479326	5177.40540219281	5933.08661591682	4211.23001597966	2962.2696915208	4000.02457510055
NEXMIF	92.7644519583565	62.8705382102087	90.6510570447176	63.653342808166	149.178896664765	44.4646139436802	29.335860017055	55.4592778502933	62.1765462493637
PTPRJ;PTPRJ-AS1;MIR3161	36957.1303147344	25670.9040075634	39476.0502878514	24783.8351004159	27241.5546850502	30531.337364327	40520.7870099621	58049.1663650607	35722.5331526467
SERPING1	20624.3940108194	1207.70670109525	761.27374820492	1056.66017616626	862.284188840997	1240.14016065378	13456.5032624029	8507.37885672421	3702.43008045883
PRG2;AP000781;SLC43A3	6880.32269357831	3057.22211890525	2636.01388058425	3174.00357597348	2501.33138633397	3870.62919006223	4921.97170747874	8068.6168952526	3396.41224893182
SMTNL1	1921.59975300761	141.868160213714	1144.42890363281	1162.99627801615	1213.26789943769	328.663812620774	1839.5241055164	1964.38104397893	2636.62530343923
RTN4RL2	57.7653769723835	39.2077261679149	4.15504446827457	61.4972482027155	36.5759116921092	25.9174122653434	11.5288249112456	17.4156111677729	7.48583447998753
SLC43A1	222.725732990008	1042.40061568784	520.207563896283	771.838305516951	615.545296146411	525.242244704376	444.693762426889	336.986551680812	428.434442625616
TIMM10;UBE2L6	24540.4035667797	9404.53029119804	8116.08439690773	8475.81836048744	8619.54947228107	8095.14091231561	24186.3643306233	24255.2831502618	16793.9262988631
OR5B21	4.46059061707964	2.4735061275095	38.0648820902051	19.8219193177586	35.1044017997631	24.2294330598754	11.5854595928642	19.1254829063573	22.6102747241419
LPXN	4767.88278920773	11729.0574139453	13940.167347702	11950.1732648462	12438.2258400974	11957.9865826709	10818.0535295441	7462.94057650839	7073.47980640292
ZFP91-CNTF;ZFP91;CNTF	15693.5053801614	8998.2099598357	8865.97240155473	3170.90987009765	8896.32610281309	9737.17107806179	10903.0534181145	15277.5329002987	10156.3844018725
GLYATL1;GLYATL1P4	3.35474291127725	6.09912054918437	18.512613256835	0.0322054501786226	27.6075159392921	30.8607248057406	10.209476361518	5.21019643030132	0
ZDHHC15	18.6262476746675	47.1395733273831	32.9674725230007	27.1383556641187	45.2016071148714	27.1127870349381	50.3248393121246	30.1878594331255	9.35487188045611
GLYATL1B	14.2008703378492	0	24.6906396211858	17.7221303775736	18.7828882892529	18.133657676319	21.4213996333129	11.423971608087	14.1070893312711
AP000662;CLP1	1260.31506798819	733.607413765201	576.867517485062	673.82409763813	726.21189396265	654.047656209538	615.883154793517	1281.05759570658	890.779615048243
YPEL4	56.5772909430208	19.4371025073474	25.7598264440876	10.4736635800641	30.6578579130641	35.2899277513957	55.7584228724815	82.0516504937945	47.0612901459619
ZDHHC5	7949.92503478528	9058.68549785125	5978.64144296658	6394.92430547576	4935.51119391547	7370.23112181356	8162.69576130214	8218.63750452415	8358.83450927252
MED19	498.684390433735	458.320050716709	362.601311345577	299.38083033388	469.149829281232	360.654781063352	504.01318049834	267.132710379364	287.170260870968
AP001931;TMX2;CTNND1;SELENOH	8802.22967698555	7850.37068257304	7919.32227805229	9536.55914946293	7228.39144225177	11204.9315939018	9544.87611867948	5670.11716364839	10123.4540659179
BTBD18	460.470775127204	339.105043602799	270.929485021448	353.596982799645	359.283079729178	257.958518661679	316.725986140469	382.473554020831	257.04227242962
FAM111B	100.493569905693	356.283247325581	211.176523645656	211.750241396993	293.799860298012	466.119804030859	161.060716746664	103.820280780885	165.692874547055
FAM111A	2758.81741934019	4629.11463563935	6347.37685815772	5337.25090647247	2978.11642825898	5446.98702158185	5992.40841193944	4046.87809620935	5303.24812615276
DTX4	2369.13855531285	1010.87899807519	1365.91810998484	2494.9498376957	2989.42325957749	2443.68784757343	9131.43882871873	5471.12273948265	3733.52005006712
MPEG1;AP002358	65209.1099774652	6023.90490289261	50658.6917877801	41920.0213669314	47302.4651359039	25775.4066466357	72032.3492362146	50051.8788508115	63239.7769530477
OSBP	6865.22568851151	6247.74988150162	7377.48851997296	6974.85021724851	6716.72778496671	6637.56580333653	5748.09716662375	9823.87361394645	7549.97263006576
PATL1	17197.191117985	5845.4188340288	6488.53866686675	5956.86046710123	4694.52951986419	7152.7950923804	11932.9957305999	19788.8844527241	6798.5080758348
STX3;OR10Y1P	3471.34410925122	1750.88393102299	5688.09842581622	3346.09224264813	1946.19339939276	3411.13623100616	2698.71493670079	6185.26467665771	4648.82573389216
MRPL16	1096.75905133153	1625.90762115838	973.44769190563	1093.12488608761	1327.35590931067	1502.34006266191	1572.13339447126	1054.78363173043	1037.64717442785
CBLIF	0.0639241849355843	2.5336213417259	30.7882739014181	8.3538456361209	5.01041752963172	8.09470634658079	14.0319014748762	22.0040177845193	24.5216229245846
TCN1	268.546468473265	177.630675297422	1429.66089015608	236.818132427933	765.505365310713	517.240135182215	56.0802800132205	304.934416788207	302.260467962378
MS4A3	475.874385862413	176.909426760467	1736.65530488348	552.844568516288	1181.87746732066	577.738392253439	48.4800342744919	414.029368503947	124.233096446286
MS4A6A	12652.1801523796	8333.177507963	8260.28295013369	9079.7165474468	5967.40409395833	10832.189994096	10634.3283926185	6238.5870329823	7710.03280790537
MS4A4A	1778.52540175553	462.93983441951	422.363752984378	454.80488332151	831.827472810364	929.350153985458	3806.42441314515	750.243853160786	1850.29572161084
MS4A4E;MIR6503	1614.93724803713	233.677189212143	1308.18557099566	797.943795994423	567.773228919455	1076.62122284525	1147.89762098209	1176.9606123797	1747.70161135613
MS4A6E;MS4A7;MS4A14	12433.9214722457	3478.86071778445	6771.81402911956	9361.33337458335	10981.5146900465	6766.68588681041	12710.2720175344	2671.87851930387	2823.88265541154
MS4A1	1587.87124167294	1326.24232376649	2878.05520549621	2574.23351883403	3488.35093820645	3101.47509368856	1288.62241669776	1769.29515481631	1290.93362593473
AP000777;PTGDR2	81.9563902964964	229.692882256815	574.72774764802	218.021339713166	367.019759729713	151.114960209067	91.3031328800029	117.426555819381	57.388645433033
CCDC86	675.513614171726	1172.06405516405	346.138908788877	847.980760054664	447.728395859052	903.238558157499	834.874655258126	602.209560467935	771.187606604765
PRPF19	2706.44728717112	6700.00926078893	4384.06406447929	5759.68844639931	5113.54572474256	5345.30255396395	3998.36219190241	2073.06092126624	4030.16941170801
TMEM109	4658.64294354287	6428.95071997903	2430.00318651643	3558.8885598736	3681.43564690159	3706.31075889315	3904.53278180181	2236.50984421357	3437.88418333901
ABCB7	2218.5639257372	1930.46831432193	1972.62547776665	2311.38565717846	2180.44754958389	1984.47707608658	1620.43242550422	1269.27421183356	2071.60079288394
TMEM132A	542.368504272744	268.09675194498	1157.7408356224	487.113320647546	205.874818534742	356.597192086792	1518.90025928484	1717.88430047731	1241.06436152581
SLC15A3	15757.8879932958	5605.7079292283	12157.0805631884	6164.43141204197	5798.81655441468	7653.78240905008	10657.354073605	25064.508270353	10661.0869816998
CD6	8112.59139886845	10602.2438613359	8920.57278827217	12105.5782507346	11241.9898031686	4258.42210230669	9277.30865467998	5357.01177740962	6259.93955447444
CD5	8589.41209447252	7716.58601885812	4877.48879408548	7314.88584453079	8447.68648811601	3608.09223845659	6535.67802717778	3194.07185931107	3560.27370483158
CD5;VPS37C	2676.96462099129	3321.4000090749	4365.50993731392	4107.51594359104	5450.80837379864	2237.789897872	5416.90337267392	3120.765506691	1962.30704477244
TMEM216	140.869312973582	561.076213451229	444.974896101453	318.132386986963	119.882053878196	405.245380891449	326.918122628743	257.619315961814	405.856370468089
DDB1	5774.01954628614	16149.7230066115	8070.75334057136	9816.10957379946	9493.15840478845	11355.1769031031	7763.65277046765	4261.52648609255	9105.55545527697
TKFC;AP003108	900.369717180311	1988.2675878606	1468.90414670087	1359.09377830597	1176.58838338206	1433.72304954488	995.880885423049	734.163008780774	1424.70825005503
CYB561A3	2752.2256333971	3857.02406042629	3050.09395960853	2837.09543084834	2903.26638213306	3526.11060094047	2260.25008405747	1574.31768697725	2956.72562089545
TMEM138	2360.37259686395	1599.0152062984	1424.6256084839	1806.55712980886	1627.00223856102	1358.82784190881	1759.69449838213	1672.29039233752	1532.96238180414
CPSF7;AP003108	9776.69322056907	7494.42176206734	7206.50125878102	6629.61380180351	6465.5272774322	7078.9888522783	6527.20049146133	9652.41411602268	7035.83354092657
AP003108;SDHAF2;PPP1R32	3715.77163239997	3524.77890775937	2831.72128792309	2863.17342300912	2984.99988884135	2404.58079241949	3302.80220527598	3914.45404503828	2541.43110615625
FADS3;MIR6746	546.699942413265	448.439342512083	369.815233661875	436.000761073074	482.751981360124	520.574259389032	314.426354532664	882.317422519507	519.765711722469
DAGLA	1794.88291708213	517.635995304028	534.636029594753	619.590016092392	431.530795837224	870.120473591728	620.839937830805	671.814489273184	483.962204182225
MYRF	272.874657193839	700.584701130541	347.147075426777	164.846462510547	403.574461572131	354.414372955097	361.299584750547	1259.73134172527	567.784647909972
TMEM258;MIR611	1951.19069843303	2771.08109055578	1308.22946980004	1374.75684525668	1454.98920673987	2100.70182823131	1410.1931984804	1694.6376075777	1835.23368377186
FEN1;FADS2	1197.21300999744	4935.46215714729	1585.32421328824	1664.72527677253	1645.68380627703	2536.11580838064	1472.29906588725	1502.69983111611	2395.52330683004
FADS1;MIR1908	957.089359363023	1656.0968484153	919.883649273857	1248.52381246214	1070.18003818778	1643.37486229215	1223.97095799295	1650.0732471767	1805.11365188898
BEST1	3691.6890717028	712.993602760868	4557.05171468981	1051.43587612434	2014.36780698598	1183.55607298594	3112.99731170459	12982.4178320321	2531.04104501355
FTH1	108956.073149306	32779.8349331897	55587.6719034766	31056.7291782283	32916.1108262882	43193.843355327	61953.1771161327	177272.893668578	51906.2733509834
UPRT	932.94315084696	763.2445327819	316.265262478425	308.782746993457	716.075178637097	378.588838744151	897.971748487665	483.062858525912	633.717916970862
INCENP	793.449354252241	2638.65787764396	1260.84428561971	1709.55342584724	1901.22249671036	1437.36302697764	1669.72229303986	939.025453169754	1751.44908119559
ASRGL1	324.134818186138	468.960847572831	380.101735551713	447.448765589144	181.206928504314	633.439157708137	300.367269055415	141.991714604084	370.057647757705
PLAAT4	3845.62012845636	4784.29809772856	1659.49971340467	2238.40330865913	3038.6498877473	2326.08283980092	4907.70488659401	3365.24521388556	2121.44717406588
PLAAT2	19.756445077879	66.3005223314223	106.11017764342	206.466627076483	225.017247932018	149.507071503777	23.076968858227	10.218306994622	42.3417357316332
SLC3A2	11442.9247479851	4476.89547245094	4532.40241158168	4023.05635406313	4241.6200578374	4982.02980775285	5559.32442313465	10189.0020698814	7780.68080438171
PLAAT3	614.368533826451	1080.50808456915	243.131772092131	393.253667850912	344.708993705875	510.739052716099	544.827591782263	373.653215307742	903.085950499421
ATL3	3259.70730209651	6475.0450321841	3888.59717359154	4791.75882751872	6118.27141630326	4389.98621623	3915.97203779849	1545.88038350696	4260.88849580301
RTN3	8103.84108505043	10615.6547856001	13384.9341046748	7407.73012860876	4949.9450840689	7020.14183940017	7489.97078764963	7948.59341624669	7148.83320167871
C11orf95	1052.86294095196	356.488567225916	315.230182363112	371.349402328735	418.831102414679	487.546926924612	448.415463944133	216.497380126538	382.295663643162
SPINDOC	432.181842426432	855.313129883453	380.12006811076	404.723268390829	504.865249446856	459.572831005755	461.085427319762	276.716398191302	383.234229092125
NAA40	1091.29898465219	1184.22781088067	1669.74937518457	946.06340358756	1057.40155659451	844.959093091829	1357.99365201692	703.968434004342	1358.79835541589
MARK2	6999.46403473583	6929.58405060331	9068.88413100464	7490.11598773819	6663.06398586651	7256.27254305158	7941.02298025413	8452.10919355891	9792.00869487305
RCOR2	20.7761616322146	26.5989429288523	47.3422721421868	19.8400049056819	19.50264184415	16.4139958257223	47.8114794083229	0.502282727998903	47.1517826321095
AHNAK	91565.6666340017	128685.000137715	31490.8544630761	72406.1666289988	32188.9698938793	42023.6655539634	71599.0943529721	26390.679184664	77148.5974883253
EEF1G;AP002990;TUT1	22042.7339262357	42520.0084534972	23781.6550750791	26350.4788852176	25463.8250887614	31872.5800055952	16424.3017764191	15749.8659170013	16499.1858127246
MTA2	5489.15379337085	8997.07061299279	5201.95867711844	6109.1283575782	6435.76838630986	6950.08060023491	5851.87588256364	5168.00572677835	5856.9211899498
EML3	3307.69738885919	4903.91440383656	3981.29351015312	4044.93524430186	3838.11459559308	3731.9247370049	3364.96251828423	4019.48650132595	3279.67616337624
ROM1	87.2225253276421	72.2817637608067	63.863443767732	47.9985356174072	24.5386488201234	32.2198763240894	108.590921061044	54.2104021282372	61.1961606349424
B3GAT3	1616.21514239469	2521.45311035038	1576.04751778535	1885.83172608813	1936.09024560031	2015.415787227	1710.3609820472	1251.82313196553	2043.34834934465
GANAB;INTS5;AP001458;C11orf98;LBHD1	12944.7726916818	28272.5570864959	14077.1980712805	16732.5513285282	16126.4521230845	21202.5684307417	14501.0886850933	8971.9108415274	19064.2258703008
CSKMT;SNORA57	200.800183776066	259.442106787238	187.481773983337	165.861433435334	177.04913636661	216.70520020248	160.921678034474	154.151487895412	113.900240723659
UQCC3	230.308161249462	401.708229639687	312.117203903293	309.786057299573	255.364922862409	332.892123041007	214.208231176748	303.142886025696	160.032712381548
UBXN1	4756.82864573189	4388.13601962681	2769.92437569694	3619.37598489147	3178.24374357987	3669.22856053749	4365.74937828024	4803.95936957295	3570.63469093229
BSCL2;HNRNPUL2-BSCL2;HNRNPUL2	6290.16174571537	10149.7086801749	6501.92953520746	8099.25449273995	8978.95740441334	8738.34906404792	8118.2955117934	4874.40719380522	7193.09312361192
GNG3	36.0432937978825	33.5018159834523	34.0056840491373	58.3818276114719	48.5608077680954	36.191965632506	33.0086881308607	28.8497966956129	48.0529164918171
TTC9C	312.173762404984	711.520210162896	528.432840751151	490.235085726221	403.50355095309	535.796440646261	614.265170419103	287.892643718803	358.732780838836
ZBTB3	159.424022662942	579.127373441498	414.092406260541	365.073017616996	379.714759905955	457.4240101081	290.209376219058	148.303830075208	429.413565242114
POLR2G	1402.33273253913	2413.57756990429	1494.66892916607	1636.54825259826	1793.05714917765	1880.42753292599	1193.54420762601	1135.82121754598	1633.73437341293
TAF6L;TMEM179B;MIR6748	1878.08056320248	2466.85306985443	1218.61403815703	1443.59399377662	1746.22126697439	1761.11181054217	1750.83813664734	1331.10516242064	1572.51202296553
TMEM223	373.246151540373	609.898115399012	306.984623470239	453.722853728514	383.091169397291	378.025769661495	309.221205329864	267.144072600987	484.97635157444
PBDC1	627.48601966127	617.337518490975	505.785725946653	610.185391312738	684.555967996158	639.830684377614	798.0269860558	551.280808457588	537.647830497874
NXF1;STX5	27874.3525227597	11082.7301759757	19315.1766924649	13915.2959408523	13992.7982681115	16481.8812842372	17434.0725984416	48290.8286393821	14493.4950535458
TEX54;WDR74;RNU2-2P	458542.206229611	441019.213158147	261313.791141251	141272.277748579	413066.712645588	112776.21102941	235891.874838789	364307.532571522	433786.568046323
PUDP	507.542998357647	1344.7535911444	984.778679165014	1781.48557746738	1571.76795212185	1421.63653233577	1754.39454590913	210.384999797623	1260.84550349453
COX8A;AP000721;OTUB1	8002.25842035888	7109.16675724176	3790.7457543982	5045.22705893963	4673.3043067143	6545.60781224699	5779.67526243658	6061.96850780532	5747.68872898476
MACROD1	92.7619163376821	110.12125955721	87.5619528013351	76.1588300617874	85.9650052637675	108.172838837695	59.6308297757649	44.8713689232597	60.2462654207375
AP000721;FLRT1	8.83397749588528	25.0264111854298	65.8844958856507	40.677214794731	50.3112846220302	18.8363340508211	9.08924195179168	16.0790478305715	32.0821088411376
STIP1	1656.62204222316	3818.6746638935	1878.89727991801	2365.63597208409	2694.71483296619	2454.47920762941	2474.28819253121	2839.45112069556	2056.49269273382
FERMT3	16414.9333688541	15863.5403050721	12751.4639086066	9952.7674655622	9820.89178257432	13041.2901721384	11759.5640695189	19078.0117436126	15876.7975765312
MAGEE1	256.528947915236	640.719616260329	414.102983001258	395.32869082606	554.322678602056	318.49594910002	245.839663342511	157.704342374991	335.247158224606
TRPT1	312.097316667274	346.266624879006	227.664073123629	308.739006455787	245.149563621193	254.312511560667	172.446136194556	195.556155817879	292.875313612836
NUDT22;VEGFB;DNAJC4	2190.2043722514	2901.23280668548	1819.14940301941	2298.87523694635	2062.92013424294	2163.99155766628	1872.57515609355	2423.38223129697	2063.09895488472
AP001453;FKBP2	1237.35823947979	624.976382643287	709.732149601627	474.615327208216	439.211523642625	671.37075448985	624.785891061306	2053.61980207435	552.684988650013
PPP1R14B;AP001453	778.96735900578	318.012694504985	318.309707152913	286.861930996351	216.979688210852	226.167650546416	366.158622304265	613.790962869373	258.910743816987
PLCB3	2110.50555684453	2128.23769371998	1943.77452543888	1568.75639888261	1340.02649907945	2294.57961869894	1953.61763510772	2120.17164530468	1817.32476394598
BAD	818.403521247478	797.599850561656	489.306648352919	511.110912777322	486.078528965939	553.825982180986	372.644804310289	598.632070825968	610.187357366705
GPR137	663.459248082281	597.075385047261	450.160582133581	443.312853725307	534.668920331426	531.906328087703	443.542818181232	525.783477574408	714.726494009912
KCNK4;KCNK4-TEX40;CATSPERZ	29.4220959765662	19.5295858069985	31.9124627051074	4.21877236644973	27.2887928538078	11.0172634080863	61.0857488193517	448.0249540548	40.4207135895258
ESRRA	1545.26980824636	1956.55024806791	1987.0311973739	1657.40504072439	1271.9189153806	2203.24658172046	1607.84641737637	2531.28353208607	2019.78380891782
TRMT112	901.403411027786	1211.77104435803	726.226347888819	851.134600187778	853.078504852189	944.700017263852	884.314252575565	829.112001665805	817.321512758523
PRDX5	2402.95325044883	2745.04857294212	1156.81387365022	1681.40531144333	1750.44929276631	2423.59477686707	1715.52843000604	2577.38936161099	2085.69566003799
CCDC88B	7665.14954871037	8982.8375258413	11097.1218775171	7937.58900402109	6766.0560312634	6986.88194211995	7264.54455875685	10897.5066738934	8889.91329035605
RPS6KA4	3559.69023285382	3299.9104485518	2423.80612975452	2312.44897904378	1958.99516012258	2818.20568122121	2483.18611256864	1610.83784753796	3518.90346667206
RASGRP2	10295.1231472138	13043.0069423306	11245.4742095238	10265.6695257963	11430.9753597612	9933.43324847289	10597.6533817669	9551.13971229508	8968.99529063797
PYGM	405.949689826975	271.702617628236	524.293113146255	398.442905431525	297.91835046852	287.251678540202	492.895151830877	879.071777936571	499.991189387489
SF1	21048.4990549668	13741.4353403516	22081.9821505375	14687.14570332	13865.9386348727	13558.8447495219	15670.4658986304	30877.2994917784	12155.4390448814
MAP4K2	3633.96456332538	4193.28980892104	3464.19375393299	3800.86260607528	3797.26177238326	3823.26211946727	3519.47718463527	3274.84625863114	3122.42397514229
MEN1	388.592846507175	1093.94486832264	1072.3146698436	1142.11836911117	948.460427498951	1092.54346147828	1182.00409973433	807.119589178032	1301.34812591024
CDC42BPG	2142.99084122392	555.447796256943	691.205755685002	587.26716429571	599.281925945774	413.171795193019	690.779637845435	6636.97193692842	640.236953727639
EHD1	38477.0196672736	11632.8549873494	10131.9696191183	9414.56918207985	10754.8614354074	11151.0281837148	13689.1391036278	44458.6037948117	18293.931146139
BATF2	332.828238360934	237.403779553886	475.865954200536	233.664551517834	231.503780019344	299.30303203271	736.006409515462	835.016014234182	663.848700928604
PPP2R5B	971.273018647608	1372.84247549663	1249.49485234593	945.018991057679	1277.97850899977	1295.53422602051	1158.01355861609	1245.15199777011	1288.14650898919
GPHA2	40.0820479118306	1.79017264934094	9.28843721362226	7.33363155614124	13.5990205612557	2.75887408025292	0.211044428242109	33.8462085790501	28.3220572442111
MAJIN	9.77194495807317	3.31211622511793	20.5108389546932	0.0270146203706796	0	3.55688963035545	0.187563272227898	12.5918122166747	25.558779927691
ATG2A;MIR6750;MIR6749	11630.7035682633	4768.3454818009	8150.05065945047	5403.00186980657	5752.88471748678	5614.19742711896	6967.01843581954	48581.914118985	9220.36967884363
CAPN1	8693.1305376702	13351.4901159408	8799.01971040164	8121.17219676213	8816.27844571793	10558.9932032748	8471.88485213824	7543.93723640121	11211.9861452511
POLA2;AP000944;CDC42EP2	1662.06716208373	2891.42037186152	2893.50190059717	1942.16689640111	1872.18119161617	2194.91688672531	3097.37995896325	1393.24975562679	2144.0793428265
ARL2;ARL2-SNX15;SNX15	951.609214419555	1335.80547990416	979.61747525286	764.575716979538	961.214127645139	1078.16321241141	1030.08846195474	1094.37086309582	1555.60297985106
SAC3D1	66.6659418950305	266.653273569589	158.638364838435	209.631872254695	122.518437590404	154.147012786857	81.2151469290633	13.421161594363	167.679266637963
NAALADL1	259.778397017966	512.495754779804	295.647831205272	350.468667400753	366.099790706793	286.654730213056	271.216974466614	308.184943699314	405.870476249974
CDCA5	15.3857278820466	1025.63269547181	421.302667294172	355.688636716158	101.986359533393	599.748225446927	16.7929069608404	148.223016505892	323.937752718429
VPS51;TM7SF2	3171.28180408212	4245.16987518253	3342.64404729423	3760.18274096734	3942.87135758976	4096.5785235151	2573.16176419513	1944.28248603295	2770.26240806159
ZFPL1	698.40887519497	815.105405070171	621.147823521192	592.460614199243	493.736611093271	645.806698903447	718.36518681949	955.718461658791	587.549455311193
TMEM262	416.894267576213	364.936952595356	566.537566180597	418.273800880489	564.534885128163	431.487749066547	714.355058710084	490.861433504663	465.146271620726
ZNHIT2	185.56524828512	436.363570918376	147.326556222776	190.898485507458	251.163066617999	195.392833326743	115.512480510796	159.091157018305	328.704590539269
FAU;SYVN1;MIR6751	11950.5580905975	14080.1827259891	8862.8919296286	10458.6299870756	9816.67152212666	12081.6735172291	8663.21554090793	11012.1155691243	9365.41993015877
MRPL49	961.496470763315	3042.38960592728	1647.1169995193	1152.59697406557	1955.70361617479	578.523870249696	619.721048806715	740.395249247752	1969.07405145423
DPF2	2523.07357693651	3919.38546274961	3015.07292679461	3255.3471169104	3027.57735747702	3492.04870543966	3504.19360666052	2010.99634323583	2977.42303083679
TIGD3	101.526028431079	132.463308862799	268.775607753466	66.7927948647326	43.2544882252951	59.5081012781116	81.0402185211512	66.8321756816655	80.9891882018595
SLC25A45	630.843049321274	1538.28134060984	1289.66843333834	1252.69827542213	1305.21922013583	956.912825265923	710.754735710822	598.953606450011	561.182278047632
FRMD8	1064.09738494132	2802.94674721835	3326.1453676973	3375.28215969934	3462.73039228306	3446.05431592879	2727.6891925411	1661.68312473452	3401.1822219764
SCYL1	3326.19221361907	3260.60222416139	2888.37041554872	2866.29585743583	2311.49516297671	2879.9727957193	2907.63986962382	4363.86228361576	3129.96086634386
LTBP3	1453.65416614528	2850.01238169032	2669.98406134391	2666.01954219252	2388.18034731451	1317.42391933711	1264.38896445008	1173.75426684552	1237.29361313094
ZNRD2;FAM89B	1598.6610592054	1341.9761224112	827.180621595226	1004.47009497024	1181.73726462461	1100.04083971191	1090.88728273784	1573.54220549903	1134.64861673297
EHBP1L1	11852.3091350446	8599.44359687555	10019.6654115654	8463.28724281896	8162.38212262906	10429.8494045641	11403.4740788475	14470.8961908972	11163.9334329973
KCNK7;MAP3K11	11678.8083145572	8778.12540176512	14649.8825189316	6724.54623394851	6950.78856093168	8591.69135643089	11231.2494513058	22558.7274108271	12660.1784458713
SIPA1;MIR4489	9474.45073945912	9897.35884506667	8233.49970122174	6841.35977041891	8952.53592806818	7567.85301605667	9155.99257418947	12393.5452597127	9885.21073652267
PCNX3;MIR4690	6242.1214838185	8797.99797933078	6247.49125905852	6071.58279155391	6398.29143130883	6086.77823223584	5655.56295757186	7427.59520610181	6757.12488901647
RELA	10043.9795894236	4735.47349585927	5624.28745791166	4973.2614391157	4732.89436380658	4824.28062325881	6696.9998533602	16358.2130910207	5839.93993814767
KAT5	2732.49064783091	2161.11964724929	1493.6446502457	1787.79307699746	1771.73207261829	1450.78668598137	2423.57289381154	3156.75869909505	1956.6838245042
RNASEH2C	1433.93361930451	1311.04640979932	1318.51685474192	1447.74531154645	1254.93901392069	1141.48766605719	1306.25768852063	2338.59549983788	1031.98753866142
AP5B1	21142.3043561259	12997.9967882079	19495.427931037	10405.4535438796	8794.90771861704	13072.1402155886	17293.3562199447	17847.6303761612	28509.7370836792
C11orf68	1264.85203758704	3040.91466040746	1982.91817426572	1543.72609293184	1483.93020827754	1865.18520746219	2025.76359712859	1328.05937005581	2286.29525264039
CTSW	4287.69965959459	11414.7671771604	2747.27880620134	4580.0475003124	12880.32764231	4052.45108452665	7767.21665439961	5106.02797778375	5690.25571124183
FIBP	2040.67339267895	2726.17925706636	1444.19847064325	1541.63910381461	1428.58376454904	1945.32519314417	1296.13840841062	1056.48853449244	1680.81654866121
CCDC85B	1310.50271268226	903.312620403997	524.336680207886	802.105714779947	457.077132769045	581.631254968645	822.171808523198	694.116525858702	802.275109425831
FOSL1	1837.23618966862	134.868538431014	561.402134440047	236.818165630755	113.048391888685	166.438808595373	1443.0222272829	3249.22635158916	835.175272590157
DRAP1	3882.54248995578	1648.05489277666	928.138660782818	1286.10442719467	1561.42000286192	1555.68613332385	3199.98768319701	2850.42737914408	1391.68054412768
TSGA10IP	0.0700433732901775	27.9336202842152	0.0233469246166607	16.6711774847401	17.9667341705868	0	30.647952464369	0.36714546295567	5.6168872663088
CFL1	15709.995968462	23778.7641586525	6231.03427666857	15943.9912121797	7935.83066116299	9638.22602637332	16084.6621818908	25191.9115302918	11971.8306424693
SNX32	481.159010134724	252.826825137677	301.821192063974	350.457816709136	198.2631598565	421.772465121044	468.706969918791	452.559936347303	315.413906515569
MUS81	1284.47322779674	2234.2085378588	1534.83559599887	1439.41477625443	1415.84546976741	1298.47369751466	1712.79373859992	1180.26697684165	1725.07823920554
EFEMP2	397.242966535981	417.611149495842	472.805599177506	428.694200595607	394.169084427773	364.320236690736	451.053159033935	630.084844950798	399.230147689884
SART1	2603.74407862005	2337.03079271599	1714.07936723661	1906.69866563143	1819.40673816911	1910.40399913562	2043.57277342038	2861.47088843603	1828.61963067869
CD248	97.2084415229656	269.332899788806	213.22264121815	204.433137024334	155.745871532894	41.268287354976	96.2273206324435	60.6888327230838	135.665989600965
RIN1	1485.07353146336	634.012867169521	505.797311021358	820.881525767924	692.133412789948	1004.92965875072	1465.73125495944	1289.56695567379	1185.50027771667
BRMS1	1302.99095096517	1630.06371808588	1147.52759031863	1239.14620479526	1173.19704641754	1748.31786072467	1197.35534192782	1615.0982838715	1456.69032663003
B4GAT1	51.3993690348407	429.058969141949	107.153818292651	179.408541835572	139.553229215871	217.78880575142	110.252973102991	34.0317724679232	85.6575097875309
SLC29A2	68.8560302822798	256.595915052299	192.633024730158	252.401198842306	262.303422319278	169.134019638617	154.496331257111	98.7915772850922	107.319704972299
ACTN3	0.0754099549264673	36.3082837768923	8.26570213534519	21.8897129134129	20.4625513179729	8.44533576223795	8.70478262777235	0.292605869758911	3.74174748135154
CTSF	98.3180279563735	325.948655824856	217.362349186513	353.568320677478	353.417325677176	297.465967239253	118.057652697713	138.597489711187	302.308216509024
EIF1AD	3045.70754686295	2191.84863621975	2319.76284570404	2355.20291570478	2068.01364953728	2064.44190670578	1910.50273056292	1542.32658220918	1907.73728715983
BANF1	769.421311850757	3042.21805783919	1088.81280746859	646.728885784838	641.820160143086	743.794591577944	472.843860229562	1448.07637572049	1835.30941775213
CST6	70.4521965594395	4.58553227922089	13.4079568685804	9.42290855860467	0	1.28958893122466	10.0609186500636	13.7440398840586	7.52438992507635
CATSPER1	258.598879877179	287.503161001238	193.664170001556	173.164336689028	146.34399643548	221.049201507018	229.322669853773	144.952716171738	304.184019007013
PACS1	12448.2163145918	11624.5026632639	14243.0296712434	15834.4731234119	16143.5512027982	9929.58888159884	13003.479762473	12214.3375141784	10507.6161793617
SF3B2	8164.91614090528	9022.88515156869	5732.45565188658	6849.69253213328	7076.01468722375	7965.62461935408	7322.76341003731	7780.30745060072	7233.57847449704
KLC2	818.460381093014	1091.26479170724	580.987820141168	723.885540659529	779.016916665566	842.12732092854	581.631243836267	659.222936691512	789.091378068046
RAB1B	12416.4818557085	10923.9741542996	7418.70847259006	7112.55319345169	8343.74207967769	11340.7316566999	8712.58572510925	8376.02741508279	9500.08333976356
CNIH2	110.01030912013	32.7182972459463	55.6232244625926	44.8652615984256	16.8633896783613	45.0496451668184	82.3957741695701	120.282034077019	98.8825672189337
YIF1A	759.556493600571	1345.07157609949	658.242246000433	835.485655205329	687.015308218944	1089.75842073272	698.129530027772	462.617968596438	775.89974979135
MRPL11	451.810222545874	602.756998274768	399.687469536391	457.906443469493	538.105967487913	528.23457014474	376.383454965461	411.488636999796	503.778955670339
PELI3	1426.22956883004	1041.9896560031	880.736184682162	1011.75937547919	765.329790164873	1165.89919404445	875.461512585677	572.166247263851	927.504565912237
DPP3;AP002748;BBS1	2137.8434386892	3698.81039670311	2080.7902153904	2446.99108131249	2100.36127699864	2741.35902722564	1965.03137550659	1402.7444451774	2317.35431123217
ZDHHC24	1346.68289971046	2513.12198926518	1354.58141764065	1467.58279776274	2052.78240727373	1616.98864414937	1453.17888618181	1086.64063424158	1808.88896921925
C11orf80;RCE1	1977.41571031946	2388.87305825547	1992.19759522346	2148.67884048711	2298.80416588836	2228.16636486158	2136.00172665858	1505.8983988181	2279.69148718614
PC	168.131380966499	460.067882789432	194.706693194912	335.84797193696	256.233084548124	344.956698595206	188.934839297321	257.36099988245	267.418654640166
LRFN4	628.463380264416	329.230814084774	290.50216721918	344.219092304282	367.776770784029	293.44073323518	398.981644110782	240.158517675021	384.199408397851
CCDC87;RBM4B;RBM4	1973.06366416316	2297.69886984923	2223.96589208516	2527.2972603909	2714.31937449997	2248.39472070049	3846.14627542991	3479.3745467537	1719.36626187635
CCDC87	15.1206679629411	7.75120314205051	4.13548854861565	0.0270313549712329	5.92874863105582	16.9170525940848	5.22502426013348	6.59635280474249	6.5660252466001
CCS	507.479982845132	843.218847302347	534.625200528811	595.584323753506	546.561745629462	583.229052975191	565.085228872541	532.188977210304	677.04367221961
RBM14;RBM14-RBM4;RBM4	15276.8165285898	16681.8025062297	28854.7945707229	20645.0033530074	12279.7269669408	19519.7899570821	21131.9801346354	17537.9682230623	18986.0448991293
SPTBN2	78.5867976401899	83.3732001366492	65.9390658571573	109.494199577539	72.3240376474711	111.092906445744	72.2834186096332	90.4204724348867	45.1493913654379
GSTP1	6725.49896135336	7358.70004588389	3448.75808094356	5119.27867548689	4674.16660273063	6430.2748386293	4588.8002323727	4472.36307060237	4361.60341329825
AIP;MIR6752	2528.48421354382	3568.47732593859	1787.21997160221	2434.47141336952	1645.66854117603	1828.94500180764	2514.66186964072	1436.01471308529	1936.92495716413
PITPNM1	9698.06597905665	5982.20028101063	5034.05388635219	5126.58889103202	5056.43773078328	8233.60918480217	6400.43558186299	6373.25078392193	4519.77861399939
CDK2AP2	702.82098975539	1052.63681533649	536.699096341941	1243.27220264772	732.155517605192	897.955595049506	1034.89629579089	648.197872735589	518.796156289442
AP003385;NDUFV1	1858.50256777988	4134.72743934763	2184.82959635817	2599.27568206244	2446.05590939101	2555.70399428328	2153.74612547424	1531.31253877576	2088.52698719577
UNC93B1	10265.574432335	8145.45903997734	7404.27714804638	7127.1419098254	4989.13402892999	7241.17321322107	9424.48623556091	7531.13758677012	9899.35309196054
KDM2A;AP001885	36830.5204769897	23357.048211091	28953.7166176066	26808.3749993861	24783.5432764668	24775.7487904878	33592.0611113684	41661.3796155532	33784.6785721141
ATRX	5525.19774913525	6715.78118933125	9445.90251702347	11724.8467297017	8578.76548196238	8514.91283023463	10271.9718732535	5976.52816405901	8433.22014979812
GRK2	20673.1317133926	19942.4447237728	20844.8602251192	19252.5464090928	16040.4355955708	18612.0725033504	17276.8791105828	19956.5271112145	19629.1837149002
ANKRD13D	7889.92781536421	6545.53510405532	9569.50444688279	7106.28139625382	6902.31242319244	7037.46105235234	7701.57325099351	8998.29714648014	8421.92435823935
SSH3	425.688074380362	953.038698513075	1302.00241248939	761.438320450779	940.813714479496	968.709063428211	1131.40172348465	1625.862079844	1080.03104700333
RAD9A	833.769185046256	1351.25086128365	820.992202606301	925.190082153674	959.51675610599	928.812546164939	1002.10129925952	884.695369642728	887.945754084905
POLD4;AP003419;CLCF1	4462.08531832799	1886.92605589046	2182.76786257786	2055.86364442961	2199.98083655724	1967.58711363429	3898.30005016375	7194.81133929724	2660.05953332808
PPP1CA	6731.01326292223	10589.8996431616	5781.89898707076	6513.83467496	6791.63681792859	7762.80506696565	6072.28329319746	3149.81388793934	6239.23317973789
TBC1D10C	4689.2855502606	10224.0462311572	7193.11036808128	6640.04433503059	8922.78430338855	5958.61157135407	4980.256931671	3956.37317371925	5902.13764183838
CARNS1	521.722371274506	2416.94661092733	628.379940956515	923.113398484012	1053.16226247866	719.091430704765	903.12437398368	342.006306956586	693.980323204021
RPS6KB2	3713.57977754717	3985.99445200916	2180.715423274	2562.78121997895	2844.5157282213	3175.9141383154	2397.0628689848	2683.99227704567	2375.71099134157
PTPRCAP;CORO1B	9364.26624965527	17009.539214544	5823.11440508501	8933.70388664765	10605.9653485995	9157.04924264882	9396.61245481393	6400.52412864947	8940.76247083801
GPR152	47.0203540947893	180.449944978971	32.9981692527597	178.311229813669	122.616749282625	44.2740319639289	112.686208513824	126.723085812131	101.697496057788
CABP4	151.758025460567	232.593582395526	76.2620466282329	312.892217761082	446.395855499203	153.881210785409	221.525542967271	147.843875698374	123.322375888995
TMEM134	1118.49037397831	1058.99632898958	389.403164522082	665.48155592872	796.048830238864	772.008950487436	587.883505331765	465.635260108594	597.927463437994
C11orf24	610.045107667301	712.678196469415	708.698732742023	837.54545401874	435.813172659384	546.993219134289	524.568002773838	769.874406201827	456.661703533598
ALDH3B1	4049.72295688401	4060.81896661955	4678.64859819349	3425.37553973124	2919.39234399365	3640.5849496061	4754.58700160436	4303.74980282831	2566.83790292331
NDUFS8;TCIRG1;MIR7113;MIR4691;MIR6753;AP002807	22998.5746473995	15442.2193772212	15231.919183398	14824.8239149065	13314.2278298261	14918.5242601979	17461.8552125965	24990.6349198091	20158.3787972706
CHKA	7415.0617354337	988.373478456997	5725.20583119853	3384.70194494269	2829.12545167904	2599.90992791933	5707.30617765649	7895.34734194409	2253.25879602919
KMT5B	2620.2407017756	3771.22832903012	7159.08796356326	5980.81291655916	5779.37809976964	5103.6581898202	5889.77732563226	3792.80054029341	5291.01099565836
TPCN2;AP003071;MIR3164;SMIM38	3983.07794097155	2665.58303324591	3089.2290952874	2051.6960318023	1967.5072531744	2765.99150296475	2637.8606024193	5969.01708853199	3076.2777380316
MYEOV	238.820563173644	90.9157938959651	152.443067360559	82.4313936578865	67.9798866007424	60.9177490940296	168.170727100275	122.127476560584	63.9860437720644
FADD	2169.41089604297	2390.47339547627	1556.47051258792	1227.6913136007	1126.30484136997	1404.04921199833	1658.4653476313	1996.26345589423	2448.26626899437
LRP5	51.3950092286074	204.792556530191	199.821563116853	192.945366764648	124.2372664301	124.638764617097	5.37805953946936	112.580890692276	133.756657417679
PPP6R3	22086.3046750513	13218.6412374189	18284.065298086	17343.7753434235	19422.2946136464	14163.9520533854	24142.1126630627	27040.9030202801	17623.4933570339
IGHMBP2;PPP6R3	2024.36677999325	1929.66575180339	3540.39392469698	3613.08166590877	2159.95177515496	2637.745213965	2922.82575927155	3420.82380717509	3886.12047985743
TESMIN	127.762062307022	295.836960300855	466.568475789729	87.6642879431596	214.512593504308	327.781865170214	179.977330295621	95.8664959123832	198.67737172077
CPT1A	4951.20658819476	14716.6365187031	7171.49015285235	9946.48622677895	10935.4969992901	12691.4863993015	9499.24485089788	4825.29192124987	7980.28480654615
MRPL21	495.474449255346	676.287906135755	431.624472340712	737.413717510539	584.903475210848	594.626907667076	510.593972379693	443.306160008091	523.541619265917
CYSLTR1	4135.83421494741	1597.44932634568	2824.50027020567	2429.2651132628	2311.51760877038	2809.80482574452	3547.30477045259	3120.77478087727	3362.55540558517
CCND1	114.602079107494	107.823542193016	98.9016341769847	144.970456535285	142.222687986033	105.593551148671	137.980316352195	97.0606920794859	100.739530042731
LTO1	1045.42975197602	1368.11664889678	966.223596266859	893.89841360017	434.916679857747	518.970936611023	1093.05844704699	656.047535338653	593.201500368019
PPFIA1;AP002336	5971.42896872645	3328.32477034845	6422.58175435056	4757.33863330827	3971.74420380764	4865.8260793098	5343.96300109953	12888.3053260246	5266.49343359176
P2RY10	3059.94850825008	2971.10136619013	2083.88924987768	4960.6735116037	2411.10690822247	3037.15130264728	2407.11732181366	2115.53775434115	1584.72166020108
CTTN	1766.72718304838	1222.00886444948	1822.20696391323	710.354818625953	1301.7741689428	1992.01874543537	1489.98417638236	2250.09135733721	1284.34624298618
DHCR7	446.35714259623	747.297341029108	466.635791797688	378.6485829084	431.613586646839	347.71056563489	289.055529322248	687.059107348103	487.767676167131
AP002387;NADSYN1	6339.24468050998	7759.38747525715	6531.79381375797	7087.49778803855	6485.13499547322	6731.14430957532	7396.21660204833	7545.24970883179	7402.13740664473
KRTAP5-7	8.66548358569377	0	11.2892733033282	0.0244720546081787	6.85411995013212	7.5601732251544	2.71653683073904	17.785874688106	0
KRTAP5-8	0.059421930855287	0	27.6871234010954	8.34183291789368	2.43559761756138	2.96381458751726	1.40275651837106	0.225745533717604	8.55952240516756
ALG1L9P;ZNF705E;AP002495	176.870821263789	311.765020637477	312.12323163056	543.372277401003	328.625011295416	331.979896179961	381.273301555102	290.810282879368	308.842306217632
FOLR3	312.030011733468	267.798372036651	281.198612812334	129.372947469874	101.16761605339	358.262272963385	243.502382896531	837.638392833422	494.35260008356
MAGT1	6366.4621721749	5627.71664795076	4926.91511146918	3699.70945641446	4534.54912575851	4893.0794908461	4410.23041886561	8345.06371745725	4435.04209197787
FOLR1;FOLR2	422.173009070913	218.5641229909	96.8606091480835	274.310270019749	165.929695634628	212.900861562509	213.971331475496	138.404502165374	98.8236306443835
INPPL1	8795.68481511813	9981.48061983882	8127.3993387874	8030.41808400689	6955.07747313547	8892.89808178498	7467.27682255288	12283.9064859026	8711.93238724132
[truncated: 12,137 more rows]
