# Supplementary material for: Novel potential metabolic biomarker panel for early detection of severe COVID-19 using full-spectrum metabolome and whole-transcriptome analyses
Source: Signal Transduct Target Ther. 2022 Apr 22;7:129. doi: 10.1038/s41392-022-00976-2 (PMC9026054; doi:10.1038/s41392-022-00976-2)
Supplement: Supplementary file 10 — Dataset-figure S4 d normalizeExp-CIRC1 [file 41392_2022_976_MOESM10_ESM.txt]

id	HC_1_count	HC_2_count	HC_3_count	HC_4_count	HC_5_count	SNCP_1_count	SNCP_2_count	SNCP_3_count	SNCP_4_count
ciRNA1200	0	0.0150289263554733	0.171886664446772	89.3020682225921	0.13330408944166	292.097737516688	0.102352460337272	983.361973290253	517.537381127672
ciRNA133	7.57285887780168	7.2027993732207	9.28941423779513	2.42701420561123	6.34011986161353	7.69863594217048	0.0578008217861516	2.20175861372665	3.24358891651157
ciRNA143	11.8849017241398	12.3524381592346	17.3584546602025	11.7459794426029	15.1386524201542	7.35090286720354	12.9466232519347	18.4718956542836	16.3444769014857
ciRNA1431	0	0.0159795125707873	0.185038781617067	0.0937326076449452	179.054245327048	6.36979730342236	0.0399495711816527	0.020831878655042	0
ciRNA156	11.2474234359917	16.4587597569363	12.1174728818461	14.056217336046	12.6539999776882	0	5.82113351419932	2.20557705931437	7.47084541486488
ciRNA164	8.6982153684294	9.26828263131938	13.3820162086219	5.93689783697313	21.2531582690266	0	0.0603803277886314	8.62261903845265	6.62102269722121
ciRNA223	7.31751344124326	14.4173329416053	14.8755573788251	45.4761774302239	30.2106553418672	5.79943301387786	21.2405642967588	129.237398478678	12.936920512417
ciRNA241	4.33122730073147	0.0116191555271996	0.12730232983993	16.0742323524997	5.0736061315732	3.65555853200759	9.30565009239026	6.52056735504249	2.36445706404945
ciRNA247	7.9520071895561	0.00972848954646111	0.104179615363182	4.64694204090344	2.57675902854724	5.94010756420997	4.74936872697226	8.68530180268989	6.51546965443289
ciRNA250	8.17048481261	6.18100690757077	5.46830642028669	16.2266531279623	2.66149867810358	5.17937448948792	0.0716861530699338	15.116787692349	4.01846127318884
ciRNA259	17.1602489435111	7.21407408748323	21.1683365213529	5.93518127941448	5.18147396201603	14.9266596377145	16.4425823603806	6.57530407951985	21.2909394396646
ciRNA288	13.6797679936851	30.8599619213524	39.945405658447	0.090238177204844	30.2196792526361	7.45385435052743	8.22140948739176	6.54350156861768	7.32954001523415
ciRNA332	10.3163417105607	0.0119726248662806	9.2304722823542	4.71993776828893	3.86787431034784	2.92943543354892	6.95463966151886	2.20562282359959	3.23094687051466
ciRNA353	11.9454824532129	10.294642423442	9.4621587982789	10.5651764981946	15.0859365610783	32.1116702480423	31.7360499095258	66.261764309983	0
ciRNA363	2.98057902681231	2.07253071186532	6.70185288552502	13.8635074093014	5.10246752021168	5.98506806559438	10.4400670886863	3.29417986837388	1.53782949422849
ciRNA365	2.89922590386009	19.5474544429396	31.8515134213831	22.2037574336681	7.71194727238614	4.45881646545921	3.56527508776134	4.36203053568811	5.7354407205676
ciRNA379	32.1128126468624	31.8972394132283	21.5585027493551	35.1065123085632	26.5498553965304	0	21.1814898349548	14.184211526636	61.5492180740152
ciRNA396	5.51691775940262	3.1027655169062	6.79753491974489	20.8595924881744	8.85939670291722	3.64006381726502	2.43259294362815	6.52996073590035	11.5639873884679
ciRNA400	6.76948057892724	3.10412303556133	15.9652936196779	15.1759112529497	15.0759691857031	3.22323889229854	0.0253792745000306	0.013343893491762	0
ciRNA601	0	4.12421996186624	4.11798754280557	16.1168067033166	5.09241816494336	12.7311779371662	9.43051847893931	17.3588490407112	3.15559173387006
ciRNA613	0	10.2985495539353	17.3616661746176	20.9983438360143	21.3273488934477	4.36607638783033	10.5503298952047	8.70951642553717	10.6377745308826
ciRNA622	0	7.14440755520691	0.0661306964132384	0.0356018339366354	0.0525510234249777	9196.31859641633	3362.0944754266	0.0517926095790244	6602.94116100628
ciRNA666	0	12.2670410337353	0.0918609795005925	0.0488008552126511	0.0725689816563226	0	0.094461011546926	119.332322524984	0
ciRNA671	0	19.5199547322794	9.40621136551067	7.07446305136259	11.3278547777907	4.62042042589725	0.0480992093106023	0.0249661902542861	4.15453190003923
circRNA10379	0	0.0134024588925126	10.6855855068475	0.0774107869688052	34.5232435800058	0	0.0487610380070473	0.025300251620783	9.34168910385838
circRNA1052	11.4874956451697	5.15433557954996	9.33726970186802	1.26642901468618	10.0397236922272	0	5.76352520277788	4.32800522336558	1.57409994488014
circRNA10536	0	0.0128258828357932	37.3803255981921	0.0738280487403982	0.111372517869008	0	0.0831032187243403	45.387517331231	0
circRNA1148	19.6100118542318	22.6232735487502	13.4589109764171	14.0737881701509	3.94786639793235	20.8794309700625	23.5061625237828	29.3562589420806	18.7242727328241
circRNA12221	0	0.00931640439249115	0.0992795505934454	14.6944689370397	0.0782961300472385	10.4611728274076	0.0806663171583706	0.0411091567414008	27.2864845834586
circRNA12362	0	0.0135807179238912	0.152472446172216	27.7593584716399	19.9173446648424	25.6246231551969	0.0862414933365763	29.2730405696793	0
circRNA1245	53.6458073452301	20.5941020744349	36.232046287365	37.4891846505982	45.4028731811456	9.53358903933566	43.5250567566052	151.051983636744	30.1013850345064
circRNA1339	24.8242434996953	9.27184544902484	23.9040454837822	4.78472626268224	7.69505953377659	7.32490407476687	23.4573440099625	22.8311718049558	19.5887536973826
circRNA1342	4.18835462515238	15.4284253184718	12.086540542905	23.2631871019394	5.18592783845576	4.42086649208821	5.88293003227464	2.21746901165309	9.90252312646398
circRNA16745	0	0	0	0	0	9.65530648786875	21.013378902901	16.2912739846993	0
circRNA1709	25.336710383223	16.4669924138053	0.171139220103433	16.4160168671729	27.6181987410521	14.1784160382876	23.3894653077013	19.5560530832523	0
circRNA1816	4.49597106507108	4.11191900014418	1.45886890131197	0.0540433337309405	4.96465175093011	3.61774946724922	3.60421427624356	11.9261799082894	10.6688500989029
circRNA1821	4.24262149424527	5.15503487187451	8.06166900572474	4.75005224995806	17.3780017707092	6.00256726339725	5.86276168749596	5.44001880606145	2.37063436506126
circRNA2157	12.5634845426904	9.26958530943988	16.0145594167983	9.41894929997649	15.111812900687	2.1247226227018	8.1513657160956	0.0346486578145111	9.93321220601257
circRNA2278	9.49895887596638	4.12815728007087	8.05150322200324	2.43302508454114	13.705038228998	20.3805932824978	5.95364666685197	11.9678619517475	5.6246677305982
circRNA2400	12.6066779308329	9.26738556548522	4.20618053927304	5.933911879403	23.6910598817725	31.3213243471291	28.2528209792258	69.5483901852294	22.7690797306487
circRNA2439	6.76100793311152	21.5845053411483	2.88283024452169	9.41107353369858	17.5570364888278	16.5307423228478	4.79251505697354	5.48398944992505	18.8793843874997
circRNA2512	2.34522012205873	7.19702488484847	9.20652805096955	8.13812436724489	0.101178016665705	2.11150219674289	4.74228467172266	2.21915341953173	14.9353618986914
circRNA2607	2.96781196256209	12.3270659654797	11.8511190101153	1.26360660913484	5.11696885521734	9.63223787017844	12.9398729149661	16.3058496734735	13.8704966066349
circRNA26988	0	0	0	0	0	0	29.3056247653858	20.6786433997421	33.5776143151166
circRNA2983	40.2658373796594	44.2436376389827	42.8815424021505	33.9967749005132	37.8944235170693	22.4156112534985	30.4730265552233	10.9243926895017	20.3853307499433
circRNA3129	8.3252726880376	0.00762297088988206	0.0796405047416768	0.042576385293479	0.0630914085599871	11.2578256923975	0.0788517954813495	6.55328641963644	16.4732502890565
circRNA3468	6.72862544811957	28.7805344756976	19.9894574441018	10.5923362843891	5.19884890057181	5.88353336101074	9.40712461334208	8.71409393627665	12.290601353606
circRNA3503	11.7069137779018	5.14797566627412	1.50557968420192	0.06718876612595	7.50822725260868	8.23489362706833	7.06420507238601	6.54088068197373	6.50165066289021
circRNA3615	21.3236201624025	24.6971112746468	21.5125811186569	28.091308171897	27.7509349070432	42.632983825481	36.4261743646865	32.652811119759	30.1581266899168
circRNA3655	5.08625365891506	0.0105987905355798	4.04499899578935	10.3292883420342	0.0901298079441939	7.50880647663772	5.89001112734134	5.4529215589213	4.85587541221215
circRNA3810	6.15036855638655	16.4455279420712	5.50495014866834	15.142816851481	5.16574977433921	12.8294774106858	2.44476470649301	10.8582928520504	5.65422137187042
circRNA4013	18.3776011221456	0.0120986281067048	0.133340069302143	5.86960354927974	3.8723985514317	8.97695397122504	10.5356127227552	6.54778225816109	5.65532696158188
circRNA4313	6.95231799457405	8.2242302865339	5.41023524863143	4.72351454093897	3.87222318220226	9.78325757350855	4.75722744308731	8.69318087923397	4.83668479812086
circRNA4861	8.66985326144118	7.21612283266215	18.6466100565343	15.2103608402071	16.3648848492748	19.5102408727056	12.950126642079	9.82273061145992	13.858265993547
circRNA4895	8.07356521468171	10.2928233609717	9.44365052686882	10.5543094137427	15.0608822159816	14.2941766289859	5.94373129469386	8.71915733127068	9.78037325183536
circRNA4958	11.9308252808673	16.4546696162331	5.5326866495847	11.7264996253619	13.8635634866901	15.0442844405096	16.3571430821921	5.47977054363346	3.9802891396016
circRNA5524	14.015453005905	17.4680180450417	13.2837925131631	0.0779742120754241	0.117912022435353	0	19.9239501040754	0.0443105357662041	39.519166246255
circRNA5525	14.6442228899814	10.289953655648	4.19085335661702	8.23179865874413	10.1052167671273	17.0761461587273	20.0311997988202	32.6277716498617	40.0763340115
circRNA5544	14.0585851557192	6.18261622462969	6.78565512929694	0.0766854617765018	14.9738705606812	3.64014923918812	9.33235813484688	11.8987365483268	0
circRNA5555	13.6988715344401	31.8830915172427	5.57862070005823	28.0538410324248	25.2050318234689	0	4.67174856431241	0.0299539497550303	9.20793358084501
circRNA5557	18.1770234027447	18.5268421846185	26.7314187519464	16.4429205997504	25.2064844457128	20.9049387192127	22.3218157767369	16.3447997509745	23.6826155045885
circRNA5590	9.51267329686514	9.25631920445568	6.75198545626848	7.04593950393136	3.89780381979658	15.2352151383292	0.073774640064229	5.46041154734223	5.67477432245393
circRNA5603	10.0086485583852	15.4255124520861	25.0378719356167	4.77331177870558	0.123072253075173	5.2926410725064	2.40101938696478	5.41736221930276	1.55599473097737
circRNA5632	10.6091512139442	19.537335206055	0.163127383426061	12.8953836659824	21.3013348323143	2.17272046752475	0.0559444753847109	10.7247002981335	0
circRNA5652	9.28831182081936	19.5428982600027	6.87790312483623	26.796033160083	11.4343258114587	0	9.3891950805804	17.3163656127902	6.48313352764174
circRNA5653	3.74595953211578	0.010393593293351	6.54591769690875	0.0589815664349369	8.59621687329052	8.1909343290777	2.44702989022328	15.1718013350134	8.14009444378239
circRNA5691	16.6096375699224	2.07517389553528	0.153343051277502	17.4404707449885	11.3379511566411	6.67264454144166	9.38266957862723	5.46842811147977	9.82182776034904
circRNA5696	14.5607374849055	8.24066914681799	2.88055800110647	20.9367452104812	8.90288681029556	9.98442164761322	6.97692339121363	0.0325484456271776	0
circRNA5716	2.30112678282271	2.07445096207013	15.8100257116716	10.5108174853598	11.2926291966989	6.85459857735373	2.40548143391037	6.49143286752274	0
circRNA5720	26.5216776675615	12.3605013284055	28.0422977141697	15.2791555014373	21.4663845758471	0	25.5777321750173	16.274384070782	0
circRNA5723	19.9487210834384	0.0134786528160724	0.151131542607458	7.0718121869663	17.4506152309105	0	12.4985470206163	0.0278497286532993	0
circRNA5724	15.7715153471135	18.5125057882282	9.49780050087705	8.26793719751019	15.1347664174269	12.7488492010689	12.8902516894852	9.80091599385973	4.8060269639142
circRNA573	7.84299127451383	4.11661120699346	1.47859587113866	2.39486245421111	2.59731232532851	9.65415556009839	14.0769732151364	14.1327455911809	8.92469883329693
circRNA5756	3.65752927049679	0.0117954261032192	7.94011394452001	5.85819476198079	9.93140295227358	5.16747921820734	0.0731595236807774	10.8352323610679	9.86339753001955
circRNA5770	3.90531100359042	0.00837975969001725	0.0883199959546774	0.0470054531871835	7.2379164448385	11.1670855857895	16.4031605455964	19.5371868834626	2.33183521111705
circRNA5771	45.8459900346073	66.8790588125205	64.3097498536039	59.7256844094994	54.3047538122276	45.4860295561146	40.0232661623685	128.281758089403	50.5486323435693
circRNA5796	14.9616106326892	8.22578734618133	4.13055857865816	2.42391588272131	0.105898316654289	8.95112913809252	8.24730061206983	5.47367157971388	12.2985789882245
circRNA5805	8.06930671471576	15.4245732025323	13.3547788495037	3.60998194644364	13.8347669239082	9.72740167894165	15.1541942024385	4.39164361939139	4.81892575005907
circRNA5819	5.56309038023891	8.23078750459146	5.45596895180537	3.5897347806413	13.6887744143292	27.1814148147295	0.0855218906125552	24.9447993187184	0
circRNA5828	8.07885699571504	13.370962593774	5.51563857254906	16.3123562190974	8.89030693391036	14.259689413199	9.4316802682623	7.64477631718573	11.4233553709186
circRNA5837	10.2935083360026	8.22434767672268	6.69318889046183	3.57499707052892	0.104409478942912	10.5771277872492	0.0735427123369123	6.53658484250014	9.02095379008587
circRNA5855	25.2058522458512	0.0135517460523893	13.2930223917089	7.07465131327005	0.118494427719209	0	9.35253920993892	9.76343509752024	8.18270897928217
circRNA5862	2.34996123219913	6.17176085182229	9.19096375580829	5.85213370467504	2.62950164311863	8.96147297096008	8.2412630278101	6.5513033429414	9.80742073129636
circRNA5884	23.6756365627699	17.479933422032	15.9855716833965	0.081985632007556	0.124269937509839	25.3321032880794	18.8792781768106	41.3224723222258	44.1373794337307
circRNA5903	6.17677984150027	6.18281491050652	8.08657152167676	16.2578703996981	6.38713102223275	0	6.9709758032683	8.6338973274157	1.54960470116358
circRNA5927	10.5182599226844	0.010869876000402	0.118010094019386	3.54630240220096	6.23985346133753	6.67012761194651	9.38505340840991	7.62617210402584	8.1512413710041
circRNA5942	5.51371793300555	8.23650960224169	13.284132852346	18.5714983819868	0.11793344182384	0	3.34617657666957	0.0117532792901356	0
circRNA5970	1.70073176619788	13.33650840381	5.37556148524056	0.0661270554396687	5.07129994314092	8.33324546111572	7.01275532961314	5.44332429140356	0
circRNA5977	8.11643535235089	12.3402746184627	9.40116900901018	8.22588619501665	7.63105676122332	3.67828582123174	0.065285991403651	9.71783426484364	4.89023243930968
circRNA5984	7.47321955207935	6.18333249746191	0.150204023065811	11.673452893316	18.6617197947738	0	12.7660812046642	3.30004226137762	9.03914890656264
circRNA6007	10.8450548758228	7.20516391142746	5.45440365084024	4.74320415847963	7.58359158839716	4.55126923688023	0.0546643119542409	7.52817266572032	0
circRNA6015	6.32305327400269	12.3156699245146	0.128748150759946	6.99685456055314	0.100850039513442	22.0999989010167	10.5423818228259	0.0396574281697468	0
circRNA6025	3.66906852454518	3.09713264018597	6.65053928976463	0.0662610049961803	12.3193400081545	5.99009842033313	9.29522395170542	2.21511568292565	3.20025049679792
circRNA6036	10.1557183891033	6.18065421434897	8.05379669241772	3.59260399583306	10.0448275641052	18.7339066783971	17.6008889768353	10.9074362596481	11.3738361062007
circRNA6053	26.2284797362482	5.16058401141462	9.48149712520693	7.10174131849133	13.8760350855533	16.4119727141202	16.4659789471534	22.8223883077542	12.1801559516772
circRNA6080	2.99092166119986	8.22309998218623	0.131760782916434	5.86494078695082	11.1587962593111	0	10.5104866625325	6.54026271519727	11.5210872282151
circRNA6081	7.49365636482963	14.3870368338666	13.2384350352328	5.90850858855407	0.115093117124601	0	0.0753349461980823	15.1472313601734	14.0253731562989
circRNA6082	5.58356743769119	3.10027298105078	9.29790106922631	5.8862889609458	10.0063420612479	3.6257937504335	0.0742389865479907	8.69118458872746	14.8834236179429
circRNA6095	20.6939107891155	32.9169069503766	32.0653510649096	17.6217385222473	16.5050640478343	22.3808673181442	22.3470189270005	26.110035621926	25.2989291621502
circRNA6097	2.9525956939748	4.12808850963421	6.75808518689732	9.34574921621634	14.9213445985141	2.8829385710651	2.42764231243368	12.9562806701751	4.02841910418286
circRNA6110	3.71276171378034	8.21238686007704	6.5895600853015	0.0619599624086846	2.60980099593247	5.18316629608799	5.89093138762574	5.45335533466936	7.3667633832659
circRNA6112	7.50445355133462	9.25888424163626	9.35861841626366	0.0755449166362614	13.7266433642608	20.2701292645852	10.6269971807995	26.0387605294476	0
circRNA6121	5116.2518457719	4626.12122192438	3753.29389952379	2345.37537322671	0.154230423471517	0	0.10250894936155	0.0516052232069342	2416.94249944047
circRNA6130	3.54895739516162	13.3759123354701	19.9075841263776	11.7289928230912	12.6319318729911	3.05532970120917	4.57510908467195	0.022137371359951	0
circRNA6133	7.32137556062825	24.6923819938934	18.8285052292367	39.6591232212487	16.484854329254	0	4.53992008977921	2.16702299271711	0
circRNA6141	13.1140053477618	16.4659804373637	21.3718375393227	0.0868701327349264	32.5580184344145	12.6349605059681	0.0881180128294794	50.9087002478329	0
circRNA6145	6.97458574960514	4.1237342603744	6.67567664208907	2.41857362260283	7.51921016017857	3.67156598711439	3.57066599922995	5.43883366548976	6.5680252638522
circRNA6149	2.90549796028639	0.0145592433352073	0.165509551195726	12.9076474481197	54.6442419988357	14.1406372292521	29.2401337026166	5.49336582686072	17.9564099731363
circRNA6178	2.36966219522358	3.09544009352628	2.79204365256278	3.55242090349409	11.061461607008	9.81302515701375	16.2089901735574	0.0372795708727716	0
circRNA6205	3.59696098569294	11.3083002446857	4.16385492509482	7.05184582704113	12.4906312639476	1.40858828691643	3.50925420128647	0.0269565306830266	5.84383436562487
circRNA6218	6.93045516140431	11.2995690691975	2.83217788178208	5.87682778558547	3.87932506056033	7.50457304085337	9.33084652176885	3.2993419061858	4.01968079077501
circRNA6268	14.6967720764783	11.3131449663853	17.1322292573133	0.0772971416827355	0.116841907187836	0	31.1474990671257	0.038840949616838	0
circRNA6281	4.97756638210377	5.14866584198703	6.67329286545635	8.14336344831347	2.63519972006399	0	3.5780904636357	8.66312886381257	9.0791888144821
circRNA6283	15.347326080477	6.18341185583279	22.2848114563827	0.0775297795852739	0.117209495630128	0	21.7999995905133	0.0349460803143948	0
circRNA6291	4.82914660112732	8.2417845775122	12.0845248558857	22.1087803373363	12.6269871693777	6.89655759240056	0.0581809722910491	3.27452703719185	3.24178235120142
circRNA6331	4.88449422649368	10.2852830160974	8.07438796375214	12.8049963830601	5.14634683110993	6.36979730342236	0.0399495711816527	0.020831878655042	0
circRNA6336	5.10486988905684	0.0104012763408048	0.112285331240816	2.39423819596349	10.977074451472	4.39883508826469	7.05194446294646	10.8348989486875	4.01227978519825
circRNA6352	3.62358004725202	13.3500839095612	6.71932374010314	2.42625944828705	6.33690285704343	2.87930674305079	9.31984517314367	4.37485281573624	6.53555206773544
circRNA6359	4.92918911360705	7.20304328753429	5.43722784817869	8.17753252518757	7.5642029938302	5.22601160805164	0.066363577104156	5.43895789705777	8.2562287280826
circRNA6376	19.3596972849106	32.9254516596123	29.5125259953495	25.7977157371061	41.5519229453708	34.5950709199846	22.3011098594286	18.5037900179383	0
circRNA6464	7.7529781579726	2.06987363445548	0.120415624073626	11.4944200533666	0.094504402931781	8.85293158389332	11.7984194807133	28.2122514854011	12.1940747475461
circRNA6472	19.494478541033	19.5516659021977	26.6852049381797	29.1889676313931	0.134462449127657	24.7824775997938	19.9450626459413	20.6539532255821	0
circRNA6473	7.65720770866423	7.19717957846001	6.66674741562479	0.0674370183975963	5.08193864748591	18.7611758562846	15.2652679254491	20.6311390649259	0
circRNA6478	8.1806849190711	7.20623848623303	6.75906358183092	11.6393184213935	3.90077123256343	5.30421147863578	3.53889826919753	0.0302342504039479	4.93523339063621
circRNA6488	3.5236007940734	0.0153069572891269	4.24351143598049	80.2042480988473	17.7301903699228	5.81679771408922	3.63899901710034	59.6196357326264	8.05650247577519
circRNA6504	183.233932055023	181.092761609263	155.483495688234	156.920861958775	131.317120337462	160.693516282128	97.5731011270198	133.829046939153	177.985881716804
circRNA6508	19.6971164019974	16.4571889787496	0.162617777916064	14.0486797708948	12.6439426097976	0	11.7363538797931	7.6415581452465	21.4228822298675
circRNA6513	9.66670189927469	8.22178071211205	0.130014189712582	4.71582765625894	3.86287468583686	5.21153140200879	9.29584568828881	2.21518748202634	4.03588854183301
circRNA7446	0	18.4970786913234	0.153689284755457	8.23389957524934	22.3853018906801	0.668258659922821	3.44703340171057	1.10728166798505	1.61423412100292
circRNA8696	0	23.6570478628849	0.171124359817975	41.887624122958	21.4119868450427	0	19.9078893506402	17.3923277447176	18.8256069962352
circRNA8719	0	15.4094343427004	0.145451475391714	11.6473215642293	12.4977620456539	14.4742268390133	11.6386109436193	0.0374062968630069	0
circRNA8778	0	4.1251448363718	6.70182263700682	8.16179784142729	12.3967815945074	6.81133658455287	3.56350579279184	3.28712318429995	4.05336759456439
circRNA8807	0	6.17124288149352	10.4455278245564	5.84934423791302	3.85285851378022	9.76742373678756	0.0757002752278271	8.69768262240385	10.6705534374938
circRNA8862	0	202.670367921452	40.4189665588804	277.146508478708	0.150291511224154	90.9929096381741	928.850782042308	386.216505292114	43.1278564077508
circRNA8918	0	77.0547210761821	0.172198189656054	12.9397242191781	0.133536036928637	0	0	0	0
circRNA8928	0	15.4274786977415	9.46622602081094	27.8597314119681	6.42840555719274	0	19.9661902766412	31.4853652418161	21.2414138593758
circRNA8939	0	38.9760536111732	0.145806424628633	0.0753460374381083	0.113763004808302	0	0.0703337004645666	23.6697077730073	0
circRNA8955	0	16.4003498478481	0.123375626799243	2.40942323315893	5.05772732835314	9.69596150619735	11.7266803393627	9.79747449477839	7.29255224504147
circRNA8976	0	7.20045228276936	10.5292367945302	5.87287276647465	7.54069162024244	5.96665753514916	5.88461565240141	4.37457656218948	6.5365031750919
circRNA9022	0	9.24386657463064	5.38123463922685	4.71041421071268	7.50148770085975	5.96167501662104	5.88769066414268	11.8929434295057	0
circRNA9039	0	14.4011214364221	0.159859184165118	43.9623415696322	0.124322492980515	0	0	0	0
circRNA9052	0	10.2694719367802	9.21205035090402	5.85896641257402	2.63396358633103	3.64385122221742	5.88900575670746	7.60203534701557	6.53088373766785
circRNA9442	0	0.013871049947058	53.3448228904469	0.0803408447937315	0.121659324887583	36.6864389410667	0.0801288390536055	0.0408475737358351	0
circRNA95	8.65345837345429	14.4073632017624	9.50850923653467	18.6949865756465	20.1034258236468	7.41145384357837	8.25204322820788	15.1811842698189	5.64118756876121
hsa_circ_0000007	14.6106952572094	4.13123258661499	17.21584277018	7.08356412557997	7.6492309590867	9.70456884338485	14.0261571361045	8.7157575137925	4.81182030613899
hsa_circ_0000014	20.7210082488334	16.4727050687999	42.5519891433895	8.29958882779981	22.7301679452806	26.2655499467884	10.6499714735508	18.4988165154673	15.4703683953249
hsa_circ_0000048	8.71796009793655	13.3722181551075	4.20327480107937	15.1694779538615	12.6017039957483	13.3424665887459	24.6553246186106	26.0970242510824	21.2067716560704
hsa_circ_0000069	8.32789564403367	1.04406570279955	6.66724232840705	8.13945009262588	2.63340882437496	8.23489362706833	7.06420507238601	6.54088068197373	6.50165066289021
hsa_circ_0000072	6.90127088896561	3.10031903306868	9.29962310475432	7.03443954176576	7.56835213688876	3.63676174042741	13.913460179487	5.45602822458386	2.35594619623019
hsa_circ_0000091	9.38154722703496	7.21251269784579	12.0374229919341	10.549505534108	12.5883415244903	12.6879566339551	8.28855407918275	17.3795727213129	11.3976502261261
hsa_circ_0000105	8.33691220697138	4.12297657051641	2.81341618624678	5.85564461625074	5.07904235422178	2.91900018933659	2.40882007604766	4.35546888949345	6.60263043404897
hsa_circ_0000109	10.2228214965877	11.3026571473343	0.138886388837152	4.73614294900577	6.34310601252284	14.2041300114718	15.2544694978114	13.0613768267707	8.9131599955869
hsa_circ_0000110	15.9351627137622	8.23831730829767	4.19460564029548	8.23614120631294	12.5763263570164	11.0801977290315	18.8294760999298	33.67609583089	21.2079367379711
hsa_circ_0000111	25.4254075755088	12.3547873919198	10.8362365792484	16.3933043510066	10.194305067981	20.1871681169036	12.98255963565	26.076411913568	12.9962195938833
hsa_circ_0000118	6.24565424717835	1.04495081316186	0.138755866585587	2.42757336695712	23.3398672818347	8.18006959261537	14.0171346669442	14.1020466206375	0
hsa_circ_0000195	20.7177383103846	18.52832747878	32.0292954483114	33.8737311899351	6.47778605326053	14.8473512482421	24.661816023176	13.0953116717089	35.2077319705423
hsa_circ_0000211	53.6474940727373	39.1019762808798	41.5414342232343	29.3285554603691	29.1118734665054	19.3281385660647	31.7140770333607	29.3801067554436	35.1274938220553
hsa_circ_0000231	41.6479227127268	20.5912508253045	17.590471963727	52.5774100033221	26.5672549951348	23.1427086680811	25.8401289207203	15.2674294396176	29.420673168204
hsa_circ_0000267	11.5621056491575	0.012495349831311	6.72470148360967	9.32084736764699	5.11571948783077	9.10013251680388	7.02013703553467	1.13325645979644	4.03193054181396
hsa_circ_0000277	0	8.22439506097249	21.9112227855674	0.0694218482488145	0.10445810036377	11.1681691140483	0.0845259788022901	18.4569617324418	18.8613680484728
hsa_circ_0000284	132.112488714671	145.086528741502	168.846507193907	189.663178176699	161.547156376815	262.410377627484	196.185177536476	150.161702723749	150.138328455546
hsa_circ_0000330	34.6219627576215	32.9282789006431	32.192353280718	40.9472515703502	21.5606522509817	15.6319671273798	25.7889579150914	13.0873671641514	20.4082153493684
hsa_circ_0000344	26.9404427181762	40.1285126568835	42.848723202098	33.9845314105559	40.3774205587449	24.6235560103232	29.3618890266234	22.8658620395488	28.5702897438737
hsa_circ_0000347	3.61153941485482	6.17880846010213	10.5929107817953	3.58685042841997	11.2358314406265	7.41528395634058	14.0157991764644	8.71270152918649	5.64317206629716
hsa_circ_0000362	1.08786715433518	3.09147583309319	4.01726827424407	3.52671908965011	6.18849277084955	8.95617439328885	5.93238633301956	13.0199898508456	6.47641233306133
hsa_circ_0000396	14.5824355992962	12.3456343049866	4.20227337758479	8.24510059250941	13.8311120841246	8.19687764394851	9.39230402514707	6.55044193286408	8.97710039434315
hsa_circ_0000398	15.8263026225023	19.5338640011853	8.16283877544312	3.61383613342879	12.6297237438062	2.19050149762248	0.052359600027629	5.39160302970295	3.27094950859045
hsa_circ_0000412	5.9844539947804	0.00875604468382307	0.0926935312941297	3.49020861680535	2.54691853472967	4.37005736117898	3.61011071546842	6.5500089995156	18.1672111573812
hsa_circ_0000418	4.9701739570966	9.24717102491084	1.50962264760458	1.25913773951977	11.1573252419524	9.01200864990838	3.60001572002474	8.69249986211098	6.50393668342672
hsa_circ_0000419	13.7102244822252	19.5529087269803	24.0750703508265	24.5615773115081	17.7176778515077	11.1065713516972	14.1409125697759	23.9058551832078	19.6015011170263
hsa_circ_0000437	28.4008680381245	23.6668845416001	10.9031487725874	21.1027166419607	28.9696703921931	50.8898781227005	55.14025971193	31.5736490144742	16.2142972324787
hsa_circ_0000462	4.2876795940068	3.09940213349096	11.8145828014729	8.16522522610777	3.8787023797742	2.13358381780969	2.41627318122948	5.43497521342686	8.27019742280297
hsa_circ_0000467	4.26605749067051	11.3039168747137	8.02254393281216	7.0370319833731	3.89089176424036	8.85565345923549	5.97223451264115	14.1549111814135	30.3987333315971
hsa_circ_0000471	63.6055237633948	70.9914993483537	48.3226901619312	48.0493498045157	53.0427869079074	60.4902057824529	63.4568334833502	64.1981613197861	75.9290525565417
hsa_circ_0000479	0	0.0113130430866155	0.123485211246825	0.0645437184313011	24.2405196349248	63.3833585169403	124.531089350859	219.683582938151	82.3664116992369
hsa_circ_0000497	8.12033629708143	7.21004253405673	6.79862515660266	10.5271007568362	12.5468046373725	3.67302197409711	3.56978700936056	4.3648844605893	7.41408356975205
hsa_circ_0000523	18.2235600716723	22.6322886795347	20.0972613901516	9.45393742934189	21.4310705107656	37.3190031042207	53.9924548839078	37.0070702003697	37.5147129071289
hsa_circ_0000567	36.5834513890967	43.2029330046574	6.92874473090662	24.6316017695457	35.3004888570974	68.8135678072324	57.5627789220979	59.8330312049202	29.2894974961211
hsa_circ_0000591	28.9300630611293	25.7293209037698	37.4395171398469	25.79310212662	26.544979890099	25.5717337789479	9.47128692806375	11.9924042343072	13.8442929754349
hsa_circ_0000606	22.0405431938449	24.6902769910641	12.2102322605414	17.5992629282315	23.9480315650612	13.5132250930686	7.10706880242929	2.22849721258567	17.2574240036279
hsa_circ_0000612	4.2365389737606	10.2850190446226	10.6555439824208	8.20986032250543	7.60888090271714	6.81220383348023	2.4145158147621	4.36073997569049	4.05372585029634
hsa_circ_0000620	4.27588738730716	8.22768620391178	13.1181616099476	5.88310074764516	1.4014318433237	4.37529769132397	10.5337925175238	7.62527446344762	8.98721548534092
hsa_circ_0000638	1.05164189524381	7.19798906585562	5.39649020457089	7.00378249236063	7.51851206647268	12.755110241798	11.7313440037123	3.31318083451378	11.4401143950576
hsa_circ_0000643	17.7113622575742	11.3253635066081	5.54693443290111	9.42838971367012	23.7932113747902	20.111999033356	28.1799597113807	35.8639596895716	13.7870073508243
hsa_circ_0000652	13.8709689590098	16.4554011539426	10.7842966352082	10.5730943130304	8.91728836440803	20.8849848920475	25.8322734564238	20.685591714518	22.8424427159446
hsa_circ_0000657	13.7096241984785	6.17337848808273	4.1112187341646	0.0679152469385089	2.63519500147163	8.88226406696949	11.7705614240358	10.8967232440422	18.0273992502827
hsa_circ_0000660	9.7221846082938	2.07093317451017	5.37064453000231	3.56137877522725	3.85042361809158	2.13999571374918	2.41178177967903	3.28509266732807	9.13755053097718
hsa_circ_0000681	6.29498925741522	2.07209565698442	11.7744892413179	3.57290544980406	5.0928166421932	5.2669585043365	2.40817773026311	4.35487622127417	4.06604109164321
hsa_circ_0000682	13.3646983401016	14.3909940369992	10.6926028339795	4.76047909325669	1.41281075768832	12.5796321126517	20.0061902899826	39.1020669587247	19.5490483074814
hsa_circ_0000698	13.9296510863039	11.3193299667934	0.156998020856754	17.4702191799007	10.1308765316665	11.1517812571646	2.45870334413712	10.9009912163661	27.9628696543996
hsa_circ_0000705	13.2727150710224	11.3195950587189	8.14129968400779	3.60988025245731	17.5274117548453	22.4504858036412	18.8100828837389	24.9992162834369	8.87929774289493
hsa_circ_0000711	22.8812805921656	21.5941990433627	6.87189431525635	8.27160668832732	10.182954017437	14.8722286593451	26.9556515635629	23.9183356466515	10.5222489043357
hsa_circ_0000722	7.58304442578916	3.09977406728027	0.137113508548827	1.262632207505	19.6842684628607	11.9260659526891	15.247914553896	16.29951865447	6.44040231381386
hsa_circ_0000745	6.37432299255094	4.12073339250589	0.122763028334744	0.0641899906515913	12.2759224175866	11.1267228372904	29.2054095073634	9.82638128248638	10.545073209836
hsa_circ_0000754	13.1252718506342	35.9748745813461	13.4804097699965	4.78916746993906	12.6928962947814	18.6500608247906	21.1455903553516	23.921669037455	14.6329425310216
hsa_circ_0000782	6.93852776427339	9.2499326033312	6.70248750819399	4.72719648776415	2.64373241014826	2.15784956260561	3.5414423567978	6.48331194379585	2.39459062791897
hsa_circ_0000799	10.5110578743	15.4432637567662	34.6042084282389	21.0840630027323	20.2145390658564	14.2761402622112	10.5821708224131	8.72248311348899	7.28515976197569
hsa_circ_0000826	16.1583656066216	51.4330032620773	33.5355648055568	44.4517014505783	25.3284707387638	39.0308108352841	21.1766196250859	12.0131163975058	21.1898431237925
hsa_circ_0000835	35.8855895579995	34.9850522124603	29.5486950843032	26.9782338318501	39.0935274942291	47.0339880294797	64.5779108635018	60.9155169080651	36.6612004873756
hsa_circ_0000839	30.2337564112813	30.8665865914077	28.1560763770314	22.2922169519821	24.0297452074098	14.9813695948548	15.2445670361956	9.81464260761235	8.91878056778555
hsa_circ_0000849	6.88332373262659	6.17930993115309	6.74479392550606	5.89304392192222	10.024705741257	0	1.24022705740544	4.33432509272765	6.67692237343468
hsa_circ_0000852	1.84001963278736	2.06021662266534	2.65829522789173	2.34388893956374	1.32447273268347	9.73455373127726	7.08454311638998	9.78468605322219	6.4809801479009
hsa_circ_0000854	2.40123595761103	5.13946362760015	2.76426485609788	3.5339254187919	5.00901924509366	11.9490408688904	4.79160738254728	11.9702170028136	16.3922686956467
hsa_circ_0000896	8.27043738625009	4.1251717452288	9.25900228252424	3.57740883318084	5.1027428894258	6.90925150327399	0.0572965609093192	0.0295860763934999	5.7969245595867
hsa_circ_0000907	9.49265517879699	6.18078001056378	8.05568903915332	8.20116551400395	6.36874469278541	9.5973887789158	4.80808027534223	27.1472240014211	25.3903752268598
hsa_circ_0000914	2.94060957889334	14.387943063867	4.17596572182334	5.91039049903	14.9707034709915	5.94159168803109	0.0727863087553966	8.68457055692556	10.7071213796257
hsa_circ_0000918	23.9981982068718	8.24786140477705	12.1990764399643	19.9110145730757	30.1407597741569	17.0691158976953	25.8775260628936	40.223010797944	32.6607717708043
hsa_circ_0000972	11.8111731415713	12.3582875425484	18.776425852382	34.9634451516636	12.7137105960377	15.6347122077077	14.1501972858754	22.8325960211628	21.2359004259489
hsa_circ_0000987	6.16479625853708	9.26238315773702	8.10012482037762	9.37653230760287	12.5476956576516	6.12784651363502	1.24291112545374	0.0290132624059407	4.95306799305384
hsa_circ_0000992	24.6551565071788	7.21963154686635	22.7283956975211	19.9064815280999	17.700376253181	9.63579066401065	14.0961156921284	9.81782683859188	18.0167471754066
hsa_circ_0000994	9.32727803623778	4.13281024702545	13.4056867278403	5.94131721506655	29.9095842121741	28.3762296683695	35.2119172382729	18.5318194347788	31.8421458595891
hsa_circ_0001006	11.9926494345742	7.21233322241458	15.9243729652165	7.08416312071843	8.88621367031148	1.35133071988369	7.04969977274449	7.60962549995246	9.86776913195477
hsa_circ_0001016	15.148115644172	21.5893765417374	10.7967325069297	8.26298125504912	7.6824084700905	23.9695622760327	14.1513613336921	21.7511783957905	14.6393154878072
hsa_circ_0001017	110.26462072883	69.9765076786735	89.7938729453113	103.016189592883	58.158780782665	75.4018038807035	119.78680335705	99.0066427585769	91.3969809091964
hsa_circ_0001020	11.3865450225165	2.07495490433262	13.2860371716182	15.1286269767634	3.91837057702542	5.85521993935538	11.757784791728	15.2102718667356	13.0699784818244
hsa_circ_0001073	13.6496512466187	29.8390598454777	26.8355894530835	35.088968804612	31.5282867317137	31.5814722824071	16.4746162772291	12.0014020569107	11.3505588439058
hsa_circ_0001074	13.8829652059033	6.18747900235011	18.5939278801194	14.0348837390272	6.429899823015	1.40179270852145	3.51834287280218	0.0279364950506391	6.68392301934706
hsa_circ_0001085	10.6542036536491	6.18682424743394	23.7516906957705	11.7167434219778	3.93309969397975	2.88078484619417	3.58435123597292	0.0358786126516946	15.8077200411386
hsa_circ_0001092	0	22.5833214027059	17.0624395891356	0.0752476576424987	0.11360794807578	8.23955459788579	5.91006228374119	9.76784590446495	4.00643606667411
hsa_circ_0001112	10.6174091972319	12.3503467336564	12.1018377887302	12.8908446194817	15.1150905581654	10.570090484764	2.43793248362501	6.53791546257107	7.34356630586514
hsa_circ_0001118	17.2594751528796	5.15800017461859	5.50582121501043	15.1442935834525	5.16637723484384	8.92984994089117	9.41647203536534	8.7184501388979	11.4445815993763
hsa_circ_0001152	6.09320974735372	18.5131668309616	16.0525079877878	10.5880278954876	17.6152412376564	12.6554699226045	15.2748738770577	16.3143664537347	13.0290622843351
hsa_circ_0001174	4.24501575789627	5.15481507753339	11.9215170469605	17.3689350595711	0.113107635934942	4.3432696857119	7.11538285066796	16.2849638346175	16.3999003251191
hsa_circ_0001181	3.59164148343257	9.2588833813497	9.35860873835314	11.6516241981914	6.3753472926471	21.0181364019294	8.30320164230593	19.5605332909452	9.72368733780384
hsa_circ_0001185	12.664169441808	5.15810258766085	10.7216224791857	12.8450964139667	7.64373047675191	15.6140972467471	17.6596381057798	29.3410131368518	19.5662687819993
hsa_circ_0001195	0	10.2617989038448	0.122048065996599	9.24037451389114	3.83881656435874	11.3213811350819	5.91436027860436	3.30535223384566	8.16770155928865
hsa_circ_0001206	12.9802813343009	2.07230542812651	4.12311037614008	5.86991156347715	3.87269435764523	5.84155898146725	9.45669761479956	19.5470609211725	18.0107178695718
hsa_circ_0001247	10.8095159841591	6.18092224347476	11.9219060453655	9.35063383012156	0.113133979544917	4.54065850523437	3.52628467017022	1.12327162784121	3.25359581040826
hsa_circ_0001258	6.13537885964616	13.3710418934027	15.9358602323367	8.24245994386736	8.89073487666108	7.53290638940403	1.26378879324247	9.73977156890287	3.19533588914765
hsa_circ_0001263	11.4531284373064	8.23329482599343	5.47345915263885	9.35633331475217	5.14297624922881	3.67074643301807	5.86109956597796	3.29074597134198	6.56694132735078
hsa_circ_0001278	29.6188874058032	25.7261080326469	32.0993263982214	24.6112370306588	16.5161205540576	26.3131402541895	11.803995426459	14.1601618645003	11.3632479166723
hsa_circ_0001280	1.676975930052	8.22839524333804	13.1311435841241	5.88590312444486	5.11808491797269	9.80407308487571	8.20261228131917	4.38162340849031	4.01109381777233
hsa_circ_0001305	4.88001861853542	9.26037993824472	18.3900310032019	5.91020342214843	3.91093716915799	5.932571053807	8.20579562694529	5.46037894199009	7.34508403272273
hsa_circ_0001306	56.5432820373644	68.9435295042018	103.046388722697	58.5951560344904	78.2421854026213	0	44.5407907179674	28.2937688415823	40.8898171556378
hsa_circ_0001315	18.2559433685476	12.3570891756555	18.7530424539698	16.4124972923061	18.9209950725703	26.1983346127843	14.1658026373793	20.6805549667146	23.6784566880508
hsa_circ_0001346	33.2828639144492	40.130122238127	29.5893872153683	39.8197107831312	50.4111726459612	32.8359114440494	48.1151222406761	29.3988105007955	35.0774365359421
hsa_circ_0001348	5.77560773575202	2.06845939708682	4.04058520382147	3.53753028137846	3.81183734648922	3.57516926011052	19.913984856755	17.3949653562229	16.3369736886341
hsa_circ_0001367	10.9250532025703	5.15125279667281	0.136222048562451	7.02361806235033	7.5507103658736	3.76337519191919	1.23869211743284	3.26517440384121	3.26314154390269
hsa_circ_0001380	111.415494330759	110.099107037684	132.602790705124	89.0358998168647	99.7391439488065	77.7046872237846	75.2008816120318	73.9905635789192	80.8060197192277
hsa_circ_0001386	9.40655716127678	6.18459419017635	9.41474729673497	12.8397522618468	10.1053498264736	3.70246182089851	5.82978778949391	3.28179589915342	3.22549774724127
hsa_circ_0001402	10.7402411852314	7.20993265018053	11.984635997122	3.60154673730541	11.3176915675882	30.7179767727006	13.0044779001776	22.8531906786232	23.6651745465127
hsa_circ_0001414	10.5537981941601	16.4650200973875	14.7964698473494	15.2455803222758	23.8680029732633	13.3805490797507	26.9222113669543	15.2468735066548	12.1806343574376
hsa_circ_0001417	6.16526461626126	12.3398324511967	11.9870995848086	4.76060934599004	10.0907980601871	17.8842205898317	19.9882895679472	31.5049033077376	12.1605315404074
hsa_circ_0001423	4.83468742635899	26.7127335802298	8.15157221004493	8.25147214883432	8.90571299264556	11.1352060522005	25.712331823319	8.74118359233865	12.2019126426248
hsa_circ_0001432	13.0141796911178	3.09834946908255	4.11554953834335	4.71934964958894	2.63733297268042	5.94517346870305	4.74686970259221	9.75701808939453	4.84859919893594
hsa_circ_0001439	60.4696376442758	52.478775720267	69.5852378442448	34.0307919133498	46.7455027431427	57.4679107510996	88.0766562871209	69.6392613133499	75.9069052304031
hsa_circ_0001459	7.39216015218657	14.4034049009693	2.88641728582928	12.8895095148452	24.9834816018044	7.31903868725612	14.1586452614363	36.9123301828427	21.2204719896093
hsa_circ_0001460	23.2889288656017	14.4169269374086	17.5143589016031	18.7727005592799	35.180085975665	38.0888656983293	22.4045829675451	56.5335880760245	37.5273463635755
hsa_circ_0001470	9.00724261306332	9.24485911557728	2.81405704543637	2.41635688676096	2.63226671053159	4.42755763604205	4.73049608502766	3.29526304861219	9.07093613227034
hsa_circ_0001472	2.36203068243723	1.04342793434137	2.79901799902077	10.3817248879254	7.4756307842192	11.3830076155695	1.2675436454851	4.37864284106928	7.36000468363656
hsa_circ_0001485	26.6809348998137	8.24607751107031	8.20926517578851	17.5616500329998	18.9039885086052	20.9248330537923	16.4862799366551	19.5893537341963	20.4012023692646
hsa_circ_0001492	28.9712952220696	28.8098778019699	24.1758200874054	21.1236327977306	27.7688465329306	26.9392391519141	26.9943298272048	16.3489251002198	18.7297394508496
hsa_circ_0001498	13.2239844586019	8.24205847106596	5.53418844401113	25.5708328268906	7.67531433602747	5.89966010181071	10.5409926487299	5.47020504607382	10.6483660309466
hsa_circ_0001519	4.90269479848544	2.07390607055428	6.75660878700608	13.9265899255314	10.0390882827304	5.13443311660602	10.5414119742773	9.78327242151357	7.31455966478402
hsa_circ_0001522	67.2966286081731	92.599287319453	57.7278498566125	73.7824334263715	79.504039319179	59.8072685830944	57.55583184594	27.2457156737644	63.6999261197744
hsa_circ_0001524	15.8636866216846	12.3470287917404	5.52499006269614	10.5617803208891	11.3764802312991	14.9236727508987	16.444804830026	9.82606935831264	18.8059987340481
hsa_circ_0001535	42.0363687652519	69.9654707904403	51.0039418667579	55.0626492280302	83.1954527749407	53.7849660383324	73.9488157683879	56.5757511676178	32.5632741193768
hsa_circ_0001546	22.6650545193359	21.6093983111267	33.3098979223564	9.46232618371513	17.7290885030316	16.375532897395	23.4774557388581	27.1719994048251	12.9848443808865
hsa_circ_0001550	38.9683442534894	43.2177773773794	44.2361105732682	31.6735072731775	55.4601751617903	35.9027081776437	23.5475852473683	29.3841926153999	31.8296354167677
hsa_circ_0001566	5.64988363953486	7.19717487156732	5.38995701915999	3.56792637407049	5.08191085616151	9.89828134797551	2.42353331738593	2.21508335460175	5.71415998131803
hsa_circ_0001573	3.69080080296553	3.09584897085738	10.400129436336	1.25277105876813	5.05411733876815	8.8627173490869	14.1118982799918	13.0690255034573	20.4770891886672
hsa_circ_0001577	4.51410859268158	0.00937226254792756	5.21767592807663	3.50736265307183	1.35384988258392	8.1626451679751	5.94391151290571	10.8776690542164	13.9377497391368
hsa_circ_0001615	3.73919362805995	2.06838877577697	1.47979144010371	6.93704420808305	5.0152184457588	8.28218210816252	3.58917345625633	5.45365734985283	6.527607659483
hsa_circ_0001617	6.39856907522184	5.14369567468156	2.78900233559273	1.25095183374302	6.25076046875635	5.18736692887258	8.18001018259597	4.37579710473517	5.69443721675684
hsa_circ_0001638	10.1175404129526	7.20832296842222	11.952419050338	8.21264593707799	3.9097443929621	3.75711524842934	2.38548419107869	4.33412467786732	1.56850736454794
hsa_circ_0001639	14.4234838788578	7.21804295811909	29.1848147272002	10.6015999951071	16.4131345010649	9.82652488726674	8.19106279918661	0.0368775789935278	6.52245103249943
hsa_circ_0001648	9.35469028929123	6.18689365902889	15.9713527383845	18.6363603376187	6.42447828831751	2.93730465411333	4.67828528432787	5.41568907309762	1.55715392287623
hsa_circ_0001654	5.6728853446367	3.09693573806228	9.17920874595726	5.84830516948717	1.38884974760536	7.57781794220421	1.25898737888621	7.58062412385398	2.37309354074789
hsa_circ_0001661	11.4247836235072	10.2862397379486	6.784786087281	5.91073285125066	7.61639450595713	18.8630244823665	14.0580122248188	2.22912976801879	7.28069983257841
hsa_circ_0001663	30.0643289279358	10.2982157789976	10.8113815796076	10.5866238326639	5.19543767046668	7.39247590928293	12.8921472070352	5.47952768290226	14.7598828648236
hsa_circ_0001707	2.47278421468866	0.00893701790706158	0.0948109258162204	6.85691704978	3.74449537844238	24.5571784731955	14.2053473928621	70.627591613941	38.3569213694625
hsa_circ_0001708	25.314262242647	18.5226121343468	21.403426913305	12.9391243236211	11.4657539738384	6.03587313309112	11.5173616475961	0.0327699737983598	0
hsa_circ_0001726	14.4428828792615	12.3541407223838	20.0046461933217	14.0724658493217	12.675665194057	23.1317484494358	22.3499113659868	30.4467011826939	22.0049510053978
hsa_circ_0001727	25.4509935660686	12.3539960131556	13.4546332299397	2.4503809255073	18.874496250065	24.6818167656854	16.4993460498754	27.1805279483691	17.0900774889788
hsa_circ_0001741	4.23318717826679	8.23429332127883	6.78113997158923	17.3939122336069	5.14802327784976	13.4546019612344	12.9279459475643	16.297836972673	6.44154600656038
hsa_circ_0001746	4.31856726237056	4.12332029126857	7.94092325872424	7.00003916244548	3.86170933840505	9.83652354761104	4.74221622895386	9.75176837902866	0
hsa_circ_0001756	5.77167678115789	2.06855724188389	6.56025844519673	1.24628513118475	3.81333119700252	8.25243451648631	9.35139472321425	3.30270586752143	5.67638396115708
hsa_circ_0001769	9.46306501248764	5.15577321776276	13.2370608172877	8.21161670901969	5.1468585646181	13.5075653177805	10.5830666744736	5.48008451656781	11.4313709188318
hsa_circ_0001772	32.8814816498486	0.0154428340120347	33.3636174316387	19.9427991996252	28.9755662601185	24.0026224707621	17.6300464616471	0.0451682137177762	26.2112924687156
hsa_circ_0001776	121.690697356276	66.8895269215981	91.1069031381032	83.1459666180618	46.8248023358882	29.1254177326533	23.5424020204861	28.2961561232911	35.1259823299931
hsa_circ_0001788	4.26296876590651	8.22963740192711	8.02759177468004	5.89080826676904	8.79836729854709	10.4727608225171	4.77895408281557	15.1834252783413	6.46817680268104
hsa_circ_0001789	6.32835515854037	5.1476048276408	1.50436147560457	12.6790879231039	0.100363576478108	8.89723967631849	9.43919075909811	9.80982290729345	17.222055504406
hsa_circ_0001793	4.96506563808281	4.12433059512186	2.82345481722909	7.0102562217903	9.95449777241111	11.9048077680477	18.7452535487481	11.9850428333093	12.2096650533152
hsa_circ_0001798	25.8665739167507	16.4719104723182	21.4663503524505	22.2538223754397	20.226598792233	12.5830859692658	23.4981171072062	27.1845507293508	25.3168387781879
hsa_circ_0001801	65.026338666937	45.2748628441527	36.2683523819893	27.0087728322284	44.1868868268978	25.3321301211422	53.918554723568	33.7297292813166	17.044934292554
hsa_circ_0001810	4.31331549151917	9.24631656654719	2.81859742011874	0.0680126955363836	11.1484113280517	5.90127413524693	8.2348139112789	10.8590001844268	7.31636061174341
hsa_circ_0001811	4.92041921030241	8.22922708491874	6.73614726256317	4.7390761138399	10.014206499584	6.68203546386159	9.37383331350251	10.8508377627769	3.17282149234787
hsa_circ_0001829	46.7396797902966	21.6197977679345	28.2159358503453	24.6451127409581	41.5874093661611	77.7656976936164	34.1595473254037	90.2630574487836	52.1912799753023
hsa_circ_0001839	25.2962187908466	15.4413381393776	17.4688931696698	12.9425097903961	21.4341500149819	8.17437971904436	0.0798260308336287	10.8722413455766	17.2894071407016
hsa_circ_0001860	22.1628647437165	24.6797666342344	9.52696353544141	10.6032057352452	11.4455229053711	9.67209914558057	18.6782768850247	9.80548215618874	4.80191934400732
hsa_circ_0001861	4.86043761294273	16.4442872475362	2.86980611646229	10.5349076382255	12.5612388918117	6.81842238616707	2.41318998773652	2.21021105126624	5.7430091594567
hsa_circ_0001865	6.83032094681277	10.2865593487451	15.8292803675153	4.75662743854695	5.15133268991454	10.4058998565923	9.44843275791368	7.6513440929095	21.3506374826284
hsa_circ_0001868	42.1679445150703	27.792962639471	49.5246377792209	40.9935967889595	41.6580131182578	53.0192978403526	70.4525749200575	75.0437758186939	30.9212302299204
hsa_circ_0001869	23.3268288462396	0.0115826781552699	0.126845942947352	0.0661863063945565	0.0994036112852839	29.921368075796	0.076370183141738	0.0390138027363602	0
hsa_circ_0001882	12.5958271151563	9.26793777159685	0.15928197607423	18.64082798898	16.3186880502781	18.6757883616509	17.6366027768753	17.4159817051662	17.1199274552231
hsa_circ_0001900	28.1553489065691	43.220450816221	77.4859547919572	43.3510215011554	41.6961439519259	65.0845068709279	34.1369283998318	38.1064631094186	62.071832531794
hsa_circ_0001906	2.29635338704985	3.10263418566601	22.2778678609775	7.06859660331191	10.0846841648407	1.44072318132279	6.80558813133705	0.022803120219351	0
hsa_circ_0001947	4.81014973864474	12.353646944774	35.6458523799767	8.27334916975401	11.4293025542131	35.779109632392	22.4224771313093	91.3049327346559	48.9583111720371
hsa_circ_0001953	12.1968271763724	0.0126626519154542	5.44651574357425	11.6192334038382	5.12337017066287	2.23382450341204	0.0446248817991466	3.24331440933596	2.45334759407606
hsa_circ_0002024	8.66475445751204	5.16122574848534	23.8734778288185	19.8373364721642	10.1755229874236	10.3258512952474	21.1608999923025	21.7641761281472	31.9200865334499
hsa_circ_0002058	8.07348085788596	8.2397715046595	9.44373562959621	16.3176455940983	11.3642050964406	14.9695018292835	9.45265483973241	14.1412352269827	12.2216210055962
hsa_circ_0002077	3.05951328233799	1.04238535489683	1.4820942168207	8.07245392717793	6.22196276095114	8.16730223384293	3.61780659307696	17.342475505433	8.95342587055249
hsa_circ_0002094	8.95709736922886	6.17489564441413	2.82533563597054	5.86906346356829	5.09635771361099	4.41104053591125	2.43194196314925	9.75117459114835	7.36610698640682
hsa_circ_0002103	12.7016697612439	7.21023525455443	0.151292215263663	18.5710206708922	6.39620182480636	12.0499485679129	2.44554429708822	5.47038721654096	12.3170291647214
hsa_circ_0002174	0	4.1200386950302	0.121001794876316	12.6287997135358	6.25559262847357	5.86911317299554	12.8918941405107	8.72178223878813	13.0967865146811
hsa_circ_0002220	11.359952296463	2.0752154419329	2.87196505351024	20.8898435188716	11.3406813689791	12.1136980468845	11.6540533228984	3.30399368557538	0.711566727326912
hsa_circ_0002290	14.515644955348	25.6921654038471	14.7052201699988	5.94035592282347	0.12555541515025	8.25493150915243	4.75112968848677	7.61177483811277	5.67755792349792
hsa_circ_0002359	11.2597686644376	13.3774601820249	4.2173461091976	19.8235683802326	15.119375097136	10.3861462460647	17.5848112257359	15.2284299809522	11.3841084359607
hsa_circ_0002398	5.68574912360162	3.09645812566783	12.9384813020677	2.41100215697168	0.0976985817153797	6.66083425371435	9.39391490825198	3.30937540567138	13.9807324000172
hsa_circ_0002454	9.5044354084202	4.12800505837983	2.85077871600741	7.04836768999736	13.699914500286	4.47895091558131	6.97102253504851	0.0321869755041901	4.90817203759658
hsa_circ_0002455	3.67149129587486	3.09698869418678	6.64703960883664	5.84889331448756	6.28364531832378	2.87746696028493	4.73891486350228	7.60126673211574	8.21097992836273
hsa_circ_0002473	14.0019336304032	0.013558801328978	24.8967264467627	0.0783865470104299	7.63489775313626	12.7016150192974	15.2369615910832	8.73119410618037	10.578162850599
hsa_circ_0002484	53.6703729513594	43.2130580385378	30.9080775715773	36.3169676418471	21.5800492173498	50.2207889281678	25.8907046408629	14.1939623056821	35.9274336679121
hsa_circ_0002490	18.7636870146566	18.5308659652255	30.7679437997208	36.2294114174285	21.5130232251038	30.6189698066176	25.8862909458717	46.7364990560117	19.5104870720925
hsa_circ_0002538	25.2649051039659	18.5251350655887	8.23367407460123	25.7188701277297	20.2062313425629	28.3696208464456	24.7112392535441	26.1274539119441	37.5908441487354
hsa_circ_0002556	5.54540960558378	6.18118501578279	15.7795785007544	10.500792774759	1.40838125547214	2.14127254519945	4.70007309128213	4.35738509459686	5.74940743050763
hsa_circ_0002642	13.9234040372956	8.24010380690294	8.14201422335575	20.9269093887361	2.67908042120475	29.3051133806241	10.6499182972151	12.0009993020908	18.7692408671153
hsa_circ_0002762	4.23436203336713	6.1821190674952	10.6607426154377	10.5106815932421	10.0670393014407	1.35698075864646	4.73578541449555	3.29711028249235	13.27280762788
hsa_circ_0002782	9.49037316566992	5.15479499938861	4.16457520097779	4.74879251686948	14.9327475502477	12.8641369259732	4.7610538444762	11.9243982470921	0
hsa_circ_0002837	9.53567768813068	5.15317108213153	4.15036333770738	5.89071787223	10.0183651884435	6.76259161348028	5.87399886803796	0.0351367274406797	8.23385880007929
hsa_circ_0002886	2.35863774653273	4.1214536971374	0.124622408096791	12.654648622378	5.0628211996721	5.18380469886359	8.18368596258309	2.21885025090279	8.20671157311613
hsa_circ_0002906	4.26885054604463	10.278579796005	15.6878672673195	2.42841047474331	1.40289595727631	3.71511545271266	4.68291426573641	3.27828352985296	3.23333169972946
hsa_circ_0002968	8.69480613514222	21.5853308888005	12.0824914375565	15.1888792662728	1.41937857835155	5.27234409823148	2.40667299927593	2.20712355368252	5.76117502363915
hsa_circ_0003028	9.45367014206181	10.2861645255766	4.17611381280972	11.6634738273968	6.38432059625289	11.3081141913702	10.5245927064179	3.30642240076857	4.8302095291846
hsa_circ_0003154	0	10.2717366123488	0.132131272581886	18.3882327275569	0.103419334840462	6.69202475268225	1.27110670268647	4.38479330884764	15.710836268427
hsa_circ_0003179	10.1878161839137	10.2805073227427	1.52360421280541	9.33612476637487	3.89494344887149	2.20504643124727	1.23049431865643	2.18905904184786	4.1438703802587
hsa_circ_0003253	10.6206785964824	14.403315077129	5.53761416412314	12.889053809934	18.8166460159367	19.6119664522764	4.79030640726682	9.80800686915605	9.75981129851375
hsa_circ_0003258	8.09223627657411	6.18514319344795	14.6157844084871	4.76687150721908	16.2640458202365	4.37584356124531	11.682870807138	9.77923789933949	5.65685579932525
hsa_circ_0003270	9.82450729290156	1.04285655188471	0.118552288335996	4.68697048131003	5.03757621205789	3.63108305097891	3.59569459686549	6.535540925933	12.3805008126525
hsa_circ_0003302	4.26707148928859	4.1268581030673	8.02089348662983	9.32797135213596	8.79256793622272	7.64917533980519	0.0609701364831607	3.28024760589821	4.07261682179507
hsa_circ_0003357	9.06350143708526	4.12136041230429	7.89835515021297	0.0649814348889288	2.6230374511834	7.45988230380675	13.9574685955917	4.38530204497446	3.17510238716626
hsa_circ_0003426	19.5628433788319	22.627465849567	10.8510101434392	12.9275467176151	15.1829501069542	23.955932990759	15.3214112974811	15.256584288437	22.8744008624534
hsa_circ_0003472	10.7457255049782	14.3902465859622	5.49111653785616	8.22178147679861	5.15576627285575	5.11442640368735	16.3407187275917	6.5583800320944	10.6136634519615
hsa_circ_0003526	5.66833354416087	8.21938116716078	2.80853737101866	3.56337462215719	5.07199973083469	0	7.03052101491763	9.74499443055943	6.53676947976784
hsa_circ_0003549	14.0823140534072	7.20800344071451	6.77735783523951	3.596611225608	8.838003597081	11.2926346735602	8.23080933694379	4.38871677487815	7.32028165883026
hsa_circ_0003632	11.3331517065257	21.577863048372	0.155988367111425	8.24171388390001	10.1243645638989	9.67487211460359	3.6223726555149	17.3575820728048	11.4266655080739
hsa_circ_0003638	3.61135259095551	4.12710312861555	8.02660832644236	7.03885563626131	12.4536353410286	16.5361636186085	11.7566273292529	9.80979184487453	7.27393830065623
hsa_circ_0003641	15.865064548355	12.3469533528284	5.52467217655957	12.8701527461133	8.90292537696053	2.89323149827214	2.4221887929129	6.51486934065364	8.24584918633326
hsa_circ_0003764	9.89482205110049	7.21928925738904	18.7692160568762	29.1673305583848	23.9038796835379	15.018773104201	0.0827905461093668	15.2050933805415	13.0793929557684
hsa_circ_0003812	6.12768529481102	0.0139729691269608	28.9045597694106	0.0809803284045234	19.9915486744365	11.9832560261788	5.94608739816931	17.3500830307039	4.80622755062599
hsa_circ_0003832	28.3795805268894	15.4461114008132	34.6953504303312	28.0823411208907	11.4984550116307	5.84075758231863	17.5799224641677	11.9830748872534	18.0082962739521
hsa_circ_0004001	11.1974792139889	21.5998518659405	12.1645589404793	17.5618669777332	17.6631498797172	11.9918207732225	9.41791813305544	7.63933007676562	9.78045880549534
hsa_circ_0004027	7.02286268605851	6.17062124707095	2.80478450907572	5.84599943059844	2.62547327011141	5.94186166906963	8.19738281352117	3.30151203327226	8.19105682213525
hsa_circ_0004058	20.1602975685353	24.6858781043964	13.5088662853848	16.4222212946666	15.2052377194649	8.17348463633095	12.8722420441357	8.71543484276203	7.29752336123414
hsa_circ_0004089	11.4322466459265	21.5629653499771	0.147877088345643	0.0763354154301394	7.6134440425814	0	4.71430373916722	0.033815188883271	14.1965674588595
hsa_circ_0004127	15.7443688719261	5.14857527850234	4.11044633579294	1.25821019900563	0.101953910289569	15.1033796824315	4.7756941065398	8.71202273879075	6.47336631153857
hsa_circ_0004273	22.1078377140292	23.6574044248718	6.89558520454692	14.0966651965379	20.1724009051918	11.2171344549077	10.5786732492545	3.31352922183726	14.7631104999025
hsa_circ_0004276	9.42257368311374	14.391670174863	10.6979769128228	4.76154732416772	6.39684961488029	8.9375722557706	11.7203520186912	7.6366403475067	8.95716880914757
hsa_circ_0004293	9.49711942756374	6.18058281617759	1.52679565083752	10.4944595754504	10.0437527798407	2.84729959996814	8.2431755838696	2.22602489940077	20.6619294616632
hsa_circ_0004368	23.6648048257453	11.3219559562901	0.160206385932034	14.034385210953	8.91230155553687	22.4969575914851	16.4607717694579	4.40735801710543	22.0900821495269
hsa_circ_0004374	5.50441713818049	11.3160641073519	10.7139070680531	9.38534513263347	11.3366842379391	8.89865154701166	15.2267225713583	13.0496319067362	8.10158175889473
hsa_circ_0004479	4.95589266161098	13.3457142698881	0.133966403334336	4.72510510541115	6.32022255867148	8.35496766131986	4.71721006222845	1.13162098915409	4.88351589064659
hsa_circ_0004566	0	5.1369712033087	6.51067201105814	0.0566264801823246	6.18201645973876	8.22502473379539	0.0756239006453403	16.2240691808128	4.83198033710046
hsa_circ_0004587	8.03363024874324	14.403840818697	8.17242290923508	14.04758442064	18.8229824936525	17.3481534371195	8.2666257825757	7.64191693387692	7.28573138034608
hsa_circ_0004630	8.54269979435556	4.11626006235283	1.4771208792943	0.0588387037301086	3.80578380020595	4.41174854418665	9.32874356123051	5.45327877385699	4.8551779087277
hsa_circ_0004658	1.67425878930005	5.15312078457051	2.84400859355356	5.89038155544256	19.7398876331096	17.9331288711791	15.3006943503904	20.6570763176879	13.0060682494613
hsa_circ_0004767	5.01776020995181	5.14574441911294	4.08610268378349	3.55836309662532	6.27214602219484	5.94322781794243	4.74782876432701	6.53346962742896	8.19245657137575
hsa_circ_0004771	42.6603685326963	60.7111284568415	70.9979580681953	85.4182494131055	53.0658719364702	46.266599624982	59.9127538657645	70.6974706254187	48.116658073411
hsa_circ_0004791	2.95920826467356	7.20480771606525	5.45151569744697	13.9123168945143	6.3551983908613	2.17777730379974	1.24062272346446	0.0283847852078176	8.39162797166125
hsa_circ_0004891	13.176087543595	13.3794239318074	19.9713751555286	9.42912228567504	12.6607933020191	13.428010844906	7.13251608654143	20.6310760805521	13.0377972564907
hsa_circ_0004912	6.94041144562366	3.09916455762444	9.25722249148042	4.72669258960266	6.32349926610588	7.48026767126107	4.75145886946207	3.30252655664215	10.6992329291493
hsa_circ_0005019	9.50407579338843	4.12801505759614	6.75664916553169	9.34467659082556	7.5913177065893	8.89819175244083	21.0051805335326	6.56573860428646	8.92872708754937
hsa_circ_0005315	3.20250217400432	2.06211183490342	0.088287545255918	4.59798792631067	1.33552570845129	7.43902323631466	3.60781789871841	5.46882742238135	14.8346365193982
hsa_circ_0005379	6.85585506910154	7.2069530727872	8.06007043458181	9.3520063971433	7.60005724963856	10.5333376747989	4.76342199295175	2.22391260289745	12.3384394663619
hsa_circ_0005405	7.41308473763301	13.3735625582281	6.83955803928979	18.6359126142558	10.1416949768025	29.3285512742591	8.31363801665086	10.9151107578234	18.7790892789195
hsa_circ_0005455	11.9739527865846	14.3979117228674	15.9458342012966	8.24481689652329	2.67844037868282	11.8532306769013	23.4585441604678	7.66573684996095	30.3186572904995
hsa_circ_0005505	2.45842055772855	4.1098554279057	1.4501898486743	3.5027430729364	2.56088935427438	15.6810847977274	11.7980007659548	26.0503053950814	7.24950290542702
hsa_circ_0005542	6.85428497098602	0.0130469072404256	11.9277515292104	8.20428692372258	12.4981880141922	10.3801657471958	9.46348699610424	18.4747281057355	17.9942272070703
hsa_circ_0005567	8.24403251035539	6.1771718652774	5.43134319335113	4.73296576769012	7.55757901992734	6.64959155711965	4.77663058161856	11.9472246226203	12.2941915617797
hsa_circ_0005615	15.4341052440738	4.12860270064539	4.16692128757382	0.0752378519307233	14.9404918949099	27.6585935740236	34.0130753631304	30.4491316115797	8.04428877190201
hsa_circ_0005633	5.01300420745987	2.07076114604453	6.6363622092735	6.98252752912521	3.8476801467427	8.8885793816277	17.5536331470652	10.8940049067529	10.5764687370348
hsa_circ_0005728	12.1059279103036	15.4112358535999	0.146810718283386	8.20920848411736	3.90754332448844	10.6218355821229	4.74051378280726	3.29875364729273	4.85598293168546
hsa_circ_0005729	41.8078312737015	25.7251223538562	13.5693507634348	16.4621751014541	26.5060146223245	28.2712414231562	50.5252030534462	58.7384820841115	62.0720126226961
hsa_circ_0005838	32.5314543633313	6.19027076751272	9.52497233813271	16.3986031851656	12.6874120945425	9.02883204718174	7.05390102519889	5.45933700732862	4.8434239837499
hsa_circ_0005847	11.4075158838204	6.18316054578988	2.86426106470656	9.37148128622419	13.7624476950032	0.614368588657487	4.71236801427903	8.64893527412503	4.88932626846166
hsa_circ_0005871	9.53296515958132	11.3047873261205	5.44893340445833	7.03998042321664	1.40431486302436	2.20109033904024	1.23194352047242	4.32148305228915	2.42822677748628
hsa_circ_0005899	4.9671847106792	4.12420721807606	1.51034366345495	10.4301490879305	7.526969884214	13.4661639643316	10.6032570259921	9.81211339847775	13.064309050368
hsa_circ_0005939	12.7080637285612	10.2881737065734	10.6922004024646	5.91657808493294	5.15760654751447	8.94924629143399	9.40317202639231	5.47401820144497	11.4632356661013
hsa_circ_0005954	10.6578390780668	14.3993477986206	13.3640762977683	9.40519564318811	7.66317303921751	14.251381084247	7.11519719218082	7.64607601989467	14.738852448602
hsa_circ_0005955	8.33671537907909	4.12298305843315	1.505258775067	4.71264665270698	7.50697600934927	5.19537172952173	5.88214733999843	6.52370246823482	4.86315232176763
hsa_circ_0006127	12.5906857589771	8.24136329434175	25.0724986109675	8.25380895159161	3.93524256039494	12.8127065374821	9.39370839069863	5.47145126241108	5.64956324527961
hsa_circ_0006137	21.671470738702	9.26941943698225	8.16786118407142	7.1009210666923	15.1091632699928	5.16729601173863	9.34817006145891	4.38120066241896	7.34994208365546
hsa_circ_0006151	3.0261633913422	3.09583303361483	2.79592010995148	5.83614814814948	8.67242015815683	9.68500168249921	4.78470923424307	10.8804614870243	14.7615531554599
hsa_circ_0006168	22.0831171017779	17.4958653467419	13.512674149092	25.7019441042812	12.7160306850009	9.67626583457627	10.5859320105146	7.64349167434962	13.9199412452722
hsa_circ_0006208	23.8457605849807	30.8666912615454	24.1875131914043	26.9471665868996	30.2781041869387	17.1360394979394	29.2894722464096	17.4240065177036	14.6328302735527
hsa_circ_0006209	14.9969035369087	6.17515114454292	0.133628121321432	7.01451288257453	0.104554797756005	5.85111538813818	5.95906645127013	27.0847579868612	8.92211715470872
hsa_circ_0006258	5.52294802967675	14.3894622656084	6.79116706109025	10.5207005863536	6.38933099818512	8.86926473283442	11.7827792191278	19.5500051236177	13.8659235009479
hsa_circ_0006324	9.8585577387533	14.417522597263	32.0365159027525	23.4265578777643	33.9515533182067	14.2337414305318	7.12014447549657	7.64882696346752	17.2157107016816
hsa_circ_0006354	7.77501911372318	3.09464412745596	0.118469455240324	2.40291494458077	7.44405001759933	10.4155880388617	7.12071477404451	19.530100822346	9.75176709275703
hsa_circ_0006364	3.0392712468921	5.14329552459196	2.78666163379293	5.82591003519265	5.04069207684238	18.1154284014192	4.78549366810728	4.39742839589724	13.0950265687316
hsa_circ_0006376	4.35789068094903	0.0112467509284593	11.6576218400534	0.0641406734447445	7.47032713433549	9.80698679908937	7.05264249381081	0.0374613836172593	9.02456458008857
hsa_circ_0006499	3.68541851820854	6.16946638513347	4.08349492298281	1.2535714650557	8.68066316182678	5.97461720514065	7.02485015442367	3.29595275564651	5.70345924685957
hsa_circ_0006531	8.68068795731866	12.3502151700757	21.2266651381075	11.7338522736405	8.92217964198425	23.3418733862209	12.9440569219096	8.73825880717467	8.90751947547759
hsa_circ_0006719	6.18168159593811	7.20860854426556	9.37558940845295	8.21456184498537	11.2982746751859	4.4279811261603	15.0017674176676	0.0353636862260696	2.3643728257483
hsa_circ_0006757	6.21993794952825	4.12764144028256	5.45550303226847	8.19246958237227	12.4697017376452	2.15301454465589	2.40283460328511	6.48778893986263	4.07647904819119
hsa_circ_0006773	6.80916934510815	28.7472250547255	1.53562584585332	1.27056928318116	7.63381163558963	6.91138862305264	3.53255713803162	1.12447850206539	1.56205409786456
hsa_circ_0006848	8.30972456465104	3.09825738990343	5.39915493006818	4.71852454213655	6.30668772761955	2.12421789777805	4.72367471334243	0.0347188326787777	13.3149820272294
hsa_circ_0006856	4.26625614654203	2.07338458781508	8.0222203292768	12.7596517438317	7.57234947536535	9.74885261447682	8.23139098177057	8.70298892745368	4.82568892790579
hsa_circ_0006956	33.5887033063806	29.8284132419433	9.56668846355273	11.7905434216274	18.9751590619771	15.6526219572	16.466662258038	16.330063024812	19.6034470397311
hsa_circ_0006999	3.6575277454162	4.12328362843494	2.81569072426809	13.8243392331901	2.63346172568059	5.93941243843952	10.4925964959619	2.22084970043961	7.35131557937472
hsa_circ_0007052	11.4571628810406	4.1287177000931	10.6456839102795	9.35500192048712	3.90552060922952	11.2783597787573	5.92748509466003	9.78358932747759	5.65179280434378
hsa_circ_0007081	5.52061758515148	9.26166893868047	17.1343469922812	3.60060953012099	8.85524064133765	4.01723324001288	0.02968307557665	0.0155686759148531	0
hsa_circ_0007099	25.9194552351106	15.4421548009885	24.0610948263777	12.9462861404977	17.7103015352008	23.1878746677465	5.98424233271722	15.2585627307427	35.2411172862384
hsa_circ_0007132	26.4706563856676	13.3898663645802	21.4915529218244	24.5913087053625	28.9747650733969	23.2363132650537	23.4454397848945	13.0830408180504	9.70749592369862
hsa_circ_0007292	24.5234423204387	34.9729037759378	21.5101063090229	24.6025307195993	16.508342538952	41.1427078898022	28.2373499544519	41.327479151117	24.4218807976476
hsa_circ_0007334	2.96226304179587	7.20419937994295	8.02550165202574	9.33080130111592	7.57475626759708	14.4127062750081	0.0756087557774152	9.77348347433026	4.83205516992335
hsa_circ_0007364	27.7116369594898	18.5308286099876	33.4071553136756	30.4192362319444	15.2610383951594	16.5405713385836	10.5965526779986	8.72828277543261	8.92960856358124
hsa_circ_0007379	11.7758690246593	6.17012277166108	5.36451366888873	0.065138731018878	0.0977712328010791	8.20664945433404	3.60811089334161	10.8575702011388	8.9848925598471
hsa_circ_0007385	20.672180371556	22.6427407012078	33.4192270546359	30.4246989977169	21.5179431297379	23.289275479096	17.6081247771237	10.9094559705042	8.89606380518913
hsa_circ_0007444	9.28797579091462	8.24510465299219	29.1519750434899	17.5466997272267	10.1910089578367	8.22599158261876	5.91598967621958	8.69701215440283	6.49677603406858
hsa_circ_0007508	4.3746601086924	6.16724150194654	1.49110056637843	2.40482858630917	7.45299860951745	7.52712182479623	4.7336762802927	3.29637479481135	6.54082409028183
hsa_circ_0007509	8.81112873649546	5.15557836745462	10.6550929518791	3.5962965233506	12.5112870399819	5.10559678050642	12.8985430602633	10.8836688423219	13.0892659744284
hsa_circ_0007514	15.8233885649309	9.26901295407823	2.88480959251654	24.4188909127498	7.67537404743245	11.3643050239082	3.59481845807232	3.30184806259222	7.35174162159467
hsa_circ_0007637	6.33603740989963	3.09718564905112	4.09836078384601	6.99107521032994	5.07315859052731	7.44844661985794	5.91932263855485	8.69965056402706	8.15964587335473
hsa_circ_0007641	12.1323142579216	12.3337190768895	0.144940189318631	8.20217571995418	5.13853087539715	2.12320658390698	8.15522041630931	2.21514879761017	8.23971115515778
hsa_circ_0007723	19.7658109605038	15.4268395560431	4.20860446266943	4.77513582446933	12.6176761162494	23.310566436875	18.7582196368752	7.65819182742413	8.07651401150591
hsa_circ_0007733	10.8143559735108	0.0129765848322876	10.6321488262143	11.642454008353	5.13734084526055	11.2105001769389	4.78588108806046	15.1973335938415	9.77155805012957
hsa_circ_0007765	11.8478680193839	15.4368347387971	14.7852130751381	27.9683601540856	7.70492023213091	14.1665159074437	22.2442379252784	10.9081952052367	12.1974576700806
hsa_circ_0008058	9.34626095272013	8.24138077558262	25.0732322164248	11.7223955950738	3.93530307251853	6.71058737499779	5.90210334860408	8.68606806170625	4.8448260828602
hsa_circ_0008139	8.79357027148189	5.15626177593577	9.37989781599138	10.5168066459072	8.84781417685027	0	9.36349917087423	4.38456859694874	14.8736088168704
hsa_circ_0008193	4.2843646825351	8.22642527004473	2.83330635210521	0.0707674988201217	16.0444433774561	14.9282616478107	16.4413915470859	16.3173582986472	11.3730468812488
hsa_circ_0008207	9.46149933854135	8.23415947098544	6.77994653130822	12.8068812284704	3.90944184709467	10.4719796200218	10.5652632663447	8.71561787150385	7.29720037670378
hsa_circ_0008304	23.005195805947	8.24177585071989	6.84817712408164	9.41357045591444	11.390272026747	3.61855391020598	15.1120952278799	5.46544539303337	5.66322667500452
hsa_circ_0008309	6.85202273485295	5.15514922358823	10.6440997529749	8.20545043140855	8.82971118358496	1.358275884681	9.31155312703099	8.66900881627236	3.19426653611667
hsa_circ_0008319	7.48789496175091	7.20863262006202	9.37595333312782	10.5144818462009	7.61560874268283	8.17670885532519	7.09563128272761	8.71428882662654	12.2899654190945
hsa_circ_0008433	5.41825041779023	2.05954217391656	0.079498263205665	0.042503464847702	1.32056169552254	0.590776521928735	57.2025691325611	16.3439601741957	8.8734831298231
hsa_circ_0008488	8.25241870238447	9.2513598050807	0.136611855680416	3.58034428541785	9.98683059864759	3.6459826566175	5.88674179790605	5.45137943919022	8.21283608215296
hsa_circ_0008494	15.057080286109	9.27369076289529	23.9722162924132	11.7652968722758	20.1448077957136	23.9868694599817	17.6371950589166	13.0844595742304	16.2947012614536
hsa_circ_0008521	4.73586366505468	2.05834098497282	0.0756098659385432	0.0405058554711977	1.31362469295138	6.63433054881507	5.9447454237134	16.2699804827342	10.6089527783346
hsa_circ_0008618	8.15334727666077	7.20795354334622	14.5181034851579	7.0594240866719	3.90816004514782	5.92451173209026	15.0958477148755	3.30445295136671	4.00577409579959
hsa_circ_0008832	18.1502369149301	21.6119904018507	12.2308666521854	18.779378102754	43.9162621290813	32.872089283378	30.56364283123	36.9811135313138	26.0723702072619
hsa_circ_0008833	25.9718153397447	16.4674291912213	16.1368198144744	16.4185529245181	12.7093004742085	7.37643630839323	15.2262728316359	0.0423621716348883	22.2129462686798
hsa_circ_0008847	3.5822706521348	8.23509115442201	15.8325999272852	9.3683293663283	6.38721977265017	7.50087041493186	5.8938265467353	0.0367294513993177	10.7211225846795
hsa_circ_0008934	3.16424901609003	0.00891203816548236	5.18289861462298	2.36645417707597	2.55182390634634	14.9310303485885	14.1171348801572	23.8828969835554	5.60706595567641
hsa_circ_0008951	4.24022066596191	8.23317155128176	8.06579183167706	7.05633959126602	12.5035530997333	11.2697371823391	14.0007369111616	4.39122897690886	3.99219944456929
hsa_circ_0008967	11.4541179590834	7.20746892865732	4.16899630472559	12.7982021423138	3.90607762393188	11.9939042909512	11.7277724157847	7.63892740495579	7.29186175468931
hsa_circ_0008982	11.9493177227513	7.21405934541644	14.6740716498964	12.8731204356656	10.1434467163827	12.752795307112	5.9452981980087	7.64044007963637	13.1015758964772
hsa_circ_0009022	6.85159871352144	11.3094271414194	2.85585323428312	4.75076934226412	13.723036095056	8.28617667104202	2.43134437120549	9.74981614390071	3.18865582427151
hsa_circ_0009024	23.0578138073544	0.0140269639152928	4.20606616645832	12.8697826229988	15.0765744184865	15.9140344609598	0.0775026519355966	4.38998587559523	11.4836537396117
hsa_circ_0009043	11.9802539896533	13.3712394867153	1.54011247560241	14.0110668826369	11.3609549423696	6.61727186657585	18.6913330883897	9.8086019896615	9.75852955555609
hsa_circ_0009076	6.26055462000487	9.25144930103173	0.136721359915115	7.02534770706443	8.77152857536273	8.20886333525575	5.92350337504326	10.8565763220776	6.48741061919844
hsa_circ_0009095	9.0838106333437	7.19267138235299	1.49593225759984	3.55567517205171	1.38473487071545	2.11673391395366	5.8822982338779	5.44928077323945	9.06165749452658
hsa_circ_0009133	6.79268131305928	7.21188977446477	12.0245358960309	15.1498400726417	8.88121742328901	9.7643805517145	5.91793336804321	7.62168477942157	6.49434783293108
hsa_circ_0011399	13.390584471703	4.12963495034195	11.9679063816844	8.21786286673504	5.15233996626564	4.40073281156204	8.19788234856031	7.60974304037529	5.68080215637698
hsa_circ_0014614	12.8062132586541	7.20630833393668	2.85204635199117	8.19918072010238	6.36649890506154	16.5456556846305	9.43596934768877	3.31547366178247	14.736989612881
hsa_circ_0017092	3.76339027335562	4.1150790788637	0.109206117156131	9.17136149728403	0.085928397383372	11.1199389400952	8.30857127835715	23.8940624554632	19.6214537955538
hsa_circ_0017310	12.0424006380303	9.26271986668452	11.9930080208808	4.76163936462674	7.63158064491602	3.79234563125101	1.23223010745159	5.38469719613564	0
hsa_circ_0017586	5.62079135215243	6.17510074227257	7.9719492134646	4.72410947825868	5.0977907360571	12.7917957674526	10.5569295796509	5.47399994704909	6.47306768066004
hsa_circ_0018992	11.3560305619353	5.15810609117672	6.81547425805053	7.08028198329036	18.7137470094653	2.89843583908015	8.14041964814477	4.36533807689059	4.04417125712363
hsa_circ_0020028	6.56837210540562	1.04087325304053	3.99220494573851	2.38069742390122	1.35879865784376	9.02247236444424	5.90615322499863	9.76434158323354	2.35201586792435
hsa_circ_0023919	17.6564298222228	15.4363113062506	4.22915881486268	21.0243204399823	17.6489269927351	14.0786974600032	28.1792683845784	25.0274978139363	30.2342827504274
hsa_circ_0023923	12.4888203820954	20.5720459385881	16.1003449572353	14.0820284844711	15.1739166045384	20.1320352526465	22.3342188205094	38.015548071209	8.86900064434885
hsa_circ_0023936	0	0.0131092394049639	0.146307566943636	20.8135237799919	19.8259816500216	23.1474582015796	0.0922744789443755	39.1040111146529	29.425329437114
hsa_circ_0024193	22.6679559492606	30.855612746357	16.1816553063056	16.4418952606993	17.7276655621585	9.06598942052588	3.58772625493997	3.29853563896091	7.36943624001571
hsa_circ_0024834	3.04106918864627	5.14308059185119	0.118865263295263	8.09203678940784	5.03890486104813	10.5509615506307	3.60171557006256	8.69483816870528	5.66692961838745
hsa_circ_0025843	4.24792334152904	2.07399653083465	5.46414681152838	11.6405636845057	14.9256595361141	12.0164405748454	5.93677012362152	9.79208107973075	8.13141862763031
hsa_circ_0025887	0	0.00775600421412403	0.0811551059749849	5.68471490863313	4.85954559058199	11.1737825693518	15.2389252911292	14.1349222012247	7.26923548290805
hsa_circ_0027464	10.729636029477	3.10294065971005	10.6996951615432	16.2781383646512	5.16008798511779	10.4799314798558	14.018534413367	7.63453098522579	3.98764365178866
hsa_circ_0028899	11.4172265269011	12.3379371806978	6.78814160937126	9.36824164393885	2.66754291259574	8.90393452723454	12.9076262564403	9.80731407919805	12.2490770208409
hsa_circ_0030062	7.58887648066869	3.09961879809364	5.42652974958198	13.8759054504793	1.39987103835135	2.13204870268253	1.25841139588685	8.6492251894162	6.57515273714001
hsa_circ_0030720	16.3504398917728	5.16236808636657	8.2076643121051	9.44237320988799	39.9480304158975	12.6377633008079	19.9357226751459	15.2405831969986	14.6666137433936
hsa_circ_0032969	13.3315055109766	9.26385984055495	5.50341613814872	8.23199258687331	11.3363872156326	7.09970707493087	0.0453552290559638	0.0235784587866741	0.751124519613408
hsa_circ_0033144	23.2232390037778	8.2370006650783	6.80532874448977	3.60344401455925	3.91979113750024	2.94530099158693	8.06009840473878	2.20183093619705	0.730661035969828
hsa_circ_0035197	0	4.11683128854601	0.113231654090732	5.80562165051896	9.79596668932617	5.15167762853034	0.0752097698464294	11.9222309302716	11.5137188959341
hsa_circ_0035292	4.30984710615186	4.1239112112347	5.3997077659933	9.28678067467091	5.08908521779409	8.35856891687832	6.99983571767111	2.21297844615209	1.54211109200674
hsa_circ_0035796	10.2300100472856	7.2028504662479	2.83833524992931	4.73489318450265	7.56244667299247	6.66685855805332	8.23549359557882	7.62742395744273	9.81532917080576
hsa_circ_0043114	4.32673121899228	3.09744074082499	6.6580633422305	2.41538711922378	9.9202061804856	5.17934035153405	8.18831747606495	5.45466259218487	5.68806702584093
hsa_circ_0044177	12.6597476000197	15.420862413969	6.81716414355852	12.8469963095596	1.41542392255852	16.4228452418606	22.2673106485376	6.57776902272216	19.6141675884888
hsa_circ_0046843	5.60364271475231	7.20147212759012	1.51606182841189	9.31002430967759	7.54992323101964	2.13571636270834	6.98719168376842	7.57467254375716	1.54534167865336
hsa_circ_0055014	3.65338511165075	5.14868491680424	7.94751991133285	3.56977075003826	7.51733291268744	5.14561065509815	7.07223009948166	5.46635727266545	12.339488618696
hsa_circ_0058493	28.2873727089147	43.2026051190639	29.5058757872879	23.4663060578173	21.5429762117565	16.4496129930995	10.6313891092186	11.9900052819303	19.6381852072405
hsa_circ_0058495	14.5581328693154	12.3471046475209	13.3684260946197	11.7169128683966	3.93316613921209	4.37849973836595	10.5281591475917	7.62327640918912	8.15811399870204
hsa_circ_0058514	1.20831234071247	3.07346670290706	0.0644669903493698	1.19506557454058	1.2926465732166	3.5986073903145	1.27665378666345	18.4159409905095	13.9499620779077
hsa_circ_0064555	1.67355067486852	12.3296492265711	10.5975424972399	5.89156298270979	5.12538482270865	5.24576607902804	4.70633290322012	5.4324596613117	2.37788344941375
hsa_circ_0064557	5.62198406879172	4.12465552444452	2.8258669379899	9.29702248441796	7.53436774187612	7.50367444759221	4.74255289148113	0.0366186249367804	11.5653624704621
hsa_circ_0067735	8.15382050975992	5.15560705036949	8.07236894523866	9.35954129242327	10.0634440465263	21.0231587293482	15.2772221621451	7.658255731102	13.8531505694872
hsa_circ_0067774	5.57865610015323	6.17846629030913	5.44377131618935	4.73849537358157	12.4467407387654	3.75300959697511	2.38707663663944	0.0284939513450626	5.8159708710125
hsa_circ_0067900	3.65883126279844	6.17272267914539	0.12922512595571	9.27678941107643	7.51014408431744	15.0443497262589	9.42471079137841	9.80209549022992	6.45777197245298
hsa_circ_0069399	56.9739241783578	32.927690300471	22.9029834004674	28.1367939758822	17.797454046009	17.8735684415572	35.1320608483465	13.0940937906546	19.5591793219133
hsa_circ_0070190	3.60391116636616	8.23092789740565	11.8966178463431	10.4866197793468	2.65752724806523	15.8861155601608	4.77380304791111	8.71006735811263	4.81793373715651
hsa_circ_0070562	8.66530458247633	8.24373471986666	19.9612533975949	10.5856744766649	20.0812199594885	33.757133373226	29.3214486495588	16.3484103110025	8.86950798706422
hsa_circ_0072428	10.5892776411056	12.3528864990193	16.0585734011831	8.27070288891397	22.5680542398452	14.184511984465	28.0136060917221	0.0438460369720461	13.0347680452954
hsa_circ_0072437	6.75721960572162	14.4017574755062	5.53224335181075	32.4719027083686	0.124767439879472	9.05927104757144	0.0713591050030984	5.45372772509949	9.04442425766733
hsa_circ_0072440	6.47466792791731	2.06811788050293	2.76482510815042	6.9320145316482	0.0881909000149219	4.40400472200021	4.74651744752706	8.68245947543889	7.35720042729137
hsa_circ_0072732	10.0892185525892	12.3391939909476	11.9802151015013	5.91528955142814	3.91568065613209	8.26968636414385	8.1929940459508	5.45619819720708	3.18454156264716
hsa_circ_0073237	0	5.14974778655106	5.40771672424646	5.86798805958184	13.5856179490566	12.0924849326052	3.60287707086845	7.61986914769615	5.66475777490121
hsa_circ_0074368	10.8908506689062	1.04494755396692	8.01177641806557	11.6085910462797	1.40209289709732	7.51774990987161	9.32044907008835	6.52575622158678	0
hsa_circ_0074371	68.2144610862872	34.9922665218637	64.1599939154643	30.5083043933332	17.8270460807103	27.5724087642002	29.4136602594897	51.0969169194196	34.2607806390443
hsa_circ_0078336	3.06190256353509	3.09329488395866	0.114149231377033	5.80874994555446	7.41632460727512	8.93526876105204	8.25661154183474	5.47658844572717	14.7807220723566
hsa_circ_0079284	9.37642395301767	8.23947192002676	10.7423370984052	12.8582715135208	11.3603429771876	10.4836893631809	9.40374269063238	10.8688769570578	4.81529003168566
hsa_circ_0079480	5.54987487009985	5.15474270371655	2.85338471342455	17.3672981327862	7.59725605879947	1.39373996609437	3.52938634984231	2.19975282952887	5.80435284742754
hsa_circ_0083619	24.2394026623744	13.3779416314518	14.7258780727845	10.5816338773382	1.4211020774829	8.21133473121813	11.6822716237829	6.54679599910084	4.82666837245833
hsa_circ_0085439	15.878789569431	6.18645087825543	9.44961337780676	16.3234019740135	6.42038844883338	3.67352008189881	4.7154326228126	7.58127921027344	3.207557818369
hsa_circ_0087391	11.3673159179882	12.3419223141544	9.41462220206018	9.38497757797306	5.16448874129677	5.8274580433339	16.4550303816613	18.4879766878334	22.9259329623209
hsa_circ_0091382	20.2469452785995	16.4630186598931	10.8358691221463	18.7080057604405	8.94875523591948	10.4068081927613	7.12429955594568	5.48577063035753	25.5054524353268
hsa_circ_0091669	1.08666103113273	2.0674540598642	5.27510157378436	2.38974798907791	7.38392851611764	1.34209558838877	5.9292418138126	17.3203265471959	8.97626144635654
hsa_circ_0092631	3.58526951116052	10.285978203891	20.9544650586981	3.59800110413636	3.9106905260689	1.44307819795047	1.21723034257214	5.35670285202015	0
hsa_circ_0098874	14.6494937519329	13.3674302400293	0.152756766328054	3.60423733990039	15.018429111245	13.374459650124	15.3069817955903	28.2350000780491	13.0005346619558
hsa_circ_0099504	7.13320811412022	0.0106026140245872	0.114736970505294	4.67674992170583	7.42013436628427	23.8111165704777	25.9057988834121	64.112419243376	28.5169199231257
hsa_circ_0101698	8.3591207904573	4.12224511585427	1.50218557402026	3.5630199798461	7.49506094296184	5.98164793121805	7.01965161622782	4.37114469766773	4.03223758382899
hsa_circ_0103771	8.11391258801275	6.18399241612209	2.86807382874616	15.13005231374	13.7808549163281	7.3928583379402	8.26580355909199	6.56082475723059	18.0903008110957
hsa_circ_0105527	3.56329177346908	10.2917865819375	15.9252073506497	10.5481300623658	11.3539195065209	7.56572650191881	0.0667445928333601	3.29127848104822	8.25213385892754
hsa_circ_0106416	3.68230367176539	2.07062769192164	2.80102416401229	5.8418141806803	9.88861082885412	7.37079938886998	11.7616425341338	24.9242979674585	3.15219068768572
hsa_circ_0106983	3.59142794040238	15.4105404198605	8.06719627075937	12.7987229783732	0.114123232755057	14.4853406561796	0.0726447653781013	6.53358107316839	4.01425143985779
hsa_circ_0109021	3.77320326906209	0.0100115714956532	1.46909786833309	8.03819540764285	3.7909103182787	21.6480177964964	7.15796420290899	32.598728207637	26.1425326804969
hsa_circ_0110084	12.3009898894033	3.0989622829459	1.51292166884077	4.72486360524233	7.53725234668159	4.47577646243983	4.69886660195575	4.35680926762572	3.22052132690584
hsa_circ_0110529	27.9752537646794	11.3286164465753	13.4796467312535	14.0849923323423	12.6923479567593	11.9487616027189	8.27900374725286	11.9703099117307	13.0717251483168
hsa_circ_0114231	0	0.00253944328299366	0.0250689782056079	0.0137871229204604	2.31997430749487	1.33616548169843	9.43002990774131	16.2799015432084	15.5794882290194
hsa_circ_0115215	10.2380085909117	3.09991318840044	9.28453872513019	8.17371644331945	1.40107680671676	10.5735497066852	5.90578336726325	5.46033681613665	4.84149819542687
hsa_circ_0121061	19.3630885595352	2.07449649389515	0.147895932167025	12.8086314479557	6.38237138036842	2.8795003340125	7.03135234676906	2.21786723943014	10.7403334279341
hsa_circ_0122600	6.74531386681344	20.5629826869533	14.7188249391533	11.7362846471513	10.1657527960152	2.18267638231781	3.51788700306047	0.0278868547631552	5.82682662288307
hsa_circ_0124321	5.65024221122376	6.1727964635892	6.66637028621887	8.13888595643752	0.101312156569682	3.69023016554595	5.84168046560688	0.0326758952504673	7.43970413117903
hsa_circ_0124919	33.8574128021163	50.4189022609046	72.1858281877529	53.8513968560131	27.8900135266166	91.4990359841392	46.9873075479761	0.0489769588073763	34.2283837518511
hsa_circ_0125392	4.40813230902998	5.14087911029688	1.48201095396479	3.53943750107937	5.02067258297279	8.22034428624658	10.5246980681703	6.54452992305367	4.83016082996382
hsa_circ_0126249	4.21904069866369	6.18389902626443	6.80173062051008	13.9796358753666	15.0049574343888	32.9586787127956	7.1614494264627	40.1969086470486	17.0729283106391
hsa_circ_0126525	3.58434017142668	12.3373076780196	9.37697816946275	4.75581736209879	12.5246657417069	13.4909852522692	20.9909590039987	3.31505742175349	5.62604854272919
hsa_circ_0128921	16.1703353085122	5.15361926124967	5.45309031816807	8.19049424916158	0.110819246710615	3.65382145689481	9.30860761274601	3.29561239076901	5.7048216175442
hsa_circ_0129196	0	2.06947879575432	15.3460765233263	2.40294177141131	2.61039019014925	6.70445387516536	3.59724726240068	10.8383307058202	5.67528603074506
hsa_circ_0130908	1.86985176601382	5.11644675503659	1.39902836695933	0.0401517422506004	0.0594177029820245	12.7492777303605	5.94621338185237	9.80081229654413	11.4364238827577
hsa_circ_0131108	2.36750881577448	3.09563858588987	10.3921689145068	2.40734701839347	5.05114982239859	2.83905910745682	14.0403784912258	13.0357405751173	9.77845398691109
hsa_circ_0131215	13.1934564075159	5.16098111538253	22.5527873680321	8.26520610263352	16.3629009637688	4.55760415061062	4.64822445113418	0.0279504952982446	2.41347917444701
hsa_circ_0131235	15.4669871932656	12.3325499291868	1.52625762323134	4.74662791438429	2.65935706579143	5.16582963681689	1.26926532223992	10.8364490353847	9.02279200592131
hsa_circ_0132391	3.62536016785191	14.373771371753	5.42955600646223	4.7321684092499	3.8827358236685	8.30007255018845	1.26498424908398	5.45002748385464	7.37706657759387
hsa_circ_0135761	2.37276370199359	4.1197015269517	0.120157787204981	8.09797898414585	7.45470699469793	2.86115079935381	9.36206744117385	0.0381637427259527	15.7157880135928
hsa_circ_0137069	12.5378427915144	15.4323072634148	14.7365431872471	14.05733264091	10.1745002613402	8.14431192233923	14.0609674105462	13.0453676758848	8.10677374322656
hsa_circ_0139638	10.7571157562977	9.26113025958064	10.6774980602967	4.75745396675065	7.62053165910291	9.01354990637729	4.75607471563201	6.53948828613017	7.33960936376382
hsa_circ_0139799	4.30113620397984	7.19947526345404	7.96720947866193	4.72270620558288	5.09549919228502	2.88452290067374	3.58138031852401	9.7396048611724	5.70503206109157
