# Supplementary material for: Novel potential metabolic biomarker panel for early detection of severe COVID-19 using full-spectrum metabolome and whole-transcriptome analyses
Source: Signal Transduct Target Ther. 2022 Apr 22;7:129. doi: 10.1038/s41392-022-00976-2 (PMC9026054; doi:10.1038/s41392-022-00976-2)
Supplement: Supplementary file 11 — Dataset-figure S4 e normalizeExp-CIRC2 [file 41392_2022_976_MOESM11_ESM.txt]

id	CAP_1_count	CAP_2_count	CAP_3_count	CAP_4_count	CAP_5_count	SNCP_1_count	SNCP_2_count	SNCP_3_count	SNCP_4_count
ciRNA1200	136.386550789186	168.45770853132	0	99.8071215687965	0	364.353386186069	0.261473141348574	1174.56766159953	637.70446991236
ciRNA1237	5.1213099173177	7.4129000273754	0	5.4516356280657	0	3.69103610389621	8.5331358990398	22.8857501691144	0.00286153060140126
ciRNA133	10.1675368875304	7.48183592747058	10.5473582507659	5.52365603153054	9.78866247747254	9.38625180535099	0.147069919819771	2.69629692527108	4.02406517413952
ciRNA135	4.16332430496046	8.5313171005066	5.73859538697113	7.68504290846919	11.1549335017178	6.55139439141745	0.144898265494751	5.16521846664036	4.02392465639752
ciRNA139	0	9.55238568521798	1.89644897455964	5.48575423423311	8.13053908400549	5.58055269533513	4.37356404750111	6.5101249648273	8.04562949230437
ciRNA1407	0	0.0283987981755778	17.3390095242991	4.41064277616871	5.46828195816109	0	0.153889400373138	5.19977392058371	13.0667291905401
ciRNA142	5.92980052704732	6.39346100622142	1.89596593032187	5.48888386991024	6.13890703728694	5.56612397458129	11.2230873197568	7.84222784528322	9.05265663329602
ciRNA143	12.6742490578106	10.6863867778155	14.3759656909043	24.0544272218572	5.26141810912945	9.28494626377814	15.6310418113085	22.0183371768136	20.1160913556225
ciRNA1431	0	0.039235847003976	0	171.667684116654	0	7.56903942674066	0.101755304973155	0.076496563446544	0.00166867352762545
ciRNA156	7.63703952095221	9.57270182316671	5.74451632910618	6.58475641532178	1.6036739136051	0	6.94497284671975	2.70865766900495	9.04821115954651
ciRNA164	4.15898073986381	12.7667797386373	10.5521348658757	9.85936247859973	2.82852688910968	0	0.152739058536699	10.1116092173428	8.04349678565415
ciRNA184	5.05763011327189	6.39574821005561	4.78485087731794	4.40992098093197	6.12444651713593	7.47070789455967	8.34483973372146	6.48216866947724	0.00253392067941993
ciRNA185	12.0921935990744	0.0260651730538268	3.82688605552474	2.23228363020706	2.93348163824792	12.1741366323618	3.01514075225086	4.00465592253688	5.03058518529942
ciRNA187	11.0034675808604	9.60962392247323	5.73138257586029	19.6542875808531	4.67685770761759	0	4.3370960636007	8.94207294755462	8.04455001363987
ciRNA207	7.61857090404454	8.52556791883126	8.63177404056267	2.24741403454926	7.32081824432209	0	0.0869098687309066	0.0655772223005884	6.02656814674345
ciRNA223	11.0198918158842	10.6629819511844	4.77186497934337	10.9600624368779	8.49288866907279	7.40359503615407	25.7153805797071	153.852761961921	16.0976871280852
ciRNA247	4.1995548692224	6.39095332178698	4.7871182859002	3.3229093329369	6.15487985851317	7.4460613951113	5.78959877381989	10.3373565638501	8.04715628873024
ciRNA248	8.53337700275793	5.33955687898758	4.7850846961923	8.72972224094097	0	3.70517680807253	10.9791252419734	0.121168981384931	7.03996049699671
ciRNA250	8.49398207471694	5.34937964603187	4.77951620526296	9.83504534108395	4.12768541130301	6.51030579354906	0.181803385986318	17.7915177721639	5.03128923006093
ciRNA255	10.2942220239607	0.0275452791427124	2.85911443615912	10.8737656315425	0.999205626272933	2.76464561559804	4.35662486381854	7.73339820112462	8.04512847541971
ciRNA259	16.9359332431263	8.56626041909597	9.56633398903068	19.7204371419845	19.6545477311505	18.6346150996438	19.8087880103771	7.97470668686175	26.1495266282089
ciRNA2646	0	0.0359594860576253	0	0.0520725181882957	74.1094048536503	0	0.0869098687309066	0.0655772223005884	6.02656814674345
ciRNA288	17.7685255227244	23.4457631928565	8.60324801267364	27.3644186523774	7.71461793115757	9.31557355987066	9.90476829926842	7.8598628850786	9.0530821354717
ciRNA332	5.02264469748676	3.23454338069674	8.62818060911899	7.68480632890139	12.4504272644998	3.71181317873234	8.2575612461164	2.70890977398173	4.02445665654278
ciRNA353	24.5065012040721	50.0824056518773	27.7889658185458	30.7165829435036	10.7374744829069	40.0688276481673	38.2575252746186	78.9229628351721	0.00347732167571024
ciRNA363	5.94153705187905	4.278417983748	4.78838947312103	5.48251379835146	3.55539057605606	7.45947680056962	12.4063342442663	4.01135141298296	2.01490161677353
ciRNA379	0	47.9758107776632	29.7019055925734	35.1073535904609	55.2666780619857	0	25.5693148999705	17.0498205349122	75.4268599879764
ciRNA396	11.9879478549069	6.40180713040249	4.78200876393882	0.0421224909647213	6.08663862214236	4.63271974324198	3.04233411106939	7.81155745706582	14.0770483018746
ciRNA401	0	0.0272479016470779	5.75350000539953	4.40279623320104	13.4750977844106	5.5924187115933	0.158091223501416	8.92122780299318	5.02969181441989
ciRNA504	6.7828177385917	0.0288572546725865	9.60663490346625	4.41366913798132	7.40331481687553	3.72758229007321	1.56891360603812	3.89198149511952	4.02302746310186
ciRNA601	0	15.9518967436314	2.85058638569425	8.78536948250352	16.8389212641708	15.8531564891603	11.4056350857948	20.6286007193763	4.02709290373285
ciRNA613	19.5024708882955	12.81700107246	6.68485849502826	26.2539117490174	10.230835182426	5.55844243283301	12.6825040275966	10.4237100085893	13.0749435898836
ciRNA622	5.55111512312578e-17	5.55111512312578e-17	5.55111512312578e-17	5.55111512312578e-17	5.55111512312578e-17	11467.4784390348	4050.44806444153	0.189862221470776	8136.27141307598
ciRNA666	0	43.547672845277	14.3774812361356	0.0507778175885507	7.13804046014524	0	0.240512337045523	141.734026636521	0.00345469992409875
ciRNA735	0	6.35486778678467	5.77312458009039	4.36944871636615	0	13.0825276414534	5.79779413054496	6.57577141290695	7.04213335063723
circRNA10383	7.63041605177418	14.8528794770685	0	0.0431576813085024	9.29886819447841	0	0.106562982764501	3.80539375874152	5.02512555626475
circRNA10418	0	20.2204683164231	0	31.6257223625011	7.15989139550984	0	7.10151942380835	0.130973863346267	20.1055180512146
circRNA1052	11.0119242329376	9.60659999363365	7.65602491368635	9.87863102424577	9.74888771857823	0	6.7974939298725	5.11425722738843	2.01360767011601
circRNA1071	11.0883481625136	6.40857391866747	6.70556360689071	9.83827886639717	0	0	12.2031503353361	1.44696433464878	6.03436896601353
circRNA10971	0	21.2339591992612	0	0.0466718718950112	21.3877115611745	5.55111512312578e-17	5.55111512312578e-17	5.55111512312578e-17	5.55111512312578e-17
circRNA1148	11.7758300626583	16.0197431351899	22.0457944796042	14.2956704829086	33.2863948856764	26.0827742068461	28.3360432904791	35.0352642488171	23.13603213595
circRNA12099	0	15.8826201596461	0	0.0410655111084806	11.3691306426575	10.2758160412568	0.178485262910231	9.04526297318575	8.0464638097216
circRNA12221	0	0.0203009675696559	0	0.0291672239789058	11.4731269348752	13.0478150349123	0.205731657014644	0.150707155178956	33.180949614572
circRNA12257	5.89725245759408	14.8569008399589	0	0.0435265817322601	11.8859977070983	0	0.143915931784088	16.1068147901159	0.00226345711593745
circRNA12281	5.15936016577957	0.0215334435278471	0	0.0309569840747292	7.85754430599977	3.69209766823142	0.187882001881626	12.8613001159792	16.0882841281776
circRNA12362	31.5200599846952	13.8760757099915	26.8738493534702	0.0516793875656889	0	31.7517670160544	0.219605003636298	34.7390141841582	0.00321511136615982
circRNA1245	44.8438183965786	94.8497469418259	18.1824675730452	46.0788634370251	19.9148243792662	12.0625668386552	52.5143474211187	180.054593052744	37.2195977097851
circRNA1339	28.9045652322619	8.5688321656466	11.4855484841107	16.4614723873588	15.217174386892	9.27709142672571	28.211212443373	27.2440832922115	24.1401777633865
circRNA1342	6.76412986195213	6.40684672779444	4.77966582797156	5.50529742980597	8.6450363414041	5.57461089530675	7.1023967214218	2.75265706464418	12.0663674576388
circRNA15636	16.9646420442545	18.1123301597302	11.4926832900981	0.0508095749587865	17.8451517320496	20.602005309224	0.189287688367294	0.139232333185597	12.0682089741814
circRNA16745	0	5.22710158556832	0	0.0176628615618151	0.514019202961108	12.0998204703853	25.1403373495004	19.3996519376877	0.00313461650794178
circRNA1709	19.431902644078	19.217287348252	26.8416757444661	21.9498636279965	23.8249642729379	17.7031376205167	28.039000887923	23.3033507684394	0.00322456072847643
circRNA1816	5.10805958938653	3.21254608468011	4.79727143223734	3.30715249275104	2.31036536479775	4.62615238670455	4.44912313657627	14.1545245522601	13.0738718676429
circRNA20472	0	0.0270110371354817	24.1308452457543	0.0389382615896068	0	27.1744047190441	8.55060729166747	0.141684038588654	0.00289368502177201
circRNA2157	7.60313612972192	8.53284052629853	5.73797546362634	2.24988361347899	13.7275860219358	2.7624872072628	9.7297202638668	0.126620557254026	12.0653061196295
circRNA22119	0	0.0368604432101272	0	91.6152157562594	0	5.55111512312578e-17	5.55111512312578e-17	5.55111512312578e-17	5.55111512312578e-17
circRNA2278	16.9401600833552	24.4901951080464	7.64568768507053	6.6367962134669	17.1475577824145	25.2237611666133	7.28108606623173	14.3061462928979	7.04392117663798
circRNA2400	22.8645203608473	23.4610322702769	25.8880396729851	14.2966103852583	12.6562535127011	39.123750759777	34.1168093614735	82.9063745205272	28.1665216065363
circRNA2439	2.44051944256764	11.7293117252473	15.3538972571134	9.88311472613269	11.0007512485024	20.5303541813349	5.9005805387872	6.6631407563976	23.1307642678127
circRNA2512	5.99100267795585	3.2110183214082	2.8659728235068	4.38142563966147	1.66809838565513	2.75846951467057	5.77275971105219	2.75881255329925	18.0968133428431
circRNA2607	15.3375358819287	8.54242430039178	6.69613049971945	6.61237150776484	7.23106678936494	12.092585686105	15.6144151628061	19.4542847234554	17.0994415656825
circRNA26988	5.55111512312578e-17	5.55111512312578e-17	5.55111512312578e-17	5.55111512312578e-17	5.55111512312578e-17	0	35.2232043710655	24.7283606111198	41.2356193062823
circRNA290	13.5854508863076	6.42733277079557	1.89007644751656	19.6526175514054	8.46379693872564	5.59832068810761	0.15222589516008	3.95445419507337	8.04343247734216
circRNA2983	38.0466419606452	44.8099278469519	46.0016214398433	29.662127732352	64.9470154368199	27.9587628345259	36.6244168355677	13.1645543998644	25.1467492642661
circRNA3062	1.61169600123007	3.22411448260474	1.89607774611113	4.40710843800916	14.0755525163244	9.34634427395273	0.170818665035364	6.51030888544949	8.04563430716148
circRNA3129	5.97867199413892	0.0250212260973441	0	0.0360338545149494	12.3581586766891	13.994596490197	0.200874831901981	7.89650522716023	20.1117732654826
circRNA3468	18.6591066231953	12.8135514369855	12.4506454442451	10.9997028048884	15.9020137710199	7.42916465694789	11.3473867297409	10.4406656098736	15.0859437498491
circRNA3503	2.44998285057461	5.35627860988747	10.5544109437725	9.8545787755212	9.85395857045048	10.2574550292446	8.53372696045576	7.85062649382729	8.04764487292483
circRNA3591	0.766654132083804	3.21618702007059	8.66130346861945	4.39149490876423	3.59713514257133	6.50882046260226	4.41883125986623	11.5757315445945	8.04696768815571
circRNA3615	40.6216831635377	46.92605985985	46.9696672626466	16.5166658761656	40.9309778204531	53.132614370373	43.9003297927759	39.0532505564985	37.2176596519095
circRNA3652	7.61560742844553	0.0306913073486466	0	19.572602901055	7.9577510706361	0	0.140312086094784	10.0170269622749	5.02828558026565
circRNA3810	15.261356433301	10.6816719365254	8.6105956310887	7.7199618412039	18.5167530301176	15.8815848354918	3.07362581377286	12.9285086200896	7.04288962152925
circRNA3811	7.60869041433416	11.7019435561999	6.70201707529721	5.51388200277403	5.37446816754419	7.45429976948274	3.03279046018276	9.04158653882659	8.04639676032971
circRNA4013	16.172469149919	11.7275356696049	0	14.2250786618646	7.20187267428485	11.1879442556884	12.6467522190761	7.87517066369882	7.04283915197115
circRNA4050	6.7110369627281	22.3185603297098	3.80946705805399	8.79623754966035	9.0935166269329	10.2654161473526	7.14564950296339	2.76401102709496	11.0624790407249
circRNA4313	7.59619041078513	3.23622879586094	11.51506043649	4.43152408990741	13.0462985471456	12.1371961984599	5.81006614758289	10.3663261974809	6.03708409988466
circRNA4411	5.94359624678179	7.44106616735458	0	5.48140052288363	4.86363909698383	6.51721577862714	11.0918256687393	9.02372211672435	0.00266849919247791
circRNA447	5.05896155647003	9.5586842844464	3.82116060254349	3.32591136732417	4.8256226253586	7.46040761716642	13.7225870035429	0.127519599512653	4.02554861653993
circRNA4481	6.79663522482273	6.39427610606792	4.78554534526353	7.64927724479215	0.995002557973963	5.57719075764613	4.38788151874668	10.2674023334616	6.03596066893962
circRNA4583	8.57616721246065	0.0264038282468482	6.72321872394916	0.0380513362552977	6.21028467330808	4.64181278173449	4.36607551938745	7.74621887165868	7.04047005848523
circRNA4860	3.33823188859561	3.2215829297484	4.78863792904436	9.79100770822718	2.90991962356781	1.82394685183915	4.40406498360664	9.04894987707187	13.0715699252748
circRNA4861	18.632489078372	21.3173829535855	14.3679798191628	11.0082001289296	15.2181827373604	24.2556758694222	15.6425786691081	11.8159010850664	17.0999033915173
circRNA4895	6.69166486203155	11.7458277239717	18.2252061223129	8.81280324329903	18.4848214298267	17.7365452711376	7.25599405889779	10.4600895455395	12.0705657927948
circRNA4958	40.7409810973297	24.5399439849989	22.0361523300001	12.1214349638279	20.6806512720572	18.6696217946055	19.5934754775552	6.64716818940192	5.03264315802999
circRNA5524	0	0.0277108176257248	0	13.0289759701626	12.0973414132994	0	23.9466740561932	0.162203571332677	48.2687939688324
circRNA5525	4.9933953740547	3.24198017197374	14.3855547800349	21.8437528129333	10.9607057425895	21.4030288487598	24.2151168950538	38.9629696880348	49.2835111431589
circRNA5543	8.48165869939995	5.35244845447816	3.81535190087338	7.67840005852701	9.25526903446714	8.40256159593643	5.72699770670085	2.74341388291014	8.04577501369651
circRNA5544	5.03390923910151	6.40840156681962	9.59791358640408	3.33554540250032	8.63102353107032	4.63317062668936	11.1545212104747	14.0526160057826	0.00274950054740097
circRNA5555	19.5672147967262	9.6179261675145	0	26.1984914680471	3.41234235925815	0	5.59449289408808	0.109385087871162	11.0563798530648
circRNA5557	0	28.8038242794662	49.8772786963911	32.8945220591407	24.361926172548	26.0901344979964	26.8982023168392	19.5949349609954	29.1690110512679
circRNA5590	9.28439430643022	10.6699796480375	9.57839148113345	12.0570044357956	9.09305520772001	18.7243820648206	0.187946507125985	6.57908331300896	7.04220674466585
circRNA5603	11.0246606841213	14.894813975359	3.8111258127768	9.87184659017462	5.32807288758228	6.5434661031487	2.96143204044544	6.42254283287044	2.01426690618599
circRNA5632	16.0872590465775	7.50189325392938	16.2954398101488	6.63614876250577	24.7307182444604	2.77723445360332	0.141132365046212	12.4466048634587	0.00222571501421109
circRNA5652	17.9047942062378	17.0189763236596	13.4313967445111	0.0478541782152586	0	0	11.2976335222453	20.4715209597596	8.0482318380066
circRNA5653	7.58769711510056	11.7161614927468	6.69719903398413	7.69643778126779	9.15726763158161	10.2445977846064	3.07900836402905	17.9897284374967	10.0591137732142
circRNA5683	19.4758303086601	22.3851413206365	22.0532281297565	7.73512023994845	13.9444728969146	0	0.189211981444065	34.0828083292656	0.0028495500565473
circRNA5688	30.0568307142097	0.0322488011359958	0	13.1201097152105	0	5.55111512312578e-17	5.55111512312578e-17	5.55111512312578e-17	5.55111512312578e-17
circRNA5691	11.9229910532091	5.35608257292355	4.77575767456624	9.85401753911133	6.00473916794748	8.37352896131087	11.2864680494495	6.60617004968266	12.0691137809603
circRNA5696	10.9436110546976	16.0059841093982	12.4471455115926	14.2784264488101	24.6605316474625	12.1953390072058	8.31722578641055	0.119113265951831	0.00248784042037853
circRNA5720	0	0.0278894887080265	0	27.005767057293	0	0	30.4533108984958	19.3349897921196	0.00306463590928541
circRNA5723	37.6521966092574	20.2186191879819	0	0.0496900464767442	0	0	14.5052503457386	0.101030330838918	0.00214901599930428
circRNA5724	15.1991819275781	11.7619383436973	17.2469380225208	19.7417161416058	23.9539270468819	15.8581674472114	15.4902215195552	11.7367279633708	6.03814888625959
circRNA5727	7.64035874814279	5.34599200183102	0	9.82559872077842	7.37689641064352	10.308466665954	0.159726474587611	0.118358292567747	9.04911507478163
circRNA573	5.86926609558776	9.59884554694522	3.81182300209426	10.9518147896893	12.3645425604611	12.0991987458321	16.9344192474056	16.8641591866798	11.0660512959316
circRNA5739	2.46530470805185	2.16659734856889	12.5056216604432	4.41194632548761	6.11139960159914	4.65369228513811	8.2611945362582	3.95886352284975	2.01434553485882
circRNA5755	3.31752131574241	6.40469568955323	10.5664579264682	3.33289838880645	7.36439444682785	3.70710659783002	6.99432897508841	5.22435366815048	5.0298735347885
circRNA5756	0	5.330278669667	9.62193296257536	8.70745512189584	0	6.50649703083549	0.185872669676133	12.8451150639963	12.0676822192986
circRNA5770	0	0.0232566598391246	4.80283500428649	8.65733083578331	3.00227092904959	13.9687615544784	19.7044830047683	23.2355656733207	3.0215190640605
circRNA5771	46.5037011336398	53.3493059519623	65.175527365501	65.8107262637181	54.9359507429301	56.8199521185363	48.3279324865986	153.041676581975	62.3643019728652
circRNA5796	12.7732298649575	5.35838790973013	0	14.1943196248904	7.90342518819416	11.1800633240329	9.97092740211039	6.625443362297	15.0857011008203
circRNA5805	11.0190544586798	13.8396930062287	10.5447954302539	0.047466116819721	10.403213578345	12.1208455043908	18.1063436371217	5.34623338667002	6.03769743614323
circRNA5819	10.9681011908448	12.8066952578771	0	20.7840645182291	19.1223626609775	33.6336116104761	0.21782395614391	29.6248989586953	0.0031942646099008
circRNA5828	11.0164392113362	3.23923010920413	11.5068795863412	13.1328812449218	7.85075148772461	17.7264393013206	11.4108533265735	9.20849306466841	14.0818905976194
circRNA5837	0	15.9128266842897	0	5.50717493804363	11.8818364858794	13.0822671356057	0.187200794456031	7.83660471689815	11.0627869871061
circRNA5855	13.6224568378979	0.0322431521977249	0	0.0466032630520692	27.8706928519445	0	11.2065350230668	11.5995733754566	10.0575961417369
circRNA5862	10.1662539256308	6.42222045817231	2.85068122053472	12.0400763311083	12.3468559769936	11.1832076806019	9.95533487915288	7.88824871352087	12.0696187150536
circRNA5884	35.8058894561653	0.0357625682069802	22.0639535618595	15.3607200204076	0	31.6648372049564	22.8576590042329	49.3304919962772	54.3134427674026
circRNA5903	7.60858309830773	4.29511322337517	9.5924289042139	6.59924409697528	8.58173577402759	0	8.29304283639256	10.1484162118263	2.01446707169714
circRNA5927	3.31288632126921	8.52302421903488	7.66935257894324	4.42240560549016	9.27748623709643	8.37287282828398	11.2917123127514	9.14065778774598	10.0587299966495
circRNA5939	0	5.3230907961925	0	6.54216059414427	8.26625505993889	0	7.22072315931282	17.9839430200598	16.0905048499436
circRNA5954	0	8.48776721614292	6.72312237238707	4.39696535513711	2.92550790150591	5.57367833312251	5.75966193798722	7.79666676586884	9.0515498037674
circRNA5962	5.04148048611745	10.6283613958525	5.74443438693514	5.5022104481988	4.13904938703506	5.57955462164827	5.72608919079104	7.76218845376995	6.03574302477027
circRNA5970	2.46857183643861	0.0280685072629283	14.4431876261218	2.23951791246848	6.78883746382066	10.2865455238498	8.40377011231792	6.51553898597619	0.00263359730877522
circRNA5977	13.5731599946958	6.42946113875118	11.5009609595289	10.9749065931841	10.3447478355767	4.64429026032616	0.165499105723317	11.4388742401589	6.03521218253082
circRNA5981	2.47783724578761	4.27574644675824	7.68831453319847	7.6318832334588	1.00661059359131	1.82173060829692	7.16547471495511	17.8694494877172	7.04225369611367
circRNA5984	5.04055319329872	0.0296457710672295	10.5663190414807	6.58571066110668	8.6633519876461	0	15.1756807570709	4.03225031249939	11.0620673481105
circRNA6015	6.72615948054862	11.7175198128896	14.4005654984433	0.0468422509463773	10.4298392406005	27.152328640155	12.668569924946	0.145314136815669	0.00295725813727454
circRNA6036	12.6632838835113	13.876234328274	16.2952503640831	9.91024217658514	19.045551095046	23.3153861678153	21.1819594209788	13.1038369652614	14.0835924305382
circRNA6053	22.845655177452	18.1527818796838	20.1194989208498	26.3142698877584	21.9631280753362	20.4961293791895	19.8651083987747	27.2137360086253	15.08976574005
circRNA6080	17.0425460952396	11.7252432429987	0	9.87829321805103	9.11413436438756	0	12.5810751136684	7.846970556225	14.0784535103384
circRNA6081	0	0.0239932483468113	9.64134308981839	8.66855729357727	0	0	0.191205583422347	17.9001348167563	17.0940706223609
circRNA6082	10.9677152965712	5.37232387500166	17.2634709863999	20.7845689549968	9.64909557722027	4.62842733276893	0.188744773272653	10.3594596827361	18.0985650060367
circRNA6095	24.4975103917257	24.5557381690454	41.2252506732145	43.8383387569367	19.368824643764	27.9485278249329	26.96094080093	31.1994873500799	31.1812499543954
circRNA6097	12.8120837353573	12.7519277031492	4.77787938118808	2.24752369601167	2.21748155121575	3.6980482995052	3.02849112117115	15.2454982362197	5.03093349589512
circRNA6102	8.48257867844402	12.7517425254193	8.6316452293314	5.50992567818345	0	5.64028081451478	0.116294051817789	0.0871112724418934	4.02185955267888
circRNA6110	10.2451462764677	11.6804602175744	3.81832213056259	2.24369775570511	2.2339249692216	6.51116370941139	7.12164141777652	6.55182220663826	9.05179849822695
circRNA6112	7.63576458536793	0.0296140216179768	18.2896885128322	0.0427465207016344	4.7797522257616	25.1921232208798	12.8760226328868	30.9428477906586	0.00322612703763703
circRNA6113	5.00710375644335	13.8372731671823	2.85044381796804	10.9578813815566	12.3339297427655	10.2721575116904	9.81036928176783	4.02897076966321	5.03122513386577
circRNA6119	5.0158707859362	24.3920468107301	7.66185228778056	0.0459601207088998	3.45452144271467	4.70161825674252	4.08298344106567	0.0796586848093577	0.00173196811490905
circRNA6121	5698.88316354072	0.0422475265560252	0	0.0613741102725953	3907.63819837157	0	0.261900879696441	0.189173333323083	2977.2728008541
circRNA6133	11.8974574381127	10.6569648373232	5.73526438743994	10.9510935251057	3.44730741695052	0	5.26149938899629	2.56720158551202	0.00155051237985637
circRNA6141	35.6229892614351	41.5499032596861	11.4768053333062	31.7843018573353	0	15.8248633261702	0.224100064775255	60.2832538109624	0.00326741588692414
circRNA6145	2.46517143701682	2.16664631969114	0	13.0479765158638	10.0397142416311	4.64218570893854	4.36415311839873	6.49950799103298	8.0453512079387
circRNA6149	5.83328775690248	36.1488639897283	11.4899399534927	0.0514807089324396	16.5382674558186	17.6913776393174	35.0624799162326	6.69608199874758	22.1285207821632
circRNA6178	4.22584974444765	0.0253464641846797	8.66343173786775	7.61521841974819	0	12.1460899057445	19.2225578690697	0.136228701867636	0.00279727484013703
circRNA6186	0	16.9006287718705	6.72196225838762	0.0384241238288632	0	0	0.176811673552995	0.130461295227801	26.1342581771668
circRNA6187	5.88651585200134	4.29449967648172	15.3790233462322	6.59781377563925	4.10507069555294	7.47039217081604	8.34675797793801	0.121800532291507	6.03513305147734
circRNA6205	5.87378900097595	15.9412707727446	5.73628243862185	8.77751600148752	4.71497876339091	1.83970057006622	4.20977551812218	0.098472344506717	7.03639640035264
circRNA6218	16.1149798089065	8.55949282679189	12.4556932941064	4.44698780090578	20.4052663278436	9.3305358710328	11.1566103108203	4.0305039684646	5.03126533049435
circRNA6255	11.8796236385751	14.8984242105966	7.6571693125813	6.61476343009052	5.32119422851163	8.38876549000137	9.82566229890648	9.06857325049464	3.02064804950817
circRNA6262	5.88476624794504	9.58757422644816	10.5564604657752	3.3393252555745	7.29653738582501	8.39857941556527	7.08626614835005	9.02513070159084	2.01494187396883
circRNA6268	0	34.8941412366759	0	0.0437937120924645	0	0	36.766788847297	0.141493287914386	0.00289033168392994
circRNA6281	5.07921122372284	11.6462526661837	0	3.3181483715706	2.91957488987663	0	4.38190133918131	10.2563649152437	11.0606928405576
circRNA6291	4.14648390228052	12.7859994937537	6.69368709423179	8.79324262142124	16.12603713722	8.43865714194107	0.147903789558177	3.94184545925063	4.0241185267758
circRNA6311	8.47285329946653	6.41358880871176	16.3424982599255	3.33921033947647	2.21181608033162	0	0.134465266134818	0.100268510949784	13.0625549045133
circRNA6336	18.7394945239308	7.49032378756537	3.8090691709566	7.71057561654897	14.1650002233557	5.5684136866269	8.50037069821163	12.8413377757371	5.03150310190618
circRNA6352	5.91301452403467	0.0290585536344832	5.74635499443694	0.041933007542299	16.591037731996	3.69683554982402	11.1269866198603	5.28504423426493	8.04645039934116
circRNA6359	0	0.028956554131371	2.8564285656468	19.5189548463954	6.74653550448653	6.5236072205182	0.168656677069991	6.5010616397375	10.055164238034
circRNA6376	0	58.6227160979245	31.6193601297739	48.2331160912892	37.8811232935158	42.9355046909586	26.8463541054435	22.1344102022275	0.00333353457426888
circRNA6464	8.45695982287911	0.0318297408285027	0	9.8612069252378	21.4543713595503	11.1511640893048	14.2820971775487	33.5322140633913	15.0892622512998
circRNA6472	0	26.6543787046345	12.4392324937174	30.6721160518969	35.1081653732289	30.7919799704373	23.9975224176408	24.6409992153726	0.00328141161559614
circRNA6473	20.4570662195612	7.49098280995081	4.76941278119217	13.1488770045234	7.1820712288514	23.3239841191113	18.3838465504137	24.5585211503737	0.00320841315890519
circRNA6478	1.60039592601494	12.7546847700499	6.70326043917204	6.5964171137909	7.9535588600901	6.54633737635049	4.28551152643039	0.110657966417935	6.03371837693552
circRNA6488	0	4.22776401918914	3.85352261923397	0.0257144620984883	1.78289715310804	7.40917196644524	4.53792841506495	70.7058945351847	10.0620087993471
circRNA6504	94.6957170092786	256.002424743513	181.133566756659	238.028710880108	193.644691522059	200.371630216703	117.646583931798	159.931118805068	219.2726466799
circRNA6508	36.4351443474269	11.7763674810184	23.9503788748486	29.6205828830515	37.3931177227415	0	14.1265875977545	9.19581800571461	26.1449253268521
circRNA6513	3.28801897259174	8.55424250264601	9.575049941226	24.0155226468569	10.3263782471263	6.51962199374473	11.0684310334959	2.74401386984565	5.03069747263748
circRNA6858	4.20685085230581	6.38635120931276	7.68667672170616	2.23556611563664	2.91408592622478	8.40324353465356	1.63665478148582	6.51358906433168	8.04572014528999
circRNA7446	4.16588399846031	3.23379409580399	17.3083439245214	3.33875609482477	7.94597503478075	0.909632699113172	4.0520800951842	1.37028826372189	2.01222853201181
circRNA8681	3.32763693364944	3.22580264173843	5.74900244409921	4.41046455678304	10.0576018819702	2.77887599057154	4.23841017409829	2.67751647872197	5.02810931851671
circRNA8688	0	0.0128759978731626	2.89817066723411	0.0184314520642133	2.63386209348244	7.42633007125766	4.48669717744795	14.2622130613736	21.1181814675746
circRNA8696	14.2926316208039	34.1372411396319	44.1023046111837	30.7286340315807	36.6913931252328	0	23.900422478811	20.7470258061141	23.1324678526651
circRNA8719	22.2101924503734	0.0332553174688499	11.5046756074723	7.70613386887053	7.20359075061102	17.7890499200361	13.8861213055695	0.136909939961093	0.002809371768699
circRNA8740	12.8983453144521	0.0280324228080873	13.4770522568825	0.0404313878831766	0	6.50660936282682	9.85189888533318	6.57073476329612	9.05235735989977
circRNA8744	16.129273050967	13.861164636609	7.65050396637849	9.89578432194328	10.9388561291835	0	8.21603294687478	6.40808083813988	3.01923718811485
circRNA8783	3.32525234876422	0.0286594415034127	1.89506793963599	17.3568510814988	5.45844127751871	6.51999591592961	4.37846425610307	10.2500399203503	4.0255194487642
circRNA8791	2.48634470661241	3.21536917315827	2.86346230398151	4.38989631061618	6.92531206478631	6.51168777703746	5.76701635417365	12.7998881267518	4.02593319794271
circRNA8799	9.32571507062215	8.53398468302039	3.81332550321194	12.0235516515968	5.36025398837556	6.55485899728827	0.14219544801176	0.105828945810224	8.04213566178934
circRNA8807	3.35215579421303	3.21610202711096	11.5646916548081	0.0369476249325258	2.29299809839631	12.1322068009434	0.192642521535026	10.3835532214943	13.0738755088432
circRNA8862	0	591.979079012907	313.398406373813	261.111751112096	375.204922731855	113.642889128341	1118.52558669798	461.43551696207	53.3143511698453
circRNA8873	4.18180444588536	11.67979776664	0	10.9036018379057	3.50604873189601	8.41183715464269	8.35380008643959	2.73186880861938	3.02000490774171
circRNA8883	5.11022524523695	0.024576709650036	0	0.0353858175880111	12.4040768030271	6.51162744158388	13.8190733838255	9.05640047898972	0.00273987450442448
circRNA8904	10.1642878971704	11.7193672329733	10.5464598089013	0.0470808169227359	11.699575031315	9.33151360690955	8.46732170037193	11.5562203910009	0.00274366788216041
circRNA8928	21.1637482061271	19.2072095240603	25.8903812436637	15.3857388114693	13.9107837208453	0	24.0471238915704	37.4632798865405	26.1511339974441
circRNA8955	5.85061369613163	13.8531677020891	13.4253261712388	13.1492957783503	7.18119456347369	12.1115633760547	14.1026189812685	11.7241801333803	9.05435833653714
circRNA8976	7.56404520222476	10.6725718091134	10.5390104697756	14.2343184774307	9.71296250690136	7.45378082637792	7.10611182449093	5.28486422685233	8.04644448487325
circRNA9128	9.41747488102351	11.6594679011319	1.89631736803705	0.0399349612910052	2.25825498872444	13.0722551126703	9.90454715806339	9.12164613270397	4.02646731176594
circRNA9442	5.55111512312578e-17	5.55111512312578e-17	5.55111512312578e-17	5.55111512312578e-17	5.55111512312578e-17	44.9688369832392	0.204691469357744	0.149984181335205	0.00303836994237727
circRNA95	14.448467985703	8.54838723956256	4.77054424582647	9.88150873141898	11.645518975312	9.30322390371794	9.98031713265392	18.0217527717426	7.04331739934634
hsa_circ_0000007	4.15178007416063	7.48270476808256	12.4726543750293	9.87114866808193	10.420357052736	12.1141920271113	16.8070480166773	10.4463086758188	6.03794154537657
hsa_circ_0000014	27.0706330545827	25.6118863520015	22.0317796095082	30.7090171188637	29.3321617622319	32.6517989772299	12.9358143788363	22.1172086684293	19.1122962769922
hsa_circ_0000033	4.21118028164646	2.16181772295368	2.86107833509236	9.78181186771864	3.57231504456728	3.70146962848513	4.37039617192164	10.2352440974497	6.03558262650474
hsa_circ_0000048	26.2891236994744	18.1445441902745	12.4414021979236	15.3859253610383	23.2781454513988	16.744375100931	29.6860879613148	31.1516082205272	26.1523827675251
hsa_circ_0000067	8.49774078904708	8.51947802175822	7.67137092696703	4.41990180927948	2.8584429031848	6.55789076165118	0.13986927319469	3.91754616114444	4.02359052627756
hsa_circ_0000069	7.68669744989621	3.22139802818289	4.78881504137859	2.23609027943861	5.51973733699586	10.2574550292446	8.53372696045576	7.85062649382729	8.04764487292483
hsa_circ_0000072	2.47038764974842	6.39223484152117	6.71655783735474	2.23852900935935	7.46043116846776	4.63202532476838	16.5212538981913	6.55991340223148	3.02066108882514
hsa_circ_0000087	3.32795529256147	5.34021255191551	3.82078902194362	9.80966767038483	4.82076074358631	8.40382832374053	3.01619996977528	10.2437501432534	3.02023205111724
hsa_circ_0000091	9.24419440091897	8.56502879501187	13.4112821001167	19.7154114467828	20.9377738179375	15.8401022715023	10.0739275638472	20.7038611779543	14.0827533510437
hsa_circ_0000105	3.30744813156615	5.35442152872803	9.59301463416795	10.9318368589575	7.29971736114512	3.70858339377791	2.98148264583845	5.21589955561492	8.04417368227854
hsa_circ_0000109	0	12.7560970260103	8.62983523139293	5.51242011578619	9.23817961385406	17.710380854912	18.357814467619	15.6244516855726	11.0664632986644
hsa_circ_0000110	12.636990546848	22.3892134655111	9.56234927619568	31.7328794593877	13.3066871378275	13.9424806737341	22.7301079146907	40.1187131125366	26.1523323604826
hsa_circ_0000111	16.9426708556064	13.8763028161463	8.60649713404995	18.6267894036758	14.0077708273214	25.1672165720074	15.722684891952	31.0787694731261	16.0956218070781
hsa_circ_0000118	11.0197670062745	2.17481185012326	13.4338174563369	12.0454452121573	7.2215456584638	10.2417184481699	16.7811980900997	16.7521729036788	0.00299880383793294
hsa_circ_0000190	3.31252629074314	7.46643227360408	10.5617898012777	5.50785232986977	6.68712653879458	2.77116038724499	2.96519651733555	0.113249557463934	12.0619036674428
hsa_circ_0000195	21.973862754717	28.7957156781642	19.1549539773682	33.9724044631681	19.4300630000156	18.6110976333457	29.7050201205002	15.7465873958051	43.2474688931954
hsa_circ_0000211	44.8306728223157	66.1151520785111	30.6495362000328	64.6910534702039	35.2877847319515	24.2018624044195	38.204800896837	35.1210354013979	43.2502151468465
hsa_circ_0000231	48.2615254303966	43.7378581518581	27.7761993944308	49.3495026717745	35.3434100684152	28.884609985287	31.1296074400521	18.3330103913381	36.2090916590012
hsa_circ_0000236	2.46236613602563	2.1676789480355	5.74625653890509	6.58020527752916	11.9752444489918	5.6155971479891	1.57770821746811	3.90660620615711	3.01864026047809
hsa_circ_0000267	6.72010004533275	23.3609963538332	0	13.1309757983852	3.43667406550222	11.2236646185419	8.42472084151177	1.46648471182674	5.03085592027998
hsa_circ_0000277	0	0.0329089447792477	11.5070622307912	8.78956327032989	25.8098684269279	13.9685717170211	0.215230056335376	21.9671788128647	23.1313152965655
hsa_circ_0000280	9.32123519889917	3.23607296573162	11.5154760289861	9.85981358995563	5.9901833136171	3.6975386454518	7.09844807342196	6.53619425083969	10.0563334219615
hsa_circ_0000284	144.662524541584	263.47221179865	176.338157693643	232.554494372263	195.459022906732	327.137424991035	236.362435785229	179.476910247458	185.077203985766
hsa_circ_0000330	37.2766570198364	29.8733680504095	13.3926199715063	18.6929774097111	46.0665117237204	19.5542862560313	30.9996640643632	15.7178031388636	25.1459451622259
hsa_circ_0000339	4.21444187776163	4.27399435010624	5.75745990113174	3.31599188454258	4.23491941842739	5.57311042202463	4.40539019395529	11.5470670758008	7.04147440057021
hsa_circ_0000344	41.4628568076319	34.1536935644003	56.5632597818948	25.2771782188145	43.9977953814214	30.7444840800552	35.3683574876323	27.3703954863402	35.2044135525493
hsa_circ_0000347	17.8711126824426	9.61328100749754	4.76925137415189	14.2366939976969	7.17945444422051	9.30430626018217	16.7802743864542	10.4349920831967	7.04325178941428
hsa_circ_0000362	4.18229358706777	4.28746332827248	10.5693546006699	8.74338271012383	2.23533831684456	11.1818861551584	7.22593959573184	15.4758873707548	8.04850881608501
hsa_circ_0000372	6.83108881523187	3.21827915515541	5.75772746040928	4.39559402732051	1.64176918559331	10.251995672527	11.27424649593	1.48254180807859	14.0792619561742
hsa_circ_0000390	3.35899380334194	5.31988389091727	2.86457573868825	5.46195221211585	2.30598084146671	2.75836656231363	4.41367073368716	11.5646845923901	11.0620243559326
hsa_circ_0000396	7.53308490386227	12.8176869313941	18.2149921405	18.6342017369725	19.0125640962656	10.246216479321	11.3107310767054	7.88492632210283	11.0642526700924
hsa_circ_0000398	16.9830313382949	5.37075845162496	15.3433613342001	4.4458262028998	17.2616342411831	2.78222558073961	0.132515491911715	6.33008551922011	4.02307989735093
hsa_circ_0000412	0	7.35519532553059	0	0.0256289258848307	2.47210004058426	5.55945567719482	4.46502451374609	7.88384902009827	22.1213054506076
hsa_circ_0000417	5.88921071768777	4.29370991690549	12.4873351259941	6.59597693803325	6.02636583255079	4.70161825674252	4.08298344106567	0.0796586848093577	0.00173196811490905
hsa_circ_0000418	13.71010247158	4.28947256615503	1.89381052198971	6.58619659965349	4.77724235117193	11.1981438286159	4.43913761948784	10.3640509345418	8.04756954105233
hsa_circ_0000419	20.2654437739091	20.2888638925685	38.3578954916926	30.7018953586842	18.1782576345373	13.9503745030132	17.0960467295748	28.4973596139937	24.1397511749088
hsa_circ_0000437	43.1873917982979	25.6285473793473	25.8611497280875	40.5826315915987	44.0615378987917	63.3947539924221	66.3382027901124	37.7844536585937	20.1206471808458
hsa_circ_0000462	4.16184677809295	8.5327012261413	5.73803207725465	9.85477182320797	9.85309997105727	2.76519303543379	3.00034153358334	6.48562471884604	10.0546495430341
hsa_circ_0000467	10.1209800213545	10.6799580035138	6.68912165613199	19.6846589826763	12.1975934757466	11.1516575704862	7.32785279426271	16.9453648223365	37.2093714482473
hsa_circ_0000471	75.3029395709819	81.0782550383282	75.7089514416899	66.9424717316844	96.604622180186	75.4754546179483	76.4803592020016	76.7309427805356	93.5428659007729
hsa_circ_0000479	0	25.4665938321451	9.58407953133472	0.0469602288746227	9.14638387796026	79.1745136441917	150.039213791314	262.28009409335	101.592817766092
hsa_circ_0000497	2.45442412876906	7.4680177817872	11.5247168140949	7.6772794864927	5.39338711393441	4.6425622652431	4.36221440903177	5.24986884585514	9.05018140108302
hsa_circ_0000504	4.16598780231204	8.52883858328381	4.77689217197384	14.1757691517146	4.74157439718446	7.48646420755482	0.152490713037236	5.19450642546935	5.02926787268963
hsa_circ_0000523	18.5882270436256	28.7796987338695	21.0818713757868	15.392475197595	20.7359651629171	46.5846228967782	64.9900347416388	44.2609363925108	46.2698932223705
hsa_circ_0000567	43.9775470882422	65.052954424068	49.8342978418547	39.5219562176451	48.8383151925111	85.7573978156717	69.3524888540894	71.4835609799934	36.2136343444328
hsa_circ_0000591	20.2322576542985	45.8527603393315	22.9832192720591	41.6735099250183	45.3119343069996	31.7353537123266	11.5110157855712	14.3940154182587	17.1003964411564
hsa_circ_0000606	24.5488881866983	0.0377814362293414	31.6446341156674	29.5904217068256	25.0727971887579	16.7943376147585	8.64363722705716	2.79292884040375	21.1187136363881
hsa_circ_0000612	13.5941690789129	5.36457196454958	7.6559899372293	14.2216235468136	7.20865235404084	8.41444622030219	2.99649073131858	5.23548454601665	5.03009715443416
hsa_circ_0000620	5.9038176965191	5.34766579549835	7.67210549536404	7.6681559699468	4.77754452998902	5.5612260658781	12.6408368767738	9.1369833200536	11.0638803409304
hsa_circ_0000638	14.3621394040084	16.0054744158547	23.020576013814	16.4577636117536	8.35031143766252	15.859557290847	14.11699754553	4.08096451142102	14.081318487793
hsa_circ_0000642	5.0272810982857	5.35334144121216	3.81496126476425	12.0101828133275	9.24469160636306	4.65294282784899	2.97128762833042	5.20265666835505	6.03425430096807
hsa_circ_0000643	26.2845891081123	18.1457634161456	14.3614848788105	8.83288323278284	29.5277651224567	25.1449653215269	33.9323124079955	42.7616157474816	17.1023457837674
hsa_circ_0000652	18.5907743379653	31.9654396957572	18.2012262785508	16.4832563342946	17.6257555685471	26.0842999923798	31.1086392747717	24.7547795081786	28.1639836705791
hsa_circ_0000657	14.4194099686741	10.6769375222153	3.80819301565695	21.8476264938391	5.91146720215072	11.1597199574365	14.2138072697431	13.0651549537318	22.12606887173
hsa_circ_0000681	2.46231228598355	9.56807853250716	1.89453065302503	8.74161615253221	6.74019026887925	6.53577428629019	2.98008835372094	5.21408566225387	5.02966615991129
hsa_circ_0000682	21.2391784662861	7.50055705888519	11.4906409994071	14.2655481811469	14.0278504692761	15.807831832369	24.1500987029708	46.5680940828839	24.1415603382344
hsa_circ_0000698	16.0451043754941	23.4554226048846	17.2445871561848	14.2922682917375	22.0411785004771	13.9634761178202	3.1093331019522	13.0815947137174	34.1914372196714
hsa_circ_0000705	28.8288987778347	21.3399405835891	12.4391825618593	24.126289542718	18.2412309723584	27.9694250351855	22.6823877876619	29.8171247332773	11.0676452912137
hsa_circ_0000711	19.469276194585	21.3262400214723	15.3252049019465	18.6519487641968	13.9333386966988	18.6188908836609	32.3917285638004	28.5412896370622	13.0789584494101
hsa_circ_0000713	7.60033410017436	5.35721389021002	9.58959650136262	9.85726193415595	6.63492866450769	0.922190683541461	1.41672412505997	0.0504056466677376	2.01039273528969
hsa_circ_0000722	26.3966528246772	18.1153912328895	4.76630327401592	9.90547913303087	7.75658494841589	14.9040086144794	18.3399166154194	19.4311042528912	8.04976218908019
hsa_circ_0000745	15.3021839992053	2.17598424870705	9.57814360749957	12.0577449884686	11.6312116400396	13.9564682090064	34.9720795146347	11.8277077367665	13.0781624931415
hsa_circ_0000754	21.9934672548133	24.5320787199596	17.2388098243646	29.5874150017546	15.7400210695151	23.2907464742714	25.4775470260816	28.5543525305672	18.1071601584573
hsa_circ_0000782	7.61454081075789	11.6980403193723	0	10.9280443128318	5.38498593760821	2.77263796436302	4.28866315855621	7.64220555865737	3.0193056022205
hsa_circ_0000798	2.47318969611459	13.7591756241385	2.85949898245616	3.32162062811811	2.26372239488876	6.50702045186334	8.4996536569702	12.8405024013779	4.02616332105619
hsa_circ_0000799	25.4690378146248	10.6966615440158	11.4845693271566	14.2838744414537	21.4740715328588	17.7314581394366	12.7647106056182	10.471484185636	9.05462868528696
hsa_circ_0000826	21.1158755060795	24.5448673622099	22.9935086976269	30.7030418108702	29.3555927800589	48.5121740090501	25.5591090502434	14.4678737498139	26.1530291977438
hsa_circ_0000835	32.9328203660834	87.4250750920492	53.6683669289669	53.7592948653137	36.4935864381384	58.6997083827772	77.7585974655229	72.7628545976038	45.2653404180595
hsa_circ_0000839	23.6472164688528	16.0386362105302	38.3454098703924	37.2814736996235	37.3372744300104	18.651068756715	18.3337017043122	11.7863080367616	11.0662737255685
hsa_circ_0000847	5.02655304211012	10.6424051667814	5.73987270822722	9.84713242559463	4.74371845411669	4.64069724903816	8.39071780484031	6.50817867008951	5.03055596106704
hsa_circ_0000849	17.0339846094728	4.30322225077391	3.80981086304267	14.2251604069531	9.73847246169296	0	1.58148225136709	5.13913646034021	8.04162171502079
hsa_circ_0000852	3.3509537920625	4.27142833290878	4.79342979166493	3.31311633505954	4.91273632945912	12.1229170998904	8.58471613069267	11.6787296895272	8.04835722809699
hsa_circ_0000854	2.50084958768083	4.26003343187849	2.86777593894897	1.13880453021917	5.67887594884679	14.9103776245471	5.89759783793144	14.3141153759154	20.1144948811479
hsa_circ_0000907	13.5813213629011	15.967495350559	9.57819023021256	6.62037983050084	5.30264222898194	12.0820739520975	5.93907213248665	32.317088905978	31.1780704671673
hsa_circ_0000914	10.1759165289407	7.47937678088123	9.58648888835631	4.43310829794248	9.80995344208438	7.4462916042936	0.185037923019104	10.3359897635173	13.0726043381443
hsa_circ_0000918	16.0105212503862	29.8611287169372	22.0343241256339	39.4346237270669	18.8025718623791	21.4010085045552	31.2214435002713	47.9878529833311	40.2332897479195
hsa_circ_0000936	5.88678334477286	0.0309047332077426	7.66608899169669	13.0942424705657	9.2366973890365	5.59866519512747	5.62092877728962	3.95349006351164	3.01940980919905
hsa_circ_0000972	30.5181952869069	16.0270510902374	13.3975062701791	21.951238375916	30.6786149190556	19.5551352198182	17.1201813208809	27.2509702518837	26.1513902734462
hsa_circ_0000976	0.766572381757749	6.37721220595014	0	6.54479164906042	6.91179334072125	9.33417227144529	3.03530395901353	6.54376884244926	9.05156022252509
hsa_circ_0000987	8.45885369082754	4.2976200193196	9.58849011394591	5.51872552137725	11.7611626836162	7.50017858276244	1.58982152270846	0.106339707582322	6.03313209089887
hsa_circ_0000992	22.0550229818119	8.56877205660184	22.0569618677698	19.7308332083361	8.34416713037335	12.0935081192503	16.9843279218298	11.7976807897587	22.1264373508547
hsa_circ_0000994	20.2977709300853	27.7147500247826	22.0434458007849	23.0319682937836	9.54611670283745	35.4088285391364	42.3858197092478	22.2345531998977	39.2275644834548
hsa_circ_0001006	14.4206517644316	17.0371669009932	9.57472318088895	6.62546483915144	8.42822991893831	1.82259540872961	8.49536420899747	9.08040227592311	12.0674967531615
hsa_circ_0001016	18.6169026257651	12.8248078324491	26.8574808109488	12.1048537409046	17.0631567991164	29.8402712313666	17.1236785369919	25.975140915287	18.1069528171693
hsa_circ_0001017	139.671445778307	75.7720753761176	139.934986750387	115.194852672226	112.980173704786	94.1036421505043	144.266390984303	118.304917847372	112.655326127601
hsa_circ_0001020	4.14022295057669	8.55392793688796	11.4991307193167	17.4997270230234	13.4990976367857	7.42074353540266	14.1799024766629	18.1263942536593	16.0930407529351
hsa_circ_0001023	4.16604528092349	8.52878532464774	8.62969536899739	3.33867958259555	11.1769627728789	8.40204645597622	0.172465806058201	4.00896458588888	12.0654927420111
hsa_circ_0001051	9.37144941171536	6.40413412796876	4.78092445668832	3.33249536549744	6.7198328270508	0	1.58284022579842	6.36341914806395	7.03725839161434
hsa_circ_0001073	46.5891934568092	20.3040457367212	44.0942900781002	20.8930909385677	48.3927863487006	39.2000619413535	19.8898142836149	14.4259909121735	14.0844142586379
hsa_circ_0001074	10.1442407583764	13.8480901388279	8.61652099331306	6.61972673933734	11.0009961541882	1.83765905518663	4.2327456102241	0.102078424247026	8.04143121838395
hsa_circ_0001079	8.49204181081194	0.0300998064836824	6.70610991406182	6.59007986364703	10.5865759943509	4.65176440102221	14.8107466897708	0.115761089740793	0.00242597019729462
hsa_circ_0001085	18.6485540819602	11.7541512486874	15.3322962651005	12.0935135016372	16.5081565236631	3.69699006093877	4.40029374289291	0.131344496004007	19.100800100933
hsa_circ_0001092	0	8.46260072426451	3.83321883158612	0.0344198911695808	4.98791523698764	10.2590128671479	7.16946946541233	11.6179511793762	5.03172095528052
hsa_circ_0001112	15.3497982512292	7.48052771257121	3.81185751299244	6.60954189594744	9.16001080350311	13.0803818275222	3.05640373033282	7.84096084236594	9.05262600178679
hsa_circ_0001116	3.31337514175495	6.40821021804567	7.66967698915393	7.67364441837099	7.98481473431625	3.70946743843886	8.28616612577452	2.71584249172045	5.02960095748034
hsa_circ_0001118	14.3284905315833	17.0852750511425	32.6119736046532	20.848861796339	17.0059968145591	11.1739033139421	11.3715150410073	10.4566875425932	14.0811381364894
hsa_circ_0001152	25.4444683998035	18.1417782612498	28.7760883942847	5.54974381020813	13.9220263090043	15.8304636848033	18.4088041906697	19.4850652252353	16.0944759370898
hsa_circ_0001174	19.5779326114543	7.49341856319188	0	14.2428813999239	14.7587683124687	5.55154515780761	8.6619843987674	19.3790936986256	20.1141750921347
hsa_circ_0001181	6.68682632069563	14.9347849232978	16.2974590901996	19.7089838585943	11.5104627787978	26.1237318130762	10.1115041249375	23.3227452470774	12.0725154150832
hsa_circ_0001185	0.746236806456098	17.0557354074557	30.7278248242666	13.1751563906328	6.50479461067096	19.5490799987686	21.3280021189965	34.9802768820419	24.140975580308
hsa_circ_0001195	6.79683088048876	2.16539356472741	0.935536213142576	6.56993743272503	9.42007328035561	14.0133952057312	7.18241943767496	4.05287059065253	10.0582056525577
hsa_circ_0001206	4.16907032741358	11.6959694006045	5.74077395043059	4.42449181798129	8.60950478602216	7.41659004249062	11.4719024068001	23.2723989164509	22.1266102379737
hsa_circ_0001247	4.15101175350791	8.54307996049852	5.73385623945608	14.2120639852497	12.3340354510847	5.60980651321233	4.25300494980874	1.42985026854931	4.02369937491388
hsa_circ_0001258	7.64392919801356	3.22849488646823	6.71008645867361	4.41584352560747	7.38615860806499	9.33894233314758	1.64244122023159	11.5181741304509	4.02570305086512
hsa_circ_0001263	10.9818534425333	4.30667490104975	26.8957011940927	4.4448140836134	10.9439203346723	4.64192451382403	7.04653405796984	3.99927734361576	8.04539102425327
hsa_circ_0001264	0.761509785486962	8.4982505811218	2.85917545164239	8.71994417343069	4.19697189805721	6.53294086520361	1.61932722668546	5.22305784385528	7.03960413110867
hsa_circ_0001278	20.2977925997978	18.1488100971372	11.4797307869913	28.4867682911376	23.8673646116215	32.6657420641454	14.2992370487209	16.9645626873972	14.0839709401606
hsa_circ_0001280	4.1496026465812	7.4845347795019	18.2500441492802	13.1309001482366	3.43674173003804	12.1432224175053	9.85841239571226	5.31042480014922	5.03156913964501
hsa_circ_0001305	4.16020254462833	5.35726157907768	11.5167422030193	8.77338218666059	9.19838299023088	7.44377454707481	9.86532522551975	6.57700795862153	9.05254255432049
hsa_circ_0001306	45.6459524999893	108.749300355965	100.663964043374	52.6799189017319	0	0	53.5285300762558	33.8254158221757	50.2893954807137
hsa_circ_0001314	5.0322336164112	3.23207809944098	6.70507110289332	6.59238769112286	11.8699691506863	3.70463067888988	9.66917117406517	3.9886396927489	5.03016090778404
hsa_circ_0001315	17.7450763645202	11.7660317479379	28.7715208669412	26.2983859952011	13.2817824527167	32.6319650688295	17.1605581004332	24.73769938332	29.1691665242733
hsa_circ_0001346	49.9235902599308	37.360419979959	73.8200844725224	52.6565834751608	32.8185167755393	40.993284751341	57.9049130563238	35.1883398487918	43.2519618864819
hsa_circ_0001348	3.33099169143983	6.39357432485987	3.82171102001649	11.9581126576517	0.995790388361892	4.61324977085764	23.916578794133	20.756988875156	20.1163329195127
hsa_circ_0001350	5.92733751468181	0.0281171237488564	4.78541427790092	2.23968484010988	12.7230160443065	2.76710119870877	8.31829870419419	3.97881771370555	6.03481700975556
hsa_circ_0001358	3.29845150355579	5.36094041444331	8.62214593736356	12.0374220833305	13.6440063748547	3.69386033117114	5.78485208198065	11.5818613082478	10.0572839476477
hsa_circ_0001380	97.3094490696104	85.3594124774174	111.177243244915	114.081535781767	98.9317377266852	96.917491980183	90.624667377915	88.4329603410024	99.5786518282087
hsa_circ_0001386	11.8323114140915	15.9847298375582	5.72797992778949	24.0344521808992	3.40934569010839	4.65142319104124	6.96728139089468	3.96657958607369	4.02464865120313
hsa_circ_0001394	3.36483999697892	0.0243676088603584	2.86588543988012	2.2256366832824	9.0195396071202	6.51223430226168	4.40644785441034	6.5474034327879	11.0617204104032
hsa_circ_0001402	22.2159213353463	4.30270325404883	7.65588710270774	6.61722788380723	7.20770610725156	38.2340519287946	15.7791554592261	27.3260765245505	29.169629829568
hsa_circ_0001414	17.7084585405261	38.3728105558029	16.2734489308397	29.6132929128494	29.3455743553166	16.755823872343	32.3085740198443	18.2581132870967	15.0897456556324
hsa_circ_0001417	7.51312210652507	20.2823608540797	25.8797942195393	39.4155547384042	21.3223223995443	22.3534072206571	24.1053955002955	37.5363348233173	15.0904462600041
hsa_circ_0001423	7.53651994044363	14.9384234425533	17.2563286286516	20.8049400737167	12.1215147010568	13.958950274195	30.8057598883508	10.5378824315236	15.0890078641919
hsa_circ_0001432	8.53372376189655	4.282945600178	4.78513400853367	5.49095556998609	3.53094268577211	7.4476470254325	5.78292377711551	11.5787855290205	6.03665588214655
hsa_circ_0001439	99.957107257019	64.013968961266	69.0046051961297	38.4459287066451	57.3399689739851	71.7379685209536	106.074625976168	83.2346065238473	93.5436224893652
hsa_circ_0001441	5.93426821790016	1.10217131842329	3.82249483282497	8.72219687816671	5.49637793282326	5.56703868681052	12.5572523532906	7.83662867674957	7.04214472844801
hsa_circ_0001459	5.85847582107829	6.4259512499276	10.5427897782787	10.9653445576481	14.2135882294664	9.27532218415362	17.139925499785	43.9182155752068	26.1518849391864
hsa_circ_0001460	17.707647362063	27.738147288447	24.9124891301032	38.3516609051477	23.7505738989191	47.5232944586009	27.1060804260825	67.4561884526154	46.2694538768078
hsa_circ_0001470	7.61591507847486	2.17097460809531	9.59493504429764	5.51085879631756	9.897755388911	5.57661738329024	5.74279099316119	4.01597429747218	11.0610450003095
hsa_circ_0001472	4.18268733676768	7.45800855366218	5.74586912128114	3.33081450997598	8.69084577320624	14.0311616251059	1.65266386980768	5.300653330735	9.05208044359773
hsa_circ_0001485	8.38134074171194	12.8210415888534	32.6324602266739	15.3717198675527	12.0859372015485	26.0960734480297	19.9176288106563	23.4256269459246	25.1461979775606
hsa_circ_0001492	33.8558096805238	20.2984748428352	28.7452085027081	36.1913574090904	36.7052495757172	33.5621230762822	32.4929996739834	19.609737292282	23.1358611512219
hsa_circ_0001495	1.60933476080307	9.56122491089532	2.85740409138971	4.41085915743573	8.73753978400239	10.2695506198995	3.04349475366699	5.29773970664428	11.062099231217
hsa_circ_0001498	8.41441062542564	10.6764481328984	21.1224469523892	3.35128685185729	12.2232573449594	7.43395850469765	12.660295251206	6.61245553197347	13.074597862798
hsa_circ_0001519	12.6936444142063	5.37045441090245	16.3062048704917	19.6840154049745	5.27801804336769	6.49679372970577	12.6594727655335	11.6723429424127	9.05357994465332
hsa_circ_0001522	82.9068203877451	81.0911712743659	91.0438536213359	115.167310680441	102.648877108764	74.5624513309928	69.3370412646962	32.670761402886	78.4547107526507
hsa_circ_0001524	19.4563741286182	25.5823195145967	18.2043104486851	17.5683184559045	14.5347883581827	18.6338361547788	19.8136853603794	11.8275323822882	23.1332262038413
hsa_circ_0001534	14.446972717994	8.54872743351666	4.77043719002798	14.2267248268487	7.83134341075791	0.900690065939826	8.07477880730958	2.66266263077588	2.01357873815705
hsa_circ_0001535	65.1481034085565	72.5406801898724	64.2074389336785	61.4510629291475	76.3954848108558	67.0945256049378	89.0127620857826	67.6067022153669	40.2367008885315
hsa_circ_0001543	0	6.38321522817189	8.65583511266435	5.47628175310214	2.27766637994836	5.57510546806833	13.7780600222228	5.28097112070688	3.02045477703689
hsa_circ_0001546	28.7622092190267	30.9365313746728	39.3092939902329	25.2524787050495	20.003102056552	20.4853180578162	28.2626341460723	32.4046849051014	16.0960083428313
hsa_circ_0001550	34.641103872283	45.8797571301713	50.7954809288734	51.5581721723706	55.6419399665197	44.7438819075679	28.4421699009694	35.1368377067251	39.2280031658216
hsa_circ_0001564	10.2768838181968	8.50432845510203	5.74982867439902	1.1490526504279	0.9943481539023	4.64345916073656	8.36237282551887	3.99395025437491	6.03530488469042
hsa_circ_0001566	5.90286172625827	7.46239216580055	8.63617107747569	5.50366931586617	4.13427201042012	12.170070909177	3.02018374290995	2.74451028998135	7.04084937684589
hsa_circ_0001571	1.61444867812565	7.44235770684028	4.7882953966601	5.48275681184582	4.85811084883778	2.75457729533168	3.06663773563217	16.6669297885509	14.0790841878445
hsa_circ_0001573	9.31107862565977	5.36035089633691	12.4754168956233	6.60923035368619	8.52259897732683	11.1538969432443	17.0236422122154	15.651966870281	25.1435613483327
hsa_circ_0001577	11.865655384667	14.9059940900409	9.57910554680009	5.53000959110101	7.83181513984911	10.2360231725602	7.25575641098277	12.9970357759873	17.0971422345845
hsa_circ_0001614	3.35450246234514	2.1588308113053	1.89955726506366	7.61597511968628	4.9270398853464	6.51608019860345	4.39255093481007	7.7823682377575	8.046190656854
hsa_circ_0001617	5.09435050350214	2.15943875341176	0.93752477673112	6.5441360777459	5.58174880537168	6.51246865149497	9.80034274465647	5.28887678183888	7.04147973198571
hsa_circ_0001638	8.4863427460548	3.2321635541143	6.70495052567404	6.59265575047758	8.62124972918784	4.66750699383648	2.92168781151182	5.13879532142403	2.01382666076159
hsa_circ_0001639	10.0961009814801	13.8777534272106	14.3715473075888	14.2725435625834	20.9227314235186	12.1494047236004	9.83124673470975	0.134992169062596	8.04695503431544
hsa_circ_0001648	4.99378281510143	15.9755012129187	11.4992817838021	10.9785376253803	11.5971008322758	3.71426821492408	5.60880497450205	6.41510856029823	2.01421641250257
hsa_circ_0001654	5.08457457469813	3.2185826582842	0	6.55150869999532	6.87835907562532	9.35197979085867	1.63022103131014	8.97835201897737	3.02007620697773
hsa_circ_0001661	16.9490984063038	18.1194257253191	12.4512790389095	15.3562587720634	7.12365258018111	23.3529274772073	16.8915033161084	2.79512003377039	9.05479832939763
hsa_circ_0001663	25.4061319717058	28.7838927660686	16.2786254877463	20.8557747094835	17.6059585270411	9.29726006258806	15.4957590120778	6.64624524811332	18.1027842873897
hsa_circ_0001696	17.9787833088225	9.59112672929596	2.85224809670176	1.15490128219528	6.63973026446396	3.71644021834634	2.94747628509835	3.93798449172023	6.03349427176864
hsa_circ_0001707	3.30893606161827	13.8108735329884	1.89259500876308	14.1728565858023	2.84268792286034	30.724809383252	17.2593798274741	84.1755149321219	47.2748122968238
hsa_circ_0001708	24.5814679946841	13.8919263126146	17.2437282772529	12.1098945458477	27.0385922719833	7.47437725964317	13.5796303863836	0.119604144567741	0.00249686511865166
hsa_circ_0001726	18.6295695537999	29.811163772889	3.80509202193823	30.6252255219779	0	28.8815946962336	26.9678258883363	36.3444749260718	27.1588705524898
hsa_circ_0001727	12.6332865822458	23.4548377448546	23.0095840853843	19.7474372494359	13.9198597562941	30.7618950682763	19.9501647692585	32.4369912146694	21.124411818959
hsa_circ_0001741	9.30470842864799	10.660001872069	7.65869913670402	6.61182319042804	9.78423562915482	16.7779093382656	15.5843192073517	19.4255722102644	8.04972533760348
hsa_circ_0001746	5.9365526144262	1.10197375127413	7.68346564683567	0.0396992934150315	9.457576945753	12.1531034331563	5.77144214438982	11.5605274297559	0.00275096639385763
hsa_circ_0001756	6.77867486314599	5.34446637514969	3.81888208850026	4.41522505677561	8.6963310436402	10.2625689656162	11.2086085553842	4.0428300311854	7.04211674574271
hsa_circ_0001769	21.2696442128761	15.9865559183503	5.72765305205928	7.72048998597669	10.9194555856796	16.7930478378921	12.7677536994514	6.64865021615805	14.0816167837881
hsa_circ_0001772	53.331190837895	34.1621950846249	69.9858739596098	37.3284479267153	40.2268720649587	29.8492632019462	21.2581115857745	0.165492465981107	32.183859131149
hsa_circ_0001776	61.7527929449109	74.6723052032732	52.6984429525235	63.6422336137126	89.3146012160092	36.3413106611559	28.42888039914	33.8364035162426	43.2502926915193
hsa_circ_0001788	9.31016805102236	7.48057487656271	8.62257235022611	6.60960101081554	10.440163556862	13.0522800527825	5.86473933436294	18.0313462839952	8.04879695065764
hsa_circ_0001789	10.2107081063081	3.23299781683372	9.59507953351391	4.42492557603238	7.31511646211464	11.1641476076435	11.4290096301112	11.7691524916593	21.1198580470098
hsa_circ_0001793	6.69862430886266	13.8610214504872	22.0812893030955	8.80678378795135	7.15912802896249	14.8975185056652	22.5192069977707	14.3659880415811	15.0887416467416
hsa_circ_0001798	21.9833722831335	20.2832066514062	18.1969404827342	29.5964671191216	25.6752222383574	15.8087838964881	28.315281360838	32.4501208385994	31.1806063466146
hsa_circ_0001801	79.5963897652659	50.1583881913399	67.0892741443672	51.5860045225105	62.2859339182495	31.6650981117199	64.8008648401687	40.3117350354465	21.1259748691501
hsa_circ_0001810	8.48060257680448	8.52658992810684	5.74052959810545	5.51065910138663	6.67164330107734	7.43458497052203	9.93723412296451	12.9287305093838	9.05352114344833
hsa_circ_0001811	16.9971582771946	13.8582299584718	2.84841031921447	16.4169502411822	6.53856125344686	8.37662855954255	11.2618557150598	12.8988885520824	4.02648121896398
hsa_circ_0001819	0	9.59538737552753	15.3692922513637	8.77733711427933	7.25998050658733	8.38711592445758	11.1804012057743	11.5795334132705	0.00278333951405729
hsa_circ_0001829	35.5093255808842	52.2561691372644	43.1271691718233	34.0341905439968	41.514779873137	96.9357437389082	41.2781758316248	107.763812405242	64.3756679729671
hsa_circ_0001839	15.1863900292995	10.702051540773	23.0068157255003	23.0255878080496	25.1467289294671	10.2393474458191	0.203199036285026	12.9785501981901	21.1175741096561
hsa_circ_0001860	16.0757255172706	13.8800643005024	12.4480311339729	11.0048443254492	22.7892262272595	12.1046127687354	22.3492897288588	11.7522912639169	6.03828578114136
hsa_circ_0001861	9.30624991422675	3.2379442127546	10.5473472342858	6.61119581815738	13.6351318696454	8.41601912074543	2.99356492269426	2.72662926829921	7.03985062461388
hsa_circ_0001865	11.0495295141663	6.41734392074648	8.62569133059007	8.77449554459607	4.72147448650753	13.0320738106196	11.4529610851018	9.23200905489838	26.1474766474327
hsa_circ_0001868	54.9726270390954	74.6674374901282	40.2328690235707	108.527421053288	46.2766401485973	66.1572032423771	84.8367220468686	89.6066086904439	38.2253414242989
hsa_circ_0001875	7.64840978990444	5.34373686715361	0	9.81935615733385	6.09589067368217	0.896345027971678	8.23642674318066	3.95009369247635	5.02913006237282
hsa_circ_0001882	41.5503018481554	19.2287930657682	22.9907110730024	32.8974828755397	21.8732757924113	23.2982320071792	21.2711859286281	20.8346167634579	21.1233779171701
hsa_circ_0001900	29.5465325759722	66.1145227616197	55.5922200394451	44.9923176067156	43.9181619741156	81.0994665320892	41.2223305249457	45.6031255325288	76.4428775510517
hsa_circ_0001922	0	0.0269051954623354	3.82455703670536	9.78712747135054	9.50276015164669	8.4060549590266	5.71436142224901	2.7390794550217	7.04054451392232
hsa_circ_0001947	10.1001354771298	15.9982743971722	16.2960409602067	9.90926224220699	18.4240321700166	44.7073386400814	27.1509224565243	108.895876382308	60.3511448546687
hsa_circ_0001953	0	10.6334508616671	0.934131583377779	9.83526281487557	11.2438521212198	2.79490794990084	0.112970940822778	3.8283696457219	3.01729635383146
hsa_circ_0002021	2.46443008713888	3.22702144634574	7.67698889174845	8.73683488875136	6.10530618515506	0.896948188411613	2.95121572827047	5.17670977107342	8.04287493624819
hsa_circ_0002024	13.4715141743892	31.970317512345	22.0412870792954	28.4936177741453	11.3979305978268	13.0083061127093	25.5164343473492	26.02074490661	39.2248388994232
hsa_circ_0002058	6.67149918450041	25.5791854153897	17.2449169661905	13.2000314614522	29.5678820807003	18.6475093211669	11.4629449658924	16.8960617860878	15.0883418052521
hsa_circ_0002077	9.38227238731429	1.10403752313164	5.74621915386992	1.15085142012685	11.3174491231665	10.2376158679071	4.4839228688569	20.5702998859789	11.0650532192944
hsa_circ_0002094	5.9368209991439	5.33550333162691	0	6.56423832654774	6.81624246973605	5.57189727730245	3.04025973742835	11.5581866547799	9.05180851112071
hsa_circ_0002103	10.1117860848156	10.6841088481262	15.3397942012581	10.9916433448865	16.5885900262563	14.9397294622288	3.07600891380226	6.61433658149079	15.0851057308876
hsa_circ_0002151	8.50862851623176	7.45910624016628	3.81831944656421	5.50025767135978	4.78864955482962	1.82968153666772	2.98402501426383	6.45899791984446	9.04903638583848
hsa_circ_0002174	8.44427510386056	6.42228776971041	9.58402819747984	13.1247281085699	6.59862079466819	7.42486385464091	15.4937664346352	10.4681028579351	16.0921285507577
hsa_circ_0002220	5.01736575024504	6.41745170853334	9.58888795668631	6.6045277398338	11.7662053695682	14.9590088271076	13.92231076989	4.04750629609495	1.00943111226696
hsa_circ_0002290	10.9418259521754	12.8202411967556	24.9416855411708	15.3702634440721	15.8484500390452	10.2633591875424	5.79459447376708	9.08961996806613	7.04207313222099
hsa_circ_0002356	6.77183057018425	1.10453927065976	7.67306352354602	3.33229235417512	11.2850852025481	1.84624010538411	6.68426395451971	1.39685812838675	1.00810869746232
hsa_circ_0002359	25.4767894824415	14.9461606929932	12.4460133295838	13.1908688247547	15.2142967733944	13.0265420577408	21.1389849227767	18.191855588283	14.0832126697647
hsa_circ_0002398	16.1742783334932	6.42650222946283	4.77075004332007	10.9668369397452	10.3774903371027	8.36989342016792	11.3156834065074	4.0670868401303	17.0956849882642
hsa_circ_0002454	10.2761340896251	1.10286414705175	1.89566735067415	7.65061952891275	5.47632237974471	5.591808322503	8.30083233606726	0.117637080922504	6.03462123496263
hsa_circ_0002455	1.59888530030659	15.9300856138092	4.77603260844853	8.76917599358035	6.64811865331016	3.69625872974755	5.76275637761042	9.05087950019636	10.0566608199853
hsa_circ_0002473	15.2648114882746	17.0443671728488	9.57242448450681	9.89782717866699	8.40898620649098	15.8440619025404	18.314473595959	10.5024169116357	13.0770283427954
hsa_circ_0002484	41.4264888787779	43.7535291612695	33.5258076111227	87.6776106467356	46.9785338203375	62.4851148710196	31.2584243263912	17.085366062406	44.2566939666413
hsa_circ_0002490	54.2443932921898	29.8886002892347	28.7391481009671	31.8352072675868	37.8627780034458	38.2051803638543	31.2438173036558	55.7364010061446	24.1429245925095
hsa_circ_0002538	17.7347816568287	21.3400219443668	26.8451119655192	16.4849663875134	22.6053068081826	35.4068339315742	29.829418880771	31.2624110794703	46.2672731581944
hsa_circ_0002642	21.155568176159	31.9617634017482	15.321106595144	20.8467199641171	10.7907264623978	36.3939441412442	12.9363595421381	14.4248093907851	23.1345265974888
hsa_circ_0002665	4.20800340767945	5.33158003102373	6.72102883231896	3.31897662814605	3.56502574054512	5.56923562139982	12.5266861781142	10.3315593481895	3.02070782985708
hsa_circ_0002762	7.56833603995627	9.60984226172227	10.5407062709612	13.1429545492474	9.72819670918646	1.82423188717613	5.75583146887883	4.02250335023372	16.0861285640269
hsa_circ_0002782	5.85508160690252	7.48859147644783	11.5033798933542	16.398863708139	9.0959204708437	15.8921394844253	5.81945859325813	14.1492712580496	0.00288414752631372
hsa_circ_0002837	17.8942697604061	10.6683972434993	5.73174886798423	6.61878224141838	8.4668307875142	8.39971228575517	7.0810956269539	0.128607837902086	10.0559434264772
hsa_circ_0002906	5.05579410615118	1.10318566781215	8.64393976805434	5.4928806099154	6.77127118225706	4.65512451898034	5.62192717509276	3.95401160195282	4.02438021580942
hsa_circ_0002940	3.3182550072373	3.2295772369213	7.67288702490364	9.82795101263838	6.72021338396536	10.3115565468779	2.98098732323539	0.117175266461931	6.03456321861553
hsa_circ_0002968	12.7172247164526	0.033676915631677	15.3518779197982	6.62147308250124	16.7199427504723	6.53714057408845	2.97676914265624	2.71527035255822	7.03922234028758
hsa_circ_0003028	16.1394203007996	6.43142908716302	0	18.5884999231277	14.7609967182432	14.0098256248306	12.6207632083066	4.05641666384008	6.03731518425981
hsa_circ_0003060	4.17274212111781	3.23162118063979	11.5270573666613	3.33550732033781	10.579932096168	5.60321081242599	2.9503466007307	6.4048079965979	2.01414586573664
hsa_circ_0003154	6.80250917764789	0.0277528223046755	0	13.0298643587471	5.49331891901311	8.3789279662543	1.66164557793949	5.32249774150344	19.1040839954193
hsa_circ_0003179	4.99198858337128	8.55523633020174	16.3087725228052	15.3308265222823	11.5838468102972	2.78638606215821	1.55700222632652	2.64924035172034	5.02700380045736
hsa_circ_0003239	10.1805354980412	6.41870477550932	4.77423894064772	6.60639879483838	12.3942398290328	3.72596945728956	4.21832661992299	3.89854253262082	2.01366347344305
hsa_circ_0003253	15.1973850581345	19.2021571155512	23.9728100488082	9.92200292855963	20.8113596748561	24.2853247485	5.89473571512092	11.7638162426394	12.0712851485555
hsa_circ_0003258	5.01526452681773	10.6533681693905	11.5145095452242	5.51966004149881	7.89994844924506	5.56148473316653	13.9900927178637	11.657287955843	7.04276504871706
hsa_circ_0003270	4.16991413791897	10.6386180103721	6.70445158587975	5.50943902906143	7.32270717985804	4.63004323674801	4.42803667183367	7.83148799276717	15.0828775012161
hsa_circ_0003295	2.45457855688482	10.6383732108505	2.85378971248838	7.67695867185234	10.560279633274	1.82419325984763	7.10524140875435	2.75341495416707	16.086162404796
hsa_circ_0003357	8.4215379590428	15.9708725570988	11.5012829063448	10.9742108129701	5.92499979216804	9.31753222453094	16.6348380443233	5.32302076124192	4.02640597792352
hsa_circ_0003400	3.31299272450123	4.29166328833461	2.85420129589525	6.59123798340888	15.7979258152988	4.72629410490506	0.0864065927678018	1.34702482508337	0.00143921281528647
hsa_circ_0003426	16.0336992219142	9.63929238714467	28.7687364418008	21.9399767786862	25.1207095656816	29.8359821001599	18.5279540068222	18.2945649057277	28.1629057588712
hsa_circ_0003472	15.3201884462042	8.54613560474233	13.4318170431987	5.52784477170443	4.68654449801227	6.49072776059613	19.5493986119596	7.91284549691927	13.0757770106714
hsa_circ_0003526	7.63303746371974	7.46242517679782	8.63614636165254	4.41943293394844	3.49541444293972	0	8.44503725169953	11.5331031110217	8.04637488706922
hsa_circ_0003549	3.28901937577937	5.36805942352618	5.73000893831411	26.1789171876352	13.5105164224765	14.0051830540852	9.92983546806702	5.3362400403124	9.05342151305469
hsa_circ_0003632	15.2431593363956	12.8100235506727	9.56915030655505	15.3517744369525	14.0382111213231	12.1052701463493	4.49579408489534	20.6251082313471	14.0817457565795
hsa_circ_0003638	13.5856144627084	6.4273043402411	12.46624202987	5.53019567818771	11.6412479277238	20.5326005374959	14.1794354472208	11.7692368671816	9.05501919821918
hsa_circ_0003641	17.8161022516807	9.62438108576819	19.1846265112336	4.4486475222413	15.3023724822525	3.70093227403338	3.01545283514765	7.75692138346774	10.0554803034434
hsa_circ_0003652	2.44901683165196	4.29694034166958	14.408493244165	6.60352179519345	11.1298269660339	8.39552929729823	11.1168708876066	4.02087411804509	4.02578536911709
hsa_circ_0003764	33.9180083952812	18.1572533185546	16.2760402409781	20.864050737018	29.3996380724662	18.6618358397916	0.21083677803515	18.1109878600481	16.0927700387102
hsa_circ_0003795	11.1303976656641	7.45475235944899	2.85676490671442	3.32881352216668	3.5174502456099	3.71306301006482	8.24252020222062	6.42343651330856	0.00236477144225233
hsa_circ_0003805	2.47900070920555	7.43597324595434	3.825699921269	4.39743780807777	4.22871889463811	6.51052710824313	5.77266916316862	10.3135747242935	7.04165900125876
hsa_circ_0003812	19.6620649067236	11.717787530354	0	13.1234986148207	0	14.920952491131	7.26062065433614	20.5977130856933	6.0381377810868
hsa_circ_0003823	0	5.34687988597945	17.3249058734025	0.0426378120384272	8.0186615207436	0	11.9909071873674	0.103194163118656	3.01875323852685
hsa_circ_0003832	37.3337174398208	25.601775905116	26.838511771673	11.0269183141423	16.9600668807257	7.41632662978054	21.1269269527603	14.3586170839937	22.1267010304809
hsa_circ_0003863	3.35823890039221	6.37216486548489	0.938069211847818	6.53733914069575	2.30454008239979	3.69478017486951	9.82384480939612	12.8163905952804	4.02602754688035
hsa_circ_0003871	7.64483537216204	12.7325846577234	3.81876094351485	1.15094812485856	4.15036586055341	6.5634902661668	2.91328711986879	1.42240224506824	3.01860317933171
hsa_circ_0003958	15.4843792271732	1.10373181307409	3.81948156165665	6.57790838044518	1.61084182750936	2.77195391005812	8.23871559339998	5.18884234842112	2.01425804607498
hsa_circ_0003967	7.66524412123366	1.10277990977633	5.74997178129016	7.64986137437438	4.1789516216847	4.65345285062654	2.96952795634564	3.9596760293394	7.038951642673
hsa_circ_0004001	21.1734118268752	11.7632388784977	20.1279507296714	14.2904383000708	23.3076528983705	14.9230879205572	11.3757956718546	9.1887128939787	12.0705522038945
hsa_circ_0004058	4.98066716000878	13.8759408748196	15.3340748009249	16.4482936809642	20.9410956451011	10.2394269571852	15.444167844965	10.4451883026219	9.05418189588553
hsa_circ_0004089	9.27285393721944	13.8564465788914	9.57520166582379	10.9790695337319	11.5946505882062	0	5.70213918802851	0.123633613017998	17.0883476458798
hsa_circ_0004127	16.1381211285936	11.7374784683851	8.61292108283429	8.80428444282667	10.95350294676	18.6866266862165	5.85751800142428	10.4346810880137	8.04863967113356
hsa_circ_0004273	11.771155656669	14.9592664024241	27.806836913945	23.0331874834146	25.7360124693277	13.9828685676904	12.7570002808444	4.08224135151343	18.1027071337539
hsa_circ_0004276	7.55148484121837	10.6806264724369	22.0789818765226	12.0748035761078	7.78096118346959	11.1762564120748	14.0871999452193	9.178499029002	11.0649364792507
hsa_circ_0004293	6.7314939455664	13.8288386321074	9.58666909065978	5.52093309001115	5.97949711844486	3.6870306649612	9.9606672745212	2.78376451089173	25.1372685026461
hsa_circ_0004305	0.756872094160586	6.40307557017648	11.5334290925503	7.66463580459527	4.14408618071144	7.50051716839809	0.14267775633777	1.4313344476206	6.03310933548727
hsa_circ_0004368	19.5029114429764	14.9409638757545	14.3707260398873	7.73001924230668	18.3910435608256	27.9823617005488	19.8556434449792	5.40345346631489	27.1559864104362
hsa_circ_0004372	6.74955600947677	6.41254525413945	3.81476745859138	10.9298086502041	7.94921505178457	2.76505868845987	3.00114797307385	13.9030696294021	3.02000193609702
hsa_circ_0004374	7.52836369380026	10.6959818599468	39.3622890088945	5.54730879243055	18.9721594385696	11.1648326036609	18.2864564033699	15.5813947608411	10.0604447140542
hsa_circ_0004420	4.18213931559678	7.45842999557828	7.67438044531805	2.24342268893875	8.03513485193366	1.83669672094153	5.55012012628035	2.6801014244023	5.02821011369653
hsa_circ_0004429	12.7488913237092	1.1079315620777	17.2892674281561	8.78582011665923	4.69745392018362	5.59184675761462	1.61686383879776	1.45001897768708	11.0583786802002
hsa_circ_0004479	12.8462894519732	1.10458544291586	1.89399980395198	6.58463452894015	8.01891674017166	10.2921688502243	5.71048179199766	1.46060479636289	6.03548858009893
hsa_circ_0004524	0	4.29209814771922	12.4906626610317	0.0437922423010648	16.4400193688491	4.68374730413324	6.72096276126688	0.0913094152066685	0.00196160883099328
hsa_circ_0004550	0.771124456260806	7.41602776073084	2.86625273880536	5.45495643657199	1.66990196587609	7.44181748859752	1.66000615125233	11.6182670029492	13.0733199143435
hsa_circ_0004566	1.60153105214074	15.9171496568197	5.74123009310717	12.0043930438007	0	10.2547914049857	0.19207579612534	19.1618087942621	6.03723521000576
hsa_circ_0004587	25.4641338299244	13.8862946501036	22.0535217300298	14.2853576738086	9.57865016912729	21.4832628690719	10.0201177707898	9.19847185425588	9.05461965026154
hsa_circ_0004592	1.60762998396704	1.1037236608627	12.5033977150177	2.24214028567397	10.6800043276058	8.43001197846573	2.96750567612593	3.95768571628692	3.01947729044275
hsa_circ_0004630	9.40706988957211	6.39443366446956	1.89578263599808	4.40863758958545	4.17969882240927	5.57217342171142	11.1492966487003	6.55080170713553	6.03642410130796
hsa_circ_0004658	4.16104753659736	22.2713827653618	9.59011597492563	0.045454885495948	2.8320428000204	22.3677981694848	18.4742328859106	24.6524501010147	16.0952797599727
hsa_circ_0004767	5.92715172848924	9.55805576992648	3.82131420726066	2.23972583073851	4.82763478524775	7.44687002533959	5.78619284809911	7.82401161393081	10.0573217577336
hsa_circ_0004771	66.9094975241892	51.2095404341715	46.9553432293338	38.4288431237706	48.829053913462	57.7617470642088	72.1829909207495	84.427317488226	59.3461948077192
hsa_circ_0004791	18.099159446256	2.16727458548634	0	5.49676729904483	2.87519364779322	2.77814442482074	1.58360331295615	0.103902895573205	10.050610343837
hsa_circ_0004891	16.1492110227282	4.30523825551147	12.4624141412371	16.4097769607794	4.66681144875255	16.7698877879486	8.70595642000367	24.5593604052507	16.0941759462567
hsa_circ_0004912	5.87103720618185	10.6559809805891	4.77361606287879	8.78015068241258	11.7327755776067	9.32304516803366	5.79635246295961	4.0425560454815	13.0728962382142
hsa_circ_0005019	9.26223071912444	17.0449001943898	17.2669803604728	9.89823086716674	7.15175352143264	11.164628162897	25.124146571276	7.93952624660255	11.0659140006279
hsa_circ_0005142	5.8712449285265	3.23706529967062	14.40341580395	7.69446757993843	10.4497088077604	2.79410827559326	1.53271911765989	3.83241944691657	2.01286924563032
hsa_circ_0005315	0	7.42303281254066	4.79625403068705	4.38647060630261	2.95838788901862	9.31088781515465	4.4594459378192	6.60832996216623	18.1002612212342
hsa_circ_0005379	7.57071195766202	6.42696200021465	17.281044591335	7.70692634121922	10.3724016505451	13.0693571155434	5.82712153926423	2.77639102985895	15.084378864988
hsa_circ_0005405	16.1031437374681	15.9925432290996	6.68703383835224	9.90465349182605	17.2015912884247	36.4006888585741	10.1389490133392	13.13236333649	23.1341951894077
hsa_circ_0005455	8.39668657344231	13.8712189170358	24.9562997571137	12.0846960618626	7.75664650733548	14.8819131624272	28.2182331029983	9.28340453602193	37.2121135225368
hsa_circ_0005505	7.62728207098466	8.52149509149456	4.77935971583948	9.8358239834224	2.22397247234582	19.5692154762132	14.2817432478552	30.9839215322348	9.05585698009454
hsa_circ_0005542	4.15194916432297	15.9516464363781	9.58379975038893	5.52439536909663	9.14374003588513	13.024644577915	11.489721528671	22.0294601504258	22.1272011463545
hsa_circ_0005567	0	20.1876409005151	16.3234807857877	6.61437542277653	3.43710630366876	8.36670791155955	5.85898312146331	14.230724325004	15.0858234633283
hsa_circ_0005615	16.9459155623521	18.1208829423092	8.60686875359529	16.4470214564668	10.8740065299441	34.4861562497088	40.9069895800056	36.3524117758022	10.062460894417
hsa_circ_0005633	12.6433093146748	16.010869309108	23.0152896936239	17.5562340195877	15.2004412978593	11.1617623094177	21.0607449387423	13.0546192995438	13.0770704733418
hsa_circ_0005728	10.1395153282855	13.8509393692573	15.3519001634305	0.0487073419241408	12.2585509530285	13.0954153151138	5.76896455788528	4.02904293943069	6.03643368574846
hsa_circ_0005729	20.2358359328014	54.3606660608817	32.5808549506119	27.4530320176613	34.1865599571387	35.3775460418577	60.8871611281675	70.1590990722136	76.4428055020441
hsa_circ_0005838	21.2072185907299	20.2524709840309	6.68435859308896	13.1873935106216	16.4872851036292	11.2030957265601	8.50807935571085	6.57366567756877	6.03685196075277
hsa_circ_0005847	4.18814823963819	5.34203740789185	9.60796079094943	1.15002266269106	7.41364853144059	0.893505815133153	5.69388799517992	10.2045429928155	6.03521629582572
hsa_circ_0005871	16.2558417060102	5.35548935019938	3.81402556426011	4.42815738941541	7.29004723847154	2.7853788241848	1.56021428834232	5.09328491442922	3.01815011685431
hsa_circ_0005899	6.70600064767558	14.9131898122161	5.73018920425437	18.5803299440247	7.81074671293544	16.7809747965436	12.817808570044	11.7775630592548	16.0932787462375
hsa_circ_0005939	17.780457342697	10.6943979185521	15.3296537405943	11.0070871233826	24.0250103021654	11.1795500480852	11.3387094853176	6.62659109208589	14.0805080142122
hsa_circ_0005941	9.31718157740502	7.47829804640787	1.89142217014365	10.9465849277546	11.104094012196	6.55513006649818	4.25521834596758	2.68562819074773	2.01395712897998
hsa_circ_0005954	23.7942646731523	9.6283167156473	15.3331781721409	8.82019450572929	15.2593466877297	17.723864610233	8.66336975681768	9.21338344395927	18.1035416452629
hsa_circ_0005955	5.03216757775302	9.58069998050015	11.525847980642	2.246873968875	5.39832652834849	6.51488734791553	7.09889547211224	7.7882811484245	6.03615396371664
hsa_circ_0006063	5.97425049394196	5.32193199697725	2.86385626950225	1.14288502836383	4.26884941301394	8.39935197895382	1.64073496511954	7.77507137836883	8.0460333750469
hsa_circ_0006127	7.61852593573768	4.29292888935271	1.89286092519686	12.0058646489714	8.61216202433266	15.8766356351858	11.315303344108	6.61749385197217	7.04305196300075
hsa_circ_0006134	7.60413364239368	3.23496207227139	6.70097180197456	7.68639357655981	12.4383103338894	5.62148650455612	1.56803900608385	3.89053067028474	2.01356975148248
hsa_circ_0006137	23.7344353732366	25.5788260707437	11.4821053239361	11.0158657030213	20.1694057292374	6.50648834443151	11.1992803429103	5.30842822989639	9.05237227521214
hsa_circ_0006151	11.0456316321271	10.6526660809353	4.77445759176836	4.43157291929111	9.18476733934255	12.1080673682234	5.87997566438625	13.0074340818489	18.102738330315
hsa_circ_0006168	34.7086105048846	25.6206700598684	32.5849808927488	39.4689589582713	22.4584514654481	12.1055098599984	12.7740222599871	9.2035067560392	17.0977615766577
hsa_circ_0006208	28.7695051407331	31.9968758993215	33.5511166710652	16.5027104109295	27.4568125179702	21.4210921739209	35.1845069502741	20.8626310232718	18.1071634947424
hsa_circ_0006209	6.76345487410685	14.8545454270283	0.934147737077173	8.75359737945709	1.59924622864134	7.41961650990049	7.29272772569735	32.089324506679	11.0661215903564
hsa_circ_0006258	20.376997814962	7.50111570328296	27.8383011908843	4.44976315923441	9.62432859385985	11.1559919815682	14.2432817480289	23.2829485584564	17.0995931889333
hsa_circ_0006324	17.723623229604	33.0411087286434	28.7609494576733	9.93210028908729	25.0572654167057	17.7186374873586	8.6758958628119	9.22327278360856	21.1201132036739
hsa_circ_0006345	9.38848270274411	4.28579119259224	7.67645161666505	0.041615574064457	6.75189009823861	12.2114837885095	1.60845820967756	0.113974841065976	4.02447252281551
hsa_circ_0006354	3.34010848202267	7.43976889313733	5.75477005137738	3.31944914128414	3.56269795999185	13.0353476561946	8.67560312724463	23.2119493715545	12.071519621776
hsa_circ_0006364	4.17970275989688	8.51637528755606	4.78110248673695	11.9866225389993	1.60433077326511	22.4205025735727	5.88300296900477	5.36812489068091	16.0922726999085
hsa_circ_0006376	11.841248472134	5.36960508221322	17.2706291208432	10.9821370017066	11.5805527215059	12.1435822781137	8.5069432556105	0.137174131792425	11.0626676356086
hsa_circ_0006420	9.32113246861987	5.35812310252882	3.81288618959905	8.77555862234847	12.4056277169562	1.82917042722315	8.31693870828342	10.1703107314621	1.00902178545781
hsa_circ_0006499	5.07509032946291	6.38663955767769	0.936383955287349	5.4804966702429	5.52402751803775	7.45613925371964	8.4349271765807	4.01830051184313	7.04117895899739
hsa_circ_0006531	12.7188947194019	15.9687101026237	10.539926968769	4.44118247957443	7.82141140468692	28.9432145412662	15.6277726500553	10.5285444188011	11.0666807721733
hsa_circ_0006689	6.70815627028128	11.7320104135963	3.80908081689713	16.4049650880244	13.5286482211352	4.6932937256077	0.113317735985911	5.03145547794219	0.00183684588042077
hsa_circ_0006719	8.50180154832175	6.40479877421559	6.70809574565249	3.33297231788093	6.06823882712491	5.57703990389805	17.7236195475506	0.129046894947575	3.02037057602765
hsa_circ_0006757	8.45637036687213	2.17319933009268	8.62457004621455	12.0293917125916	9.18109142808536	2.77112382990684	2.96540802872277	7.65891998656102	5.02927876989293
hsa_circ_0006773	12.7182372598202	4.3043377970097	19.2035675166696	5.53174792391274	9.71992677799768	8.44306507498032	4.26934320769658	1.43443171686519	2.01406709220339
hsa_circ_0006790	7.63821695254062	2.16854448099571	6.70878031423773	4.41772651483222	9.32495809622133	3.70334921405784	4.35807827415754	8.9752007931812	6.03531515149504
hsa_circ_0006796	1.60287729836474	7.4648812270358	8.63430784844991	9.83608961177041	5.40750235227075	2.75616505981497	15.2544685050487	6.57971244501733	9.0526223738892
hsa_circ_0006848	3.30856850947566	2.17127283962127	3.81483784754237	13.0927184677933	13.1294861352768	2.76225384785838	5.72623013345807	0.127017321391674	16.0847421407649
hsa_circ_0006856	11.0257561238561	13.8360708338512	3.81121015301416	6.61234208512332	9.14214845194759	12.127175891578	9.92971573780715	10.4009918395725	6.03746203089894
hsa_circ_0006886	8.49938498824498	2.16910983970958	8.63615783294026	10.9116780969091	1.6016192662754	3.69777952902504	11.1095366919043	6.53435208626103	6.03611331756249
hsa_circ_0006901	2.46366075209636	8.51082254246224	9.60657023023023	1.15042198513509	6.75070899540846	1.83613299033381	5.55856830697236	5.14921748268071	3.01887347090124
hsa_circ_0006936	0	9.58020454878649	10.5616902660858	0.0437494278596375	13.1770742590208	0	0.158306989310652	0.11734796540089	19.0952038924098
hsa_circ_0006956	59.3143898236987	29.8950038528935	55.6020900525555	23.0889407855803	37.8103655151986	19.5604152432648	19.8679287906487	19.5419385867255	24.1397073970683
hsa_circ_0006999	5.89906761498791	7.46442006925909	8.63465300106213	4.42106284033243	6.05339591311101	7.4457477470194	12.5395236478821	2.76478037945908	9.05233389539654
hsa_circ_0007052	4.1934075049489	3.22509934382241	2.85791317428952	4.40906488738091	11.3945612359657	14.0012416019044	7.21424445084142	11.6751838276168	7.04296750977455
hsa_circ_0007099	49.2479920069042	13.9039704608582	20.1133156896881	20.871257923031	25.0018264528562	28.8976633807228	7.35859903993323	18.3022063477152	43.2463788975989
hsa_circ_0007132	19.4105195536507	41.5630236492117	16.2734136623116	27.4286748770511	26.8587196529328	28.9125327793445	28.1848607951308	15.7025429118866	12.0730784025002
hsa_circ_0007162	10.205776746601	5.35372469216178	4.77707565018944	8.76450657895047	6.66334085174479	8.39169203439743	7.11789840036862	5.2911418312153	8.04665074554265
hsa_circ_0007292	18.5295898918339	37.3422815851625	21.0631169399955	46.0548150218256	62.6210627636333	51.2701802300168	34.0794332662924	49.3485117281939	30.1775210984124
hsa_circ_0007334	10.2428514144032	3.22919818085974	0	6.58343541660862	9.98307870759805	17.7711129958573	0.192445366174939	11.6405855983187	6.03725990243087
hsa_circ_0007353	13.6328176522194	5.35905607921739	3.81248482572987	8.77792249269086	9.17724080855857	9.32003759620078	9.87796867894369	12.8699270035672	2.01525827461176
hsa_circ_0007364	30.475625448434	23.4847892146822	22.9912387542578	21.9686006300988	37.406778079578	20.5337738182804	12.8013394485011	10.4925397171875	11.0659087963767
hsa_circ_0007379	14.445201968022	6.42749671684954	16.3170213480414	7.70788678871976	5.30535588182367	10.2491244171999	4.45957215286537	12.9250212002467	11.0639829106391
hsa_circ_0007385	27.0408466059901	37.3317072926345	18.1876666769863	32.9176187053087	47.841894291636	28.9279931600475	21.2007087088204	13.1113035711625	11.0670714611068
hsa_circ_0007395	7.68350033840771	1.10157726602234	0.936177708913095	6.56142889372723	7.490147702393	8.41945210197629	4.33266544551511	2.72231484827955	5.0298526117288
hsa_circ_0007444	16.088528609808	9.6272671707021	5.72554288513143	18.6252114050729	20.945169477376	10.254884739655	7.18488341030905	10.379697460205	8.0478096098537
hsa_circ_0007493	3.33783094630573	6.38807711887932	2.8598171819623	4.40241129242098	6.83256041964498	4.64619826297909	1.62376936786977	3.98448509182222	11.0591011664614
hsa_circ_0007508	9.37386893179641	5.34634117210228	4.78123142262587	3.33202130828553	7.37366858335708	9.33688287380002	5.75127319255341	4.02022507080308	8.04631267092502
hsa_circ_0007509	8.40880623262187	11.740522443657	11.4963431966566	13.1609822207191	14.0992899930319	6.48806120238952	15.5098538636488	13.017365750527	16.092378490558
hsa_circ_0007514	0	19.1293035384929	9.58242852985358	10.9597401257123	6.58835864466882	14.0257877678449	4.42693456339911	4.04039067813419	9.05235941141064
hsa_circ_0007637	6.70159149185373	19.156800499733	17.2716405543336	5.53536274114543	7.79683859166649	9.31397288821269	7.19330689871423	10.3891435297699	10.0584468767449
hsa_circ_0007641	9.3640639363545	6.40614825615595	8.63561253702765	3.33393857996959	4.13174910194409	2.76209007342848	9.73811121821991	2.74382283362404	10.0556851146458
hsa_circ_0007683	5.05966165581498	1.10279312166988	10.5774174961827	3.3256424958866	6.13118720892447	5.59203890752501	0.158477812837977	2.71891539463934	11.0583456908352
hsa_circ_0007723	19.4312599737128	34.1010965044189	22.0392659593462	14.3042586948591	21.9536734202979	28.9341750541144	22.5546752155924	9.25655799138559	10.061344122167
hsa_circ_0007733	9.286103014291	10.6691352228138	11.503582275639	8.79536672172096	9.73225030522582	13.9812789477058	5.88259213455362	18.0816396695315	12.0708460847519
hsa_circ_0007765	30.5634682100684	14.9553442359685	10.5211182638339	12.1101011817065	27.036185587824	17.6991841146107	26.7019372750572	13.106042097031	15.0891690794101
hsa_circ_0007773	1.62949105105566	0.0241868762554398	3.83238623481887	8.67148255330535	3.64072045182045	1.82288829317822	7.13651671735245	12.8253341984915	9.05209393544458
hsa_circ_0007775	10.2129528347677	2.17075426653319	8.63158904621317	10.9250021881144	2.84613626799552	1.84109906553329	2.89034756654135	5.09882585312672	3.01822304482619
hsa_circ_0008058	3.32508408297894	6.39840011796863	3.8199148697154	9.81500580241567	4.80935454196619	8.38493542971412	7.14926417592385	10.33992198435	6.03679044636084
hsa_circ_0008102	4.23654222921713	2.15638737554433	0.938556624980854	4.38265452302673	6.30618977013804	5.56453263259111	8.53582221251202	19.1435777626902	2.01529103958674
hsa_circ_0008139	16.2202210585682	0.032074559719649	10.5496497168502	8.779691116623	5.97833760732291	0	11.2370666135546	5.32039637654005	18.0988482758465
hsa_circ_0008177	7.66507728632085	3.22499962135684	4.78536026641507	4.40886659886857	6.131262399281	5.58995822806192	5.66812336483134	7.70289178089452	2.01455243733729
hsa_circ_0008179	11.0891657350868	4.29156775126591	2.85424058351275	10.919032661248	4.12286448737592	2.7717344746365	6.93296901701463	7.65215059391832	1.00885539610044
hsa_circ_0008193	4.99227136809251	10.6769756043973	23.0470893770554	12.0686872741036	5.91135335450517	18.6354483840029	19.80355465379	19.4959144140756	14.0836068027416
hsa_circ_0008207	18.7063014944379	5.37026669454769	7.65045014722582	6.62767282014597	19.8168403295725	13.0519341624087	12.7213753710648	10.446382940646	9.05420230498596
hsa_circ_0008304	8.45124181092664	8.53890247550801	7.66038574909323	8.78031821095657	8.52641083516125	4.62647295604711	17.9973459834316	6.59432874066864	7.04254353919284
hsa_circ_0008309	2.45071637361356	18.0422151486115	1.89213429028515	6.60043170434627	8.57465601773576	1.82478373538951	11.1026802387104	10.2758661271581	4.02571366933141
hsa_circ_0008319	11.8622857509638	5.36620075812788	4.77016142273874	14.2290215636652	14.183505737801	10.2401909973504	8.61305650161779	10.4419152719455	15.0859828941862
hsa_circ_0008342	6.76995629400328	5.34725050405453	8.63699890843822	5.50252236593709	4.77991784047111	0	4.19402521640843	2.65586278321257	6.03164957841332
hsa_circ_0008433	0	3.14392448925057	0	0.0149601991743342	1.24650855304127	0.886506107653777	68.4306965904861	19.5889260892614	11.0678294889622
hsa_circ_0008488	10.1657257514087	4.30045904163812	19.2175467888883	4.43547249988695	5.9639498500902	4.63457217842132	7.11074659631172	6.54448787766091	10.0566091314947
hsa_circ_0008494	10.1066188216212	8.5622201936757	14.3759071837026	19.7041038289992	14.0400501435185	29.8451879898202	21.273802265169	15.7080724151475	20.1178596707186
hsa_circ_0008521	4.17670499127142	7.46263657701942	2.85495132583675	9.83172109385774	7.35661309269019	8.36226087574826	7.25699845261284	19.3253700413792	13.0759384986501
hsa_circ_0008618	10.1541660320235	17.0175770722969	4.77133338455229	5.52763436497647	9.75487359134361	7.44152782457387	17.958507377226	4.04861987740973	5.03173905175912
hsa_circ_0008777	6.88192605551144	0.023721114792389	2.86738017744723	3.30130515822097	3.65515876435638	7.44864624852564	4.41713650070353	10.3220644034597	8.04691753647816
hsa_circ_0008812	0	4.29603887243219	5.73821070047461	14.184417131812	13.7339159596263	0	12.1510863523464	0.112546268395899	6.03396814157501
hsa_circ_0008832	13.4414125153916	34.14050629177	60.4190281943919	26.3582701443623	32.3347353244807	41.004128129005	36.8511726061983	44.1680591012872	32.1885802470698
hsa_circ_0008833	42.4227765397637	21.3537440457489	4.7617310097119	36.1644450907045	25.0005531678389	9.29233217444648	18.2896139355263	0.155070188120636	27.1517492941971
hsa_circ_0008847	5.90557881467431	5.34701204795066	3.81774909248981	7.6667625904412	8.01732319448797	9.32895287571878	7.13110950792658	0.1344800528005	13.0721682886637
hsa_circ_0008861	6.73956389013306	13.8212831718007	7.66325516756666	8.77270946489057	2.20625111557734	4.70161825674252	4.08298344106567	0.0796586848093577	0.00173196811490905
hsa_circ_0008934	5.08690411329398	7.43309987601351	6.72446672106451	0.0376842020211519	2.28397994811897	18.6365015375536	17.0353340059053	28.414315543186	7.0445197481016
hsa_circ_0008951	9.28254551212541	11.730776390133	19.2041072756088	6.62083440617038	4.67390329042508	13.9987560017799	16.745113883118	5.34487727494719	5.03222424536833
hsa_circ_0008967	7.53768892148554	12.8138084433611	23.9889291916056	11.0000104833367	15.8999509977287	14.9238230286954	14.1064520685381	9.18698839501543	9.0543918686013
hsa_circ_0008982	16.1124898196505	11.7448873510114	8.60971200982884	13.1682252731677	13.4339656439515	15.8588569508927	7.26003548516164	9.19314702950255	16.0920137968963
hsa_circ_0009000	14.4768012128569	12.7770425751748	3.81132792777161	4.43546244303267	8.50734191829074	2.76043790171895	8.43617587897712	2.75062662893364	13.0710851067145
hsa_circ_0009022	5.03920200850741	6.40554769338654	6.70759303113865	8.75043332245046	4.77537159861695	10.2726642022048	3.03894468779812	11.5540209729461	4.02593645612252
hsa_circ_0009024	0	26.5709619994238	0	15.3297894935794	14.7586197276968	19.6362508296626	0.197559954422662	5.34170318759605	14.0798761625488
hsa_circ_0009043	15.1940746679971	23.4536901958152	19.1668179348532	15.3822840932681	18.2957890054855	8.35715530705253	22.3819363511539	11.7634738649763	12.0712780190578
hsa_circ_0009062	9.26105371796955	4.30772112347044	18.2284547600504	19.6896044975183	9.66291981703195	2.7670803220732	0.160969089356579	0.119242128635972	17.0867557993124
hsa_circ_0009076	12.7245646955159	5.36585541679617	12.4661011945022	10.9692919706134	8.46315977105435	10.2498956159246	7.20356668904221	12.9208481592101	8.04812882721825
hsa_circ_0009095	11.8833945324073	2.17466748809979	6.6955808339922	12.043971219229	12.3292441769679	2.76015484422984	7.09918007117236	6.53668829980409	11.061325022232
hsa_circ_0009109	3.30917582183725	14.8663252417618	8.63059217274829	3.33796714252958	5.38522815889814	3.72616819350354	6.80654649987881	0.0996237520859258	3.01849150849032
hsa_circ_0009133	5.00750074880791	8.54277958796959	4.7723276039331	12.0422667844371	14.2612747673878	12.1315796336775	7.19025878517387	9.12531986809749	8.04790162970758
hsa_circ_0011399	17.0185656430099	17.0289537129615	6.69204613804264	0.0487302413053694	10.9863360174522	5.56889276515534	9.84399340080003	9.08094722687827	7.04193924806711
hsa_circ_0012989	8.49607460161815	3.2307560493057	2.85473408747164	6.58825900194693	10.6003916804532	2.80833254446784	0.0950225025723194	0.0715544757182733	4.02005529006337
hsa_circ_0014614	11.0044553911471	8.54903553828124	11.5035313084731	9.88262032706482	9.09705762862636	20.5348403646862	11.4227503621332	4.08940398995064	18.1036236033247
hsa_circ_0015262	4.18992822123923	3.2261942298765	8.64359558814974	6.57424710513978	4.8156107995846	5.59932172231438	5.61741582936255	2.70481154239425	4.02432964157076
hsa_circ_0017092	5.87210163098815	7.47907725430895	14.404046714141	9.86395245345801	4.07992431212979	13.9543538807929	10.1244949714185	28.4555606610047	24.1390663399102
hsa_circ_0017310	14.4224421453241	13.8569010236987	7.65182320860843	6.62503658422142	12.8605189682329	4.6779058285971	1.56087179674174	6.30513583726648	0.00204060103449599
hsa_circ_0017586	21.3468204606935	5.36519489552783	11.5045928555088	3.34813105910573	7.20311972740789	15.870519590596	12.7016897447237	6.62660624536966	8.04864320367019
hsa_circ_0018992	11.8100772602708	19.1819637836264	21.1040846227172	9.9092486603908	8.99496469980953	3.70261765279893	9.69949186011372	5.25044677040035	5.03039578067491
hsa_circ_0019170	0	0.0269765783522371	13.4874480370833	0.0388879144673213	9.49754685636693	9.30227362420434	0.2030609529719	23.072005221183	12.0701962556956
hsa_circ_0020028	5.02408124312547	10.6447780084274	6.70209776698304	9.85027698704543	4.73758213455501	11.2014996219408	7.15957751550489	11.6054049060767	3.02080973859652
hsa_circ_0021570	10.2193305856837	9.58034641479245	6.70519952484392	4.42287647941058	2.85025882646706	7.50993078215811	4.23025968430965	1.42340169693983	1.00855468103582
hsa_circ_0023694	8.48214305759149	4.29309755380837	9.5955638368082	5.51008736064499	6.67478990884491	4.64720238455731	8.32469525724319	6.47068230101136	2.01458499764174
hsa_circ_0023918	12.8105278328443	7.468898362384	6.70392564945447	4.42470353645566	3.47745826948118	4.63376280136986	3.03861316249494	9.05562950005882	12.0667939579696
hsa_circ_0023919	13.4905322083376	25.575241578894	13.4038176751485	13.1975321315301	23.3196019119853	17.6729028032044	33.931913951689	29.9183318092886	37.2149906456728
hsa_circ_0023923	7.53197190858906	24.497701758398	23.0209507842075	13.1870486797067	9.59883446807879	25.1510384808227	26.9264308037771	45.2736404564852	11.068001142548
hsa_circ_0023936	0	0.0356622827915887	18.2186514062051	28.4190000908921	24.7340544153091	28.8861424907116	0.235255766871029	46.5790032944167	36.2089173513024
hsa_circ_0024193	16.8959229339535	10.7012676206463	30.6956841898518	9.92483222806924	26.4138428868596	11.213584137594	4.40874669770945	4.02828819358525	9.05174524263391
hsa_circ_0024834	5.90697713060199	10.6272126878239	0	8.74661650355673	5.42886310667673	13.0750282676885	4.44359084609534	10.3726609161472	7.04244719503791
hsa_circ_0025843	4.99575047338408	12.7933649246146	10.538580865038	15.3219479556668	9.70911512370418	14.9303709943819	7.23796477289028	11.7058656315305	10.0594340282463
hsa_circ_0025887	6.76746158088023	5.34804815877902	11.5304443651244	6.58679257160998	1.60159175395262	13.9705491601574	18.3175391901757	16.8720072210859	9.05516609783302
hsa_circ_0027464	12.6754791484664	5.37307961635986	13.4147956860442	15.3502014466036	19.0978195106102	13.0544174709963	16.788353504175	9.17063658849469	5.0323792051511
hsa_circ_0028899	19.4828368357907	17.0717427022728	26.8619432593493	11.0097397712722	8.33982379207365	11.1662572491401	15.5338268172878	11.7596527332319	15.0873792658192
hsa_circ_0030062	7.59711413038692	8.53569852131634	2.8517794570118	13.1103105706385	7.90611807116713	2.76480670896643	1.62832276666861	10.2075745136133	8.04508656154156
hsa_circ_0030720	44.2319531449452	11.7665685528082	24.9271908351557	9.92669750203543	8.31197318903472	15.8251769379078	23.9738460516227	18.2358807592743	18.1059884318081
hsa_circ_0032969	10.1363667004138	10.6730564993269	15.350540940829	4.44216753838932	12.2481832970823	8.49621382494054	0.115554320934927	0.0865730805850662	1.00806532685442
hsa_circ_0033144	5.84454271783046	18.1005946946386	16.307357430475	5.53651851534185	12.2072334778554	3.71664718220847	9.49865426134953	2.69472601346872	1.00875740956856
hsa_circ_0034414	3.31485413584746	10.6329068340984	3.81678061669835	6.58887766961394	7.99522309103286	0.8995496119361	5.53169082044498	5.13056245111728	3.0186354047486
hsa_circ_0035197	0	6.37068309956744	4.79686361068398	4.38522596786977	3.62140750308833	6.50179198605818	0.191138001151039	14.1416428372604	14.0787548728642
hsa_circ_0035796	12.6990113765297	17.0394718394561	9.57398449284234	10.9823514684663	7.16354264913427	8.37184692974605	9.94007789761517	9.14539237981559	12.0693323990644
hsa_circ_0036353	0.755479313544053	8.52088167561402	6.70657914045074	2.24578596985883	13.8592914640002	0.893760185680995	7.01751540518737	5.23703942460217	9.04970235816279
hsa_circ_0038704	4.9974634676541	8.55076450922877	12.4643638115668	8.79803803299412	16.7222736615667	3.70540916098041	8.33689854558949	2.72791386289809	7.03992193923208
hsa_circ_0042091	8.49681948459262	5.34867260604398	6.70708199285478	8.75197521335658	2.85769577236195	8.3795357231398	15.2808738977316	4.04987944128883	7.04238793603538
hsa_circ_0042174	11.1155617262301	3.22876884376104	0.934644847862517	9.82411862717371	4.79020626526289	6.54941174983102	1.5961965848199	6.39957895461903	2.01410979551015
hsa_circ_0043114	11.8934117083643	4.29990620309833	1.89100601546637	15.2896259374712	9.79315186432193	6.51011955425888	9.82085234718956	6.55614163430446	7.04169666630537
hsa_circ_0043837	6.76697526206334	7.46265469912961	8.63597451860787	3.33364566082063	5.41762042415507	6.52978275733519	5.68068903949531	6.47633186028281	3.01990194892441
hsa_circ_0044177	6.70944761853325	9.61090098615325	8.61577938680203	14.2312483751443	12.2629711143878	20.4990216836939	26.761942923884	7.98344156082234	24.139352425867
hsa_circ_0045096	9.33119354602465	7.47375547363932	5.73834779860068	4.42862093152266	10.5039947783071	1.86796310689697	0.0781551270279623	2.5220689727003	1.00695826111278
hsa_circ_0046617	6.8038176157031	12.7119248860495	3.82247979687058	1.14808789736952	0.998114090664599	16.9127884903438	0.163286226630869	3.98519391671209	0.00252043963196869
hsa_circ_0046843	8.50231192516096	5.34730361612186	11.5315377112075	0.0427531039955822	5.42352825444538	2.76606232501912	8.33595428387143	8.95332308965765	2.01462624327976
hsa_circ_0055014	10.2925397559983	6.39098622168412	0	7.64355840943293	0.998728371498601	6.49992877208492	8.55403435239845	6.59883124312998	15.0842823696187
hsa_circ_0058493	39.810217225048	18.1697877909773	28.7442908999612	26.3546188419227	45.9984700480178	20.5068898991011	12.8889708138505	14.3849145146332	24.1385324519602
hsa_circ_0058495	4.14342780784503	22.3218057855576	4.76983830704429	5.53172322043473	14.8093449235013	5.56220175874814	12.6265031132578	9.12970608051749	10.0584797584358
hsa_circ_0058514	1.6897916834259	0.0150696541582803	1.91886909714095	0.0215950000270738	3.27403761286887	4.62038354559536	1.67530405106877	21.8177689211891	17.0966791956723
hsa_circ_0064555	6.74184332017964	9.59043416644488	0.933283635144043	10.9377328360649	9.85416739304697	6.52978275733519	5.68068903949531	6.47633186028281	3.01990194892441
hsa_circ_0064557	8.43584505382473	15.9582917405406	5.73292434767825	2.25396373029284	14.2310658130636	9.329704466252	5.77461755224557	0.134108766454174	14.0770685597261
hsa_circ_0067735	24.6661820694798	6.43782559197135	8.60726288455531	13.1777537310064	16.5413114105294	26.1248629819457	18.4174032431973	9.2569013126983	17.1000838975625
hsa_circ_0067900	12.946652719482	2.16212369588895	4.79017661366803	1.14603714447879	1.6358284664121	18.6695562985371	11.3927907935989	11.741667136538	8.04917181868124
hsa_circ_0069399	40.5919120595522	58.6552434475174	46.0005419936197	52.6469842913166	30.9906020741782	22.3500183310803	42.1833219294219	15.7418046729913	24.1412332552019
hsa_circ_0070190	5.87518978759162	7.47737495363267	11.5150703474618	8.77617967366493	6.62558482342543	19.6289419059872	5.8527548205937	10.4277270004071	6.03774706862894
hsa_circ_0070562	20.3118349179477	24.5190868667353	23.9693133142183	17.5675138629805	8.31873190328822	41.9767492455834	35.2675579971117	19.6079487365399	11.0679963992044
hsa_circ_0071185	0	7.48387604183929	8.62010474907371	4.43665832437379	24.5499309938398	10.3357801110468	0.145580701381123	0.108257118922787	5.02872067825913
hsa_circ_0072428	29.6236523785339	24.5488359892883	39.3131150055604	26.340224600067	16.9218234631976	17.7043645598446	33.5186426147304	0.160471754380438	16.0942958900674
hsa_circ_0072437	5.83384775409243	23.4229742492389	20.1437893538959	6.63488769925107	13.3942880208418	11.2115520608776	0.181608987056885	6.55460205972498	11.0619861743967
hsa_circ_0072732	18.651093689199	20.2469361775356	8.60602144754905	12.0925983996565	13.9991747744966	10.2677973817724	9.83332892409014	6.5620204255533	4.0260806199347
hsa_circ_0073237	2.49463493411404	3.21108451832543	1.90118691909394	7.60217030562207	2.97424994250704	14.9525245476077	4.44681138520066	9.11944532249221	7.04252922588313
hsa_circ_0073239	8.49070876000285	4.29142239442702	9.59815013177901	6.59068210336123	4.12375360047629	13.1177302977825	5.71895651968081	0.12598652771306	5.03056665687481
hsa_circ_0074368	16.9760176273035	10.6821545783189	3.80728372798763	15.3416647496053	14.7097554468791	9.33474675210418	11.1284187030322	7.79517271135264	0.00271562054957597
hsa_circ_0074371	48.252131869219	63.9707694109906	23.9379644507307	38.4143461627776	39.0302598563303	34.4602682890799	35.4976411279744	60.966861474903	42.2461161412697
hsa_circ_0075792	2.45827962275805	8.51913622022791	13.4603408638308	1.15213337884446	6.06224798590873	3.69256740067703	7.15630107217421	12.853303274478	9.05248541468625
hsa_circ_0078336	4.20172564383974	11.6556783025241	5.75286120439496	0.0395134508964436	2.90456687830975	11.175334222248	9.99449885401092	6.63600020262714	18.1020913660991
hsa_circ_0079284	14.4726420806304	2.17451921761406	7.65816338748936	9.87207575792135	10.4160313460091	13.0555165894506	11.3387054117474	12.964820950153	6.0378224011858
hsa_circ_0079480	11.9213806344131	4.29624908017808	0.933272303557662	5.51609780782601	15.0246568250702	1.83532308086506	4.25968420895144	2.68777494699806	7.03771420625288
hsa_circ_0083619	15.318030347176	10.6660485187131	6.69414326757382	6.61684427068884	8.47808641216766	10.250654848732	13.9909677727395	7.8713569307116	6.03742405976956
hsa_circ_0085438	10.1474363881419	6.42683335833203	13.4296075478592	8.7942005302171	10.3738253790753	4.67763529845407	2.88798579951912	5.09582358069193	0.00204431219184431
hsa_circ_0085439	7.57995934328466	10.6625743077851	10.5452620686616	7.70120167033528	9.13182461526556	4.64294990640838	5.70273885665254	8.97860045393082	4.02526339450204
hsa_circ_0087391	8.37064433640678	26.646082534323	18.2037506862599	25.2059878654739	18.2734258205255	7.41229198101798	19.8371063174095	22.0761498500039	28.1610650357291
hsa_circ_0091072	1.6078072999302	2.16706133308725	3.81960640966845	14.1294708015575	6.75368535161654	6.53598483812555	5.65184234187058	1.44879964897303	6.03451831235778
hsa_circ_0091382	18.6149270817091	14.9512111600832	19.1683852329022	25.1930442060649	10.8156453905085	13.0322122782123	8.68648227371623	6.66926164153159	31.174207847842
hsa_circ_0091669	2.51549330944958	3.20055434005294	1.90545198329362	1.13432084064025	5.08287889491796	1.81982972298738	7.21632128658932	20.4877859910618	11.0642265535273
hsa_circ_0092631	3.30493770717893	8.53248710822325	13.446309830681	5.51589483143434	7.28345062257855	1.85027393964329	1.52158687139447	6.20391553281646	0.00177477809226101
hsa_circ_0097977	8.48945604693949	13.8028049763122	0.933998577646991	3.3356464725809	6.68977997371793	3.72329428423316	4.2341372601716	1.42450673706294	5.02802857228344
hsa_circ_0098634	5.04307217767011	2.16844506955677	14.4291237063598	1.1514926802201	7.37368349501457	9.38508166226475	0.147718158577649	3.94129659644331	3.01921237392943
hsa_circ_0098874	9.26337216004235	14.9233812630228	20.1544475353919	16.4252055563975	0	16.7540627285581	18.4888362538585	33.6148440505082	16.0954572258999
hsa_circ_0099007	3.30837776081019	1.10613001092831	5.73980883848725	18.4973183074286	7.30572336752792	1.85693725326742	1.49296150512806	0.0726344560901967	4.02018768842184
hsa_circ_0099504	1.59228194185473	7.48861069976158	14.3912203951124	18.5690432930225	8.46177615918732	29.7933162614982	31.2924620721014	76.4205089206095	35.2062388440497
hsa_circ_0099549	5.90530428654963	13.793335755747	2.8553031809908	4.41833999133597	4.13869290766604	13.0817676504441	9.86576088012976	2.76756506607477	7.04216526548127
hsa_circ_0101698	9.35417886222697	3.23185759683398	10.5618900414951	5.50774125787981	4.76002516127011	7.45831561019283	8.42125714630976	5.27218880266848	5.03082561390909
hsa_circ_0101802	2.45544959458064	3.23196438996131	11.5261820309337	7.67515595027622	8.62501660576657	8.40336299568352	5.72409484153892	7.76014392685577	3.02024513287211
hsa_circ_0103771	11.8709604443279	5.36477844799546	11.5052417331391	7.70532566410187	11.6569030499392	9.29729172239854	10.0174178173171	7.92261574896044	22.1239311389127
hsa_circ_0105527	15.2538870014891	5.37214211529789	15.3401712004912	6.63121761376655	20.3936395340806	9.34783595174295	0.169860461895726	4.00238439645238	10.0553362517689
hsa_circ_0106416	5.94590426773323	7.43988011748911	0	4.40072518108147	5.52562941860618	9.29118481666625	14.1875428382861	29.5440943584642	4.02720669466358
hsa_circ_0106983	0	0.0284992725554303	26.0380290516691	0.0411143729422769	1.61466638329748	17.7918856409487	0.184978038180165	7.82624630007861	5.03147807017401
hsa_circ_0109021	3.29244369566711	17.0228116670968	6.69335171469154	17.4809091422623	5.30838474893557	27.020876769052	8.77082945848531	38.859612038443	32.1861512720524
hsa_circ_0110084	5.9016487363643	5.34847167840005	6.70724604190352	11.9931835373031	2.22694046463983	5.59106973359011	5.66203435732519	5.2203826654381	4.02482400420297
hsa_circ_0110529	17.7637241494835	30.8812433543784	4.76383781066788	19.7401420474227	13.9395547979952	14.9104203329296	10.0503205534502	14.313944098247	16.0930166683483
hsa_circ_0115215	8.413311576129	7.49359446356814	16.3089959770147	15.3303514971979	9.05662651396026	13.081567853198	7.16006554993452	6.57758954124821	6.03692489258715
hsa_circ_0116009	7.62551379135409	2.16993597926944	13.4570046519858	0.0435393372566022	9.28251140032382	2.79193609100069	7.94809715057517	0.0878372979958608	0.00189375255836821
hsa_circ_0118701	11.1336008143121	1.10349047280352	2.85696456089718	4.41241382564018	8.06752312080139	2.76648632974668	9.648065665801	5.23041475670203	4.02498414151742
hsa_circ_0121061	26.5231885425421	3.2401043667432	1.89017076039249	8.79396813952573	8.46909985623674	3.69676246953171	8.45124617967001	2.75395823330988	13.0714576054621
hsa_circ_0122600	9.29964680884935	7.48399365785304	11.5081930853185	3.34619682271759	13.608026518027	2.77971952202843	4.23177720939948	0.101924938701467	7.0369795186121
hsa_circ_0123488	8.4791146965136	7.46968633486398	6.70348043807133	6.59592706362109	6.02656603610294	2.786218465741	2.88148431698317	1.40941319381896	5.02702821450566
hsa_circ_0124321	9.35853703309697	11.6899034234331	1.89336260331172	4.4214698858697	5.4073305171257	4.64755076631744	6.99913541005434	0.119475431219854	9.04932700481866
hsa_circ_0124919	109.250324114325	43.7732919341939	71.874753204068	51.6014792859313	103.394975911228	113.792066624839	56.6135185739257	0.179517851516607	42.2473130207456
hsa_circ_0126249	3.28276082666128	17.0533645042181	13.4148815791025	19.7023250211966	12.7844983491117	41.029817810173	8.77969943004104	47.8964295082148	21.1250111461536
hsa_circ_0126525	13.5912515919133	7.48712022297737	1.89023284227939	9.87995970431052	15.4869118965914	16.788481063484	25.090835361924	4.08747303397152	7.04386265623152
hsa_circ_0128921	7.59256295414554	14.8856890497546	0	7.69345385151031	11.0983612361651	4.63696930981011	11.0994456231194	4.01659775592615	7.04111409460099
hsa_circ_0129196	5.89919527065434	4.29078449571781	2.85456317886682	14.1562252426042	5.40990130315742	8.3831155657942	4.43151098619093	12.8553859187839	7.04213962644297
hsa_circ_0130677	6.74556991420634	12.759170533075	8.62856231263717	7.68404571423158	1.58909815032609	0.902739862781437	0.123579897798425	0.0924013238547574	10.0478088811068
hsa_circ_0130908	3.32909462611937	0.028198691084075	8.64535034446244	7.65073884233809	6.7825081512782	15.8579495556587	7.2620578327184	11.7373665865485	14.0814371897916
hsa_circ_0131108	7.6566173130473	7.45298382727085	2.85717797695025	7.65494600620249	2.24508620525308	3.68469573990326	16.8402082478134	15.5303488908799	12.0705692231156
hsa_circ_0131215	10.9585457932313	18.1180248605366	8.60758697750439	16.4433365009908	14.6572495897188	5.61474883580163	5.53658748256615	0.102169680120221	3.01867908156479
hsa_circ_0131235	4.15568976628072	9.59726284951134	12.4763524191336	7.69432588211208	7.88954758337406	6.50604568805507	1.65648459620357	12.8491024008337	11.062669447113
hsa_circ_0132391	13.6270644543682	6.42002670259387	9.58630422097712	5.52137449303182	6.61335369479669	10.2762584569843	1.6459269809419	6.54101005133184	9.05147855043174
hsa_circ_0135761	5.07202566742214	5.3337370956511	6.71926865907577	7.63877079043079	0	3.69120542258938	11.2359481322138	0.139597796485059	19.1038701878858
hsa_circ_0135939	1.64713654934424	6.34119606040155	0.941918437642185	4.35571559408178	0.428854839350199	13.0661633050042	3.0717082458827	19.2031123239731	3.02105312631368
hsa_circ_0137069	17.8002369150974	10.6899478117847	23.0267181435346	16.4483294239331	4.01430315480855	10.2307917041858	16.8937093382715	15.5660129252249	10.0602625344507
hsa_circ_0139638	10.1640359970838	9.60179809193569	10.5463901211861	7.69941463218895	6.59552181851517	11.1985023543049	5.80751335063572	7.84606734989605	9.05274940811937
hsa_circ_0139799	6.69787207192461	10.679633706584	18.2308210727742	13.1610324617885	10.3046023319418	3.69844975570846	4.39046355136316	11.5156179616502	7.04109367958657
