# Supplementary material for: Novel potential metabolic biomarker panel for early detection of severe COVID-19 using full-spectrum metabolome and whole-transcriptome analyses
Source: Signal Transduct Target Ther. 2022 Apr 22;7:129. doi: 10.1038/s41392-022-00976-2 (PMC9026054; doi:10.1038/s41392-022-00976-2)
Supplement: Supplementary file 12 — Dataset-figure S4 f normalizeExp-CIRC3 [file 41392_2022_976_MOESM12_ESM.txt]

id	MNCP_1_count	MNCP_2_count	MNCP_3_count	MNCP_4_count	MNCP_5_count	SNCP_1_count	SNCP_2_count	SNCP_3_count	SNCP_4_count
ciRNA1127	8.22091092306265	1.67454686462694	12.9704775210909	10.2613209532659	7.76875458485935	3.67439207744519	5.63347331901963	6.04924714430877	2.80081903157165
ciRNA1200	593.937459918732	0	505.823875649116	0.162562467738226	0	360.73582459652	0.237438744764006	1100.03326159251	596.083686603245
ciRNA1237	4.88672403657728	4.78307980197682	15.4012581355176	0.11672857778282	8.74815239578032	3.65273498658589	8.53653198648997	21.5838438677858	0
ciRNA139	5.73149980039564	7.96501563879334	11.6169211101606	5.21997219528981	1.92814863658005	5.52566423344777	4.36762092583409	6.09912847375008	7.52992667879328
ciRNA142	8.28115792652889	5.89575021800359	0.119810484867209	6.44140303831789	7.77755801267841	5.5100024660787	11.2386946115182	7.33853453978732	8.45884842825977
ciRNA143	5.69349474360703	3.68244712149027	7.93382172809207	12.8054905058586	16.5348840023349	9.19182739164681	15.6451184543106	20.6488049888991	18.8087431185682
ciRNA148	5.71358589072753	0	14.2029601251727	16.4507003711879	2.90009043381405	0	7.12098346221561	15.5932060165736	5.6268516920433
ciRNA156	6.60159663325111	3.79903939505561	0.11721077315615	7.66039876647807	8.75560062981202	0	6.95150445113656	2.51100894353795	8.50049327689809
ciRNA185	13.2408862254616	8.33599264606346	7.92285886415382	6.52522193551344	7.76675576352344	12.0592093579729	3.00644785426063	3.72654410718605	4.68637672088904
ciRNA216	13.3974873864495	0	11.524962913066	2.69172222826569	0	0	5.75816451230851	19.1173694572144	2.79158341204141
ciRNA223	52.8397583108374	8.56644454350633	32.7748570731395	39.8407159477711	10.6691935695465	7.32796534348859	25.7393331563791	144.315954119865	15.0038918989479
ciRNA241	6.58077980561107	1.69856829566471	12.8451388063131	6.45542798546944	3.8759706133444	4.59062222926354	11.1133424758512	7.29640042627917	2.79284407068844
ciRNA247	7.42351798879258	2.7237741872012	0.122339791077728	8.93628228826973	11.6780394688585	7.37288156529815	5.78534956662304	9.70439852373618	7.51583007772265
ciRNA250	6.56687276330373	9.5332541615166	6.59183226153555	3.97356433200389	6.79818762089673	6.44651791373407	0.167794750029373	16.7786868184925	4.68048583292715
ciRNA255	9.92604773728623	0	24.2041364118329	2.71684232290949	0	2.73581658961121	4.35072133144758	7.2654748555168	7.53478172375566
ciRNA259	8.98602488228041	12.2538812018728	17.0140900723767	10.3950057619263	21.3858571029569	18.4506704992974	19.8368185265376	7.42232299233981	24.4638731371295
ciRNA288	5.67752076198769	0.676261422211343	18.2062871680044	16.6417956535208	16.5257559693075	9.22398723587357	9.91425645530419	7.34998253495566	8.45495824166371
ciRNA332	14.0659594210806	11.4316620235996	2.79374254442294	4.00700979019606	13.6108986421892	3.6742780656285	8.27511272370825	2.51212596434044	3.7486992845887
ciRNA353	23.829211854845	7.07429306271291	43.1440120544584	30.9196931111769	39.8408301502422	39.6721348131847	38.3197172907133	74.0263904766606	0
ciRNA363	0	0	19.1064575414231	6.46108875625733	7.77499864638459	7.38593792908212	12.4408969038302	3.73187581170238	1.84927802811595
ciRNA365	3.25062650296962	8.81874172756348	0.106824940008303	6.35944319837576	1.93142491912747	5.53135086549615	4.3462459820797	4.90114904342815	6.58702263294383
ciRNA3758	0	0	0.160649624037092	0.14874568446383	130.32608074059	2.77555756156289e-17	2.77555756156289e-17	2.77555756156289e-17	2.77555756156289e-17
ciRNA379	0	0	56.0444307587831	52.5307422855754	28.1724215080096	0	25.5975930853422	15.9262248282252	70.616552778861
ciRNA401	5.71522150026557	0	2.7777238396741	20.1563679336235	9.72022908724397	5.53872358516881	0.146784459204191	8.40796459527638	4.69505381335984
ciRNA423	3.24849400050068	1.74661901369697	5.22779123350043	3.90817781302835	7.78755948101048	9.25151381958586	4.38078330809417	9.65735472986474	1.84928745941759
ciRNA601	6.48552996135296	26.9921105857435	8.02692877444031	16.7652108296084	23.3258893548617	15.6977712945723	11.413967303495	19.3758269384258	3.72541085414451
ciRNA613	6.64026487734985	0	0.108704621650457	5.14439943866351	10.7179262504864	5.50200879135144	12.6975803268344	9.76096242687979	12.2295155383101
ciRNA622	11111.4075027563	2048.81552396063	0.177848595921432	0.164443843623985	0	11353.6051564796	4058.70688722029	0.123999744041612	7605.18465422454
ciRNA666	2.77555756156289e-17	2.77555756156289e-17	2.77555756156289e-17	2.77555756156289e-17	2.77555756156289e-17	0	0.219071176011987	133.076808296674	0
ciRNA735	4.0274539378191	8.31769708222897	14.2937869445972	7.79011932218492	11.6626159669566	12.9565928671438	5.79459286491363	6.14284876882646	6.56794917793016
ciRNA998	6.65261290683729	2.81230989880405	5.218491520644	6.35496843282957	0	0	7.18119267860298	12.1090687425281	15.081354286927
circRNA1008	8.30828008373541	4.8816480480104	5.26793578202705	5.17607146628174	1.92977990503455	8.33957224460371	4.33036842590171	2.52039502982626	4.69304675377637
circRNA10316	24.1188873196359	0	0.138904792518541	26.5815860125101	0	2.77555756156289e-17	2.77555756156289e-17	2.77555756156289e-17	2.77555756156289e-17
circRNA10418	0	21.1915814227286	18.1955045254917	0.131632929024508	15.5526231060884	0	7.10042369202225	0.0883190699661949	18.9073473668878
circRNA10536	0	15.3221269003763	0.0972668546044886	0.09051105219324	0	0	0.1929020068666	50.3924239303161	0
circRNA1071	1.53872065277854	20.6992192328251	4.10061235772242	6.55607490619829	20.4247535599659	0	12.2400356566896	1.31852649900505	5.64508743689296
circRNA10971	24.1058020991795	25.4596669712448	0.139808566612196	0.12966353386263	0	2.77555756156289e-17	2.77555756156289e-17	2.77555756156289e-17	2.77555756156289e-17
circRNA1148	17.2122691184841	21.0941495554501	53.4713702632628	24.5302953301352	21.3645022124109	25.824536385035	28.3784978120254	32.8348803251171	21.6073812078155
circRNA12221	17.5827808317542	0	14.1002472219523	0.113771783731301	0	12.9209445075941	0.188847934746324	0.100491803825133	31.1339212326134
circRNA12272	3.22493354324853	3.26195028283381	20.2620008817767	0.110482922553121	1.92903601231907	5.53559096960621	0.149453684512289	14.2732299466738	0
circRNA12362	2.77555756156289e-17	2.77555756156289e-17	2.77555756156289e-17	2.77555756156289e-17	2.77555756156289e-17	31.4432569539412	0.201436354730212	32.6438464595212	0
circRNA1245	180.089432308705	8.54263961548218	6.77109539388529	28.4739736399693	14.5538101930324	11.9407135284314	52.5951892904772	168.795924605679	34.7550043058752
circRNA1339	23.8448457202965	27.6663874783806	21.0700452237456	27.0644432298324	30.1187888741585	9.18341234169051	28.2578969055224	25.5357839693163	22.5628189960254
circRNA1342	7.3366416384679	17.4853516144728	10.5538043393227	7.8369172774848	16.5234682707639	5.51920578542266	7.10450828182691	2.5391841330379	11.3145861266149
circRNA13819	7.42298905429607	11.7391790962975	4.03876495439586	0.113723905750413	6.80025933468991	2.73043616911201	17.8267177072131	0.0889692989183297	6.57501987519801
circRNA15636	18.0719203008168	19.6914692837161	19.7220064897065	21.9133208711296	26.235169621934	20.4067402122342	0.175031851762657	0.0937667473067751	11.2973206101938
circRNA1667	8.33736825609898	4.9336036744548	1.4512542969202	2.67483602827323	4.85647067635672	5.53776107851803	5.65863825946406	2.51791643881557	5.64343331207876
circRNA16745	13.2729668684198	3.71173125521528	0.130785514584224	9.00465589529794	12.6433377338696	11.9792244948097	25.2016540149752	18.2068370725386	0
circRNA1709	0	26.504315232227	24.7730518649241	0.140238004445101	28.1941476378806	17.5276634184322	28.1027230964943	21.8615096666164	0
circRNA1816	7.45104543424646	2.75195962187804	4.01600454469862	8.88731435850095	3.87800984331041	4.57916039221208	4.43829450550926	13.3005356328994	12.2400773864621
circRNA1821	4.92305679267012	2.24382537668945	4.00418190846521	5.17005588480808	8.7588473050315	7.392028898172	7.05718544810869	6.09648306318554	2.79470079781321
circRNA18576	196.453738492894	53.7811312177784	42.0870906095991	0.157174448540211	0	2.77555756156289e-17	2.77555756156289e-17	2.77555756156289e-17	2.77555756156289e-17
circRNA21504	14.344369008572	0	2.72002889509141	3.90635924769148	0.957866108083034	0	15.1753930364336	7.31121752701155	5.62740296452318
circRNA2157	4.9019219502162	5.35790406764173	9.07017069767161	6.44520623600811	3.87658661162164	2.7333355124182	9.74475120696244	0.0859164137863693	11.3242041854737
circRNA22118	0	63.0764566731476	0.146480377202545	0.135779363226851	0	2.77555756156289e-17	2.77555756156289e-17	2.77555756156289e-17	2.77555756156289e-17
circRNA22224	11.6368705781094	7.43401477311271	2.76603316131615	0.115278508845299	9.7248537772756	1.80717275233188	0.154800688268177	14.3166723172548	5.63696673360123
circRNA2278	18.1323460129527	11.7152500881698	9.30941619473545	20.5312877287028	15.5424772883663	24.978833063656	7.2765053124213	13.4031078130696	6.55200854649776
circRNA2400	20.5557708603367	17.6545119530335	9.3553168796647	34.6260880691525	27.2067516096473	38.7360037037847	34.1634606462039	77.7283543240182	26.2973018822407
circRNA2439	16.4078141366438	17.6524547681002	45.5617401374735	18.1074738376733	12.6163000277164	20.3305403382	5.89070095966594	6.19753152912638	21.65502231054
circRNA2512	2.43625559912061	5.16777234013192	1.41739214792891	1.38718314313095	3.88919461556201	2.72938902204824	5.76738238351295	2.5425765932868	16.9990044501441
circRNA25943	10.0960547835848	7.78590300297142	0.102910003863333	0.0957200400386866	0	0.879754245216001	1.63669652344451	21.5003829107854	4.68018590651169
circRNA2607	12.3605047953198	11.8741029417308	5.39094056183529	11.5951622074837	11.6580850064291	11.9724297639068	15.6303150873252	18.2379682251862	15.9800664297399
circRNA26988	11.511139874847	14.9329927983879	15.6589189813519	0.132510410563807	14.5774278556887	0	35.2842367220832	23.1540075749044	38.5813429269305
circRNA2887	8.29415082620462	9.69319553769888	6.53841828181903	0.109102090789629	1.9293079308891	4.60743266044934	4.30678045271044	9.56358924376485	0
circRNA290	9.04956180117491	13.5860945013522	9.18945946402405	7.77603561021047	2.89916025672309	5.54515713519644	0.141486226004295	3.69247564489324	7.55084160961779
circRNA2983	20.527261658467	25.1327331898671	21.0757940311692	33.4405380880257	33.035778233877	27.6820356283248	36.6983758914928	12.2857100485476	23.4959118242328
circRNA30466	0	64.5685665060947	0.147064735906725	0.136314707946156	0	2.77555756156289e-17	2.77555756156289e-17	2.77555756156289e-17	2.77555756156289e-17
circRNA3062	0.729030031095726	8.05748086621929	4.0227719177347	5.19271144501997	9.73060051246366	9.25781880109621	0.1582786538568	6.09886181953982	7.5300250773228
circRNA3129	3.32857832468772	0	8.63570665504476	0.0732445099509309	0	13.8593528816306	0.18472093028641	7.37180181101618	18.8487096377349
circRNA33074	0	0	0.122006796048058	32.2775408009371	0	0	0.165996868291002	27.3555825828141	0
circRNA3468	13.9482604568605	17.2526693281767	17.0827130992707	21.8485902791939	16.511810563485	7.35484220502196	11.356237767341	9.77164459640977	14.1161763803012
circRNA3503	7.41106129198213	13.2826477264035	1.47373042600965	6.472229583345	3.87497122035848	10.1572937188934	8.53897769744007	7.34405847502526	7.5111266045531
circRNA3591	5.73890006786185	5.87129559307477	6.56834883799911	7.69504836179976	4.85058785993966	6.44460915683489	4.41039497155318	10.8807955117431	7.51769568843518
circRNA3615	30.3849283595677	47.4036167554107	26.3872898026846	60.4800879008791	70.9333423910503	52.6070757976106	43.9758959134781	36.5620956982693	34.7714676896932
circRNA3810	12.3026482269997	7.65166407970239	13.1818508852134	18.0083848330856	25.2761758549759	15.7286148092416	3.06029866279585	12.1342087946893	6.56131500268221
circRNA3811	3.21293344409905	8.47459149017072	10.3754298493941	2.71257012360591	8.74835148244594	7.38189183131022	3.02175825941809	8.48897068771572	7.52292813178734
circRNA3996	2.38759558757743	9.120436355942	2.75320201473433	10.141227957747	3.87708161793891	1.8067945096152	2.99868842801066	7.27197749423239	10.3804115759457
circRNA4013	4.01645665658244	11.8362916745476	4.10497157234835	11.6139519049373	25.2928443642513	11.0780754257029	12.6672274299942	7.36042307833444	6.56147971748124
circRNA4050	10.7710058484209	3.21632171726973	6.60111650274129	3.97844802221439	10.6971601453795	10.1658822405601	7.14722250167692	2.54645387864629	10.3561418067061
circRNA4313	2.36955994763657	11.4861014731311	7.91649536895154	10.2798363206764	10.6904350339889	12.0197693838042	5.8058248251433	9.72428145673794	5.62071043009667
circRNA4411	8.24075731305449	7.91272045338592	9.13560068089389	6.48688098317783	3.87411373776682	6.4525393490941	11.1172446116081	8.4809653695544	0
circRNA4481	10.9105828147984	3.33326809127179	1.44843321636047	3.91006013962113	1.93112547283767	5.52207496752501	4.38123108854615	9.65793118622688	5.63109370681762
circRNA4583	7.43132877027196	2.73162463337825	0.120673663076467	12.6211221104271	6.80143833690163	4.59560553237495	4.36035158461988	7.27453416639653	6.58351831433727
circRNA4860	8.29530452932775	6.46184858250196	5.2804037849352	3.94425784692611	2.90321005871457	1.80380842020217	4.3951080967401	8.49238059021698	12.2615701536145
circRNA4861	14.7621490142104	19.7255626349133	33.89041037335	16.8111763427177	13.5905100209033	24.0177888446656	15.6596361774353	11.037839184836	15.9755579273727
circRNA4895	9.83085013184831	14.3637267039322	20.8055720419119	11.6358768986936	5.81456782105887	17.5641754016343	7.25205129976239	9.78466663212011	11.2759576807804
circRNA4958	17.2790908828404	23.9061309613705	11.9114291542294	15.5025832257938	14.5666513873396	18.4863594562936	19.6390383173234	6.18906429513567	4.66790913669248
circRNA4961	7.4533215227769	5.40344368156035	1.46107625922145	3.94034697979199	7.78047228393205	4.58394232612853	3.03703645668844	6.13616437027912	16.0428029413705
circRNA5353	4.0392991293273	11.5656888350491	9.15681734773906	6.50025240479423	6.79547207334295	0.891067276453157	4.18376727810672	7.10987060365891	0
circRNA5524	18.8809614073775	21.1393690965071	39.1752778406468	23.2269120138135	20.3944557341164	0	23.9820648437484	0.107582667656022	45.2332782986462
circRNA5525	18.0800530001898	27.8420346585823	17.1210234380278	23.166542227165	13.5902659830958	21.1902327587765	24.2409278435173	36.5021781729199	46.0927332750914
circRNA5543	4.90856244424776	0	4.02258554104691	5.19248371763729	14.6120906103411	8.32156352555426	5.72681119369121	2.5336329393712	7.5282158724368
circRNA5544	1.55882697756205	10.2959470350356	4.00822421505163	6.4100388246822	2.90392607919701	4.58597746628648	11.1747882000542	13.238786272878	0
circRNA5555	4.86833082254382	14.6703998432668	0.132768566200737	10.2695991899388	10.6915536884888	0	5.59595185122219	0.0747811830283351	10.4141340856552
circRNA5557	0	26.7321138079049	32.6783142562539	28.2949208290198	27.205102903668	25.8322102193002	26.9395889882535	18.328249304424	27.2669110889158
circRNA5590	7.36426325732396	15.6234119840873	4.08658138853897	7.79117377994858	10.6881276320269	18.5467589453308	0.173828854611261	6.14469266407766	6.56737468856505
circRNA5603	4.84429804642142	23.7216454308367	9.2664698695116	9.09893101763639	11.6552003251309	6.48134944977657	2.95550824473274	6.04214713813803	1.8550488715578
circRNA5632	9.01657352777707	10.3200696205624	15.6303578978536	12.8533218085618	5.81626346154234	2.74925216410104	0.13155106439994	11.808170639496	0
circRNA5650	3.21478893826811	3.23068416462201	12.8749633568776	10.1928202383655	3.87519177386727	9.33043229114282	0.124253717699462	0.0682355788897095	2.81052281770042
circRNA5652	19.7099239611299	16.6074402551957	19.7589933043794	33.4064950700925	33.0391685763406	0	11.3065897871741	19.2694304840036	7.50622392654528
circRNA5653	11.5114528950759	8.23507164520219	15.6581725580585	10.3545147339078	11.6560508456445	10.144368765461	3.06466496370642	16.9115259675691	9.39395939278336
circRNA5680	7.42951440727259	6.94507766223377	4.03345957623373	6.44884469276967	4.85100678256351	0	11.0872941368708	6.10414166973804	7.52807824726889
circRNA5683	86.544620145842	12.4992784431824	113.740426057055	34.9054049255585	26.2146211064227	0	0.173984393944926	32.1972910928742	0
circRNA5691	7.43483867285446	7.49514301292978	0.119935830123721	7.68036431922337	5.82660490846479	8.29056907493696	11.2994657239124	6.16207290285094	11.2890550451157
circRNA5696	1.54751472343353	11.6245760012263	0.127409076075448	8.97790517398088	12.6474573873022	12.0797274869759	8.33862709472975	0.0817341674312866	0
circRNA5718	7.4837019216726	8.19937480292626	6.48906498387666	0.102501754244659	0	9.28502790466061	2.96574037237294	0.0786122971777372	5.64626319456045
circRNA5723	0	22.8233524763987	0.140244215350542	29.1116845299518	0	0	14.5791869450589	0.0704657330462704	0
circRNA5724	8.15906201428737	15.8658150699561	10.5770605949542	20.4821669165117	11.6522914988754	15.7025345899279	15.5164221694831	10.9884901447969	5.61111382283534
circRNA5727	5.73099011880585	5.3200384579767	6.58304114339819	5.22065555593191	9.72472842462809	10.2128917331107	0.14854128604029	0.0806093460246515	8.49192805966606
circRNA573	9.90253137093752	11.0101161272558	10.4357810771267	5.25192719250628	2.89968633222927	11.9791773603085	16.9590892528132	15.8106172893283	10.3237992161693
circRNA5739	9.15349131376051	4.8749800649004	2.74379545716703	5.17939418004908	3.8784036261811	4.60750757268	8.27985925163871	3.69768048160054	1.85419664417978
circRNA5756	11.6515168593194	2.20928282255491	5.30643716911705	3.96189757020767	7.7757060691089	6.44254731144698	0.171289748494294	12.0759536913677	11.3033440574833
circRNA5770	3.21339563944189	4.26501085531888	12.8854422615357	7.71785926815201	5.82369500583172	13.8303587399548	19.7393476850834	21.816420794943	2.78299033921919
circRNA5771	0	32.3946406616341	108.480998717797	63.0733852527981	53.4313831470724	56.2559724001682	48.3996941040017	143.419656131748	58.2719820244877
circRNA5784	1.55762406471804	6.47947201348742	2.74466789929112	7.6506641204045	7.78067655314076	8.32706700034047	7.05069037161573	3.72253163303775	3.74100374528845
circRNA5796	9.2107117146855	4.96785226206115	0.1068513323453	0.0993553529150781	5.83460820647959	11.0702711417745	9.97661929282158	6.17410074520259	14.1182043665304
circRNA5805	6.53322576400332	10.9422355813882	15.5438731855081	0.125222432987598	10.6894456983033	12.001248487183	18.1511676945777	4.97099377193605	5.61492906494447
circRNA5819	20.7380683531713	17.0686308271188	14.352695655173	0.130449898162596	0	33.3073629584789	0.199966000307143	27.8305671313479	0
circRNA5828	6.50348633635077	10.774845020168	23.3482342880236	14.1527141059901	6.78772305610798	17.5531631775906	11.4189124446212	8.59836161432858	13.1594367626843
circRNA5837	10.8361098738524	0	7.79522498974813	10.1293359342364	0	12.9573852599921	0.172834636771171	7.33361406721403	10.3538638610856
circRNA5855	14.9276327204372	12.0059176414255	15.5316605275533	0.124475103215014	0	0	11.2197157444487	10.8969049525548	9.40760909568409
circRNA5862	4.0640484377963	6.97052853365627	0.119210420182724	5.19703799918017	11.6818145110425	11.0735183075023	9.96217036730046	7.36795872203076	11.2844973367761
circRNA5884	0	0	29.9749266512657	29.4583177304648	32.0812779676804	31.3511002673534	22.8785823955803	46.2198716727498	50.787254154976
circRNA5903	9.08924027441731	8.98887548376405	0.126451069903419	8.97016942458645	6.79770001802496	0	8.30646468949953	9.58008103295167	1.85326878951761
circRNA5924	5.71719355511947	3.20981737004812	5.33735612547892	13.9552047531979	8.74587998446102	7.40099376051082	13.6331332802435	0.0821594086796491	0
circRNA5927	4.94778322185217	8.82558866414139	3.97340480514723	2.66555394518604	0	8.28986307778377	11.3045609135456	8.55495576326957	9.39692353148195
circRNA5939	9.2208200734286	6.08215982237084	0.105383003890829	0.0980012975675619	3.88259365567612	0	7.21493973667704	16.905649393693	15.069067186055
circRNA5954	9.10836867876132	6.91816310938745	6.57539217478593	8.9424039182341	0	5.51829739582664	5.75650519792759	7.3079164776268	8.4693170144729
circRNA5962	6.60376241013587	4.86391540578091	4.0164123481004	6.42256996151185	4.85305529477394	5.52443017455519	5.72506931703583	7.28578987878956	5.63294863473466
circRNA5970	6.54563317847509	9.95915283980606	12.9647306221124	0.121929961314107	9.71818437170194	10.1874170863792	8.418326670023	6.10536765634527	0
circRNA5977	5.67529168196347	13.3690248936483	11.8295928390911	19.1672003328263	8.734816172464	4.59860336840103	0.15325275062778	10.7877245820474	5.6383218478202
circRNA5981	5.78965912105805	3.86669238972823	0.108663416113431	5.14418395629491	6.80999620569851	1.8014760860469	7.16330704844869	16.8320211074758	6.56732068563751
circRNA5984	9.04722847093322	8.86277075725129	6.64396628529469	9.03252409384924	9.71554376443209	0	15.2111075473596	3.74409271657742	10.3597920352933
circRNA6007	7.42661136041529	9.60841609654297	5.30371706405437	2.70402943078537	4.85072451485284	5.56098530832939	0.129341965241515	8.32056389124477	0
circRNA6013	10.8384928286327	3.7964701500103	2.74915669622982	3.94549156715116	5.82797397377416	5.55132133762002	2.94084700061218	3.68199206182446	3.75308857741991
circRNA6015	0	14.9040389353279	0.124644372051232	17.6057572795092	0	26.8892951318	12.6953715690055	0.0979399179846574	0
circRNA6025	0	11.8085705616733	0.119613297051841	7.67802249514815	8.75343370477113	7.38755896448522	11.0939200155543	2.53450214353942	3.73886485612773
circRNA6036	22.2975088563872	11.2030017864487	13.1812493640478	11.6777864611617	17.4887861374429	23.0859176274271	21.2173253552388	12.2479964436541	13.1440580651115
circRNA6053	17.228374113235	18.6344231378422	17.1574675198434	35.9323825253513	29.1495679994866	20.2936530502551	19.8900524220795	25.5171008514117	14.0815932725741
circRNA6080	12.4199972252341	10.9947911783809	16.7647149766472	0.122710255087448	0	0	12.5983546430997	7.34068010708214	13.1912558505948
circRNA6082	6.58643988115253	2.21460149759441	0.120792468092248	10.1579126406549	10.7039561990386	4.58180409242311	0.173654250954655	9.71566944424403	16.983480603634
circRNA6095	31.3156756696696	16.0984115853886	27.5395274918714	25.7790535076593	24.2843037279744	27.6720066507712	26.9982466313292	29.2233197714895	29.1425544777384
circRNA6097	0	3.76582231690683	11.591017261098	5.20995472502072	10.7026947841066	3.66032896715558	3.01722289436221	14.3798384897237	4.68365699005457
circRNA6110	7.37625842352707	8.35748720855844	12.98855144299	6.51719469699746	6.79361698122976	6.44683917167615	7.12338590131951	6.12683277382952	8.46684991941145
circRNA6112	4.01752632813152	20.1463377049533	0.142077206804646	19.1433543277165	11.6567912138607	24.9452871989866	12.8845526117368	29.0609097879287	0
circRNA6113	9.0643282974546	6.81992671820833	9.16516629719105	6.5054925586445	7.76927700585438	10.1723662106787	9.82670140505185	3.74251225009014	4.68042522342379
circRNA6121	0	1992.18783221746	2036.98769385009	4589.17414543885	0	0	0.237798933371664	0.123585296628391	2783.19103951681
circRNA6141	32.2318287580472	7.1146861231182	0.154598506214958	32.0077420634997	21.3748487737073	15.6688179155474	0.204974530913761	56.6879810300384	0
circRNA6145	2.38081116145693	9.56141656044851	5.31622875192618	5.22007621401497	9.72485039062947	4.59601686769098	4.35845608271096	6.09200649696687	7.53255757553936
circRNA6149	4.82567162985781	14.6601921437967	57.0576600074519	10.446164157224	12.6178129336783	17.5154726398279	35.1422087511509	6.21837933495607	20.6814346209273
circRNA6187	0	0	6.56198433354723	10.1598908713903	14.6078589501153	7.39803252842665	8.36197878728894	0.0831199699916634	5.63806706670626
circRNA6205	4.05187109690297	5.84581895051556	6.58334198074087	6.467937061848	9.72468295816247	1.82011756387939	4.21023484135766	0.0678865940039126	6.62175036816157
circRNA6218	6.52412990621917	6.74850561972936	7.94259130866195	11.5668448874244	15.5584206352002	9.23930241453698	11.1789792954865	3.74354383242954	4.6800419171553
circRNA6226	15.0174878794667	4.26965200846865	4.04669271644113	6.46943902302671	2.90127856632775	1.82601581370968	2.85612740022315	0.0619491619247501	5.68122303159291
circRNA6255	5.75937330277022	6.47359235252252	9.03145266947476	0.108097143619575	4.8532359566339	8.30641131567639	9.84025793115592	8.5092960223586	2.79035832633889
circRNA6268	0	0	38.9486815866328	24.381002668672	25.2700802870228	0	36.9398441603904	0.0958732295851856	0
circRNA6283	20.0734307445989	0	0.126641360005665	15.1682139068059	0	0	25.7062180622399	0.0870321833644718	0
circRNA6291	9.05031953347788	6.27095029170141	6.64046013386103	9.02786844765954	11.6651228269054	8.36097954034878	0.138026651320098	3.68506429694547	3.75215816851974
circRNA6311	16.5807714388341	8.82402751153601	10.4901438855516	0.127191581259886	10.6874443302215	0	0.124754385609508	0.0684937044770058	12.3488141308531
circRNA6336	9.1515962354055	6.47969207871862	2.74462333845355	7.65054217505241	0	5.51252091921206	8.50598810896336	12.0774019165065	4.67822852111836
circRNA6352	4.04897143812173	7.41375080306702	5.32345330751711	10.2040280222185	6.7982313985173	3.65863439845994	11.1468953699596	4.93140409490675	7.52193325779423
circRNA6365	6.55501081425714	7.37109359516643	7.87964802918445	5.24068935472878	9.72050115702891	3.76673755703465	0.0617108003239449	0.0349506495095798	0
circRNA6376	36.198403565114	39.0098716181434	43.2688245855093	51.4436367982382	21.3590038311836	42.5130360807521	26.8967489908809	20.7272513301761	0
circRNA6377	8.26721017561649	9.59371424984666	4.03871043060458	2.70578002079943	5.82520167424375	6.46712259369937	5.68014147357044	4.8964553715474	3.74393024868903
circRNA6464	29.9983448608204	0	0.13909482030885	7.80764811541554	12.6338099441046	11.0398239413621	14.2905459427344	31.4845866378957	14.086378249181
circRNA6472	18.1748553847317	0	19.5315854896491	16.6807541281598	9.7068743243799	30.4890293411385	24.0416167127538	23.1026888863072	0
circRNA6473	7.42100008979255	0	6.57418531186567	18.8054579753044	0	23.094851205855	18.4126131139163	23.0494195345567	0
circRNA6478	6.51944224668569	15.0241993402589	9.2320806652599	12.8358080563182	6.79038939091021	6.48433270235359	4.28504051953454	0.0759024423168722	5.65145561360897
circRNA6488	43.9651685780519	5.12517752990358	17.0614839727086	11.6888283291	2.89637433661868	7.33398318243044	4.52184399553057	66.4388092498478	9.36817686927703
circRNA6504	205.851413768066	159.078716784341	0.175006334451254	265.174658023751	182.643636309878	198.384274289249	117.862040519956	149.755442092725	204.970376576629
circRNA6508	13.2271495631134	0	0.136644499291347	0.12676080867343	33.1072605278993	0	14.1394604907172	8.58874259160016	24.5070868388894
circRNA673	2.41524544305558	5.57791231821389	2.7037380057297	5.10843491069671	2.90790659067388	6.44847841618089	7.11435401635517	7.31009014345431	6.57425219254707
circRNA6858	9.94179154497474	7.95310010352175	10.3695305509117	2.71132335853322	1.92802119811738	8.32294039345131	1.62366412836218	6.10119129543869	7.52916574618079
circRNA730	7.4688372930751	5.97727419134743	1.4563537236483	0.105112717878015	8.75942353423706	0	0.133570709415441	1.30839894402344	13.281902096411
circRNA7446	5.72160477722255	5.29369928847703	5.33076993026062	10.2180768911309	8.74700295728208	0.898845448132002	4.05855815120309	1.26870146775898	1.87379552458403
circRNA8688	0	4.63383237152777	3.89026859234568	2.61277886875693	2.91270911856391	7.35224620070996	4.4738059540261	13.3709331700706	19.7839010326342
circRNA8696	24.8600293882638	0	13.1339622617842	26.7439175244523	0	0	23.9393924386862	19.4500356718917	21.6396828869959
circRNA8719	16.546577241479	12.3924492605669	9.24349237920281	7.81713695931171	6.7896406075025	17.6167939349197	13.9266426204674	0.0928479688300756	0
circRNA8740	0	0	11.6484644985751	10.215395977315	14.599148264545	6.44183217306467	9.86323276443922	6.13944090891971	8.46157385914298
circRNA8783	8.32150194585887	7.61138736802065	0.112615419626223	7.62584104460378	0	6.45633533187444	4.37279855730742	9.64709782462126	3.73935028826227
circRNA8791	0	6.40176276103669	7.8275178644817	3.96100551588904	12.654400721327	6.44743875549546	5.76411343524731	12.0496155950813	3.73563581007816
circRNA8793	4.88168398727957	14.2833050255015	0.127570358303504	7.73402348375285	7.77173681335887	0	0.126004017383881	9.45885111361986	3.76047617659376
circRNA8807	6.60941814091155	4.87657210366514	0.115421747716503	5.17859921533343	8.75724624080671	12.0154209909626	0.177514415432994	9.73338929533442	12.2398588563949
circRNA8862	1131.42343427838	393.236184492979	933.597776755209	0.163696767225758	11.6398796332938	112.512315287704	1120.87032858698	432.11252825802	49.7872995580883
circRNA8904	8.19571393556968	8.30029291476808	6.66119113744145	9.05549324411967	15.5587239993563	9.24058030936344	8.47720705683701	10.8715666442898	0
circRNA8928	31.6518162578471	0	0.140527187787363	21.6204798772614	0	0	24.0782783218486	35.1557410389318	24.450300572481
circRNA8943	9.93686792770505	1.18658737721038	6.59203658625613	2.71305548575761	13.6251489408523	1.82238099694166	2.88120638783266	2.47395474731645	4.71899985078265
circRNA8955	43.9174369510553	10.1460957128082	13.2139751525907	7.88282541002245	12.6197545275587	11.9921472144351	14.1228471773617	10.9797574185697	8.44341349602355
circRNA8976	10.7133029467857	8.83498714795968	6.65466897972223	14.0544302630427	5.81822209407003	7.38085107758371	7.10921931802772	4.93102859789069	7.52210872739534
circRNA9022	17.5064406831813	0	17.9696055938311	2.72026800698074	0	7.37967814392427	7.1147470252135	13.2254125969125	0
circRNA9119	6.5758307155074	7.44452921192039	7.83880875730216	3.96596635437341	5.82467461743927	10.1833653809903	0.162348944538213	0.0875108931491129	14.1653134881277
circRNA9128	0	2.24491565981703	0.113463520883452	16.1910562804581	6.80645209683822	12.9451228740351	9.91603243221593	8.5437356882312	3.73072515158875
circRNA9442	0	72.347646883164	0.159415977990028	47.3765048622505	0	44.5358161581201	0.189228309413786	0.100675642025223	0
circRNA95	12.3551669979307	7.73703542501877	19.4620169778281	6.55781031227362	8.73613493947532	9.21108289555782	9.98526911939468	16.9348914000815	6.55749301892283
hsa_circ_0000007	12.3151066974666	12.2565131333178	18.2946004754388	14.1894819840103	12.6246545461346	11.9945714090382	16.8409389381232	9.7772475648772	5.61290434250199
hsa_circ_0000014	22.1949367579793	25.1708052716299	15.8683932218789	32.1390397305693	28.1751696129175	32.3315356564662	12.9405854375521	20.7136432941563	17.8498116102464
hsa_circ_0000021	4.93273223228376	9.28623555107179	5.24520985695381	0.103005661647668	2.90507409736608	7.42882777094769	1.58325103884528	2.49956713201583	3.7542544145567
hsa_circ_0000032	10.721873186854	8.33514025909154	7.92329185280213	15.2841683567065	1.92658523209047	2.74988299600231	1.57519797661316	1.3057689907818	8.51908649893147
hsa_circ_0000033	4.89911317347118	3.76957589342427	4.03473247970574	8.92830611456034	8.75186285835033	3.66384767052715	4.36421514962495	9.63611653837973	5.63463025306797
hsa_circ_0000048	23.0230519661673	36.7923204330557	30.1273094353041	15.5803391689846	18.4491302581123	16.5775169821516	29.7335456560938	29.1928574324717	24.4385066261304
hsa_circ_0000069	6.61183612384499	5.95482120700209	2.74185271089684	5.17589240387337	4.85395354748769	10.1572937188934	8.53897769744007	7.34405847502526	7.5111266045531
hsa_circ_0000072	8.20399928224148	5.22292977293318	5.36972834509439	12.7962200530152	13.6122367999732	4.58449809390683	16.5698935381242	6.13408513906137	2.79013904366596
hsa_circ_0000087	9.89238486067034	8.88042525678321	9.18347882716123	3.99716872301404	9.71655982056404	8.32318785555198	3.00679270556832	9.64310170253437	2.79417089590336
hsa_circ_0000091	9.85269990542958	13.9487733509832	9.24332837355567	9.0779441974592	10.6842357616695	15.6843880933203	10.0742653651052	19.4226227426737	13.152006013828
hsa_circ_0000109	10.6583679448526	15.8809416218295	16.987552098709	7.84847419908075	13.5997453371515	17.5358600635525	18.3862797489096	14.6323140572887	10.3200430859813
hsa_circ_0000110	21.3668573767219	15.0975107602847	34.0044127059579	20.6796722161304	32.0662113828836	13.8031572515695	22.7564035923598	37.6275652573815	24.4392715173443
hsa_circ_0000111	13.1056672262797	14.1643397256613	24.8563569007629	18.0760640706018	26.2388157831879	24.9193878508863	15.7342247383165	29.1462704078151	15.0217457102929
hsa_circ_0000118	16.7564926411584	0	1.46754473617764	3.95617365886409	7.77697454370606	10.140060965497	16.8165141866317	15.7404709027481	0
hsa_circ_0000195	12.2775511591068	26.3565160209211	10.6377800660999	18.0726262113069	27.212469751832	18.4259685192679	29.751302776496	14.708245972593	40.4598055317536
hsa_circ_0000211	33.7078817081094	47.9926041229442	19.8443163293026	37.4055496332095	64.135130945142	23.9612234063176	38.2677339110202	32.8887210135731	40.4351873969129
hsa_circ_0000231	20.496604001236	42.0606184895964	34.144197297918	48.8603219570226	33.0264222038661	28.5988472936249	31.1802023485848	17.1347738936943	33.8555320822879
hsa_circ_0000236	10.7502823472113	5.78515924579639	10.4247585017267	2.72275151267987	8.7443822128284	5.56326809287373	1.5695399139101	3.6617900976723	2.80864543670269
hsa_circ_0000264	7.48422527370541	4.39143895360816	5.24156802367439	2.67546427620879	2.90527081819071	4.58568751261913	13.8651909569344	4.93829041803553	5.62582383827112
hsa_circ_0000267	8.19968623916527	15.6171558892673	1.4873589983347	7.79255990301825	12.6365752226003	11.1157849709401	8.43767805091429	1.33053500076088	4.68368532870382
hsa_circ_0000277	16.5320107452913	0	20.7494281607944	0.131942625038163	19.4485070245484	13.8315967254064	0.197192476937794	20.6128727785287	21.6510494397983
hsa_circ_0000280	4.04823283361427	6.35462046964669	6.5934636221454	11.4466820786436	5.82331377577961	3.65960949034779	7.10014799403332	6.11623990013044	9.41921738486228
hsa_circ_0000284	195.061190405869	258.96307727572	276.737061531524	239.626565799757	232.185262387215	323.891546164559	236.832213624295	168.044988119169	172.974787464128
hsa_circ_0000330	29.6591346094847	24.6671027929878	32.7124373393348	16.8552692949594	19.4217767121245	19.3602020660296	31.0577448783748	14.6909890123048	23.5032661722853
hsa_circ_0000344	54.3933169043157	41.9987852731501	26.3586183957848	41.2329591516675	33.023946711165	30.4400086203475	35.4276885741497	25.6166753448885	32.9049944196395
hsa_circ_0000347	16.4903713680691	13.2987314728841	8.00034548701807	19.2230660205762	9.7057490714372	9.21170250848666	16.8143901966371	9.76977222278668	6.55780709887864
hsa_circ_0000362	9.86851669666875	6.23489921608134	16.8526312025559	11.5656019515406	3.87117802509754	11.0723546340416	7.22286229110767	14.5348241211162	7.50353691960968
hsa_circ_0000372	10.8679985831464	6.51047499725287	0.113641465809576	2.68450517624119	3.87916178731809	10.151385906017	11.2886584989967	1.33987403536968	13.1831873328681
hsa_circ_0000390	6.65054087817164	1.23175593137695	10.1682444647559	1.4129878150251	1.93147930516219	2.72929043650254	4.40454087342007	10.8720866788347	10.3612735996844
hsa_circ_0000396	10.6505584315094	19.4380028119984	14.4432867008591	12.9245467806259	11.6514531956352	10.1453233317405	11.3231193905474	7.36601916579731	10.3399384048884
hsa_circ_0000398	5.70488080884361	6.28419261807758	12.978472452084	6.51295088283847	9.71722110613987	2.75467722336539	0.123665788935004	5.97713812118181	3.76219424399324
hsa_circ_0000412	7.49016704650978	3.86334235752785	3.98454995278513	3.91333765506276	2.90561266271785	5.50348520095702	4.45318147504053	7.36326607396095	20.7492836170039
hsa_circ_0000418	6.57335149801614	8.49824206047502	2.76573431560134	11.426157347077	2.90141786243732	11.0897786609733	4.43027400367398	9.72207551574705	7.51202289898501
hsa_circ_0000419	18.0708207497838	14.6360760398909	21.0175718149368	34.6124861621326	18.4524304948257	13.8115517809415	17.1106428011559	26.7220544956348	22.5669156645273
hsa_circ_0000437	53.5584258967045	40.4808350848313	40.6875830077273	34.8461932794781	33.0233220276809	62.7669763444543	66.4761049893365	35.3655989047898	18.7678120221404
hsa_circ_0000462	9.08009798013507	10.0185953896695	1.47764400209257	5.23772124883106	9.72112884291272	2.7364891457601	2.99039960083681	6.08184271036519	9.43545363792259
hsa_circ_0000467	22.3167457746302	17.8803317487538	15.7349714122428	7.85957856840584	6.7860343897837	11.0406377301696	7.31817371341433	15.8594796527487	34.8477990550856
hsa_circ_0000471	75.7182054157777	74.5565628022583	81.3371956615459	79.8851865783971	79.6612039456152	74.7269611108362	76.6183075448091	71.8488217368181	87.4403976802591
hsa_circ_0000479	101.343413410243	59.6904065033192	61.7059344987569	64.4499405746223	53.4238869141911	78.3874430344533	150.326686674955	245.699497484665	94.9338354438662
hsa_circ_0000497	4.04883034607398	4.78352050293019	9.1178422733577	11.44382410291	4.8489575188842	4.59643267385071	4.35654244619531	4.90748654986815	8.48209008408131
hsa_circ_0000504	1.55970320278876	8.67864320966671	6.51391261214606	5.17064681834833	2.90417678636583	7.41659213368943	0.141982899155001	4.87102504136957	4.69881606942908
hsa_circ_0000523	28.7577379422635	43.5313891884498	34.1594799523816	39.9401102512997	41.7753885765792	46.1225079541788	65.1160726690456	41.4361862671748	43.2363049361572
hsa_circ_0000567	66.6968573301998	56.2796706965488	60.3508263580739	31.065256224344	75.7842665499989	84.9080910253412	69.481872220927	66.9515722758734	33.8153622013254
hsa_circ_0000591	18.0473377734315	27.6745909416123	24.9565710418223	32.1526251821634	25.2561902476369	31.4249813721553	11.5142404288236	13.4586168124914	15.9712164305658
hsa_circ_0000606	11.4880368957523	0	19.5589671342164	25.5165537902729	11.6522817817894	16.6306680085085	8.64295708243773	2.56388377044423	19.7777748281024
hsa_circ_0000607	1.5556294257528	8.06314370615046	5.28438154777668	8.89910771567254	3.87749692727703	9.25881614201356	8.39695475705628	4.91277157690523	0.908470580015673
hsa_circ_0000612	13.2317426779207	5.73403671528871	10.4800323784987	6.53127199783877	9.71418253963313	8.33452694474959	2.98841692793875	4.89880668541359	4.69095331515172
hsa_circ_0000620	8.3530370581331	4.41898378518721	0.107347197115731	5.13726553191441	2.90615005870712	5.50487420405095	12.6584635780159	8.55243295956266	10.3434140071582
hsa_circ_0000638	8.20026658716951	13.0028722816225	10.4840585994994	6.53341129334762	7.76571260015501	15.7042369493697	14.1374068713101	3.77445309292518	13.1643644876566
hsa_circ_0000643	24.703469295561	18.1549768930392	27.4945563484859	21.9264051414549	18.4515515795435	24.895534698775	33.989718897373	40.0925523453704	15.9540907797978
hsa_circ_0000652	21.3986222731851	21.2300951886663	24.878480732687	11.7247564608581	22.3448836040144	25.8260085603534	31.1603220291268	23.1723125359961	26.3194444330553
hsa_circ_0000657	6.55290531770705	13.1714661788098	9.15050830147083	0.120084087248474	7.77045795738467	11.048791908764	14.2260200701307	12.2219510249148	20.7044400961763
hsa_circ_0000681	16.6451142276444	3.19906778264014	4.06836265621701	10.2513166713781	4.84686162218381	6.47328508963497	2.97267700481972	4.88451884492932	4.69497758161876
hsa_circ_0000682	18.0839332591031	17.7027885251822	28.7304435204606	11.7190673309798	21.373281867823	15.6501292470273	24.179080062889	43.6819154327008	22.5506794158541
hsa_circ_0000688	3.23953071631566	4.37610700471378	5.25072406155674	5.16036186523468	5.83145533675868	4.59411364939949	1.6225428795387	9.63999032192542	7.53003393074324
hsa_circ_0000692	4.12287714946186	6.74552079285487	1.43143782618339	2.64299475802355	1.93329580253635	1.80511843067383	4.37838052015334	7.2915441925089	11.3207848971821
hsa_circ_0000698	10.6603797864944	14.8615176075477	7.99423228539954	12.9052000177354	17.4947473849817	13.8260479843266	3.09238167728889	12.2309080651194	32.0310286378955
hsa_circ_0000704	9.13890531997586	2.74512924677985	4.02130147183548	3.94684802944476	7.77903695834212	6.48222206000814	2.95365422291866	4.86730391659333	2.80205391232883
hsa_circ_0000705	20.5442923715962	28.7378645603779	11.9638414128251	27.0331916724409	29.1496333340542	27.6936968719573	22.7148890613613	27.9549953895314	10.3097431801983
hsa_circ_0000711	23.02383621879	29.2106511463165	17.1667478791762	21.9553895567177	32.0659616076111	18.4338161024313	32.4542752574324	26.7532863882551	12.1933433909677
hsa_circ_0000722	25.6569519016778	16.8561196034282	0.148466810193457	16.721069439828	10.6778539635795	14.7566679474112	18.3688284150958	18.2248362680829	7.49222090992007
hsa_circ_0000745	17.2782434764007	14.2157556177893	11.91231564883	23.1026176417384	17.4857205806502	13.8170858619404	35.0579605167657	11.0460716112623	12.2000745891709
hsa_circ_0000754	25.5435439988056	16.1524818111495	24.8929461570758	16.8261913416356	22.3436963815307	23.060352203245	25.5164029260382	26.7607189861198	16.903310774143
hsa_circ_0000782	4.86655009154414	7.83320772257045	14.2570018798708	12.7727029020425	2.89925408320217	2.74410669694118	4.28681572376028	7.2056856979078	2.8025515972691
hsa_circ_0000798	5.73425612443029	3.75677347966258	7.83816934135977	8.94443828895248	5.8247197040624	6.44230644347576	8.5058153338747	12.0772640112144	3.73352491535471
hsa_circ_0000799	13.933402427213	19.7296050834012	19.6999853841605	23.1590944125508	21.3732000168801	17.5581353228867	12.7794327200323	9.79275012958904	8.44095480918033
hsa_circ_0000826	21.3307586914735	26.5467362566844	19.8160075312176	47.5480491145201	49.5599817620773	48.0345544528622	25.5962331413223	13.5049644466106	24.4322997953087
hsa_circ_0000835	63.3679326238785	55.7206371677478	55.1692846792809	81.1075794944574	74.8072546889312	58.1173663199736	77.9084620049769	68.1553216131739	42.2848496717029
hsa_circ_0000839	18.8853536117041	29.7454181427762	21.0473351187185	19.3972560212133	29.1493952643889	18.4676195419612	18.3642835461691	11.019657142401	10.3216436226222
hsa_circ_0000847	6.61474120744214	5.96296825036757	1.45811841787366	3.93319032648895	6.80590454627893	4.59403745060114	8.40194329038183	6.09911225314383	4.68664272043136
hsa_circ_0000852	3.27287625904726	6.19847813584138	0.0977495445650913	5.08482552045166	1.93350340673887	12.004492409319	8.58730675354694	10.949882821567	7.50476780034819
hsa_circ_0000853	6.55756028559056	4.76377315364525	1.47764634759973	12.710701701644	10.6961893898064	8.43742646199754	0.103155779530026	0.05723973534648	0
hsa_circ_0000854	11.5468825546406	13.5113737828735	2.79450780472363	14.0635186321581	4.84446888629843	14.7643600041805	5.88740697344655	13.4059066778602	18.8233810049395
hsa_circ_0000875	16.7060519138946	3.74571264285531	5.32068621500704	6.47207573929145	0.955985676040976	12.0792720154428	4.33686656272238	0.0818206869329976	3.7441703401658
hsa_circ_0000896	6.59316429296978	11.819300783423	1.46556985882135	3.95131432362909	3.87704673995633	8.36457921750268	0.136195713290228	0.0743572768485119	6.60600953877456
hsa_circ_0000907	31.4666520941062	16.8030941645976	8.02004513661365	7.86969314794008	12.6222705801937	11.9617781600053	5.92598591445972	30.3191340870037	29.1724369946089
hsa_circ_0000914	14.9213814909496	6.77824496094777	5.36649374824635	9.03579023301592	7.76674600312732	7.3737440977381	0.170598303685697	9.70126174311117	12.2519596770491
hsa_circ_0000918	27.144985405557	29.6339119191242	18.4900436661902	36.0111427004056	30.1159625764027	21.187965957269	31.2646412576015	44.9761228349225	37.6095102735444
hsa_circ_0000936	8.31591946330427	7.0528035187809	2.7382410571694	0.105554810923634	5.83035551391505	5.54448333179161	5.62604006843271	3.69362387919395	2.80140520987465
hsa_circ_0000972	26.3604790771533	12.6069212150143	46.8672076013821	14.2890708236597	12.6160184117896	19.3616917065318	17.1342629866588	25.5395351451058	24.4476109895277
hsa_circ_0000976	1.55698040538469	9.16904155360028	7.78448146609804	5.18420645178289	2.90339492098337	9.24441726283968	3.02435731466888	6.12119564281607	8.46921068250072
hsa_circ_0000992	14.789669954389	18.8219328449265	19.6354073667263	11.6887783990582	15.5405973305756	11.9733458527615	17.0052625314968	11.0256796414364	20.7008928713905
hsa_circ_0000994	45.3853455741979	15.5667069538988	24.9817373712174	30.9104819683821	23.3089145637775	35.0581508172595	42.4636719149122	20.7878757256925	36.6675472800224
hsa_circ_0001006	4.05888331970232	14.4659512204855	2.75899703045736	5.2070658332541	2.90210450486953	1.8023357974686	8.49892607817558	8.5143368165969	11.3044748798428
hsa_circ_0001016	20.592969713087	14.1906831357402	14.5094946020458	16.7880288825692	23.3223968736197	29.5467713239309	17.1392393053299	24.3390071315091	16.9051798030431
hsa_circ_0001017	64.9703040067694	83.9262841165744	108.831406777452	90.2021404932544	110.75524095572	93.1692671699482	144.551366558512	110.786640607737	105.29119473667
hsa_circ_0001020	19.8755456466333	6.19084648002361	9.25913691809562	9.09228339483635	12.6298881092799	7.34596120270441	14.1932217375535	17.0020829087744	15.0450401969696
hsa_circ_0001021	5.78456418198456	6.56410581163759	6.48653771592231	2.67477599050555	0.957553997320479	8.31665050864033	0.162853895640515	7.29821014278272	9.4207573725338
hsa_circ_0001023	5.71866811635194	4.76457769759708	7.87382485810247	10.2265269566292	7.77141810919721	8.32199181460441	0.159592676986424	3.72808390905218	11.323395458528
hsa_circ_0001073	18.8642104387419	38.7048292973538	30.1750509886174	29.6397181642169	24.2810545555249	38.8152101535429	19.9167859773034	13.4793301720085	13.1367942941152
hsa_circ_0001079	4.07492722823622	8.65734514490429	0.114953723393102	0.106821439886236	11.6871116182993	4.60460614748339	14.8757526486234	0.0797865255263783	0
hsa_circ_0001085	9.10441325150726	6.90918184584458	1.47198022134179	6.46468896275128	7.77453213830851	3.65927069533156	4.39167585293357	0.08856324190717	17.9566242065079
hsa_circ_0001087	4.07621346697502	4.35182592489387	1.45849342478262	7.63989607049218	7.78185119237635	5.53058899075777	9.69348956076299	4.90290452761594	1.85131800301462
hsa_circ_0001092	10.7213415693594	4.71344418803586	11.7405420768913	6.52599071838136	10.6894212038823	10.1590353989216	7.16996358730248	10.910453881171	4.67623169084321
hsa_circ_0001095	7.46848455081161	3.29861990496851	4.00193689454844	3.92920123982816	5.83060745338946	5.52383297932556	4.374553351092	4.91854736968625	9.42474676185628
hsa_circ_0001098	6.55000418717659	7.35359389564551	10.4229939631424	5.24651624428715	8.74452292313725	4.59475320132097	0.157540229462949	9.63620834273438	8.47955837332481
hsa_circ_0001112	11.5506022604731	7.79543962818158	5.37359201029229	7.79197678134074	13.6111248602478	12.9548591586993	3.04428415275728	7.33713023995299	8.45932649522019
hsa_circ_0001116	6.59967057760433	8.06837211677539	0.11765726595245	5.18955638544849	6.80348982800097	3.67185853845478	8.30208395998404	2.51644297339627	4.69525536968247
hsa_circ_0001118	21.4003034156022	20.727932045079	18.4161936061469	25.7077178870653	14.5627802796465	11.063707152814	11.3802598113115	9.78232333760592	13.1664195848602
hsa_circ_0001152	15.6406243903886	16.8426746221104	13.1691826704415	7.86189132422976	18.4638627270931	15.6738199819502	18.4329108978469	18.2584389212748	15.0318448481173
hsa_circ_0001174	7.33950759882041	17.5103897861517	14.3868339735669	4.0241342857566	14.5769020122613	5.49499203383576	8.65805739837185	18.1867748270911	18.8266752631894
hsa_circ_0001180	14.3530211833203	0	0.106498622661957	3.90315635405918	2.90642089768485	3.65276098561064	11.2516341236957	12.1015186537871	6.5659029608649
hsa_circ_0001181	21.4560848899907	12.2095017100508	18.3385029169867	11.6834261938389	14.5682184293103	25.8680704296131	10.1107914242943	21.8705840052946	11.2585611075474
hsa_circ_0001185	39.6005543750499	9.07451902165541	48.2636229744149	15.5874955138959	18.4482182345971	19.3552026512177	21.3519427223871	32.798528832223	22.5557919497796
hsa_circ_0001195	2.41853515685665	5.04748223884766	3.94505742431338	2.64772642488204	3.88490706637911	13.8780458764319	7.18287774128452	3.75704550220558	9.40156170665737
hsa_circ_0001206	5.67046410536494	16.9298387757372	19.5351171023128	1.45834044812876	19.4428265805454	7.34172421768378	11.4737131099086	21.8351367653452	20.700045060068
hsa_circ_0001238	4.87202669596922	11.0136072873466	10.4340505064975	0.121837024558924	12.6427446308176	3.67946377868049	4.27517705201252	2.502907673532	5.65359597990643
hsa_circ_0001247	5.69962855929739	13.5784015536087	1.48487476367641	10.2828412215977	11.6646303447251	5.55658490574729	4.25411110111287	1.30754992027978	3.75580324432497
hsa_circ_0001258	8.20860395863303	15.1484653784769	9.19443350574788	7.77983685992912	2.89903828200591	9.2495605516706	1.62906617971925	10.8432495394107	3.73775152964777
hsa_circ_0001263	8.21763099025605	5.76460258235818	15.5074390088094	3.99513923733715	7.76827213358312	4.5954936949338	7.05155952273843	3.72276780675266	7.53186492721929
hsa_circ_0001278	19.6975524437638	29.1573577442169	31.4537609494714	37.2650659577545	17.4752797611862	32.3457538829881	14.3102874024899	15.875003561382	13.1408115011857
hsa_circ_0001280	9.93316530920292	6.876790023499	5.32689803230127	5.2297820921164	6.79778940967362	12.0253969126794	9.87254558917949	4.94819852764135	4.67737954905399
hsa_circ_0001305	6.52875583337902	9.35500814430882	7.93295689744218	11.5529494620899	10.6881820941605	7.37010971705195	9.87634351379668	6.14353600060153	8.45986093454293
hsa_circ_0001306	0	71.63031934184	70.8523427568342	120.867393352076	86.4686436479554	0	53.6324466411244	31.6738809106578	47.0320551953026
hsa_circ_0001314	4.9317745237236	5.46140298760566	5.246797169858	2.67791042079032	4.85586591732419	3.66672271957706	9.68930540794695	3.71657097225152	4.69011361834758
hsa_circ_0001315	14.7888940739395	22.3961127984284	9.32041478175816	11.6896732907152	22.3530733201341	32.3107108502948	17.1737452658108	23.1608564223155	27.2657426448835
hsa_circ_0001329	9.13095735489118	4.83984186912128	0.119246397647305	11.3738171697683	2.90265646544901	2.74870122216729	2.92706449257259	9.49685044347962	0
hsa_circ_0001346	52.671390067237	31.3884628064508	65.5315012288743	59.2456824224905	57.3184936066313	40.5866771267206	58.017163844451	32.9322029910311	40.4192419822264
hsa_circ_0001348	29.8368347859229	3.1358397910923	14.4467121432352	5.312602579243	17.4914681410742	4.56537977568212	23.956698639904	19.4571693884995	18.8063331282032
hsa_circ_0001358	6.60979797085241	3.28435278316268	6.52425542781677	8.87616767509966	0.956943767758362	3.65584075057229	5.77966863982826	10.8843198126108	9.41070576190264
hsa_circ_0001380	98.7649246588817	91.8141456974599	115.418557799464	119.779023572876	97.1455286720408	95.956466530353	90.7924964215326	82.8060797655293	93.0750244484385
hsa_circ_0001386	11.4808141163562	21.9969813160618	8.00783486195019	12.9283190630152	15.5444003193997	4.605361589896	6.97701273089612	3.70213528774493	3.74703130126837
hsa_circ_0001394	14.0854298788422	6.26593694247868	2.78899468829631	15.2761313517125	4.84547585361101	6.44826645080379	4.39862267523799	6.12325452374418	10.3636971725232
hsa_circ_0001402	31.4342708432757	4.12152174290097	8.02978419950612	10.4249650655416	30.1381675856996	37.8579164141015	15.788138355483	25.5881751713893	27.2615925030222
hsa_circ_0001414	23.848475953997	29.1937629218918	21.0647756181798	33.4220244150534	19.4211841221475	16.5891298739597	32.3768181654705	17.0887269578213	14.081506697277
hsa_circ_0001417	18.1074416450553	18.7891477517983	17.0779199526314	15.5071862330007	15.5392115023219	22.132095423008	24.1385569172588	35.2063703216509	14.0756193359698
hsa_circ_0001423	17.2818219760961	11.176890074199	11.9085712224285	25.6231753427979	16.5131610566815	13.8197940130231	30.8770214347806	9.83484034951927	14.0879012133726
hsa_circ_0001432	13.2794269927852	2.69130936132971	0.129990965595681	10.24464069147	11.6692542555889	7.37451763071677	5.77920374632718	10.8838085976271	5.62468111538024
hsa_circ_0001434	4.05326528760912	7.44004835695811	10.357041359918	6.46443249995033	3.87543293194277	1.82395417545048	6.74447897469205	0.063959460256882	2.81528603889104
hsa_circ_0001439	84.7980690249017	88.0003101635814	72.1911140076222	81.1652590251811	61.196025558098	71.0257533051864	106.280343432411	77.9380994985557	87.4335374326731
hsa_circ_0001441	15.8620624001856	3.22871653688489	5.31941496702076	7.7148723729732	0.95600875528492	5.51083820970994	12.5802307078135	7.33540943951537	6.56777347282654
hsa_circ_0001459	11.465198614919	6.13013783166763	24.7744052111988	26.8737209846358	11.6485834021169	9.18174065118692	17.1513911474768	41.2129064829545	24.4435892066875
hsa_circ_0001460	74.9799766269391	33.8771163672323	49.8925663987992	65.6512136431667	43.7097955872796	47.0531610833954	27.1358600825366	63.2157641158942	43.2407746383216
hsa_circ_0001470	9.9069417648872	8.39469795583119	6.62237317158572	9.00394478804647	4.84687470902304	5.52142624826465	5.7403935699545	3.73312500644192	10.369793457626
hsa_circ_0001472	4.05260360982525	8.49855472742054	9.10284319129773	2.70930631192803	7.77435021408931	13.8977611868504	1.63848362828236	4.94087144574182	8.46428776599876
hsa_circ_0001485	32.9771685167965	22.143173607619	27.5366659654632	29.5951315337935	11.6425810109103	25.8387048325719	19.9398553774825	21.9360698576875	23.5013184139852
hsa_circ_0001492	40.3949612951401	30.6178353636933	24.9950078347882	21.9935750061916	29.1422544476569	33.2306378172141	32.5514618635372	18.3381868204608	21.608589952293
hsa_circ_0001495	15.8396297543632	8.45127697624417	4.05528541736023	5.23265973728494	0.955817305670439	10.1708527271613	3.03199509241518	4.93871101699553	10.3600539099736
hsa_circ_0001498	9.02295630120108	7.76016278115572	16.8822900204044	12.838445251165	4.84363970912833	7.35973102833614	12.6775320002395	6.16605953891479	12.2324704592344
hsa_circ_0001519	7.39792501472489	6.33079945912997	4.05918388297727	6.4890673737961	11.671408325261	6.43145303155464	12.6766624030179	10.9457488671183	8.45051884920705
hsa_circ_0001520	3.21465463649143	6.37127002270224	15.3817755191002	5.2216588553834	2.90130018202242	2.74545600775105	1.58795876618582	0.074991709622535	11.3661906792538
hsa_circ_0001522	65.8353207020905	65.6564157726194	57.794035448255	54.192237654279	103.964303792135	73.823793834269	69.4663420180443	30.5484782767427	73.3415708042019
hsa_circ_0001524	9.80553547088222	18.3242966484104	11.9002701486776	10.4152521948569	28.194840770445	18.4498470164127	19.8414802334769	11.0448611807354	21.6323070345871
hsa_circ_0001535	100.475499839997	64.6028474487945	76.1156941814965	79.8881673147993	73.8296841368029	66.4290061995526	89.1914710276781	63.3143179381574	37.578757511752
hsa_circ_0001538	9.95384834616117	5.33233325931496	9.09374161653662	5.21483925533213	1.92833312092571	1.80464025120669	9.77756487788942	9.66205325849681	4.68379689862258
hsa_circ_0001543	9.17355076978188	4.37018901813498	1.45530216296232	3.92641859684704	4.85517859783023	5.51896842517391	13.8162347541474	4.92989593141684	2.79193930054627
hsa_circ_0001546	27.9676139650231	32.1320845665141	35.3740091798983	24.5454879291537	26.225143811699	20.2821021698024	28.3092128306267	30.3811976417405	15.0182173787323
hsa_circ_0001550	42.8127938131192	48.5247023212265	30.2631555698199	38.6719322171727	33.9964659565942	44.3020053004677	28.4796039953134	32.89906287394	36.6639567521767
hsa_circ_0001566	10.7002347381336	10.8764658098775	9.22693441229216	12.8287719936677	5.81723451156787	12.0549934673522	3.0109877185098	2.53433853940939	6.57966490415578
hsa_circ_0001571	3.21416064383328	10.6159845957563	4.04740471061824	3.97059674085259	10.6996619724146	2.72539675891461	3.05243359181615	15.6763244467975	13.1864141572872
hsa_circ_0001573	11.5119170359167	11.3205282108273	15.6570662582016	12.8730156748411	5.81550122722847	11.042613114949	17.0418177900894	14.6481448663621	23.5253188322916
hsa_circ_0001577	7.37559300587519	6.27441124896152	12.9906248849271	9.02521201161058	6.79352197971373	10.1350448921583	7.25033276435878	12.1775365918206	16.0012492598585
hsa_circ_0001614	8.28697209517732	6.97716159155223	0.118737739227575	6.43493823155159	5.82729135025828	6.45228270464248	4.38574198491889	7.29851134326816	7.52473714193892
hsa_circ_0001615	5.72055787355456	11.0927693119636	4.05695206293513	11.4624986412174	2.90059419240097	10.1722746028573	4.40478713232879	6.12806115723014	7.51929618870031
hsa_circ_0001638	9.91982614402552	5.28114104144197	2.77637680185117	7.74037659745125	10.6957898944581	4.62288723577469	2.91759294424636	4.8347718658209	1.85902623611751
hsa_circ_0001639	7.42137215476831	3.76013942140781	0.122803600034472	10.1773716920758	9.72614584045439	12.0319172773519	9.84684028307829	0.0913476700932168	7.51701799174151
hsa_circ_0001648	22.3346930690667	6.66535313527507	14.4323740174474	12.915720601964	10.6789540574905	3.67708040901146	5.61366698887987	6.03757303078151	1.85546466997068
hsa_circ_0001661	8.15787304335743	12.2686443311267	11.8663596981754	17.967347089093	17.4927691804074	23.1247354543476	16.923909971777	2.56553372960114	8.43919812499038
hsa_circ_0001663	21.4138473593881	30.4398380649095	10.6366540544262	15.5299506306855	15.5368953721543	9.20461491609841	15.5179832089286	6.18731547472526	16.942606201668
hsa_circ_0001696	0	6.93803222358202	9.08066379914854	8.92989216602756	5.82567922527337	3.67979018695685	2.94113016068874	3.68218525888041	5.65398650369415
hsa_circ_0001707	34.0709257049328	5.15693224601767	0.14544067246293	15.4213242634155	7.76042779446318	30.4199648842165	17.2666471393602	78.9219879656435	44.1857697678515
hsa_circ_0001708	12.2749045300831	28.3708297128002	13.2334774206975	26.9632016776422	16.508921109369	7.40099376051082	13.6331332802435	0.0821594086796491	0
hsa_circ_0001726	31.3498329247881	28.7896179114495	0.157718312732811	18.106337272651	30.1253818889487	28.595885953262	27.004867734586	34.0577387084867	25.3729453150241
hsa_circ_0001727	28.8247898570368	27.1785910015057	27.54308543645	18.1348859109816	24.2840208481522	30.4586502570661	19.9709220622704	30.4011214997825	19.7264395094615
hsa_circ_0001741	7.33757667974365	8.73470747601228	18.2283289600859	12.8847591622341	12.6287047670481	16.6127508558375	15.6039152901309	18.2210571666402	7.49256412849022
hsa_circ_0001746	5.72909238435163	1.18820741421932	16.6391576639732	6.470896268094	3.87504991440909	12.0362746636539	5.77029866583239	10.8740321477889	0
hsa_circ_0001756	6.53910653736799	7.31571294004338	9.18349987107181	10.2737903023079	8.74212354913404	10.1622508507854	11.2279080809848	3.75111330756186	6.5678856370516
hsa_circ_0001769	9.84642911967635	12.3680206992857	14.3692084924148	9.086656719815	9.70945492189514	16.6287548008207	12.7816981377771	6.18910230139226	13.1617961403348
hsa_circ_0001772	32.0904719963064	28.5615120947509	27.6167211345413	46.264139684035	27.1951138946162	29.5558048471539	21.2888025968832	0.109734746010865	30.1111260269899
hsa_circ_0001776	43.5568518553223	68.1657986820004	72.1435711547305	83.677700563249	68.0030477727428	35.9819660137693	28.4662577164523	31.6810753006169	40.4345144028733
hsa_circ_0001777	0	23.0823209315427	0.134165926684769	0.124485913538864	18.4882368092369	2.77555756156289e-17	2.77555756156289e-17	2.77555756156289e-17	2.77555756156289e-17
hsa_circ_0001788	18.2635626301369	7.27406223773435	13.0320446068155	5.27348769943606	2.89858946539207	12.924847380593	5.85679453644821	16.9404985661517	7.50099734641291
hsa_circ_0001789	11.5068026242233	9.25060911107556	20.7758062212379	7.83384810532221	9.70816975162274	11.0535639206439	11.4340000680409	11.007017050308	19.767704289346
hsa_circ_0001793	9.86465238591656	7.25750789624454	2.79692604344356	16.5813861485908	12.6346216580336	14.7497754675354	22.5598507483236	13.4411954107809	14.0904878396792
hsa_circ_0001798	30.4807872995911	16.0918492325573	26.2518271441117	30.8790293921978	24.2836747851061	15.6510394769309	28.3569122566694	30.4086273726036	29.1484763453632
hsa_circ_0001801	56.0087680508205	48.4193412378841	31.6003455906692	54.0726088272849	38.8532155244854	31.3502805782097	64.9402775156823	37.7544887241376	19.7124638426768
hsa_circ_0001810	4.05271554967592	5.3231115080345	9.10240162832317	5.21919669846123	8.74964580070542	7.36052901349154	9.94402290884993	12.1343909369716	8.45116318318539
hsa_circ_0001811	12.3597341903228	10.8373659192501	9.24454729373535	14.1085081767312	6.78957171282863	8.29368845307179	11.277095712324	12.1163630822978	3.73066400771313
hsa_circ_0001819	17.3826231633699	12.9069112495663	6.67894928785356	0.130658933612946	15.5540587570448	8.30447533564764	11.2013876409175	10.8873435894003	0
hsa_circ_0001829	36.9723744523538	49.8113873076896	94.2250850988515	57.983514289146	42.7367573873134	95.9762226346051	41.3359671619939	100.957960622825	60.154941590731
hsa_circ_0001839	19.7716126757399	20.8293960211656	13.2067419480531	10.4264697779776	20.4047539390496	10.1391205559583	0.186596450956293	12.1638148241622	19.7897084277789
hsa_circ_0001860	7.36067104107685	6.75267348000012	6.66010102101152	20.3113028317373	6.79138880817449	11.9843238718453	22.4018663372926	10.9988058451867	5.60987597232311
hsa_circ_0001861	6.52162952674226	9.32181241269402	6.66659479373953	10.3193287388072	16.5317105968566	8.33628232298677	2.98556460079279	2.52283786319366	6.58901890317751
hsa_circ_0001865	9.01555540149093	11.3496735477119	6.68008399068364	9.08090332994065	17.5020832326531	12.903349184344	11.4568246384825	8.61235617765098	24.4831262312993
hsa_circ_0001868	93.1175251063749	37.8235641494915	70.8045355062784	54.1625319284833	50.5105215963273	65.5009113090961	85.0011412518443	83.9451116281582	35.6956246563416
hsa_circ_0001869	0	24.8539563316725	29.6345107605964	0.131337110634287	0	36.2208602958621	0.180829959037698	0.0966003310200936	0
hsa_circ_0001875	9.16350241833757	4.89085725098087	1.45776568746081	0.105942030173028	8.75857438480567	0.885119959546809	8.25232219154845	3.69111724024229	4.69973061561051
hsa_circ_0001882	14.7640542545143	28.3750277408336	14.526996377837	11.718321701501	27.2115089720145	23.068315513158	21.2996962948054	19.5074803720261	19.735529863439
hsa_circ_0001900	78.2486891814957	72.7096841110053	42.0953466488177	58.0082034158703	54.3983618386026	80.2973078032719	41.2832073488083	42.6790056062961	71.4628580460116
hsa_circ_0001922	4.8997976430065	5.88042021890118	4.03384858738689	0.11253308362922	14.6076085183157	8.32521958801622	5.71502588300693	2.53097424167277	6.5824186351757
hsa_circ_0001924	3.2186693182634	7.99377708698449	5.30669830532702	6.45593722670508	7.77566700326391	6.50030828370454	5.54552937652064	0.0706259064849315	1.8592583447748
hsa_circ_0001947	37.8377174496161	7.55596157097959	110.887847734547	31.0132004622801	22.3299354528863	44.2639337363749	27.1781910331574	102.064884614155	56.404853323059
hsa_circ_0001953	6.60629674641641	16.8225991656456	1.46104320879262	0.107905594759538	0	2.76827036207498	0.106039331033902	3.60788360981369	2.82149041166999
hsa_circ_0002021	4.91463036263182	8.63194751485443	1.46133254826019	5.18304003437217	5.82870415407557	0.885922048032007	2.94355798537949	4.85818485933434	7.55622777180951
hsa_circ_0002024	39.5855414504011	28.1393284935535	10.6773444201133	24.5305051357673	34.0072235612331	12.8780514248992	25.5501291007921	24.3664564814398	36.6927943393459
hsa_circ_0002058	19.765193102209	16.2292301475976	14.5051255624071	25.6517046666325	11.6470291639816	18.4646017015556	11.467605370516	15.8303989388226	14.0943358997441
hsa_circ_0002077	5.7075447977005	9.43027333512517	7.89992994376854	3.9922515156128	12.6423765504241	10.1368731175414	4.47166481626672	19.3338777429442	10.3332665180964
hsa_circ_0002094	5.75121892862731	9.13092837942886	6.5457919941037	6.43371123120957	0	5.51664237700317	3.02835261573107	10.8683290934534	8.4672436254143
hsa_circ_0002103	6.54159806267122	9.9390827634603	4.07434974487508	6.51319825311584	13.6161173105746	14.7956140520749	3.06225206368639	6.16664842091926	14.1239538379144
hsa_circ_0002151	0	2.73244119646729	4.03133116821985	7.68447347658614	15.5848650919734	1.80975533117545	2.97483986378999	6.06406799646688	8.49325616463764
hsa_circ_0002174	0	5.80328313815273	14.1866563882171	11.4734714645274	5.82199795706746	7.35017990067217	15.5154454919984	9.78964727619013	15.0530399389798
hsa_circ_0002220	13.3306813261583	7.96816844358709	2.76547725349021	2.70911544296249	4.84972022325397	14.8134897402446	13.9579335704148	3.75471286101927	0.906182789679047
hsa_circ_0002290	8.98043013312045	13.2489433852559	14.463306212287	24.3126982323557	13.5963049651955	10.1638188233023	5.790864646522	8.52164312912883	6.56861604290271
hsa_circ_0002338	9.93491866639197	3.22221531970304	5.32550436689711	3.97470920758774	11.6737297545988	5.55481567213502	0.133939397144157	2.4981357526852	6.60872216694076
hsa_circ_0002359	17.2454011721205	13.1322248570555	33.916451037957	21.9066175904404	17.4804055924012	12.8970008187898	21.1739960391063	17.0458221154124	13.1476134025505
hsa_circ_0002398	7.38619821549403	11.0224290231775	6.62323587356449	13.9856234146533	0	8.28683221631777	11.3265763109424	3.76559658892093	16.0140718826356
hsa_circ_0002454	4.87692649510005	6.31659853875046	11.6778194731101	3.98542299019404	10.6949193457629	5.53696942058446	8.31718552475233	0.0804735352647676	5.64281132508119
hsa_circ_0002455	7.44445378572215	3.79367939524296	0.117947155625326	11.3593175608707	4.85246158991741	3.65834763447185	5.7587325426286	8.49484808114793	9.41639353053549
hsa_circ_0002473	14.0039176701384	13.3431813221621	10.5586839673717	11.6320903917494	11.654263407539	15.6878349398452	18.3452943815303	9.81227207272482	12.2103166192863
hsa_circ_0002484	29.5590247232654	48.9031386353497	43.3377788428728	56.6420146343791	57.3227899437505	61.8686584106412	31.3039456970575	15.9500230391662	41.3691996651713
hsa_circ_0002490	32.0565901481983	32.9785412087046	61.4896561539645	32.2846133284839	41.7733643017337	37.8272380071705	31.2878802529482	52.2489483977192	22.5383727987578
hsa_circ_0002538	70.9408856234267	30.9773153884881	34.1764546619386	32.2848472192571	32.0514061680748	35.0565766256112	29.8702584326215	29.2628921877572	43.259987929383
hsa_circ_0002610	2.39047791641628	3.80004967816061	6.53601579413581	8.89134321029217	5.82826093371951	0.882919244915005	9.66432686683115	3.71166143022541	6.58942099794447
hsa_circ_0002642	39.6599616040691	16.6449503735171	19.7313872787238	11.7339241420878	21.3699322173581	36.037297345547	12.9414637632267	13.4778386766792	21.6206306580259
hsa_circ_0002665	7.56410738249339	2.88108547681864	0.0962101945727836	2.6358092443099	2.90993100456274	5.51305384525796	12.5520989593399	9.70296555332645	2.78983442438963
hsa_circ_0002762	6.51661722339421	11.3668576175435	9.23923578049831	20.3626711984563	4.84341475648163	1.80407846610245	5.75105871954831	3.73669116179261	15.1094818359441
hsa_circ_0002782	5.68932133999002	12.969330893335	9.22213198966171	7.80094195829636	12.6350400548999	15.7390127810041	5.81568504239124	13.3021050355767	0
hsa_circ_0002837	6.51797784423945	16.0538736878142	7.95553239153115	7.81130112071357	12.6331390527023	8.31840736998395	7.08583142978858	0.0872240017471766	9.42231131979476
hsa_circ_0002886	9.98495594709771	6.44839407645284	2.75098833415368	6.43197993057075	1.92915859676714	6.44671294570781	9.82426204219631	2.54255317048901	9.41407116836562
hsa_circ_0002906	7.46682719052567	7.05417646665171	4.00327080379814	3.93041755443445	1.93005525810958	4.60942472983731	5.62628449881629	3.69371054098219	3.74955231297212
hsa_circ_0002925	4.08584473499775	6.00562305925827	3.99251656751209	5.15589474600324	3.88025524102248	4.5915643177793	5.73421664947506	6.10805888377976	8.47471857605533
hsa_circ_0002926	4.05831075235673	2.72737402720859	22.8085569831018	1.43423655589068	0	4.61116656368999	1.59322266002768	6.03904137933358	4.70011301405715
hsa_circ_0002968	5.70548367045208	6.80635803717955	5.35500348726179	10.2652200464652	12.6415630518023	6.47481571037474	2.96941400837483	2.51544021850114	6.59496267108025
hsa_circ_0003028	1.53872591956975	26.9656960164723	6.68030887852129	10.3409051243156	7.76284071041045	13.8733523147827	12.6445745090715	3.7597543198892	5.61833789866164
hsa_circ_0003142	10.7622672679274	0	5.33743954675067	12.7151310794687	8.74586575716378	4.63471720480931	0.119490047964008	7.11540816699977	0
hsa_circ_0003154	4.06369042780075	11.2739666830635	9.05998565056894	3.95192366428762	0	8.29719964466456	1.64595893774397	4.95380604217389	17.9259206656417
hsa_circ_0003179	4.0475404520917	9.52283805389686	4.0527413227524	7.72498439147311	8.74771280054412	2.75900600812732	1.54943845452061	2.47174850446352	4.7202373152896
hsa_circ_0003239	10.7600849251093	4.75821989203291	0.128829097487281	5.24080454058526	15.5715903824855	3.68960006417525	4.22054743238732	3.65706028528226	1.8604526244727
hsa_circ_0003253	8.99376196188677	13.8278116182467	5.41144489737878	17.9513071586426	18.4680850393083	24.0496750819907	5.88585739323502	11.0045829425398	11.2694471093135
hsa_circ_0003258	7.36713705488183	6.25341892426109	6.65068952935824	10.2945620201771	14.5868080553014	5.50504230196178	14.0144856646025	10.9364947495066	6.56226067081545
hsa_circ_0003270	5.71592117449184	10.5331553072968	6.6115186609283	3.98388801357146	9.72043085442369	4.58327940785648	4.41834846183671	7.32956818318047	14.1451338219537
hsa_circ_0003275	6.55450218944724	8.42083556150796	7.88066057379147	5.24128045562765	8.74550631983362	3.67790297331673	4.28379324731704	6.03402761818173	2.8028704662496
hsa_circ_0003295	10.0357981326615	3.31379386195018	3.99263630676042	3.92071767495731	1.93056127122306	1.80400364136113	7.10520144220254	2.53930446780716	15.1088862323681
hsa_circ_0003298	4.91299821606367	5.93075401061522	7.78675119742138	6.42335521310002	1.92941706067785	7.37795657960585	12.5103835503219	3.74175666036558	4.68070606006269
hsa_circ_0003302	8.29700989384748	4.8619385579967	4.0172302019313	2.6926996468437	6.80400446966538	9.28531448503547	0.144443922661384	3.69866110100735	4.69686784877113
hsa_circ_0003357	4.05754148135674	7.99955239216159	7.82706504260181	2.70452489024872	7.77594816058277	9.22521423893215	16.6795212379656	4.95662952162398	3.73113214096981
hsa_circ_0003400	9.92723488262207	10.0343175073668	2.77353424861034	5.23406960820267	6.79718502636796	4.68715977627346	0.0821794244675697	1.2529826229674	0
hsa_circ_0003426	11.4219646742776	31.6580299266628	23.6825779354513	34.7313577281273	37.8970731499166	29.542290624021	18.54652928374	17.1104922451258	26.3291696408504
hsa_circ_0003472	3.18862596866141	10.2978507520507	19.4758007870148	12.8681119065858	10.6828390928967	6.42491228426188	19.5905169748299	7.38407325083577	12.2215493297705
hsa_circ_0003549	9.04935640453407	7.82680707172073	14.2638250730857	9.02931787390738	2.89915188854937	13.869024052546	9.93955214688327	4.96416163074319	8.45173006542089
hsa_circ_0003632	9.91180021613432	9.98640888212402	0.129863471369013	1.44406699277938	15.5700049228139	11.9863938114054	4.48282732696696	19.3697008111115	13.161430313264
hsa_circ_0003633	6.58360317133649	9.61219314970336	0.121481067361764	6.45135258019334	6.80090065681734	6.50764000548411	0.124404045562476	0.068313095896799	5.66702420006624
hsa_circ_0003638	10.758502123788	12.1178897933103	0.129071853773412	6.49463705639173	6.7960898750977	20.3317153214056	14.1971857289658	11.0088376435537	8.43748107233804
hsa_circ_0003641	15.7219912821727	5.70804220725471	6.6702847510499	7.80845816139867	14.5820614834721	3.6634251450442	3.0048053623606	7.28053544234995	9.42762018224559
hsa_circ_0003652	0	8.42956114107474	4.0602476202508	11.4723434607992	12.6462768452772	8.31327691478442	11.1413054931634	3.73756165661807	3.73663369411582
hsa_circ_0003664	4.9795104509692	3.96533758534485	2.69114094393535	1.39908853293864	3.88591196895672	12.0432399548794	1.63262547597833	7.30705797468162	5.62830270909341
hsa_circ_0003764	13.9582553355716	22.4011013065207	11.9042394529134	10.418340700296	21.380010757813	18.4807954235398	0.193542353739121	16.9908668585599	15.047799052149
hsa_circ_0003795	9.94640348172444	6.90377012890932	5.3163817047555	5.22021539941947	4.84960541974177	3.67547465696125	8.2619442655801	6.04452974143304	0
hsa_circ_0003805	8.36854813534468	0.232677418122245	2.71262400370509	0.0975132516349286	8.76750913926719	6.44626762417566	5.76921558597711	9.68881305111667	6.57250988979483
hsa_circ_0003812	0	6.36191853267838	6.58949531292919	21.3144158386778	0	14.7751964651555	7.25602146772544	19.354345700033	5.61142388179829
hsa_circ_0003832	23.050654525135	21.7120709201203	30.061514572816	9.17692022460613	22.3434761905596	7.34120972112169	21.1602142525657	13.4354899460075	20.6985244044465
hsa_circ_0003863	8.29087722852731	5.91658657738325	1.46387393842475	8.8995814496938	2.90298869470688	3.65655499914061	9.83585342802603	12.0613354193378	3.73473265399275
hsa_circ_0003922	4.07025393582792	4.86353807352151	9.03537555304746	5.18513823102487	3.87795642125585	2.74033194609079	6.97596058646157	9.57436986481506	0
hsa_circ_0003967	4.05600573887384	11.1999732672402	1.47031653032799	3.96303816708426	9.72640147753188	4.60809099916873	2.96210264535072	3.6964713695176	6.59765667804773
hsa_circ_0004001	12.3322064674153	8.20907953335966	13.1282153304591	19.1936978059696	9.70706074100187	14.7770600868917	11.3855487891407	8.5858669352623	11.2759577013787
hsa_circ_0004027	8.29259458308977	3.26937078465074	10.2929831687777	3.94603476634925	1.92925634598841	7.37290053942892	9.85705390745429	3.74797300162615	9.40918418283791
hsa_circ_0004058	14.0504863238384	14.5182858237295	4.0933440405335	11.5752857630601	4.84393121140298	10.1379133600853	15.470813542949	9.77591797322791	8.4449479071313
hsa_circ_0004089	12.3477644231927	10.2918981664975	19.4827822285564	9.09169698314524	5.81553608403744	0	5.69876633090515	0.0836985139960662	16.08393574705
hsa_circ_0004127	8.21096112404454	7.30637446189395	11.7299778398492	9.02954775593315	6.79319854807361	18.5059874502595	5.85100388584932	9.76872675978195	7.50219035263427
hsa_circ_0004273	8.97401679587173	15.2536989870846	27.343200556432	19.2904628862827	9.70283168754906	13.8456254122459	12.7705334874751	3.77503982625563	16.9432112675249
hsa_circ_0004276	5.73356061271653	9.03949497887419	0.123520270157857	7.7059914108773	8.75001727251541	11.0658965740765	14.1079143258986	8.57953321271274	10.3336873141322
hsa_circ_0004293	11.532308347382	9.30929598975062	5.38561190266852	12.8375341824485	11.6593900579567	3.64866219991998	9.96387782854458	2.55812449610753	23.5836156615072
hsa_circ_0004368	20.5940966442506	18.7645143863709	10.6284853728268	19.3234297019753	19.4301615987187	27.7073172999092	19.8826733924943	5.00519081299951	25.3982814942962
hsa_circ_0004372	4.05759022110896	5.34351781385118	10.3376093056746	5.20959465041674	5.82551673733769	2.73627006222398	2.9915771809532	13.1337423910123	2.79638192530971
hsa_circ_0004374	16.4623393045117	20.3886790399653	17.0458912330983	12.9477549821901	9.70347100857876	11.0537990303133	18.3174944388116	14.6046025863835	9.38145122702388
hsa_circ_0004429	2.38923946952872	5.91769858084564	0.117930586357222	5.1908808653713	13.6361336658534	5.53809692177218	1.60517686112295	1.31967496117197	10.3952430884956
hsa_circ_0004550	2.41795941071412	3.94085766559857	6.41815274287047	2.64862379928669	2.90840783168241	7.36883648136638	1.64450184264129	10.9074316711982	12.2451975167244
hsa_circ_0004566	11.6272496133449	0	17.9015088674662	0.116468185503528	4.84905658871564	10.1554248724488	0.176990397517397	18.0442338648012	5.619691367542
hsa_circ_0004587	13.0887916841627	22.6827396085129	24.9231440377343	15.5682340295896	38.879041964995	21.27436067342	10.0255681065188	8.59247411000901	8.44102828954687
hsa_circ_0004630	8.22452592229136	5.77838360091625	5.34945404061552	5.25027977940247	14.5930689100551	5.51622911327516	11.1695487950212	6.12713164134547	5.62648585976467
hsa_circ_0004636	9.18211869626936	7.09097405946507	0.111119998945305	0.103289999616212	5.83187627336354	9.26388921697394	7.0405232764488	6.08876322524992	0
hsa_circ_0004658	30.6127340092955	10.1663474465073	10.6145376979277	10.4201385460329	19.433024254054	22.1472818346832	18.4954578809401	23.1071528093202	15.0246876948769
hsa_circ_0004726	3.24916628753059	6.6009145845498	1.44714103124556	10.022791575553	0	2.73492155656841	5.70580480134351	9.62805556404577	4.68829807006852
hsa_circ_0004767	5.70330772161692	12.030370675604	2.78627233877931	9.02181705877726	11.6659708966319	7.37376571470031	5.78202666882977	7.3258738397993	9.41006604795875
hsa_circ_0004771	87.3822216945625	50.3397488108456	36.845936927706	45.1539829572621	44.6820859658826	57.1886002948976	72.3150306562324	79.0876429233613	55.4560815357276
hsa_circ_0004815	4.96485079348191	6.13423662697449	1.43737687790653	3.88414209545026	1.93253168174873	7.39040568241828	1.62306880273634	10.8195186707837	3.73989715619824
hsa_circ_0004877	5.73644588327192	5.8635276110632	9.09080567642055	2.70633270800972	7.77534537238221	2.74996567046958	5.55547837842025	2.49276124092063	3.75727867289887
hsa_circ_0004891	21.4243762702237	15.7120704304277	23.5382928092209	19.3254954532401	9.7013749467122	16.6049805630885	8.70130637705629	23.0453869182743	15.0348754759659
hsa_circ_0004912	1.55758399964096	7.01740428174834	4.01331345834137	8.88148421699117	4.85342943571306	9.23235417769886	5.79192082073944	3.75013254153853	12.2483736105938
hsa_circ_0004920	6.57304455909367	1.18961536025396	10.3610523109936	10.18977250879	4.84963999247915	1.80718840011378	4.35285549799606	8.44533737843994	7.53416767540422
hsa_circ_0004979	7.43810386567887	3.26000608275105	10.3096722649153	3.95156866565504	3.87702047142304	3.67302286972558	5.64367519381617	9.56901523114855	0
hsa_circ_0005019	23.9050804488635	20.25096162353	19.6921971482652	16.8035309512569	14.5638366968524	11.0531917830907	25.1851491964156	7.40131814122121	10.3246772881066
hsa_circ_0005142	10.7076067413329	8.30320083093884	9.21680546468352	11.5626015224234	7.76518049200067	2.76716600615023	1.52697919670604	3.61141574682171	1.86793856908942
hsa_circ_0005175	1.54270104304329	13.0545294267517	12.9999257355986	7.77763239483757	7.76717134038056	6.46108256796712	12.3691969365509	0.084314697841902	3.7413566144506
hsa_circ_0005315	4.92047071761759	12.4881444251431	0.114501397585379	3.93422350453399	2.90398089711149	9.21970800574371	4.44857957973034	6.16237292684736	16.9665966002019
hsa_circ_0005320	10.7654937028569	2.69917314632216	9.13856354270786	8.98268379962895	4.84796915483772	0.891209607940854	2.8769043209417	8.25895407334065	0
hsa_circ_0005379	12.3693552671855	9.30924809760808	14.3362517088973	9.0689041486692	5.81688397494838	12.9429343787697	5.82152631806027	2.55392335968713	14.1303619382936
hsa_circ_0005399	7.40092088617261	7.38993188357334	2.77374211104014	13.9407563145664	3.87421066244722	2.76274428926865	2.8588921159358	1.28862727237818	3.77054553761097
hsa_circ_0005405	4.0090109970593	20.4627134818256	22.1401792154887	10.3942196714866	12.6246112660429	36.0445687952893	10.1370752761684	12.2651814810326	21.6236314422512
hsa_circ_0005455	15.6435410246726	12.246545162943	9.3006377313243	15.4597830769145	18.4644288529077	14.7335569137002	28.2657511374278	8.64481850892379	34.8211846444435
hsa_circ_0005462	1.560729657412	2.77241570729751	5.25648651821428	6.39831666532666	8.75967853833594	5.51706399674638	8.4692860011892	7.3124160219656	6.57365276031295
hsa_circ_0005505	17.4274330586164	8.31439612524525	5.37337114837853	9.04761596855237	5.81817081099777	19.3764331742614	14.2919147291798	29.085444426255	8.43034385213377
hsa_circ_0005542	16.4745793113997	11.7313758501381	17.0245344415912	5.31457849393991	21.3845527194056	12.895528486446	11.4915526408115	20.6555298698051	20.6944476123108
hsa_circ_0005565	3.31596549875792	4.7209816537363	1.399322038504	0.0769357034955931	1.93752867883512	4.57785684076943	11.2888758456718	16.8778644142707	3.73017857549096
hsa_circ_0005567	7.3541033851378	10.3486146680956	6.66971269739843	10.3242146519345	15.5564936105224	8.28384436359557	5.850474132249	13.3514279352697	14.117704270757
hsa_circ_0005615	24.6977542123775	19.1530019815305	14.5564426533425	32.1048895940059	23.3142740232255	34.1448337446866	40.9877955138741	34.0652876346989	9.36386681486094
hsa_circ_0005633	15.7130622567184	9.81364380059096	11.7962121867773	4.01646574176418	10.6846308696264	11.0505071121383	21.1004558401548	12.2166364780787	12.2099912968298
hsa_circ_0005728	9.84290373199436	11.8380432570209	13.1002550563034	15.38665529305	6.78867556702637	12.970090668666	5.76784606757987	3.74225746518411	5.62639455063909
hsa_circ_0005729	62.655380431224	46.982188286298	19.8457641846256	28.4503661513813	47.6058221606418	35.0255826708839	60.9928758645267	65.7161160624	71.463860571593
hsa_circ_0005838	15.6228060516565	16.7847954937339	14.4826910498339	15.4915986828092	17.487159733794	11.0943392800558	8.51551286907956	6.14182774897065	5.62264324952669
hsa_circ_0005899	9.01731062842871	9.80634017913303	16.9017461509051	7.81721668994135	9.71040140027603	16.616241320862	12.8282349712572	11.0132208632585	15.0425628742051
hsa_circ_0005939	10.7140824833131	9.3566687553965	5.37232246953697	11.5518857025934	8.73989988174128	11.069595632045	11.3494993015186	6.1749959416992	13.1720150928115
hsa_circ_0005954	14.8310330032003	12.2954424368338	10.5673831498433	10.3774555575174	15.5475612139895	17.5508301114373	8.66163020717085	8.60098841458701	16.935913360165
hsa_circ_0005955	15.7805465484743	8.88532921615317	4.0756247069009	6.51524437476391	5.81980750973087	6.45069246897452	7.10222226254043	7.30334084053726	5.62910926513984
hsa_circ_0006010	8.31572987856079	1.72528762570621	0.113611276677265	14.9741001619565	0	0	0.167506503589069	9.68635791337786	17.9480398918149
hsa_circ_0006063	6.64080330169739	3.3306121451131	8.95576268744733	0.100959875426925	2.90575801949436	8.31879013885259	1.62734577830007	7.29332957594192	7.52630315109815
hsa_circ_0006127	6.52515502507065	11.4175592598354	4.08977755282536	12.8162494129415	12.6356497118393	15.7221469794195	11.3299298416807	6.16998168016226	6.55954647904853
hsa_circ_0006137	13.1577209774154	12.2830177327211	18.2704406812705	14.1729832454207	7.75985360444838	6.44159326471033	11.2167840588124	4.94640234541839	8.46132129330021
hsa_circ_0006151	7.36356450863888	10.9127635182639	11.7574606192928	6.53388376539953	9.71374890475142	11.9892800204215	5.87065094254336	12.184159387014	16.9437152819008
hsa_circ_0006168	13.1125983688152	21.3000226073809	26.1175371463415	14.2506110211038	15.5378165070723	11.9860529340631	12.7859049736978	8.59484636188309	15.9951040547952
hsa_circ_0006208	13.9316756361607	25.3053819643204	17.1194014538284	15.5411282693734	27.2105250807694	21.2084900523973	35.2559915354166	19.5261471046996	16.9030745160278
hsa_circ_0006209	12.8549607516311	0	0.0856012603302556	0.0797281147072908	0	7.34499369861302	7.28486914034141	30.1717932390047	10.3237012087911
hsa_circ_0006258	12.3245481645021	17.9385356462196	15.7071957827722	10.3820787856694	8.73297726040202	11.0448773419729	14.2539208849265	21.843554410703	15.9788397906581
hsa_circ_0006278	5.7404292698064	15.0002996479557	6.5655276503087	0.112884198433162	1.92857956754821	3.67381729469892	8.28021303209507	3.69776431772428	2.80048378148105
hsa_circ_0006324	16.4793217833639	6.65533711202183	11.8757605359184	14.1927717160956	21.3855814791398	17.5453891513478	8.67324441742225	8.60708240512973	19.7652182545729
hsa_circ_0006354	17.3892449803775	1.16553663167007	6.67547821778351	12.8462969199607	14.5807929701065	12.906867980628	8.6724120133671	21.7973080482899	11.267659885325
hsa_circ_0006364	4.03691849729923	8.38631098573287	10.4339285389687	3.99127854416519	12.6427593702922	22.203363385064	5.87480629977002	4.9836720220124	15.0516095518291
hsa_circ_0006376	8.27188358700762	6.93842725951924	0.12154949614059	7.6919928267859	6.80085531201745	12.0261601465191	8.51438086457641	0.0925930567992763	10.3541484986055
hsa_circ_0006420	4.03060111151051	6.26412397350268	4.08074048975911	17.7700917450492	11.6643852353185	1.80891884227913	8.33086820957361	9.59555581678992	0.909696150687324
hsa_circ_0006499	11.5685957412238	3.18546587790876	1.48431831375184	7.77483345676191	18.4889453532994	7.38313375209506	8.44499545608382	3.73535538079932	6.57653373541173
hsa_circ_0006531	14.003080331794	15.4014962865171	15.6864487887808	6.57279506858238	9.70725530999466	28.6600273610055	15.64729308268	9.82894940863109	10.3180116501772
hsa_circ_0006622	3.19802013760089	8.33423978134939	1.48563747201475	11.5397189146663	19.4616951301192	0	1.38050782593731	0.0292220078408743	1.89993482305773
hsa_circ_0006689	4.05826042750771	8.00431010875506	5.30327396114532	3.95976287326612	8.7516888647806	4.65105573200678	0.1067595479823	4.7613008010599	0
hsa_circ_0006773	4.06634215453901	6.98347911535121	2.75109635876694	10.133348069212	3.8773771088325	8.36448516672392	4.27123005666225	1.31070878722394	1.85669000235788
hsa_circ_0006796	2.402926884877	3.32718562676265	2.72527216740694	11.2574468269364	2.90561074255749	2.72668069114771	15.2882878715907	6.14561719225044	8.45899044621236
hsa_circ_0006848	4.85605868741584	5.71747520778533	14.3183704370648	16.5768887274079	7.76472110711957	2.73332396579823	5.72313529691614	0.0859281281075424	15.1222441831001
hsa_circ_0006856	8.23225334042097	8.93983517635897	5.34184237623087	8.99398555391931	5.82151556172223	12.0087350403888	9.93895405830801	9.74742184188514	5.61723939485587
hsa_circ_0006886	4.07278338464598	1.20752421654901	2.7443150100656	8.87999626326428	9.73319772500443	3.65958401498191	11.1307375065367	6.11636026368744	5.6293285258455
hsa_circ_0006956	21.351034343754	30.152841520045	31.4617123666771	29.6309519660103	25.2542090230427	19.3670443534894	19.8922526543561	18.2943631110296	22.5669458644139
hsa_circ_0006999	9.94651056534122	7.96446182831742	9.1042760670894	0.11529426673951	4.84961289942812	7.37190152448538	12.564487875654	2.5472039656506	8.46148144276744
hsa_circ_0007052	14.0839550322858	9.38326852039572	7.92044363943308	4.00082144619433	7.76698323315949	13.8652601097651	7.2126594716221	10.9476924455288	6.5605134640691
hsa_circ_0007084	2.43781356029576	7.46835215553871	0.0905773956429667	3.83502905869697	0	6.44120212945206	3.04112443083145	18.0028333383347	3.73307426861395
hsa_circ_0007099	37.070791283678	21.0567152158897	30.1995920209658	34.7650649590493	30.1136180213114	28.6137090805053	7.34804746245302	17.114059383656	40.4703941787129
hsa_circ_0007132	24.651184523279	32.1159828097516	30.1941290300391	28.3809862241889	34.9764542292267	28.6274446108905	28.2400873733171	14.6822783918929	11.2533291276457
hsa_circ_0007162	8.20398673251928	10.9303188961216	7.92811313097314	4.00398693751429	13.6122332348536	8.30992179623114	7.12069994549647	4.93512804568678	7.52019274054315
hsa_circ_0007292	37.0070849277303	40.4530817489692	43.3081053314181	51.4890505145582	41.7714008078727	50.763517106937	34.1297861953834	46.234165609854	28.1835160098601
hsa_circ_0007334	12.3842028410569	4.69872040938704	14.3075157708746	16.5649915677462	0	17.6015349014537	0.177681712343038	10.9244909176194	5.61922037658052
hsa_circ_0007353	8.25900931588218	7.43570147456417	0.124024317431353	5.21951401397596	10.7004618306947	9.22851611386169	9.88979041053391	12.0977888948184	1.84634944028962
hsa_circ_0007364	19.7241362185528	28.7804759235221	27.4950797613534	9.18025646654318	25.2606498714153	20.3331217750644	12.8141223556796	9.80599930528331	10.3249376003691
hsa_circ_0007379	13.2493886342705	6.79015117223593	5.36160816697504	10.2782564867867	6.79335593677189	10.1490417726703	4.44901723468483	12.1308147761375	10.3428719415792
hsa_circ_0007385	23.0080306623473	21.0942818765184	32.7560583797979	24.530207021462	35.9524909942775	28.6438148868032	21.2363771496042	12.2529838157838	10.3145760077603
hsa_circ_0007395	0.729601714145326	6.46121141013256	6.5373447310561	2.69356945081481	10.7078818423147	8.33957224460371	4.33036842590171	2.52039502982626	4.69304675377637
hsa_circ_0007429	3.21762858603963	5.86190239739491	9.09216582094833	12.6475009983833	0.956188859653263	4.59760110275724	2.99432867905185	9.61951795656399	4.68944905148767
hsa_circ_0007444	12.3055850031178	16.825163587771	10.5987166503965	23.0517851650529	11.6499764079945	10.1547642997924	7.1842012904668	9.73269705670764	7.50975581388612
hsa_circ_0007493	4.87174157525818	12.5933963757222	10.4351691971348	7.75952070065256	3.87294763760395	4.60060258077193	1.61138530705412	3.71205570075653	10.3886094803772
hsa_circ_0007508	4.04026246465272	4.75200606045558	7.88578167948954	12.7284545888366	8.74494563269426	9.24683710864695	5.74995414798818	3.73632287317228	7.5232910955426
hsa_circ_0007509	6.51097581551987	13.9179164598417	13.0931572537596	15.3787001867406	6.78897784283358	6.42234198888061	15.5301893096097	12.191645550279	15.0508780310022
hsa_circ_0007514	8.14750178943576	23.4630133622293	11.894878888486	6.59519126360843	26.2492223250881	13.8915276460692	4.41946118245227	3.74911677169119	8.46154024560562
hsa_circ_0007637	11.5558859285686	9.88549162511834	9.20373659953753	6.52952443947827	7.76620747705794	9.22260091372454	7.19171920792628	9.7384320943508	9.39969549711766
hsa_circ_0007641	6.5184251834933	16.057874382683	6.67205148569978	12.8393265280102	8.7374935373762	2.7329088852772	9.75309919953478	2.53383092253312	9.42485928277764
hsa_circ_0007695	6.57824802466759	4.80787325940119	4.04005932491732	10.1773175998441	5.82500418878169	7.39197039693465	3.00322959555151	11.9892727103702	0.90849835107841
hsa_circ_0007723	18.9294703566084	22.8330964408117	8.0364013824404	18.0574022090888	21.3760730650168	28.6499483641885	22.5978674795005	8.6292733817292	9.37330829514162
hsa_circ_0007733	0	16.5024110629146	11.8174303514637	15.3821221021422	12.6303681881903	13.8445435002797	5.87345056746837	16.9727729835592	11.2737263607198
hsa_circ_0007765	15.6348077619976	24.0019334232144	18.321494072114	1.46095027291858	14.5694307121416	17.5238264940192	26.7559879230791	12.2494466878556	14.0865700451835
hsa_circ_0007773	2.41722575754733	3.39029248829653	3.94829048043859	3.8802020286592	4.86140896126145	1.80265052097944	7.13564205277854	12.0646922140539	8.46452305744621
hsa_circ_0007788	2.3859552133133	8.56148609724422	4.03042613531234	0.111714201700116	13.6327567420594	12.1074863852873	0.140622185400489	2.50810413687202	1.85525087866512
hsa_circ_0007813	0	8.93951873863949	2.70150605121148	2.65083198488158	3.88441817098769	10.2048599606782	0.152161818505224	2.52400060596283	7.53729348731599
hsa_circ_0007967	4.90028914427118	3.77227436686978	6.5619709971113	10.1598709539412	4.85103614508497	7.40461570558959	4.32988847451015	8.420042601239	0
hsa_circ_0008058	6.57126247581646	3.22998214244966	7.84767154961033	7.71322146969095	7.77394193155163	8.30279162318351	7.1503378149871	9.70690593019419	5.62337115718805
hsa_circ_0008102	2.40075208817626	4.92859762819318	12.6830486819445	0.102619708339989	2.90520163696356	5.50845339317235	8.53963254133161	18.0355230371203	1.8461350982191
hsa_circ_0008139	7.33871545625693	12.8522327741212	9.26508647134183	16.6554259123788	12.6290597141438	0	11.2479507133134	4.95292834833409	16.9795836106639
hsa_circ_0008153	2.38800731572241	6.97633269346438	2.75243323014383	5.19505535643055	10.7061661429354	5.51835322936077	1.63287516311724	7.30771320179634	12.2614062710018
hsa_circ_0008177	4.89410636086354	9.58099540173696	4.04121728376786	8.94268845148569	3.87564361765854	5.53527532156867	5.67083997555015	7.24755907350638	1.85247764958299
hsa_circ_0008193	25.5873295822987	17.2408862296665	6.73616334286909	19.3223083543786	19.4302764955883	18.451457120898	19.8323700435273	18.2658718287553	13.1441000771271
hsa_circ_0008207	8.18717719941052	9.30659606969802	9.23480731568679	12.8395405732215	11.6592044654503	12.9237900703525	12.7374746362349	9.77654135422392	8.44479921701189
hsa_circ_0008301	9.17529263171603	3.30539621127954	5.25279865530724	0.104253703134221	5.83122451136911	8.35007688034645	1.59907558471358	0.0781764092382082	7.54791809952555
hsa_circ_0008304	13.2461697291506	8.86663978481324	6.64248395892655	5.26296835622523	8.74142434243266	4.57883941588578	18.0441126393255	6.15551184959804	6.56401399771161
hsa_circ_0008309	5.71159322330897	13.149253451001	5.34576593463798	9.00058512594543	4.84704630829627	1.80443220992916	11.1232458408086	9.66547575516798	3.73747553530094
hsa_circ_0008319	8.17123842090335	10.2774395255156	23.3253268518829	11.6218728089801	5.81516389075717	10.1393079216494	8.61302005410235	9.77231562529162	14.1158787012961
hsa_circ_0008433	45.8182732224787	3.14538137691173	1.49487976779617	6.57219949757469	3.86944403581644	0.875712096165407	68.6226430114449	18.3267105938698	10.3079217113156
hsa_circ_0008488	1.56014249955633	4.36140965859651	2.73773359095652	0.10538823923438	15.5968821833223	4.58782206466238	7.11222054484004	6.12175157101387	9.41661763921088
hsa_circ_0008494	10.6021604195335	21.1402152290213	18.46207865971	33.4065625074245	38.8758781559392	29.5515313977389	21.3035854134763	14.6849819124114	18.7922761195252
hsa_circ_0008521	9.91797342767267	2.6958972157886	0.128820143297963	11.4770976604085	12.6457191163139	8.27905850924596	7.25127045104033	18.1526909817821	12.2208691729781
hsa_circ_0008618	10.6681708149013	15.9288095409421	5.40507646539995	16.6673383521306	11.6545751412032	7.36700731794862	18.0106426737641	3.75516194031899	4.67573257427983
hsa_circ_0008661	6.64601230819177	7.70025413340456	1.44721975712051	5.13810604942759	0	2.73516395712207	5.70320358830274	8.44875261228531	5.63635900163499
hsa_circ_0008812	11.635233059641	0	12.8742120888241	0.115479848685318	8.74929788417956	0	12.1902780425493	0.0773163990644097	5.64872183107236
hsa_circ_0008832	34.5883297567534	45.7110376494853	17.1997009174857	25.829409053821	27.1967467930282	40.5984250786323	36.9098679829629	41.3771564909167	30.0694381250375
hsa_circ_0008833	11.4326106008826	32.2922374821407	14.5596729976852	15.5694899093811	41.7973601766667	9.19942149110144	18.3185700577127	0.103412550755768	25.4369706317504
hsa_circ_0008847	9.07935189929897	7.90436774623671	11.6650537145881	7.73865017536025	0	9.23840877734572	7.13305055773134	0.0908178833110531	12.2547948345004
hsa_circ_0008934	9.13407833601452	4.84465808432345	4.024429018953	5.19473676393938	4.85208993144913	18.4526855000642	17.0552435310438	26.6711456521219	6.54686963025879
hsa_circ_0008951	11.5527391444059	7.28159066931036	10.4813247845103	2.73381791750821	13.6115311208602	13.8613625051059	16.7847617058656	4.97019962059054	4.6715235574484
hsa_circ_0008967	3.2051501566013	12.0923089070936	0.130198597034816	12.734965146396	9.71923881469407	14.7774776393949	14.1275652200632	8.58528293241579	8.44302954766145
hsa_circ_0008982	5.68962188389459	12.4505886670738	0.137863462660955	9.05789371382195	20.430993280875	15.7043167222829	7.25536862709851	8.58804282682942	15.0542044565733
hsa_circ_0009000	4.88739192125167	5.30865020606953	5.32284082237866	6.47456564029259	11.6743551708082	2.73129255251678	8.44288823979715	2.537833740062	12.2652482542335
hsa_circ_0009022	8.18829431460383	11.3822587263053	13.061422574924	5.28275418236272	12.6335716088182	10.1739672883717	3.02804162007756	10.8676335801697	3.73560322882929
hsa_circ_0009024	8.19771363399508	27.1711236693052	10.4896478655676	0.127142877185483	0	19.4484209612607	0.182119973468707	4.96685580666851	13.178083792422
hsa_circ_0009043	19.7997570663131	15.2871151285541	1.49853087895468	20.530182543875	17.4891899878168	8.27303709909904	22.4294446362574	11.0050641616226	11.2693063258452
hsa_circ_0009062	5.72016540057479	1.68440813585114	6.60343013568135	11.4637798838407	10.6967717948951	2.73873289628221	0.14882510812388	0.080752172751307	16.1000168007857
hsa_circ_0009076	21.4714175689313	11.722346142445	14.4612487702728	15.4699850751831	10.6770817694357	10.1495308765983	7.20169572673109	12.1292016138513	7.50692883415379
hsa_circ_0009095	7.39827898816163	7.90826863617395	6.60605490849519	10.2261896149386	3.87401335674759	2.73104186599947	7.10032618766642	6.11632138471484	10.3673353486919
hsa_circ_0009109	5.7265376325149	4.26220949880581	7.85569719796537	11.4431295034801	4.84898552496688	3.68945820265977	6.82318425393241	0.0690403363361898	2.80966010139174
hsa_circ_0009133	11.5922426682331	6.30658314760979	9.15861052881058	1.44455427004196	9.71913877418554	12.0137270146788	7.18976566106369	8.54505045699803	7.50885435929211
hsa_circ_0009353	9.92214937934159	4.24445736515101	6.60692404875524	7.73776139108793	7.77134242490383	4.62706722691925	2.90522319928305	5.98573443989587	0
hsa_circ_0011399	1.54612982932358	9.46997198527195	6.61370697614549	8.99253237180506	10.6950467674307	5.51294530944025	9.8555214525795	8.51627578939053	6.5697676830396
hsa_circ_0014614	9.02782557252762	9.84140049037636	0.138435315155624	10.3184836390155	19.4553367807206	20.3344963153076	11.4305281417679	3.7794241917952	16.9348033843125
hsa_circ_0015262	5.7275000908686	6.88926430040252	12.8867115755121	5.22534436572794	2.9010996061937	5.54521600786409	5.62252130750859	2.50928438436258	3.74995350250812
hsa_circ_0017092	23.9945988767701	11.7479737081677	23.4167000126395	4.03424692709779	5.81361223797371	13.8159887036861	10.1213674700103	26.6939013122911	22.5733767614933
hsa_circ_0017310	9.87710372394847	11.9672122051089	5.37147845889823	5.27026265715381	12.6372409017882	4.63415687695506	1.55399834578886	5.96261220998926	0
hsa_circ_0017586	7.34807591981193	11.3548959641513	16.9032786916542	9.07887195159043	8.73662622751414	15.7156431889168	12.7203611411554	6.17570273716368	7.5019521485294
hsa_circ_0018992	0.71954499547363	12.9129802335466	10.52211810126	10.336393132937	18.4771551846166	3.6646426068311	9.71805425374866	4.90931514896006	4.6880204963101
hsa_circ_0019170	0	13.0137823791442	5.26991616239424	0.10711837484721	6.80515618606032	9.21080813031755	0.186492039182615	21.7020346614474	11.2801347345539
hsa_circ_0020028	4.05434965071738	4.80396576724279	6.57651301548823	7.70407259793497	8.75025078290153	11.0928019586653	7.16116822219808	10.9028180134639	2.78900168670239
hsa_circ_0023918	4.08120336781406	8.70202247164737	3.99961534520174	5.16450756972209	1.93022833081149	4.58726894356275	3.02656790303823	8.49710775246186	11.3113711401591
hsa_circ_0023919	32.1722057258814	21.1775961401242	23.6221455141362	18.1127265834338	17.4785307945453	17.4966436786914	33.9873681864991	28.0176991953985	34.7955478095463
hsa_circ_0023923	24.6943227135422	15.6176760177039	19.7460058577656	25.7559194711882	30.1230422561957	24.9020375117152	26.9659542496285	42.4708212514792	10.3067365342106
hsa_circ_0023936	27.5514512735411	14.6176691763057	0.134740148628136	0.125013030266043	0	28.6018510894923	0.21471983987899	43.6857041194905	33.8584096655997
hsa_circ_0024193	10.6552087006128	11.2508888782781	8.00023238483707	15.4404649843871	21.3880064749975	11.1061082790733	4.40198594186381	3.74133910318561	8.46725030630761
hsa_circ_0024834	0	12.4536105327141	0.0973052665065675	1.39779693462836	1.93361145739594	12.9489356415836	4.43476472630609	9.72807397669524	6.56525545058413
hsa_circ_0025843	21.445541913995	10.1655915481326	19.6402089790496	18.0305274954281	12.6211690291484	14.7851138742333	7.23482145086345	10.9671698035917	9.39064544602973
hsa_circ_0025887	28.1549719737897	2.63673073504678	14.4549170736354	11.667749198262	15.5436779419665	13.8323355974798	18.3476330649523	15.8162134873049	8.43625236880805
hsa_circ_0027464	11.4958783774371	17.9629546592847	16.9758464517198	2.74867057783523	13.6005991975038	12.9258607573892	16.8242166052949	8.57553758075657	4.67024261465677
hsa_circ_0028899	10.6266408032421	15.7249818148932	23.5260632189376	21.850319645617	15.5386957816861	11.0554732869771	15.5545866244274	11.0018557119303	14.1028859496159
hsa_circ_0030062	10.8015553029898	5.8633374967896	4.03968969069491	6.45851689094436	3.87578563595551	2.73613772973491	1.61541535922956	9.61569108901018	7.53551833273271
hsa_circ_0030720	19.7759935811038	16.2541334572376	9.32425190465984	19.3028670173248	18.4590949747764	15.6680817123973	24.0144086510101	17.0738467116943	16.9136546543925
hsa_circ_0032969	4.85803638368285	12.9874673891019	14.3065243522533	5.27466768013114	9.71325867592546	8.42302919700019	0.109170430874116	0.0603981807401508	0.91814425651432
hsa_circ_0033144	4.88321845342687	8.9796233435935	2.77288364287645	11.4579929255487	6.79735725250418	3.67906823632446	9.52855328437849	2.50360908853108	0.911870200483941
hsa_circ_0034414	9.97150330036396	5.8904214706637	2.75629355910345	1.43257613202535	8.75284487346224	0.888414216863517	5.53796603787824	4.82918646508003	2.80863222055874
hsa_circ_0035197	4.05879472099328	1.70086482439155	24.0469890278631	0.112723374252804	0.956328310072145	6.43753720991244	0.175902858406511	13.2909002815875	13.1894272588249
hsa_circ_0035292	1.56135072386685	2.77577192204076	8.99176415297373	6.3945376537159	4.85528048220879	10.1948602875777	8.38915456852196	2.52991111885382	1.85052508832697
hsa_circ_0035796	8.2438578459709	10.5697344760038	4.055562827492	8.97490728269942	2.90068627676655	8.28892322774531	9.94684395049252	8.55758039927874	11.2872252197053
hsa_circ_0036353	12.3892978703741	5.73017891909736	15.566606246851	9.04793790859794	3.87147966643277	0.882613560751706	7.02169223597596	4.89914872552891	8.48652267130774
hsa_circ_0038704	7.35834709979776	6.74639568907276	5.37970392449419	11.5688852535216	17.5070809927186	3.66767336701515	8.34990892031999	2.52393220751368	6.58813542077752
hsa_circ_0042091	3.24586321606745	4.40349480709207	1.44958137052164	5.14550610048639	7.78654636149909	8.29635075337796	15.3175581888403	3.75567467184047	6.56536038825249
hsa_circ_0043114	3.21821512610227	7.45729620877111	6.57177053676219	3.96292713121503	9.72643301205213	6.44545773043948	9.83420728855331	6.13030272677766	6.57187145129677
hsa_circ_0043837	11.6476979644071	4.28374124824844	2.76248085240708	1.43567396792857	10.7018711515235	6.46644123649808	5.68299395026642	6.07827500245507	2.79701239174859
hsa_circ_0044177	13.1265836627644	14.7418653768987	18.3488206480234	18.0266290104739	16.5137301898194	20.2962713972231	26.8120376925699	7.4279130151566	22.5696413504002
hsa_circ_0045334	3.1981506806458	6.26049367545974	13.0081748727826	5.26582815796214	16.5372996674657	0	5.69311675473878	3.71706016627629	12.2844245579459
hsa_circ_0046617	5.76103936286467	1.20722609514485	11.5172924204796	1.42670596478796	6.8047171101961	16.7564459317182	0.152412781754112	3.71461922822233	0
hsa_circ_0046843	9.15905684478084	3.28848321513255	2.74136224447126	6.41008515648068	3.87874644600249	2.73697638290944	8.34937767583168	8.43282721297388	1.85181792998459
hsa_circ_0055014	9.0690020034641	8.40219569440733	6.61935258016381	5.246595114323	8.74450810143674	6.43501899381738	8.5562412539712	6.15673961622224	14.1315153865378
hsa_circ_0058493	40.4695527714476	18.1364025434893	26.2194631972769	15.5694463219333	15.5329064356947	20.3053355112313	12.8952403531971	13.4520807784288	22.5776277129541
hsa_circ_0058495	7.33922254199453	12.3396718475422	9.26395343780764	12.8796593237964	16.5245778854665	5.50587471897537	12.6450575429471	8.5478716910784	9.39919970081105
hsa_circ_0058514	10.9014366244048	2.79247708862519	5.23703660701637	1.41726864536727	1.93088647985027	4.57317902317188	1.65798252075623	20.5132943868091	16.0064401557166
hsa_circ_0064557	5.73779877758688	8.52694016018206	6.57038438454728	3.96218813821108	5.82528279476501	9.23941203765749	5.77143374956623	0.0905313697011203	13.2038222419344
hsa_circ_0067735	4.83986791084676	23.6250033475964	9.28381971388916	12.9072769401893	13.5999495995491	25.8684515477815	18.4436909166353	8.62900773268476	15.9738105101453
hsa_circ_0067900	11.6118877923032	6.86159019671186	6.60338856429391	6.48618565525064	3.87415412486188	18.4874155088722	11.4026534921918	10.9911172533586	7.49737351450461
hsa_circ_0069399	47.8247562068081	21.5387560791145	15.9069729581431	25.8461613897485	51.5055481562082	22.127915322315	42.2744394575918	14.7063536530171	22.552829142535
hsa_circ_0070190	16.5787361178625	5.72333540508047	6.66006064115354	7.79698982965306	10.6872517085094	19.4394822521413	5.84683567739291	9.76458343565956	5.61472427148304
hsa_circ_0070562	32.9345894903586	16.0537155735872	37.9745229076467	36.0302764057631	26.2247209486965	41.5625703268857	35.3382694227843	18.3378878360101	10.3065815309676
hsa_circ_0071185	6.59043790044176	8.56908861757955	5.29418271900349	0.111312010185636	7.77754111042112	10.2420161522991	0.136109490096241	0.0743133391176902	4.70363453973239
hsa_circ_0072428	23.9462976017624	14.7392879950475	14.4862209411048	0.140543557562385	27.2199180917767	17.5286388957138	33.6070169750582	0.106896336171165	15.0326764073201
hsa_circ_0072437	9.04786824743215	9.38643376632224	7.91905062415426	9.03155956316108	7.76711453429963	11.1047203740687	0.167836740932263	6.12776111861156	10.3613303147294
hsa_circ_0072440	5.75568447987044	6.99728087106202	4.01886626624813	0.109004676611875	9.73160131259471	5.51422599198891	5.77771113690129	9.69701169560385	8.46420344595508
hsa_circ_0072732	12.3483151147351	5.17413703422923	10.539869741788	15.3858000160452	13.603908497083	10.1678036231835	9.84830326495599	6.13475278479622	3.7340913270824
hsa_circ_0073237	8.25975946894673	2.20322808123079	10.3587354857568	3.96758172858912	7.77444395614707	14.8087010024436	4.43805216682287	8.54121914494554	6.56445473555638
hsa_circ_0073239	4.0740355815886	5.41296359730269	10.2665068766026	6.41379109018567	0	12.9934914135877	5.72137415901383	0.0857651317111183	4.68631434164863
hsa_circ_0074368	6.55856137528372	7.38354107733832	7.87260024849243	5.23656846787526	8.74639052843506	9.24352646019325	11.1534522546458	7.31003852461785	0
hsa_circ_0074371	64.2645892336392	35.4074957083904	64.1837810889736	42.568116156134	33.9919411508483	34.1185030580317	35.5485998653161	57.1364021591329	39.4796162708168
hsa_circ_0075792	4.9432892775477	2.2718014264897	7.71081260328141	5.13946303587698	1.93122388280112	3.65442710749383	7.15511256626157	12.0836096216976	8.46084549060953
hsa_circ_0078336	0	16.9113676881563	5.33906774487473	6.49335615697841	7.77083408024075	11.0653545462516	9.99860645528911	6.18059748719519	16.9491899754169
hsa_circ_0079284	3.23737573341057	2.77257490175054	5.25632923561299	7.62725806238418	5.83083217261913	12.9276095456462	11.3506922844151	12.1591041632003	5.61406124104661
hsa_circ_0081813	3.23466345868964	3.82257212867935	5.26343740128142	5.17196693137536	7.78216288548161	4.60106393630125	4.33539251830642	4.89445726583207	6.58973016260295
hsa_circ_0083619	8.17419568302006	21.1583476644177	0.142867333099155	10.3545736057459	16.5253752505978	10.1495794368511	14.0181100036247	7.35821178661287	5.61746121383876
hsa_circ_0085438	5.69199110404494	15.0827418652726	4.08845921982076	4.00783720464358	17.5086483751543	4.63359815689326	2.88607625368654	4.80639789685025	0
hsa_circ_0085439	5.71949622290753	11.0858179036461	6.60470180196003	5.23616105924659	6.7968904024666	4.59662125248771	5.7028440204653	8.44845468067761	3.74162910329215
hsa_circ_0086188	15.9341500115513	8.06108794500192	0.118092773919712	2.6955669656552	0	12.9404056906156	18.0801002044119	0.0961948781148196	5.61767344692718
hsa_circ_0087391	25.7028189194471	11.2788056398314	9.27731637321776	9.10875914874342	6.78746111355587	7.33707992400416	19.8602636297022	20.6857670654096	26.3463108073712
hsa_circ_0089513	24.3848699773807	0	1.4695850217078	5.21025061065722	0	0	8.42095191391513	6.10636724925796	10.3725540340698
hsa_circ_0091382	16.4450086506454	16.7548154813082	11.913991177117	9.15326409221458	30.1378022485045	12.9036934873103	8.68225082072117	6.20102433216088	29.2070205922404
hsa_circ_0091669	6.58683795989999	0.698517008373936	14.0734800520375	5.20409245399028	3.87649641079787	1.7995750927022	7.2114151697048	19.2783438946395	10.3409690425232
hsa_circ_0092631	4.88573770613219	8.99517312887536	10.3815670082159	3.97489283021677	5.82323841166332	1.83134699866883	1.51650486687491	5.89194999641918	0
hsa_circ_0098874	15.6556777865308	13.810483062777	11.8639228269306	7.85215013182367	17.4931412987564	16.587911266495	18.5079501481262	31.5393812543181	15.0232777159158
hsa_circ_0099504	30.6549561023752	10.1982436278286	17.0294713411369	5.3155834568048	9.70423064268425	29.4974591443048	31.3325118113069	71.6496688437279	32.8892666817084
hsa_circ_0099549	3.24945184718463	1.74824221189609	6.46817978600043	7.5848392245044	2.90615386043608	12.9550845442973	9.87962742568581	2.54899722107083	6.56741649279878
hsa_circ_0101698	9.99426107677264	4.86234642815853	2.74730543708995	5.18573958046962	3.87790972853379	7.38536080286264	8.43239669385219	4.92343062660524	4.68411810427268
hsa_circ_0101802	4.04168817162108	2.69535493420472	10.4108666930963	7.74338024032906	12.6455521142598	8.32225227478398	5.7245878667632	7.2854508569855	2.79395341634577
hsa_circ_0103771	6.5265108721603	9.86409180710969	6.65832745775218	15.3125534875218	8.73931703575266	9.20499202890732	10.0195248919909	7.3890548631442	20.7241513044122
hsa_circ_0105527	5.75679761977532	6.46444455219848	0.117026247336161	6.42450421246197	7.77976680991621	9.25948602403257	0.157397603625069	3.72406180156196	9.42872557601916
hsa_circ_0106416	30.0560926249839	2.16634678843565	4.08547227814573	5.27027936841098	3.8716118331358	9.19830493318094	14.2015131413037	27.7770609119216	3.72449370156604
hsa_circ_0106983	15.0115771953129	10.607526238735	0.125185626097358	2.71191826185919	3.87493264803823	17.6234485541583	0.171232221136072	7.32812395641435	4.67840405452327
hsa_circ_0109021	20.5665664769978	10.6153313512704	45.5096997862796	16.8200037605526	9.69985808119416	26.7545721031135	8.76272455657423	36.4354780466523	30.0917842569378
hsa_circ_0110084	3.2061898575984	9.99225524075129	6.61550880644164	8.99490268644299	8.74502155662975	5.53650538477615	5.66479182454441	4.88931728357279	3.74550952081017
hsa_circ_0110529	13.0820707934074	24.6578191864752	40.4817852026795	19.4095227670976	28.1746329816151	14.7640240649816	10.0519455856707	13.4067170667706	15.0451422865358
hsa_circ_0114231	51.7266202972789	5.67591836735691	0.143566259149827	0.133108907120312	0	1.79773060704183	11.407490467598	18.1742786728006	17.8853743133826
hsa_circ_0115215	8.25316256957104	7.94922589375009	2.76853466455358	5.22471291338564	8.74861271318673	12.9553206704659	7.16202624792575	6.1442909050304	5.62200340572542
hsa_circ_0118701	2.38765790299021	3.26126801619024	5.29005934435323	10.140791191683	7.77815940226093	2.73735491424368	9.66875769785177	4.89639318847611	3.7439439561126
hsa_circ_0121061	3.19479163953349	9.85893452768295	5.37706749314768	11.5627915348234	17.5081008513787	3.65875478881604	8.45773298905936	2.53996497775538	12.2617132259243
hsa_circ_0122600	5.7210593727941	9.5044576250836	6.60173337570965	6.48467957479613	6.79718898302901	2.7516613723945	4.23187115238116	0.0701525803200034	6.61610256197826
hsa_circ_0122728	4.9297541356323	7.08196742936687	0.111692045535832	5.15984009405943	5.83151895157804	7.42221063309575	0.138674456815486	4.86166108206632	3.75173432116895
hsa_circ_0124321	9.91120242346229	11.0401175534319	2.77966569550552	3.98727950501124	9.71944840417712	4.60142160333623	7.00635377204139	0.0814565607457078	8.48954788356385
hsa_circ_0124919	58.4462411671514	66.289064273684	66.8521000666236	29.7762514092694	55.3731034207763	112.666768896719	56.7221630951891	0.11806326606067	39.4680658377585
hsa_circ_0125392	8.231483140501	2.1843173254005	4.06448208273427	18.9278009171068	4.84731938828424	10.1524562757186	12.6409064231823	7.35293345934064	5.61855569027307
hsa_circ_0126249	0	7.09816539753597	59.7094987238397	25.7283685997847	15.5343749307275	40.6263956183025	8.77152127039786	44.9179119720483	19.7213153473626
hsa_circ_0126525	18.1820189188178	5.16125790267945	18.241037778432	19.1861329168899	0.95460436816046	16.6226495537722	25.1584446995158	3.77880469217916	6.55222472350483
hsa_circ_0128921	10.7366286200517	12.5678780311756	0.132502996094073	3.99498979144897	12.6412954276097	4.58998033653895	11.1216956630637	3.73439797447742	6.57705645470275
hsa_circ_0130908	8.19805223679989	7.27254815773607	7.93746003225171	9.05148654986337	14.5849964657206	15.7033378332845	7.25730634313694	10.9870769635407	13.1638024808522
hsa_circ_0131108	12.3544479744607	9.27754482482791	22.0094336762293	6.55831833628748	4.8429267349856	3.64608302702587	16.8670403677404	14.5705994000474	11.2760005867409
hsa_circ_0131215	1.55359337309862	10.1762788932844	0.1201687012238	10.1518243928571	6.8017770820009	5.56152288982722	5.54584005093507	0.0706511567048473	2.80796535364003
hsa_circ_0131235	4.09527596750882	4.41642162271007	2.72094453451496	6.36457671018446	3.8816381834796	6.44194035745393	1.6413045376673	12.0792580334849	10.3553300774231
hsa_circ_0132391	5.69340377176647	8.31408972276235	7.93404491209839	17.8017761418197	6.79184778326818	10.1781519002959	1.63216909731266	6.11925671947957	8.47002302217288
hsa_circ_0135761	9.90132912259347	9.95414479628261	0.131665533890595	12.7518513664732	6.79455114677861	3.6529145697032	11.2487732980797	0.0938904903102831	17.9268159113357
hsa_circ_0137069	9.8379420740285	9.24998637043487	15.6699449418489	2.74603540662499	21.3941720978769	10.1289212382359	16.9203993744239	14.5944936698438	9.38310934199506
hsa_circ_0139638	13.195949577883	7.23075642072545	2.8015487764017	11.59676118871	18.4766581756112	11.0899885777101	5.80306533633439	7.34068164515217	8.4581178586185
hsa_circ_0139799	7.35419591943884	10.3490368596211	4.09472111639644	7.80766323045359	20.4286404261576	3.66069034293008	4.38308104149796	10.8404913734922	6.57790368171957
