# Supplementary material for: Novel potential metabolic biomarker panel for early detection of severe COVID-19 using full-spectrum metabolome and whole-transcriptome analyses
Source: Signal Transduct Target Ther. 2022 Apr 22;7:129. doi: 10.1038/s41392-022-00976-2 (PMC9026054; doi:10.1038/s41392-022-00976-2)
Supplement: Supplementary file 13 — Dataset-figure S5 d normalizeExp-MIRNA1 [file 41392_2022_976_MOESM13_ESM.txt]

id	HC_1(norm)	HC_2(norm)	HC_3(norm)	HC_4(norm)	HC_5(norm)	SNCP_1(norm)	SNCP_2(norm)	SNCP_3(norm)	SNCP_4(norm)
hsa-let-7a-3p	407.838321918549	55.9703211535284	58.0156433556478	22.4732591598647	351.399185566872	122.669373477224	77.9756847895445	85.2258715809894	161.556994345289
hsa-let-7a-5p	70422.9893192154	89017.1261128598	70428.0329246923	63303.6606128349	49702.0992070833	101141.586835024	98589.9293694857	98795.249944074	91846.1158352756
hsa-let-7b-3p	62.7314735421491	127.902650210771	156.654962684563	85.478715692762	87.8031246818753	87.9216381455429	41.1008282872716	58.5334005381018	45.4576166145427
hsa-let-7b-5p	23591.1317696054	76890.596760327	79065.4252297123	66431.2263751312	27846.2207436941	71212.372446774	41193.8964226244	55626.6781761789	52470.03225609
hsa-let-7c-5p	277.49868018252	870.450257075055	360.197526639186	550.378044276456	208.330611998072	481.248227172905	313.69072077332	318.078442708403	416.5024258637
hsa-let-7d-3p	605.123094887815	2014.4524254482	2036.46962160101	1956.03049205901	581.66301593744	1182.97168311759	898.946489472034	940.050789959262	1089.75166584239
hsa-let-7d-5p	19212.1864173547	56443.8726143909	43322.8096937462	39409.999498087	17772.9945206418	42842.7520867913	36673.6377421884	39028.8857004408	45476.1660608055
hsa-let-7e-5p	1839.47552848215	2548.45344875504	1008.07121455843	4753.81715994875	1476.49224071179	5705.77732000901	3263.41221249116	1531.79545059329	2290.03357275791
hsa-let-7f-1-3p	44.1153727008528	0.00983050446541434	0	0.00459734572399029	58.4973998675837	14.6580679550844	11.8650943692156	12.7566937755231	10.6456137086242
hsa-let-7f-2-3p	221.451048689006	14.0040304871603	14.503199956116	7.68018860644529	176.945563968398	49.4053390213503	44.0723214209988	42.314164350083	84.9238240814013
hsa-let-7f-5p	181168.669835695	90681.0057701222	75535.1520699646	77580.0813755793	155157.398126659	146864.278206924	181963.872456576	150546.002611577	146945.705590184
hsa-let-7g-3p	106.901780509503	0.0100656797150194	0	0.0047056259424636	92.3498385165072	0.0154063049249946	5.08082893539145	11.8875393340555	12.5653630836415
hsa-let-7g-5p	464557.186868553	284065.273721538	183398.324198488	170738.319819161	375805.291677485	323723.691899913	440439.938008573	321951.603256853	366795.17386948
hsa-let-7i-3p	522.280918525855	63.95976165572	63.816255341027	0.00480257232725023	382.269181320439	166.102469149058	200.463493023833	318.194300264632	284.278566874306
hsa-let-7i-5p	134864.222212472	90938.5384963505	62094.8590015286	72273.0331684471	136719.969928729	210367.247688892	204511.72656319	224563.952190195	244523.382576816
hsa-miR-100-5p	563.682349922894	793.38438059934	52.2149370134214	261.354396991297	808.44326408969	551.181405540776	269.760917381775	196.708416079017	573.876558154603
hsa-miR-101-3p	76734.2281433812	6870.76493106259	6617.06476322754	3282.52523228134	36735.3326895624	7068.15559036183	21005.4393079795	21826.7882620278	18223.1465693516
hsa-miR-101-5p	44.9633514613381	0.00936631049637882	0	0.00438338881903277	5.49207623652822	0.0155906145631715	13.5695942175697	18.9553792983064	0.00895920860715993
hsa-miR-10395-3p	64.9718387115576	2086.40216412655	3527.56860477606	1196.6405913595	144.506058966053	96.8876320979702	24.9954517000329	58.5272911919602	145.033694731022
hsa-mir-10395-p5	0	243.789534971794	220.482797032256	59.1764243448194	0.00864248383040689	2.77555756156289e-17	2.77555756156289e-17	2.77555756156289e-17	2.77555756156289e-17
hsa-miR-10399-3p	215.170754253574	47.9809146007	40.6037115941742	65.7506843571409	406.029250088879	498.269823204426	420.013304202753	598.535048562144	609.182010098455
hsa-miR-10399-5p	136.750333134248	0.0101750303280568	0	23.018313006087	185.62319329337	63.5254378947301	99.5946597788395	158.447651004343	116.041352578602
hsa-miR-103a-3p	74874.8638930025	103480.949427585	96318.341851845	112127.385170125	94070.9027310285	130192.393896855	144299.772943698	133660.306790719	96260.2389831373
hsa-miR-10400-5p	0	179.853842867983	284.305775999647	180.804193849779	0.00865845225811768	0.0155710013073547	0	32.1998686839586	0.00894814958387258
hsa-miR-10401-3p	3.71459935834365	23.9429853291974	0	0.00424914494413287	10.054602655459	30.0486273062998	2.52670575452408	3.06855169538592	0.00904248027891263
hsa-miR-10527-5p	21.6399857486419	119.895050772348	104.435165105089	62.4653486038245	18.3032582701605	75.7038474547762	58.4896351761346	42.6858791200625	24.1821506751271
hsa-miR-106a-5p	10057.3439319356	9019.11052932964	4861.98676268539	7653.20058818795	11602.793848627	8022.47307986831	9978.68269978553	10834.9065821329	9268.21891490319
hsa-mir-106a-p3	183.892565753912	0.01012353805584	0	0.00473225322576099	73.1642189953874	11.4119243009741	22.0375011872284	22.881850106395	26.1040114514939
hsa-miR-106b-3p	3684.64869953206	3201.55980874412	3005.38543239718	3849.61250115228	4666.90611619236	6086.66839296052	5042.34986905377	6080.8624243448	5971.88691539052
hsa-miR-106b-5p	6126.93486222447	1734.68714098989	1160.37136100687	1298.54763622897	5142.46153669928	2225.9319966393	3541.12868444201	4913.28675721917	2878.61960706741
hsa-miR-107	6650.11085199068	6499.03555641495	4401.70728932426	6705.31383075193	6888.02887945119	7343.73074572872	8924.32514494646	8173.54410367306	6273.90196938926
hsa-miR-10a-3p	8.21001135007517	19.9594948892012	0	0.0042682515449064	10.9743338659875	16.2809562358353	14.8295486674261	14.9612091881647	4.8479141676273
hsa-miR-10a-5p	1830.3615489092	2310.23849869331	1874.00755385815	2380.11861065801	2021.14199269394	1411.76344132819	1911.06528773209	1830.81511922682	1573.23411532786
hsa-miR-10b-5p	8.96254293673939	19.9539210136451	0	0.00421570011045613	6.40852147856756	47.9986144374343	6.76611267127514	14.9512204464447	15.4838885207478
hsa-miR-11400	301.820872316921	59.9628242487368	92.8245347236033	312.306732463055	596.263090032604	377.776607060388	523.018270924596	190.105754653718	330.700753003251
hsa-miR-1180-3p	11.1878833093708	0.00972693100088584	29.0128110950205	32.8702555197397	10.9849483844249	206.756798558826	47.8779627283079	63.3651621872542	54.1554053733692
hsa-miR-1185-1-3p	40.3240184845485	31.9890721800817	81.2308914064016	75.6089933723622	56.700251635533	33.3899788926726	34.3242049830498	30.3605074297788	55.1075888331852
hsa-miR-1197	25.4274873298012	0.00958981183424612	0	0.00448644366538975	42.0321821516885	5.71310500604411	5.5026425230961	8.80564358031751	7.73964177379349
hsa-miR-12135	23.9145534542993	23.9814877932226	0	23.0116384372574	20.1247397464769	4.06089893376404	7.23381969159547	0	0.0073829959474605
hsa-miR-12136	106.06681162533	4088.85871738711	4972.23886852898	1663.46007747739	153.65172761727	198.654841329842	61.0161441188395	158.43483432267	263.001859268979
hsa-miR-122-5p	0	19.9777758610334	40.629910993939	0.00445063764846587	0.00804128768100654	9.74382938892053	2.96023680760714	0	6.76792693546552
hsa-miR-1226-3p	9.6923605094045	71.8909962406674	0	19.7226460265794	4.58405059122995	52.9079220799319	37.2961565054212	34.3195356175109	24.1799678218928
hsa-miR-1246	5.20335835317632	597.533067942272	745.558836239132	333.679547974257	0.00870114400345301	8.1645079905744	0	167.522076105739	15.4886711265613
hsa-miR-1248	71.6973489600883	3869.02576752681	3678.40819556509	2176.29037805664	201.213507683035	435.565521428504	66.1052028897175	187.470372821192	449.628635245791
hsa-mir-1248-p3	0	79.9092511979644	63.8285836818281	23.0163227249292	0.00846519309385485	8.06671174034553	0	0	0.00663558327357938
hsa-miR-1249-3p	123.24058300004	439.666322757236	794.867366718194	604.890693540522	271.627023889321	479.510953990926	132.228115015351	173.828218867423	204.034204574254
hsa-miR-1250-5p	23.1597033032782	0.00975801772648843	0	32.8713199827827	32.9102305876522	38.2794602568566	32.6311011252075	61.1802481649103	44.4865106227061
hsa-miR-1255a	0	0.00933974592879672	29.0241853015472	0.00437113535621059	20.109132259919	0.0172010528879056	38.1338619365292	99.932949639501	37.7183327121297
hsa-miR-125a-3p	5.95498007699177	31.9690755658243	0	49.3024958137728	9.15557294227474	35.8152598818205	8.46573947339358	39.6168139063705	25.1429511289901
hsa-miR-125a-5p	3194.53411723832	18298.0054552225	12845.4147439559	13396.3764243856	1712.03692126214	10798.1838606441	5529.34253154996	2424.05383821796	4801.88031200465
hsa-miR-125b-5p	646.223542111264	1712.66226341806	272.679436053434	489.835053880256	363.543543849191	428.253895079484	472.570997307214	318.845781245075	421.589450039579
hsa-miR-1260a	1921.89784470125	1846.58851100376	3222.9650982976	121.640873476825	38.8805833468715	4517.77150604127	2355.02843870003	2973.97628664469	3080.22214925517
hsa-miR-1260b	940.944502190105	1275.03392572683	1807.29004337964	2600.37036738386	1015.6104991518	1743.09761653299	913.996010458312	699.528413124052	913.289113568214
hsa-miR-126-3p	26226.6460450128	23178.3025745853	16866.1244307381	22736.0366659103	31362.4030509211	18215.2142638226	29563.7244423705	13464.4272094758	14721.8258643866
hsa-miR-126-5p	13372.223722606	3893.03668526271	2796.51025046746	3188.8346343675	10946.1475251138	5732.51120026011	9559.17014000076	3751.84843687957	5143.21552425752
hsa-miR-1268a	14.1773140659927	41.9562802210846	14.5051662615248	21.3732236983191	16.4671802383441	36.9587945607166	1.46648079073143	1.74896481345273	3.88074283568904
hsa-miR-1268b	14.1773140659927	41.9562802210846	14.5051662615248	21.3732236983191	16.4671802383441	36.9587945607166	1.46648079073143	1.74896481345273	3.88074283568904
hsa-miR-1270	9.01229653024373	0.00784094512229627	0	0.00367815000795102	7.30074826070765	10.5770619943813	3.37779169032978	7.03309219550164	10.6373321073777
hsa-miR-1271-5p	620.862039118862	151.899301286633	127.638451828107	328.746883860699	426.178479568759	138.420589562208	255.159029685287	135.985140464812	130.544429967982
hsa-miR-1273c	9.07456487787562	0.0066043420118358	0	0.00310397233164128	0.00559037225130798	10.5910432862706	15.260798314167	18.4889259574327	4.84778552096908
hsa-mir-1273c-p3	3.80651052977195	0.00443277162927069	0	0.00209034460047308	0.00375583753467718	16.2903256162494	27.5600237143712	11.4311086974613	11.6152910789582
hsa-miR-1273h-3p	77.6899332987771	31.9912017609646	40.6044304775554	177.515948143634	107.920216401628	253.207329271472	199.625095512802	203.756908317664	203.064891784392
hsa-miR-1273h-5p	13.4236500206618	107.908303839549	69.6262575482765	124.919949516229	21.0448549311666	69.9970890146973	16.0960578002098	23.3162248513235	62.8451491228177
hsa-miR-127-3p	429.560534998389	439.672281518372	568.579216899442	1328.12040375776	746.272676927811	978.624788376894	459.84954973881	565.95471216201	1317.94994297625
hsa-miR-1275	39.5697956120655	115.916717938284	179.856783220972	141.366070426092	158.212900063167	13.8432681445297	5.49807137390254	3.50444688140266	22.2212110099502
hsa-miR-127-5p	31.4121614030888	0.00969045660132029	0	0.00453282700094082	47.5173803269223	13.0448274544678	12.2805352825623	19.7981040510537	27.0667461643548
hsa-miR-1277-3p	118.942999548968	0.00993403063864662	0	0.00464502130525624	11.8976072152594	7.34871067909208	30.5323574598384	10.5474156114418	21.2686649523573
hsa-miR-1277-5p	74.1091357160148	0.00973465789833661	0	0.00455319313493163	10.9850557231246	8.16164924599052	39.8618173898962	12.3129437899869	14.515896659712
hsa-miR-128-1-5p	17.9391992785546	0.00953353696901971	0	36.1421233294035	8.24301453594462	53.7384165361944	41.1051158942612	35.6359765403676	44.4863420935734
hsa-miR-128-3p	3068.67459253067	3057.66415277187	2871.93709708872	2618.45782975635	3242.0525348085	3053.51206820152	3176.84753838585	2901.79656355626	2903.75572718798
hsa-miR-1284	3.71470302134236	19.9570040534811	0	0.00424463793645913	13.7090084738708	4.08749269718176	22.042008991477	17.158461889145	25.1328942914848
hsa-miR-1285-3p	60.5513463944835	10.0059703930174	0	31.2277536747285	46.1790292088554	45.6094544965854	75.8740314454152	51.4824331552545	49.32486588215
hsa-miR-1287-5p	107.570951053331	103.925495570711	203.071941265848	65.7499862737287	115.239371332838	110.728914040587	152.583237037093	92.854502874143	110.239928560338
hsa-miR-1290	0	369.707739554329	455.456662435492	228.482726924754	0.00868526123119295	4.08730303464888	0	52.2117228356733	6.78214429669241
hsa-miR-1291	29.1091358254784	259.802064173003	545.394846205219	151.224190776881	16.4717052506234	48.0388385596762	18.6369207742928	25.0723075542039	76.3790709011077
hsa-miR-1292-5p	0	23.9885484066551	29.0077047149847	62.4506095566117	12.8179905025634	36.6263304691554	19.061062225817	21.9932530664011	29.0090541426133
hsa-miR-1294	20.1920764732651	0.00952141412200991	0	16.4375518877719	24.6824426000769	27.6876478011734	35.1782029095408	34.7692250190411	29.9789250386431
hsa-miR-1296-5p	77.7049687137767	19.9994673112737	63.820939502153	23.0181159023988	115.222516271041	139.217813701453	65.6796736891771	98.578559750036	116.040495015237
hsa-miR-1299	154.827862360338	0.00999312022375598	0	0.00467222623840513	0.00844607870058844	22.7653604504321	19.0836796547411	0	0.00918581514687045
hsa-miR-1301-3p	590.925787018019	3009.69959137185	2906.75405750689	3464.97213347778	862.427620364842	2540.17201893199	1413.90657625924	1397.7524311355	1738.58131966459
hsa-miR-1303	2.77555756156289e-17	2.77555756156289e-17	2.77555756156289e-17	2.77555756156289e-17	2.77555756156289e-17	31.7487268752986	27.5495480088862	16.7159720154896	18.3744937798673
hsa-mir-1303-p5	0	23.9842454467073	29.0101123074361	49.3040742821966	0.00830755345527301	0.0155956587104313	0	32.6459113352089	0.00896205268719541
hsa-miR-1304-3p	82.9229307276445	43.9807068119256	104.433236951805	29.5915703190909	115.22981183368	68.3928150592986	76.7087325317622	69.0927932754287	62.8556540524535
hsa-mir-1304-p5	18.6517309951446	51.9652350217814	40.6073576592408	59.1700492779173	50.3039633881359	55.3772392455974	75.4390692328197	72.1781064133874	64.7891057366149
hsa-miR-1306-3p	20.903977930864	47.9583730933852	34.8137994960144	16.443645877722	25.6116120274523	80.6048808375079	55.0923377176338	80.9753431783453	58.987519804782
hsa-miR-1306-5p	20.8937424112282	95.9283856080284	197.270058621802	134.779496192517	25.6181013671158	87.9079584944373	33.47102086707	40.921726682259	25.1487468300593
hsa-miR-1307-3p	2316.7110150184	5451.83142898779	5714.87002819262	7340.87744832582	2366.84536091671	6900.01200841451	5117.7913662104	4802.37335844573	5217.67141873555
hsa-miR-1307-5p	2003.82727131535	67.9573121699628	104.425587908144	46.0306348667263	308.211139586053	40.7270454882275	88.5805505609804	86.6961830519386	80.2630251077346
hsa-miR-130a-3p	360.082006512056	587.548902077567	353.910799300203	483.258124292719	374.050841769201	486.058486184031	472.148339584973	381.995693962167	484.439359711313
hsa-miR-130b-3p	214.409689699931	111.925595415593	232.074308029042	249.843485002237	288.99784026068	350.914388987156	353.47704314932	384.648381043277	327.799087472853
hsa-miR-130b-5p	736.62919031914	467.651583585635	568.579969806017	460.249065316164	890.761321270386	840.215351826174	809.521494886639	638.576199418774	577.279226427357
hsa-miR-132-3p	255.482563674003	631.508089812765	527.97258490981	476.685216745383	364.905644926112	221.464801252648	253.875500920529	415.465872774782	190.494588460039
hsa-miR-132-5p	64.2772412421244	19.996914735907	0	36.160610942295	54.8696910896178	30.9625645992937	100.449804798006	169.904072348059	43.5269897449754
hsa-miR-133a-3p	86.2747563677861	152.554347182806	234.97860847316	54.2446211689098	137.182644790947	150.188047209805	100.240479378853	55.6610643258194	28.0525617154013
hsa-miR-1343-3p	3.70994195727896	27.9892118797903	52.22221329782	92.0363912290888	14.6400078078645	70.813278098207	24.9996153616929	19.3498622685266	39.6499474345464
hsa-miR-134-5p	134.446072071853	371.725185019494	545.379890716453	946.774773686304	238.706285526634	285.771785658703	105.947219228114	155.346187626322	366.465268454121
hsa-miR-136-3p	180.093250927416	0.0101959699321412	75.4212684134775	16.4450898630442	128.947450428711	49.6730755811956	39.4105476318801	51.9283514825988	83.1568815378035
hsa-miR-139-3p	28.3639196102376	267.793985701634	464.163323077136	147.942297537257	31.10174058723	113.968090673281	74.5880803608865	43.5543649817403	45.4595165869469
hsa-miR-139-5p	944.312651227646	1370.94880206614	893.495138330268	759.408361230841	1070.01530917437	893.941272821086	1105.79240511473	407.521447014885	420.629245997
hsa-miR-1-3p	403.406256924291	793.392121030002	1267.7235216399	289.299733201246	454.991284337716	476.681850332776	431.465423594062	221.360366044169	140.700128007217
hsa-miR-140-3p	38283.9545325984	25448.5695624994	24072.0921278315	25260.8032710128	48416.789770506	28149.6108051676	33608.3637583163	50786.2916978841	29814.9535474583
hsa-miR-140-5p	5021.24217067176	1546.82229864992	1050.13469544893	871.18010950775	2901.84603316478	1799.31178910549	3345.74678659703	4702.48328188905	3550.64767298213
hsa-miR-141-3p	248.13787415803	23.9968048718308	0	0.00475859043838511	86.876563508713	26.8849677546819	88.5863749648763	59.4055790634142	68.6551885475813
hsa-miR-142-3p	44032.1753965692	5291.97244383192	3034.39069224854	2258.48978997302	15434.7369855933	9914.86433457769	18507.9949027372	23206.0658768401	26389.0427615244
hsa-miR-142-5p	82418.3909576652	51724.4911931641	62457.4787880028	31717.365434543	87208.9303914921	17187.7601602462	29312.8012400284	38641.2745655441	31349.4990967733
hsa-miR-143-3p	12242.6385157011	1978.50425270225	3144.62923766306	2886.3930652791	5748.80992730207	7601.0284116068	11568.9660881368	42100.0507737347	19273.2614305531
hsa-miR-143-5p	94.9848149166936	0.00993857827502431	0	0.00464711522027095	37.4908460359933	38.2923814787486	73.7372881086531	330.105637599072	171.15284231697
hsa-miR-144-3p	1336.68182109186	31.9915772892118	214.66430213918	16.4445518746091	98.786348795395	485.253392409719	728.572866398603	528.549611651652	668.164271906933
hsa-miR-144-5p	1341.84043299854	203.854566210113	353.909882804296	118.359499009479	554.216114953056	972.1157796524	1029.07002848798	1011.78802181747	956.314319923878
hsa-miR-145-3p	72.5374647416569	0.00992628591782641	0	16.4431559332692	39.3200699729413	51.3108114794299	72.4686599315345	199.817515193183	172.114699855559
hsa-miR-145-5p	522.9758246197	251.81866415377	394.532097280875	351.759471692379	320.09541802905	630.167280865028	439.929804886767	1158.35379591161	826.742025241207
hsa-miR-1468-5p	23.9047947994266	27.9804963158614	0	32.8752564614561	29.2678691873124	6.53159659694303	16.9582010453725	8.79628528477501	10.6433882624284
hsa-miR-146a-3p	121.813084702889	0.0101506077565574	29.0032455573142	0.00474470947682448	146.302058915943	18.7332628930113	60.2177678378821	9.22587099069446	0.00964438200842999
hsa-miR-146a-5p	76132.358127787	54278.5429249937	62512.5971475635	63043.5033458216	66190.0104022214	41814.4684214049	77704.5329864156	25375.5250407524	40565.0284717608
hsa-miR-146b-3p	434.048701032757	767.403370898798	226.264622843942	525.99144273118	551.473992638815	346.841149813698	475.122301604442	295.297542721166	434.161994674251
hsa-miR-146b-5p	58690.0168576439	57320.2089574475	30201.798650298	32565.5263614104	68852.2340485027	19456.8190918854	33717.7231631576	19667.4269487804	26119.7470544452
hsa-miR-147b-3p	5.23218522108626	0.00801687294753517	0	0.00375965836031411	12.772431909697	0.0160810126060404	16.9570503196942	11.0008127956439	16.4381195521124
hsa-miR-148a-3p	23333.5710277767	4232.77910577299	5210.10412157394	3902.21537400548	21999.3079007162	18043.4337688229	10048.0407493587	24072.8457288875	19542.5501350088
hsa-miR-148a-5p	103.123376718001	0.0101513277951106	0	36.1638801496707	159.106423596004	169.335788941585	61.8687885952529	128.071956244866	65.7619404400386
hsa-miR-148b-3p	24631.257833809	8565.46517373928	8801.4824195454	7091.04379283672	24378.9460466843	9603.8404228861	13417.1163148678	8726.52639810172	9091.75416368469
hsa-miR-148b-5p	183.085863185914	39.9844329771454	0	19.726694403125	154.547866382622	91.1938165396996	138.175229068465	89.3369657546265	76.3994072959212
hsa-miR-150-3p	803.099396495247	3653.20007378262	4200.58484631695	1959.32699059562	996.865753399071	1079.56164686276	528.513883027885	329.618537624773	705.877451021849
hsa-miR-150-5p	175380.483180101	210103.496724289	110160.719588507	138957.393640437	168123.99301311	83662.3021231708	67086.1956398376	38399.2048092801	51713.4767408538
hsa-miR-151a-3p	9578.45133991332	10348.1038387334	10930.7827986458	12383.8391998828	12732.259890807	8939.48760842026	11050.2087305497	6234.01189569995	7562.52934704652
hsa-miR-151b	16048.6384264601	14998.5475455723	14536.6636395287	15881.6891755443	20849.4333159005	15486.5542369348	19040.3071479947	10235.8486475227	11170.2181225174
hsa-miR-152-3p	5012.99991197008	2102.40681652457	1340.23614064198	2577.36639023204	4535.20610520577	2260.93174501721	3072.8005097156	2424.06392236304	2394.17054576159
hsa-miR-154-3p	16.512351963041	0.0086426488043938	0	0.00404922489873227	10.0463277882502	4.90228684212762	5.92418672217286	7.4833997513846	8.70397187457037
hsa-miR-155-5p	19628.3269496446	25816.2838769819	27547.4309938929	22006.2172848051	15595.6985960839	16938.610336329	14975.3362723947	8525.61481933793	15022.5420714265
hsa-miR-15a-5p	4185.98201719604	2294.25173138451	1119.76230116469	1117.74107864444	2999.70018653174	3185.00789612716	4280.08962244384	5193.18932500806	4633.62599135259
hsa-miR-15b-3p	714.228236395119	319.763275967293	295.892860147892	256.421851714994	937.393833675828	402.204459157873	421.288023355163	341.512536788243	474.775413980028
hsa-miR-15b-5p	7447.02728881278	4468.59144467415	3539.15333935233	3918.65120115889	4543.45026357842	4905.32260889589	4410.20020597983	5246.44174051925	3380.46872766376
hsa-miR-16-1-3p	124.130156933281	0.0100279596146606	0	0.00468826401841582	49.3784088163024	8.16451275265196	49.5879571425336	79.2348645770896	45.4539665470604
hsa-miR-16-2-3p	1486.7098720686	1263.03845505234	997.926061450813	792.276516638944	1587.64159001096	1717.87919393994	1169.77471075029	1392.91559274791	2110.85219471389
hsa-miR-16-5p	23201.6899068205	14756.7303697526	8285.11065673219	10611.9085961433	20668.1979430331	18832.0813438051	19045.4177136517	23173.2778707394	15043.3379543718
hsa-miR-17-3p	815.119733867899	99.9357861379008	40.6037862720043	167.664921687704	725.222485913272	214.955443413621	405.17969837834	492.9163517962	359.707072095351
hsa-miR-17-5p	10057.3439319356	9019.11052932964	4861.98676268539	7653.20058818795	11602.793848627	8022.47307986831	9978.68269978553	10834.9065821329	9268.21891490319
hsa-miR-181a-2-3p	2128.47301577041	1023.22633672145	800.662733292009	1522.09225480619	1788.84505225553	700.191455974428	1260.06943670974	815.93583649562	754.22304956162
hsa-miR-181a-3p	2711.21101142751	679.493033963451	504.764284279026	381.349535764649	4793.09235376093	1057.60336247503	908.263711236002	1540.79529265159	1609.97315180842
hsa-miR-181a-5p	48766.0207178554	48468.977940082	24359.2849404234	42707.3173782554	46686.0239377824	39517.5208401582	44351.082034008	33463.481535942	42910.8388050606
hsa-miR-181b-3p	44.8446386004068	0.00991973521652234	0	0.00463843892533511	81.3543947514488	0.0148931259254383	7.63184324021317	15.442951315535	0.00856560209599522
hsa-miR-181b-5p	7523.19776036576	12786.8931693276	8217.4202176355	11760.8665702363	9453.78296945443	13690.8526457271	10434.9390871206	10392.3079248749	17749.0107966899
hsa-miR-181c-3p	570.075840164733	75.951805256205	69.6217258966486	131.50542102711	452.687454089753	158.774524984067	288.631227556253	336.241603598808	180.831773604763
hsa-miR-181c-5p	1128.13299131618	443.667994830847	261.078287563539	447.102108783135	752.663639663685	425.013291817096	710.769637863031	775.012467462865	760.021403541526
hsa-miR-181d-5p	916.666862963588	1065.85794835202	1023.06550040515	1232.79642551185	755.56815525114	1098.85947124169	1365.73274259778	1489.7390719908	1792.39909799074
hsa-miR-182-5p	503.520514199873	447.666524119794	829.675815682935	1028.96510327806	623.724470731823	1016.88474936058	1173.59694897573	721.760638753275	652.694821475827
hsa-miR-183-5p	78.4213166570381	0.0102745053427782	179.852437102649	667.33161943277	70.4270710541109	337.870382261445	294.141188107404	217.398446451482	135.384205483837
hsa-miR-184	0	0.0094480969217603	0	55.848960671529	0.00798737642383163	2.77555756156289e-17	2.77555756156289e-17	2.77555756156289e-17	2.77555756156289e-17
hsa-miR-185-3p	225.610068407247	255.811515966219	261.08178530161	318.879860582016	286.250048577125	258.087415733902	238.18802472332	220.04734994601	193.394009171701
hsa-miR-185-5p	27441.4154166076	18829.6273759518	19970.1497035885	20369.065902294	28721.2080309656	23990.0529902962	31047.1413885323	27032.296080204	19010.255672604
hsa-miR-186-5p	20233.4972168348	9276.92098526895	8581.00911938524	6795.17570354864	14870.4637366207	9325.41208303793	15958.632880206	12725.500916192	13812.8851024965
hsa-miR-188-5p	27.724715636051	0.00924307015913328	0	0.00432653314128029	16.4501084594907	0.0122089025271428	6.38453306526567	3.08383053891556	0.00704459927184042
hsa-miR-18a-3p	66.4831861750094	59.9568920536821	98.6363216183599	78.9037212081933	88.709165141253	212.498790810256	133.501397588814	191.881177468752	186.620071289976
hsa-miR-18a-5p	652.980853824375	191.861431332289	168.248208939271	253.139175026889	622.790905840854	354.176091375428	603.540931662053	606.457587335925	552.126511874035
hsa-miR-18b-5p	10.5312592600809	0.00780754520287785	0	0.00366267063042902	5.47732763093587	10.5939180619589	10.1613233560705	22.8944537977771	12.5794824843163
hsa-miR-1908-5p	23.8837118051426	79.9472875735743	644.044588397281	36.1655461676328	24.7077509354104	65.1262573156851	34.741744437516	31.6771616798882	53.1787206157951
hsa-miR-190a-5p	48.6591253056227	0.00963760653784362	0	0.00450847222049333	23.7681628845365	17.923557293352	36.8768540676021	17.1520920489011	27.0744540775144
hsa-miR-190b-5p	42.5693784244066	119.890238277993	0	26.3096555467497	104.247944277919	137.61529512454	98.3163455147194	182.186816244207	609.15508952294
hsa-miR-191-3p	39.6175081277647	23.9864607696953	0	16.4425918154915	33.8374397259571	87.1184392672292	80.0992322057503	63.369506221488	53.1857233528746
hsa-miR-191-5p	101431.106627024	204755.586128005	241446.16336466	175849.209059962	89509.9356347825	179108.787987118	183523.659418168	243615.913377047	159082.686534188
hsa-miR-192-5p	6030.55668481089	2298.25322200251	1618.72702576787	1768.65740017611	3863.93880415346	1602.68510540274	2281.28484469824	2604.958430089	2090.54659616014
hsa-miR-193a-5p	36.5810563647854	675.484968582909	1462.09101126668	785.697899448991	165.540082689652	613.069163723601	302.607391572463	1353.76974274421	526.993382165596
hsa-miR-193b-3p	29.9110176256689	0.00967163088722156	0	0.00452415204388679	46.606273933165	26.0179577205925	9.74261689514928	5.70711255714659	6.78058764857352
hsa-miR-193b-5p	0	123.847344207948	29.005652543603	0.00468326839416022	14.6395589324019	31.725669670846	6.76721756562842	0	25.1306554606306
hsa-miR-194-5p	1279.04197925695	483.641917566887	353.908751507125	409.293003686104	1037.99739362412	398.541595090496	579.800075946451	688.98353406609	453.990214556416
hsa-miR-195-5p	91.9535865403294	0.0100422096377351	0	0.00469482330078819	90.5153442671979	28.2209714543468	36.8805199851186	18.4734629524994	5.81620556248801
hsa-miR-196a-5p	148.338646495524	109.907807649397	0	42.7424506537291	50.7602517962018	54.9731756813435	154.281543167323	82.949253109619	132.95420486274
hsa-miR-196b-5p	282.412007531937	171.869700800291	81.2234555368637	220.258156558703	251.494092744205	435.584342237659	374.234505993381	458.137240773298	497.012410758742
hsa-miR-1973	0	39.9214902411367	0	16.4364767938521	0.00799280753421527	2.77555756156289e-17	2.77555756156289e-17	2.77555756156289e-17	2.77555756156289e-17
hsa-miR-197-3p	4758.20905249868	4508.56811966134	5772.89370530072	8738.05384507873	7352.92331663423	8509.60417032616	3679.29028128135	7335.59236141288	6795.72519623685
hsa-miR-1976	89.6322825492567	111.92145242299	237.885542492472	184.096960978806	81.4022992557567	331.355797257534	197.922912826907	243.814003651099	211.771625240914
hsa-miR-199a-3p	7270.94920393194	3722.49447729269	4328.21931699178	3093.50366364989	11536.9397403314	5753.41169276897	8546.33928445	7959.95185581661	8466.6145777791
hsa-miR-199a-5p	7706.25574062721	3797.11051943784	4635.71845593392	3093.50358788066	9982.22201991592	4611.00911251017	7962.37048366632	5515.55862154404	4757.40725084999
hsa-miR-199b-5p	1988.02494782704	539.597148809523	742.636691374597	489.836940953714	2634.77535423664	2952.16148040377	2106.44417170502	5771.92023981557	6052.13999397341
hsa-miR-19a-3p	1982.1072595397	299.779212745483	237.875334602953	128.214635463991	789.249340522797	186.469037989036	484.015881905453	648.70742693583	789.988498356168
hsa-miR-19b-3p	4788.54723092726	803.398586070329	757.144862653795	565.447462608195	2166.08848498356	372.091781352067	954.67908037533	1287.95727684555	1255.09505384727
hsa-miR-200a-3p	242.118526760918	20.000042965689	0	32.8835489275285	161.865936314821	87.1372464059168	160.628769520459	186.601990857287	150.842153020129
hsa-miR-200b-3p	295.088917533312	253.815663900381	345.209329021878	369.837365235382	346.609492429543	195.416505753761	328.261025948555	352.082484932519	232.073882193736
hsa-miR-200c-3p	669.375744797441	1980.48339426285	1546.20642252411	1573.04806776582	800.234547843838	1193.5659052267	1059.36864272497	1059.31879759577	1121.66146132552
hsa-miR-203a-3p	0	0.00932495279857459	0	0.00436431127919334	48.398929546712	4.0712370083168	2.10962246367584	2.18956199482928	7.72637446474236
hsa-miR-20a-3p	130.059784471487	0.0101080609724313	29.0039106589955	0.00472513090431548	79.5537604228998	16.3036574971514	49.5937489502181	57.2191046384091	23.2129367842287
hsa-miR-20a-5p	34373.6894491542	25712.3577392433	16106.0757305225	20020.6013661709	37347.1651874759	23207.7891433447	32516.4948927525	37702.6079064017	35985.5455937745
hsa-miR-20b-3p	8.97943667159027	0.00857746639130008	0	16.4204120138699	0.0072541705076925	0.0145090190490582	2.10832851073498	12.7928634105223	4.84007382502643
hsa-miR-20b-5p	1169.45515178333	855.355040177703	446.739035536585	604.896338304066	1199.87484070811	1513.94294190635	1025.882998807	1723.79695156554	1935.35469505142
hsa-miR-210-3p	444.530898059222	87.9437777706742	179.85025109136	190.676208216175	637.422597436698	188.091208440993	403.492132041638	485.880210680629	241.748091428693
hsa-miR-2110	196.460663180872	1610.76592505494	2622.46712898521	1130.88439946052	225.89988484999	800.315278998298	392.880830530121	544.839809810602	721.341064264543
hsa-mir-2110-p3	27.6292446707913	83.9107363140919	52.2222886861723	0.00469943994999511	25.6143537914689	110.715619924134	70.7736322184734	91.5429589686922	55.1214052754865
hsa-miR-2115-3p	2.77555756156289e-17	2.77555756156289e-17	2.77555756156289e-17	2.77555756156289e-17	2.77555756156289e-17	19.5571438643356	9.30548638049707	125.460811522126	47.3894673296824
hsa-miR-212-5p	15.0158722126682	0.00844699763305812	0	0.003958751003589	8.22764145195325	5.72408719231263	19.9172048183653	43.1591027886969	6.78283199928321
hsa-miR-21-3p	2649.97896863415	419.688981966064	452.543890268453	351.763688429726	2322.92417846063	1371.87862496163	4706.68748454412	5539.11118807179	2938.56909823705
hsa-miR-215-5p	62.7863312520903	12.0042473866124	34.8132416525851	0.0046716877810784	44.804924767578	5.31490716994982	16.7452306163523	13.64245401077	10.6445805945138
hsa-miR-21-5p	1084652.9242706	208520.722680604	181872.224706036	152097.358600384	907364.164913276	537385.776450797	1006116.20837587	918787.843957336	791290.323066951
hsa-miR-221-3p	42450.4806006235	53007.5071817986	40294.2059247119	51376.3356736803	44088.2636660238	51278.270274895	53146.2806781318	37694.6013302891	48555.4183316444
hsa-miR-221-5p	1684.71312047717	591.560498072222	707.823521012318	733.104658451153	1517.22268166341	806.849678281509	1300.74328408995	1363.43599522079	1116.83629833681
hsa-miR-222-3p	11157.0505394097	20947.994862413	19436.3741527797	18902.862225066	10556.5668509756	15003.3479141861	10784.4582278286	11023.1890039947	13353.5862404229
hsa-miR-223-3p	40107.602146647	39941.4913737339	33813.4820551847	42289.8152362122	58568.2046393457	54158.7797877741	62431.6433057569	137754.577179869	75753.7958608302
hsa-miR-223-5p	793.390795479554	1550.80971268687	1148.77330344147	1439.90769076555	1391.01557507171	2883.77066017374	2138.23617056269	2702.65089589924	5711.76571266549
hsa-miR-22-3p	22008.5648753524	19149.3783058326	18130.9441378577	17502.4085033758	22325.8059424084	20836.0002520494	25696.2322771253	22410.356117148	20407.4946753961
hsa-miR-224-5p	250.996447518338	1502.85195087615	2019.06521280103	1236.07997269013	1010.57987282032	1590.85839742402	590.810380312257	856.872102193932	1120.69298396052
hsa-miR-22-5p	511.790168323155	151.89813308008	75.4174849432697	154.51733569326	473.72142747424	276.008886861726	437.821587762536	415.009396216588	339.406120348211
hsa-miR-2277-5p	37.3743528638963	0.00984120219333739	0	16.4421489494773	51.190889012139	64.3311397217593	62.7230331615307	93.7474516023379	78.3291906593714
hsa-miR-2355-3p	107.629201152476	55.9621863313304	0	0.00472314588513356	70.4106898537011	87.1366940897577	178.012323328997	143.465618200787	154.70990210063
hsa-miR-2355-5p	171.109614264086	67.9526980013028	58.0119528598829	49.3216863920952	147.231280551311	39.1025647871111	124.617054340807	119.70966944807	52.2203550457827
hsa-miR-23a-3p	50733.8752625937	28790.0186154893	26604.6164836755	34544.5683891541	38158.374227698	29165.2707248637	32949.94330285	41265.3771873902	23808.7387657043
hsa-miR-23a-5p	31.3538984531797	231.826022011349	713.653437199444	115.066580624197	25.6180418165407	301.239714011816	111.027793083779	198.034191767591	301.686118111155
hsa-miR-23b-3p	7063.37421114269	5963.44925799317	4377.53223961212	6699.83062287394	6342.3511837477	5291.63355790303	4609.83530106788	3028.0995107387	2413.99906030288
hsa-miR-23b-5p	7.44418341846884	31.9833310909335	63.8279689419318	42.7322383995059	26.5236135910917	52.0856965470061	27.1235388242721	14.0647612869608	30.9451821208515
hsa-miR-24-2-5p	904.019812870568	215.845432280083	272.680658205904	236.701209687888	545.067129720334	475.484002341775	701.023958747613	682.16017123078	366.48306263031
hsa-miR-24-3p	12951.9485650539	11069.5437078832	8476.57808554969	10927.4940438126	10930.1523519558	10823.0486199425	12660.7783278811	14219.2144484701	9949.44723442384
hsa-miR-25-3p	47377.5663366452	26535.73367145	20179.0108463663	23623.6514921488	48975.5673395266	54424.1850931184	48835.4615379519	67040.9622898297	53446.2490390926
hsa-miR-25-5p	174.797229296184	755.408300567315	690.433506411669	433.943161236691	202.123004861065	588.613144868328	189.439060469372	242.043548224369	321.027758000091
hsa-miR-26a-1-3p	11.2487944840904	0.00843648596278035	0	0.00395388860092805	11.8667952043271	7.34300971816968	13.9919651460689	6.14501331045412	15.4716171526599
hsa-miR-26a-2-3p	41.9180648137771	0.00960893346450664	0	0.00449525720570243	27.4247030389065	21.9894893763669	6.34592541383036	10.5459962430662	42.5301665887236
hsa-miR-26a-5p	213643.278545677	165347.692961892	123437.406060288	130573.847197557	169349.478370146	115650.678690997	159929.58286735	135697.52450812	96964.8245523519
hsa-miR-26b-3p	422.143416036258	99.9341754217219	127.639503144706	72.3347120844783	350.262232728682	230.41261338024	231.408061561181	220.93055860921	196.295033663455
hsa-miR-26b-5p	171464.010610221	70586.0908622386	54081.4656110326	53376.2053754607	102322.669445854	61064.4819448062	91762.4007836982	79893.2171308505	71470.2126899906
hsa-miR-27a-3p	46758.8947475989	9715.25497082091	8814.0554682447	9642.11308690564	21718.8571084561	11249.2726512909	20941.657745235	21151.4580166465	17272.7975905944
hsa-miR-27a-5p	1813.9510087675	907.314789997736	1235.80808218963	828.445961555487	1676.34979270017	4775.86970953499	3274.96107975865	7665.68568284111	2718.11181843361
hsa-miR-27b-3p	28236.2264151736	9287.58281438676	6713.76594172386	8185.76672478723	21883.4692346148	17326.9646403504	16698.8633966507	12056.3269118988	11580.3691167805
hsa-miR-27b-5p	57.509121701498	119.902859895177	98.6359797594214	52.6023995255308	76.8242732167485	85.475167747035	55.9445733648693	55.4479523802526	45.4580888863312
hsa-miR-28-3p	6435.43646927281	9212.96690105192	8702.85055527909	7472.38349206216	7049.29808847468	6907.33857782853	7914.25479725066	6042.13042713435	6927.24086500069
hsa-miR-28-5p	6703.6565302798	4344.68588501977	3887.27176432039	3422.24756953933	5823.49741828319	2393.64050289338	4091.34576658308	2715.41476268472	2223.02182090934
hsa-miR-296-5p	13.4293788082577	19.9932026602298	29.0081599037253	46.0177740187582	13.727815444472	9.78077657026275	19.5063659086439	5.26981981184931	17.3975241992127
hsa-miR-299-3p	35.1944335990535	0.00946820003655358	0	0.00443037817507097	21.9321850693161	5.72340824735652	13.553177891328	15.8390673391653	29.9615404410439
hsa-miR-29a-3p	113156.883272595	36843.8614996257	26534.9971948312	22188.6787223644	77118.1773968414	20594.809212353	27390.1551831197	21515.9603913988	23364.9114904764
hsa-miR-29a-5p	65.0989926784309	0.00977954458293517	0	0.00457387222069272	27.4333210134094	8.9739572240732	17.7953268530582	25.5255982851602	22.2364074424479
hsa-miR-29b-1-5p	27.6195527423917	199.819698266196	98.6353236853949	65.7485643198025	41.1669972186655	35.0195603892391	38.5628641835877	59.4127927814067	53.1788945678317
hsa-miR-29b-2-5p	262.958343270204	451.651935351303	411.939984331617	233.40852242699	370.39547585824	454.313208908879	484.014306218086	719.569722072601	657.523984710598
hsa-miR-29b-3p	2184.7721341388	921.304351273481	519.26398672873	392.855439566998	1992.17101172315	604.719800105012	519.901719755489	581.254811607531	672.511277043699
hsa-miR-29c-3p	3380.01713032825	851.364833467113	588.891338565974	363.26989982228	2347.62655562507	583.563792554976	813.341448776624	754.659290770057	705.39011030129
hsa-miR-29c-5p	258.549427867513	0.0102269521571188	29.0024404925563	0.00477983410242189	237.755880388559	114.806641859398	135.627684115586	151.391727544841	108.307081240336
hsa-miR-301a-3p	204.022350139095	39.9842386887217	0	46.0292577014414	95.1117053398942	64.3383005345112	104.685511638083	128.071243730512	138.27369931148
hsa-miR-301a-5p	66.5468510445571	0.0099558651135716	0	23.0153069107257	49.3720873097895	37.4642680721141	43.2279377932284	35.6376083376585	43.5177856680292
hsa-miR-301b-3p	14.277741136631	0.0082616542503513	0	0.00387299320622736	6.39995061515866	4.0838839894137	8.47565448653192	13.2141972399891	8.70859018684835
hsa-miR-3064-5p	2.77555756156289e-17	2.77555756156289e-17	2.77555756156289e-17	2.77555756156289e-17	2.77555756156289e-17	9.77875047565089	12.7078538061295	14.9633784731897	9.67883494996533
hsa-miR-3065-5p	8.25786494837241	0.0078584788025795	0	0.00368627544949041	8.21752531726232	12.2123674690691	17.8065841835616	11.4367659594338	5.81410583885208
hsa-miR-3074-5p	11.199548424135	19.9737539776155	0	0.00440873669632236	22.8494596017894	31.7505981630875	24.5762460134024	23.7609170136283	18.3749906344067
hsa-miR-30a-3p	81.4400521476472	35.9862248418387	69.62686470033	36.1640749390381	90.9902242259811	57.4108916690789	101.305046122921	58.7474222872248	71.0707302331926
hsa-miR-30a-5p	810.219803432744	571.569177881705	527.969675310892	512.846728330798	858.297071607368	471.412122962276	992.410062513062	543.737558099949	687.50055775224
hsa-miR-30b-3p	51.5235446603988	159.874706160089	162.461050654645	85.478716186087	61.2788161346223	117.240584732713	94.5039289572402	121.466333165813	104.436257843184
hsa-miR-30b-5p	15759.1761416514	2971.07608222399	2378.77417851351	2760.36684549815	17534.5083333274	2294.85956820227	3654.58139159664	2817.36846626495	2437.04290935025
hsa-miR-30c-1-3p	60.5057164400019	51.9723034913203	116.04780024457	36.1642498666078	65.8462182157608	163.65875264955	124.170012777248	257.019379653794	230.133004062174
hsa-miR-30c-5p	20308.5670005572	14530.2378344356	14864.4722600154	10969.13884245	19797.1022875705	11561.6247007136	12180.2217359176	13378.9058743101	12268.9969298595
hsa-miR-30d-3p	283.214731626947	35.98874921852	29.0024351075878	0.0047802570272637	181.979957859149	115.622218724834	191.154245047031	134.223174448881	125.706567067862
hsa-miR-30d-5p	52644.1586858398	84729.2744408448	90126.7498017043	76663.4298055898	55701.1297636139	61802.1106492285	72569.7653704648	55237.015843578	51801.4758410608
hsa-miR-30e-3p	5614.40024636587	3457.36770702336	3080.80808840797	2468.88030787271	6489.13430196444	5230.58442135455	5934.52320779048	7709.45713441142	7590.07578016733
hsa-miR-30e-5p	110843.780837715	25094.8425451582	25557.3732864124	17939.6447800048	53293.5863674082	31434.750937298	61112.4656308201	72614.1745692916	58880.5162227454
hsa-miR-3120-3p	44.8076465810953	19.9992297149734	0	78.8997614434922	131.674017406566	61.8873853889281	105.972723580553	31.6742119477878	46.4252705951647
hsa-miR-3124-5p	8.96066361852835	0.00905367110439226	0	19.7066840696185	8.23695335507982	22.7811548037785	7.61905350868448	7.90996108866457	14.5105350429314
hsa-miR-3127-5p	0	0.00876217680802593	29.0429444725596	0.004104470661769	0.00740977323970382	9.74505656605865	2.10833852112104	2.18802462703485	5.80432076484328
hsa-miR-3135b	0	55.9343775934227	40.6149075158427	16.4425478692856	0.00834559508716026	2.77555756156289e-17	2.77555756156289e-17	2.77555756156289e-17	2.77555756156289e-17
hsa-miR-3136-5p	11.2167451279015	19.9560285050855	0	0.00423544802566367	5.48968213115279	0.0139307009313314	10.6283146263016	5.28626751010876	0.0080213894713772
hsa-miR-3138	5.20087490492666	19.9861224172951	52.2397457437604	0.00454307743169835	4.58377386623409	14.6413648035005	9.31781308179796	5.71017773161828	4.84586815061319
hsa-miR-3143	7.50380623834038	0.00787465595927528	0	0.00369377186158348	9.12395055157017	8.15546490059752	11.8667312926609	14.0801422219145	11.6102357503982
hsa-miR-3150b-3p	3.80651052977195	0.00443277162927069	0	0.00209034460047308	0.00375583753467718	39.9022345247314	11.0055133490143	69.1106764317409	42.5513011686046
hsa-mir-3159-p3	0	0.00928966255719388	46.4520688998731	0.00434803061657707	0.00785399279911481	2.77555756156289e-17	2.77555756156289e-17	2.77555756156289e-17	2.77555756156289e-17
hsa-miR-3173-5p	8.93436062604167	119.886209410287	92.8349758681256	32.882213026521	15.5614528466653	65.955569235275	70.3557766551472	77.8992613588854	72.5263315092929
hsa-miR-3177-3p	8.18920682621897	23.994786560594	58.0171883166195	121.619000648614	14.6404350296998	41.5239960593296	27.5413810276708	18.0309346300901	60.9067888652026
hsa-miR-3187-3p	0	0.00783827187078701	0	16.4052460394086	0.00663120408926465	14.6619697223747	8.88989697071819	23.7785728992709	8.71444362087814
hsa-miR-3195	0	303.756823311166	469.968021648487	210.393064924574	0.00868226415896345	2.77555756156289e-17	2.77555756156289e-17	2.77555756156289e-17	2.77555756156289e-17
hsa-mir-3196-p5	0	103.901100071477	81.2325161433526	69.0351799049231	0.00855376280042108	0.0145295568017612	0	19.8700877612844	0.00836016804908635
hsa-mir-31-p5	921.902142810531	2050.41279228197	388.722046933987	522.713763927771	1039.83556945058	304.507139203931	636.186933069712	176.462234443321	292.990046460785
hsa-miR-320a-3p	11696.953398108	107917.200891396	105118.645936076	73426.0580620324	18891.4916705129	39160.1177621276	17766.7252194874	23189.7665675902	37667.9672136868
hsa-miR-320b	112.927908646331	2031.73819689868	1541.15098463463	1027.82799058055	198.699749763767	658.475519938689	190.487723736416	338.788170324686	588.31494931817
hsa-miR-320c	12.9461137203964	293.074204027078	218.316384144768	143.49682648159	29.053206634037	68.3550380662686	29.0749767608654	56.9102185175335	80.6630158056337
hsa-miR-320d	12.9461137203964	293.074204027078	218.316384144768	143.49682648159	29.053206634037	68.3550380662686	29.0749767608654	56.9102185175335	80.6630158056337
hsa-miR-323a-3p	85.8949041258673	43.9837573395318	237.88398724119	286.005959764074	127.129420527445	104.213321565898	66.1125444794695	59.4003042140207	96.693971923487
hsa-miR-323b-3p	62.7267318355998	183.855793767435	237.883864490207	124.929989721405	178.338151142225	63.500072730623	33.0511831445092	29.4754928476741	54.1450093761829
hsa-miR-32-3p	130.080509307126	0.0100740621751463	0	0.00470948397224191	75.8983142207555	48.8643594871283	66.5362926844025	66.8917712233558	85.0852469247712
hsa-miR-324-3p	127.752826771962	59.9604807862442	75.4191850905926	144.646544401381	175.589922650936	147.364769046309	103.833041449248	132.02454488217	117.967610252375
hsa-miR-324-5p	384.024856711567	139.905491468653	69.6218037946712	213.686120509358	343.860520910262	376.962949681023	325.495948862668	421.17814307632	272.688981061439
hsa-miR-32-5p	976.541700626846	139.907326291234	110.231494632766	32.8837623587081	252.421492733436	121.330540347521	239.470220148807	215.647126891168	243.674512401267
hsa-miR-326	927.887348081195	215.847458526542	243.670909175748	624.616604351064	2268.95298070487	444.525389654438	336.9482103097	278.573473584793	216.610772414898
hsa-miR-328-3p	717.928152322439	2749.89889958673	3690.01725950605	3244.71651881739	931.933218290715	1884.78007243773	1448.66193739727	1157.45472889742	1010.47386234279
hsa-miR-329-3p	50.0395616105125	39.9834232065515	92.8315864640465	95.3389768472686	65.3916672240332	56.9882647348943	26.0588161565781	22.2151672819712	69.6131375095771
hsa-miR-330-3p	1336.52990618593	2745.9033228329	3341.89687667852	3386.07216590259	1381.88748375117	3144.28462042113	2024.22811004952	2487.0037703739	2796.42006963836
hsa-miR-330-5p	159.907655450068	59.9582237730367	0	105.195968637987	117.054432503564	163.661699862209	233.528102845326	224.004688916332	263.00911549352
hsa-miR-331-3p	525.184713371197	399.71087518665	464.146456580702	591.748797109963	1785.16064879603	463.249884542699	316.175443747534	291.343038870769	306.530565775876
hsa-miR-331-5p	79.9355488174625	43.9798839152251	29.0029423703599	59.1742604299074	129.852436923426	228.77734233348	183.93804340454	133.782914657223	148.921128880306
hsa-miR-335-3p	614.855627597972	323.760204411454	162.452021234992	286.017334186247	1067.25290850581	356.609811833912	419.167962493136	291.340266210369	571.464614696268
hsa-miR-335-5p	2047.77247959141	2653.97271300297	2193.11852402106	1627.29050704478	1928.77194037199	469.786907691599	915.485275328079	792.183676742207	664.29846099414
hsa-miR-337-3p	26.1822858948148	0.00952778740078308	0	0.00445785178383673	35.6328018846538	11.3464718455055	2.53075468397389	2.62716049459157	0.00806476538908729
hsa-miR-338-3p	331.790745805965	103.923870537835	0	16.4450700358098	86.8828486112731	93.6435285103229	125.441267515593	275.516819429568	209.831052700867
hsa-miR-338-5p	262.970468985181	343.732038161997	168.249717503854	177.528351924617	236.868739523343	478.73746398082	295.828214804777	1092.78626603807	470.912758050425
hsa-miR-339-3p	1571.1426150079	823.381290984826	736.841376080534	838.300368227698	1690.06532885465	1023.40579475175	1117.6508727385	1224.35841364034	847.059236041943
hsa-miR-339-5p	7579.9975597182	4072.89309383389	4357.2276123654	4467.65417386348	9068.59465112088	4975.33635737925	4457.88924472403	5268.00554447433	4116.31635815617
hsa-miR-33a-3p	91.9565885662742	0.010035083266807	0	0.0046915430699741	85.9436581175913	27.6704567904516	26.7037209387452	14.515501822597	9.68337569581611
hsa-miR-33a-5p	112.950903371563	0.00993517759692786	0	0.00464554941383355	18.2992917633441	13.8656791304625	45.7703801180608	31.2432506043752	62.8415219118401
hsa-miR-33b-3p	10.5810790022327	0.00695812467888079	0	0.00326846436971606	0.00588890905416228	12.2273683154608	27.9664902607302	63.8430004307114	6.78360275595465
hsa-miR-340-3p	387.756156794368	215.839650910279	116.037525846582	167.663499805013	339.289497370218	378.590095725352	393.739349865514	277.698470471627	390.646734911638
hsa-miR-340-5p	11736.0957800081	2685.96489667014	3719.01720791447	2557.64855504645	8551.87623125946	2481.57988384964	6544.01033539879	4437.97336994026	3155.17182373027
hsa-miR-342-3p	38407.2300140073	39961.4723621331	25278.884256624	28009.106948374	32224.8150270576	16590.1475973409	21343.8729127396	11843.9762981719	13814.82315072
hsa-miR-342-5p	1670.47377205311	14680.7692947828	11493.5745212985	6259.31808836435	2465.6218902879	3303.03848098785	1969.54861916819	1592.70780304591	2999.47767650495
hsa-miR-345-5p	1424.70744530029	759.424847114337	516.366301080491	900.76304298069	1868.39858181848	1475.26723280757	1271.91709086096	1794.29055098617	1547.12726261279
hsa-miR-34a-5p	165.904742736593	0.0101757800873585	0	39.4559586318551	141.737422866765	199.465589904002	120.781782943092	166.795671288504	158.58104693389
hsa-miR-34c-5p	51.6019854730168	19.9905805868205	0	0.00459745783663479	31.0849147669269	24.4453622442577	36.8605948287295	69.0998298728553	84.1119738086131
hsa-miR-3605-3p	14.1725024897043	27.9861796574176	52.2253143488108	36.1592541837592	21.9512241523193	67.5639730881041	36.0217743785988	39.6025338865932	42.5536043238112
hsa-miR-3609	0	399.684155188772	522.179891214366	121.639668764301	6.41429065700278	9.77431819668793	0	11.4408918708437	18.3548332124841
hsa-miR-361-3p	8732.74641784341	10432.0316180686	8789.88407932075	6755.72317905743	8673.52429637252	8309.32585101519	9837.18959285403	8489.97668627557	10070.7857972049
hsa-miR-3614-3p	2.77555756156289e-17	2.77555756156289e-17	2.77555756156289e-17	2.77555756156289e-17	2.77555756156289e-17	15.4882050325477	29.2374821773189	30.3671591277781	35.7759928560864
hsa-miR-3614-5p	3.71928348786064	0.00868280137560173	0	0.00406778566657051	23.7211915431968	75.7330482056626	154.279608544673	164.599398869192	140.212461933993
hsa-miR-3615	487.82730401173	1858.57201558038	1125.57154454544	1407.02885695771	650.246080302724	1774.04607082778	906.573791233576	1148.65215390279	1145.84437906546
hsa-miR-361-5p	3278.22179720178	7586.20085851994	5152.09157507559	5490.04612062294	3791.69903370754	4690.384269117	3730.15603970209	4423.01115388645	4025.4141184828
hsa-miR-3617-5p	8.21285671019482	27.9248506942066	0	0.00422792354400636	0.00763486996902696	12.1825632591387	12.3065684866543	0	0.00863255693197074
hsa-miR-362-3p	48.6484085958053	0.00968299369360714	0	0.00452938812648895	29.2576764023606	0.015381471135544	12.299824910681	11.0122923187771	5.8100405865789
hsa-miR-362-5p	558.093108266176	395.705249457096	156.64675072575	197.250307092897	592.612736846227	872.786953900557	847.668721682983	952.816468642254	705.881591018568
hsa-miR-363-3p	6725.32546170072	3913.01876177801	2285.94485631836	2498.46628061729	7405.9603217368	5845.68225396051	5383.96114165016	6182.0928918596	7056.80802416363
hsa-miR-363-5p	4.50809988436731	0.00680078825706942	0	0.00319533266312844	5.46515460092429	17.9189011536783	18.6447373319844	17.6016753477299	26.1033579080009
hsa-miR-3651	0	79.9266003706348	116.053865033167	49.3179749466476	0.00854760599496629	2.77555756156289e-17	2.77555756156289e-17	2.77555756156289e-17	2.77555756156289e-17
hsa-miR-365b-3p	41.8215750567842	61.9524713200278	78.3211986511321	62.465385591007	83.6784920687417	118.852665723779	37.917402541976	105.845646422208	58.5111361381718
hsa-mir-3665-p5	0	0.00985940932919149	92.86114052301	16.4423744458515	0.00833356580237066	2.77555756156289e-17	2.77555756156289e-17	2.77555756156289e-17	2.77555756156289e-17
hsa-miR-3667-3p	89.070371593422	0.0097860843826183	0	0.00457688483645313	4.58394899882308	4.08783375048558	0	62.0990289823633	26.1065221607521
hsa-miR-3679-5p	8.94155982478985	19.9837562968667	29.0148462265366	16.4395781539062	0.00816047283672372	43.9562673277435	14.3969747090244	38.7275308849101	34.8131317025304
hsa-miR-3690	6.70126343142059	0.00974956784643588	0	69.0072650532285	11.8951190324728	212.49230876808	38.1255008391416	193.650269359294	180.824573754802
hsa-miR-369-3p	169.595344264028	87.9387945308776	127.642725288435	82.1879945044707	144.494958661752	74.0943623532611	53.3913438795212	33.8745469519414	130.524811595105
hsa-miR-369-5p	5.96531909888569	0.00913861461980403	0	22.9961710814794	10.9747669189347	6.52381982009832	7.20614132872265	2.18626581397466	12.5641170042878
hsa-miR-370-3p	153.136139709255	107.929427972178	237.878577836168	627.892210568303	203.950554888009	205.15976505278	77.5485054389354	106.050813708514	170.183625792563
hsa-miR-371b-5p	17.9194603256832	0.00982302004120683	0	16.4419188497803	66.7236699772184	95.2672095203299	71.6216896873182	138.201974947736	70.5962382872355
hsa-miR-374a-3p	1920.11747857725	151.900895011113	174.053224920001	101.92071698427	644.755623579748	393.258004835607	645.921139080813	503.910854277389	729.076891969108
hsa-miR-374a-5p	5978.64115779986	1790.63813149623	2001.65005041911	973.094627520279	3488.9827868144	772.659680937806	1820.3698804961	1491.49601618084	1289.9121723856
hsa-miR-374b-3p	201.011653007831	31.9913331173237	63.8182273782721	29.5918344694108	128.95092805489	114.807525302042	127.995799346344	118.377978596223	166.313768124768
hsa-miR-374b-5p	4759.36661081923	2438.14672282159	1990.04869729292	2002.06077171951	3083.38354498679	1743.93249353427	1751.07202824703	2034.36188689987	1324.72601129802
hsa-miR-376c-3p	45.5926979862502	19.9948773931723	0	42.7295560962212	32.0119199020408	15.4679600052401	11.0144391850524	12.3201499389487	9.6791788794368
hsa-miR-377-3p	13.500112977543	0.00862713396919856	0	0.00404205245577272	12.7893558730676	0.0143352137621289	6.36261546408126	4.39680339121128	7.73057050123501
hsa-miR-377-5p	11.2064861684402	0.00926303896113811	0	22.9994441989374	10.977175569818	25.2131108723511	7.19853401223074	9.23054103941503	10.6462035235117
hsa-miR-378a-3p	13295.7338907709	12283.9575271256	10838.9140512481	12211.2489350204	18392.3562271837	20775.4742665606	24727.6659486701	18940.4522339858	15918.2637769555
hsa-miR-378a-5p	193.499151732281	155.888393955852	52.2150152595545	134.784600899825	249.6670892246	321.58778416874	271.679745710785	204.63723465709	156.651893441718
hsa-miR-378c	726.314270344268	297.111686513153	163.414781131284	215.330200765213	901.573375668397	377.109499324945	2024.99306287114	842.641620179869	682.513780300903
hsa-miR-378d	136.473910240288	77.2787950592317	50.280477774819	69.0410466063151	181.978999922563	51.8571219325611	272.224259741214	129.678251299687	104.762098868578
hsa-miR-378g	4.13399831544994	0.0068196622627299	0	0.00320410738710941	5.92778031704279	13.8383325268845	10.8076099263071	7.0295619957336	8.22265821529006
hsa-miR-378i	171.085483070309	191.847971322231	69.6224354855018	128.21109492266	183.819913001218	181.16413009049	372.140016725353	217.181026770973	175.028412243359
hsa-miR-379-3p	40.3253166304075	31.9886194837445	92.835002981609	59.1722905919411	45.2803123594939	23.2065954671352	11.4289934954697	18.6939766402174	26.5915989699922
hsa-miR-379-5p	183.016201649913	203.851926218161	429.337993848603	529.277937340966	307.285930692295	319.96450111663	180.971132026033	179.549301479442	331.660766462819
hsa-miR-381-3p	302.576287473507	99.9343380249869	208.870764121761	223.550736407355	272.528203126506	145.750735755031	150.873152589324	164.591255717348	280.413066196149
hsa-miR-382-3p	80.6753481445692	0.0101935115663352	75.4214060870579	92.0492052131632	145.40372192815	21.1748685115824	13.551277230298	13.1961108916784	27.0678330455776
hsa-miR-382-5p	155.365586264498	723.453608283717	997.931171099388	1252.51124605277	374.055142944652	516.181046923934	265.730233722609	274.166709635555	640.116270989863
hsa-miR-3909	33.5957549585117	71.939718244146	75.4244308782498	62.4641534519693	42.0744081440686	226.327869250581	75.8567111201405	197.603966689846	196.290755635074
hsa-miR-3912-3p	51.6248389228107	0.00973662034915534	0	0.00455409728681389	33.8287190579683	4.08338998218482	9.74958600996903	14.0915575315094	4.84550267954063
hsa-mir-3922-p3	0	0.00827047604479736	0	0.00387707613621124	20.9694637656548	21.9925750868118	26.2795468365169	25.9664028956103	15.4844390911556
hsa-miR-3928-3p	34.3566956366682	27.9903455746763	52.221005707746	59.1695360953592	38.4198286368554	96.8881967736654	64.842030605963	72.6100147513339	95.7271981371028
hsa-miR-3934-5p	20.1617869459533	19.9933947308543	34.8155853192985	36.1567243008075	12.8178145873323	24.4085709659294	7.19780174080267	7.90909311285732	18.3660291009724
hsa-miR-3940-3p	2.77555756156289e-17	2.77555756156289e-17	2.77555756156289e-17	2.77555756156289e-17	2.77555756156289e-17	44.7377490566412	4.22556673316274	14.0687070387455	18.3724857675389
hsa-mir-3960-p3	0	103.923506992274	319.118380419399	105.19770333557	0.00864325543529532	0.0167713339480766	0	84.1406997884856	0.0096239916017069
hsa-miR-409-3p	561.036681103297	1259.04604488296	2419.39182196979	3228.2725025224	894.427100710034	1494.79203707302	581.489283217604	756.965659440056	1764.67566470538
hsa-miR-409-5p	119.510250990621	131.911083844498	330.713788597304	371.473055612913	160.052311131193	157.951758546905	91.9589083754479	127.180277751863	258.163867441465
hsa-miR-410-3p	113.551306738194	79.945253031833	121.836699110747	164.376297949475	138.102059021775	69.202432315428	53.8232586420534	46.2033319353678	83.1602496462364
hsa-miR-411-3p	63.5001649862392	19.9995045192266	40.6055753284556	124.917837017727	55.3358074571248	34.6067869632051	31.7839217856302	28.8143182186877	47.86044765003
hsa-miR-411-5p	108.322078237021	55.9730886389971	104.43017423738	128.207520457432	109.743721280694	51.301900015644	51.27250417683	52.8083688322187	102.489257781387
hsa-miR-412-5p	8.93446235808975	55.9582069805338	29.0046428047622	82.1751023332825	24.7046287430867	37.4567487166697	19.0591983409581	15.8300239009979	55.1015621551919
hsa-miR-421	354.104340771673	759.41382888166	696.226136104834	601.601936279916	525.870403819411	694.472212349204	491.646097712458	519.757110908979	409.029975579592
hsa-miR-423-3p	18150.5687882599	41260.4824260259	41048.4615691439	37322.4668679323	23640.0159895421	39776.6137440421	28774.1075354751	29049.27336748	28445.7506358454
hsa-miR-423-5p	9195.17714134447	82177.2124801945	111466.160320186	48914.0352078495	8372.64488190725	29778.7223162106	15657.2811158098	16235.3023252052	26977.914496414
hsa-miR-424-3p	129.969906702584	291.772728990164	371.3233124378	230.124966018478	225.892837389538	825.557684693465	356.428844089944	954.587299357133	651.724192323586
hsa-miR-424-5p	730.695264456707	103.933004745566	162.452495022878	72.3349842030589	727.962970507493	347.661742390827	368.721155358283	908.380725999942	611.117524214056
hsa-miR-425-3p	2152.38327951613	891.326924773663	568.576752488547	1048.70274874958	2655.8243350062	2172.99655653822	1905.54932834018	3202.61791561088	1741.48664890457
hsa-miR-425-5p	6003.61641271712	6666.91161694414	4850.38685444986	6801.74504355248	6765.78893740364	7515.52223789811	7758.70957608306	10936.9392059836	7266.63403748099
hsa-miR-4284	0	0.00928966255719388	46.4520688998731	0.00434803061657707	0.00785399279911481	2.77555756156289e-17	2.77555756156289e-17	2.77555756156289e-17	2.77555756156289e-17
hsa-miR-4286	1222.98408018173	399.712862798702	487.357822678952	1278.82243779009	2566.18856106748	941.976099590709	722.638727193837	448.005543283881	707.813143910936
hsa-miR-429	26.2118119494525	0.00928789327362178	0	0.00434721433544105	20.1070825374302	4.90786349327974	14.4142166403824	10.1183918840239	11.6082914988917
hsa-mir-4301-p5	0	0.00876217680802593	29.0429444725596	0.004104470661769	0.00740977323970382	9.76809317186144	0	14.9771131800629	7.74221274750106
hsa-miR-431-5p	56.0318231518486	0.0101229233198232	87.0291945290853	82.179714569217	31.0987108032093	52.1018700318429	36.8636913316845	34.7630887285326	47.3864398321129
hsa-miR-432-5p	70.2042932245386	415.686189908065	986.333732396052	1097.99618845864	126.214297608513	228.780631608765	73.3065387790905	117.490187254321	329.71672128833
hsa-miR-4326	108.316459871362	155.882082739017	162.459292449096	78.9063977383074	87.8045669196962	104.232878654031	129.262378026957	190.11894258384	232.062923004912
hsa-miR-433-3p	19.3950170115198	203.845683949734	255.288334934902	483.245235999562	64.9438159352446	149.792813310758	63.9896328141236	57.1963488482294	129.567966870305
hsa-miR-4433b-3p	16.4304189077175	0.00975683627618729	0	72.2975060713046	0.00824724510562369	0.00615260045501453	0	2.22589271752314	0.00357616558541474
hsa-miR-4433b-5p	2096.31005168153	10108.2766730944	14713.6359723577	7699.22357045395	1530.95792071924	1737.42720325969	2952.02288920693	447.127923989821	1598.37201021253
hsa-miR-4440	0	0.00878109440518182	0	29.5478913779455	0.00742570824092237	9.76219948562604	11.0275277752935	7.03547638883178	0.008787994580989
hsa-miR-4443	9.69028974334955	35.9735456369541	63.8325011743584	16.4434430224399	11.8978131455232	51.3087838711334	44.9168919860164	216.114607154259	82.2019467674495
hsa-miR-4446-3p	39.5695941261764	383.712700067284	864.491605215186	430.659327906275	68.6067395998625	76.5259137604731	79.2625204315296	25.0695054506401	63.8204925375749
hsa-miR-4448	8.93792199238312	659.484758877163	864.488357898501	489.830913504063	29.2801781943185	56.9903557595163	50.8584878530045	32.1138507676435	43.5202978553395
hsa-mir-4449-p3	0	159.851796862693	110.242117797971	46.0283548029076	0.00858734853702003	2.77555756156289e-17	2.77555756156289e-17	2.77555756156289e-17	2.77555756156289e-17
hsa-miR-4454	104.564905212897	1095.14847612483	1363.45261259986	654.200165769464	59.4602553072569	174.241264324584	108.487747611185	390.824209523647	204.032406719465
hsa-miR-4484	0	19.9289086073731	0	0.00398969522135939	4.57679194608672	8.13578009867992	3.8010899054078	6.1544156090856	4.84199099162542
hsa-miR-4485-5p	0	19.9825965522754	34.8251717668769	16.4391587308064	0.00813673131580028	2.77555756156289e-17	2.77555756156289e-17	2.77555756156289e-17	2.77555756156289e-17
hsa-mir-4485-p3	9.69329923095471	1654.72961041596	2239.54556472565	933.639500157178	32.0212098961237	6.5377261144877	6.76578434488338	60.327074769986	25.141306473224
hsa-miR-4488	0	0.0100625324488419	150.873527279183	46.0247062663305	0.00850448125140346	0.0170837611094576	0	136.076808573275	0.00979957889118666
hsa-miR-4492	0	179.855237179918	336.519519542626	161.085804320886	0.00866175938347169	0.00615260045501453	0	2.22589271752314	0.00357616558541474
hsa-miR-4508	3.71351730128894	507.612957458066	968.93494590569	374.771260638959	0.00870363390558282	6.53724416800771	9.30733878624081	57.2510681012277	11.6172812941434
hsa-miR-450a-1-3p	5.23452889384156	0.00792222271258658	0	0.00371581188167247	11.8534511276028	15.4808280051632	15.6735845093908	32.1390457952608	9.68292532144677
hsa-miR-450a-2-3p	11.9805855046787	0.00877538839006453	0	0.00411057579367613	17.34218228789	26.876330229931	18.6384334070921	53.2636224667854	34.8133780888712
hsa-miR-450a-5p	446.029009562231	95.9379805487421	159.545485004673	46.0308656001572	624.60984243012	722.177306570065	538.890613659591	1278.71851500723	1091.20501651057
hsa-miR-450b-5p	257.032530445338	27.99472152245	40.6037906966835	32.8838782245933	322.809684421857	233.67555144661	233.52114303358	536.053149164327	346.175054470467
hsa-miR-4516	0	19.9964348014214	145.083958430955	0.00468132898843265	0.00846271644137531	2.77555756156289e-17	2.77555756156289e-17	2.77555756156289e-17	2.77555756156289e-17
hsa-miR-451a	29041.0080046378	3229.54839155801	6219.63515296193	3606.34777921325	11797.5961598698	27852.4212402917	13378.3234545577	20951.8670418419	15418.9955179421
hsa-miR-4521	150.178807164368	155.877297773626	116.042269680291	42.7384120347004	41.1676123104557	414.416593907315	523.008501392601	63.7960053379318	1020.11002443282
hsa-miR-452-5p	27.6218304744075	71.9415386717808	63.8207108180614	23.0181587050021	121.6154306198	120.483647481594	46.1894037053347	80.5370316174318	46.4270922833063
hsa-miR-454-3p	649.984372069926	503.618661801236	203.062198882563	279.433024712246	424.351507221935	616.33276538329	622.605537477261	846.311383611176	779.367388863228
hsa-miR-454-5p	90.413184512752	27.9925358593241	0	32.8823793989107	130.754675341973	42.34096436781	54.2522612619649	32.9977518903013	39.6514920898007
hsa-miR-4645-3p	6.07446836825567	0.00561783992063236	0	0.00264434455610563	0.00475742043923333	15.4890822694218	25.8437569885804	55.9086510684651	22.2440624631775
hsa-miR-4662a-5p	17.9934487772457	0.00887648204141378	0	0.00415728337737153	13.7038765825011	4.90673758833399	21.2145555031811	3.94215534397934	6.77823225534013
hsa-miR-4677-3p	23.2249010855211	0.00913414901666121	0	0.00427626544962489	16.4466139727214	4.90761426725059	17.3913638727286	11.8779604531305	5.81300945085366
hsa-miR-4685-3p	0	0.00525781032700245	0	0.00247625127494044	5.44427552986854	21.9583252629092	6.3491436509176	15.4125950383318	0.00922222306645981
hsa-miR-4687-5p	0	0.00876217680802593	29.0429444725596	0.004104470661769	0.00740977323970382	17.8526746429493	4.6522339898019	2.18683519747915	0.00864200458439379
hsa-miR-4724-5p	0	0.00566075085908246	0	0.00266436665505965	6.36168410171593	13.8599922194148	16.5218132324913	30.8116550481283	25.1386638141768
hsa-miR-4732-3p	2.77555756156289e-17	2.77555756156289e-17	2.77555756156289e-17	2.77555756156289e-17	2.77555756156289e-17	46.3851874514073	17.7913636884525	18.0354350191044	14.5184261235716
hsa-miR-4732-5p	0	0.00783827187078701	0	16.4052460394086	0.00663120408926465	30.903048554875	6.34754858594674	8.79298668305512	8.71423369055863
hsa-miR-4742-5p	6.01111811484416	0.00743497915687352	0	0.00348989445469017	7.29422984128591	16.2596958018488	14.4205890273588	3.0687771302319	0.00899168812460882
hsa-miR-4772-3p	135.224766184445	63.9574676941814	168.255508150784	108.490212060634	116.149629629094	43.9837057855115	96.200089243853	210.818435946104	233.026375503361
hsa-miR-4772-5p	82.9903816497524	0.00999470554638648	29.0061320131556	26.3070204580892	17.3801227450969	7.35123576339721	27.1224760759312	51.0609644312006	47.3802896211273
hsa-mir-4781-p3	9.83261785205359	0.00679121806538341	0	0.00319088318461302	0.00574807796897836	4.90909249289938	8.47100214528872	22.4647299632892	11.610861440973
hsa-miR-484	7965.47505635814	11155.483747989	11174.4607561507	11400.8951149851	7722.40232641205	18118.3256606427	12984.5866500209	12503.2548670726	12035.6419549667
hsa-miR-485-3p	61.9795402999744	247.816730329734	516.379074651165	368.193900330114	98.7857890397039	137.592776243511	79.6716036748147	76.5629778249996	131.503604036175
hsa-miR-485-5p	7.44491539910813	47.9782702120518	237.897014014707	118.351134470317	11.8990603192064	64.3024438099879	11.8556857292704	17.5942215212494	57.0405612385919
hsa-miR-486-3p	77.2989982781666	207.841635474967	333.613792133826	231.763424151088	125.300432085713	317.897209270483	67.3771302159025	148.085854780553	52.2233544003071
hsa-miR-486-5p	3487.39680239631	17190.866912386	30355.5679002353	11982.7773945483	3442.80954193614	34984.0421569341	17821.5913187866	13688.2171002606	15069.4441711867
hsa-miR-487a-3p	32.1129026280035	63.9365874389454	29.0048763037972	26.3081934653392	40.2385588989527	21.1781304001654	14.4007185468152	17.1547885821318	29.9694335623974
hsa-miR-487a-5p	0	0.00914287473970221	0	32.8483033248064	7.31893795649174	8.13509690685776	4.23206413672099	4.39371660769176	5.80652010299698
hsa-miR-487b-3p	127.754514821299	39.9859342687518	63.8174111167113	164.374964454417	164.613283438268	72.4570874288534	28.3878654390031	46.6425347613235	67.6854233522194
hsa-miR-491-5p	89.6411052814982	87.935834836056	92.8281931923016	59.176183711885	160.947579983281	115.615275587477	98.7443960971018	132.027901076199	96.6996594018931
hsa-miR-493-3p	44.8085364585566	0.0101305181583946	46.4125544476927	141.349940134767	33.8504632987344	69.2015834864189	33.898159354667	60.287973520855	83.159624453373
hsa-miR-493-5p	282.394261222674	203.850990826993	348.117784281624	401.072308152509	262.477384136103	362.302988782108	183.089020342142	230.601982578691	472.833656246844
hsa-miR-494-3p	390.705561077435	671.494095983812	1479.49023872378	1735.76809206868	411.550668700915	421.73778628666	280.141582074418	276.368725072216	611.108519984281
hsa-miR-495-3p	142.689560503997	63.9585642157989	87.0202605360784	164.378002777874	256.977906876305	71.6526532410991	42.3698947908497	49.2776160252923	99.5890709011052
hsa-miR-496	9.70143798119216	0.009517857269981	34.8290631682132	0.00445327370590487	16.4584276857982	0.0132638440526311	8.07387086286725	0	4.83246577177741
hsa-miR-497-5p	51.5864741706197	0.00989693176490469	0	0.00462793838994457	67.6434693571811	20.3604840144101	34.3340692950684	20.2377571847267	25.1415323781165
hsa-miR-4999-5p	11.2425106309989	0.00855021525220145	0	0.00400648817726434	13.6945966516322	0.0146944351317915	10.1839256675416	11.0250422169523	0.0084533547454213
hsa-miR-499a-5p	90.4518308736043	0.0100428723439272	34.8118518866122	0.00469512833725716	57.6112496162958	38.2872098567669	71.1978238193034	84.4974020163029	73.4919796025581
hsa-miR-5001-3p	18.7160313955464	0.00918146656361074	0	0.00429810483007831	22.8384072094578	17.9143307529891	13.1318699088367	18.0419575114392	19.3358105331701
hsa-miR-500a-3p	974.199828838974	1209.07405506469	1215.49445766057	778.038794392583	1483.23793017399	2297.56241201939	1686.57351781867	1784.45691830958	1455.10683334241
hsa-miR-500b-3p	0	0.00783392283578066	0	0.00367489562307011	16.4000459426018	33.3686816689958	13.5496150945029	20.240213813536	20.3065713368908
hsa-miR-500b-5p	27.3163414659135	0.00946627072519757	0	0.00442948855384984	29.6997288853811	30.1378023202244	35.5966876380989	42.4666201491185	31.4356724422822
hsa-miR-5010-3p	20.1633813936442	19.9925918074419	0	49.3072488153245	27.4383870661565	61.8676956306412	40.6869550862313	27.7118534151973	26.1142314638484
hsa-miR-501-3p	277.143787723394	931.28802657984	1230.00905804459	725.428128907089	475.870604331087	1528.1701823758	910.528652636343	951.785243637535	1121.98419515892
hsa-miR-501-5p	14.1773168566798	0.00985572443892302	34.8173622350044	16.4423292179723	42.9744491247486	101.764858637959	66.5326329499874	106.945590677117	55.1214710835283
hsa-miR-502-3p	974.199828838974	1209.07405506469	1215.49445766057	778.038794392583	1483.23793017399	2297.56241201939	1686.57351781867	1784.45691830958	1455.10683334241
hsa-miR-502-5p	7.51734607477841	0.00752827964008018	0	0.00353318089798393	6.39015259726673	6.52722573344702	6.77301526965076	9.23876859987631	10.6384501146054
hsa-miR-503-5p	102.353231409197	0.0102123773498448	110.237171387574	32.8835539435544	213.068679025776	207.615577864317	161.472149169877	215.646483586277	257.204975637404
hsa-miR-504-5p	0	0.00566075085908246	0	0.00266436665505965	6.36168410171593	10.5851671430363	0	24.2345185320896	4.84675676680723
hsa-miR-505-3p	1016.0359370739	1506.84419002233	864.476876579325	838.29969000555	834.063747523151	1753.70040532338	891.73314181844	1273.20477345759	1341.16501653103
hsa-miR-505-5p	47.7846962585194	403.661139503018	226.270835623234	154.514962993514	36.5955927267026	168.515568317346	91.1128698531536	90.2075984489099	100.568321047429
hsa-mir-5100-p3	20.1509929397203	815.364846801658	858.690594294812	549.002150810618	8.24522032451993	212.508416110489	164.860620416232	209.039423680627	388.701869656467
hsa-miR-5187-5p	0	19.9870780174172	0	49.299068991652	16.4643592755896	10.5458957587874	3.38243197265887	3.94975675542966	0.00819333829706714
hsa-miR-5193	7.4763335496569	0.00864320640616123	0	0.00404948266927807	19.16222021449	13.0340474268613	17.8066296223556	10.5529136348419	5.81409773556505
hsa-miR-532-3p	304.064641906424	295.772289097225	156.647474119312	318.880310845713	330.147078389014	602.466821194733	420.868334705241	340.630577583341	237.881107048629
hsa-miR-532-5p	3338.75961852333	1930.53193338075	1595.51508873804	2061.24180133781	4171.22464236958	4919.97080298004	5477.63716004056	4887.75495569243	3560.31508400359
hsa-miR-539-3p	44.878340583312	0.00975167697772505	0	0.00456103408283681	42.9657814814486	7.34384490268729	7.62052148065594	6.14454421482259	24.1523038409549
hsa-miR-539-5p	10.5034126209573	0.00831929037886958	0	0.00389966652396012	10.9569272702855	14.650287243521	10.1659719992144	4.82485227065203	11.608357872716
hsa-miR-542-3p	219.697541111858	0.0102107162178555	0	16.4450940725872	215.80911724833	82.2530348115747	214.87342378537	545.308077254394	205.002141273501
hsa-miR-542-5p	2.77555756156289e-17	2.77555756156289e-17	2.77555756156289e-17	2.77555756156289e-17	2.77555756156289e-17	11.4105450766425	4.22564755881585	37.4305307071079	21.2700508650996
hsa-miR-543	119.506929017138	307.765550438362	446.746009803548	598.31148475206	96.0341861202627	236.927610040717	174.192248224833	179.987738342527	298.783961463546
hsa-miR-544b	12.771128360468	0.0082854994371182	0	0.00388402905254237	8.22495320002907	0.0152097268447768	16.557258656016	10.1298889302598	0.00874434895501253
hsa-miR-548ae-5p	32.6132225996509	0.00949507458590038	0	7.4033136418643	19.1439677082345	24.3006679022857	37.7085360054419	35.450814031284	40.9470952890161
hsa-mir-548aj-2-p5	18.4933050473642	0.00858322365220809	0	0.0040217510369871	6.96099950939171	3.36967560171262	18.5263942538709	9.96480550566439	12.4404617024033
hsa-miR-548ak	23.6951812165482	0.00930898982047879	14.5116514330563	0.00435694720092705	9.14954291247776	10.9900389417409	14.109437455497	8.79789479090876	5.18952364590471
hsa-miR-548ap-5p	139.80016921524	331.735281323886	214.66759777655	161.089082877316	148.164194649445	210.875151612931	173.678837271148	150.063639038245	234.833407974918
hsa-mir-548ap-p5	18.4933050473642	0.00858322365220809	0	0.0040217510369871	6.96099950939171	3.36967560171262	18.5263942538709	9.96480550566439	12.4404617024033
hsa-miR-548aq-3p	42.2756002479613	0.00935658270832107	0	0.00437890178991118	7.6313030400083	0.0012320605347536	0.305830504776069	0	0.000720405717169088
hsa-miR-548av-3p	29.1830291591571	0.00952562938631196	0	0.00445685688860831	32.440744406776	8.56287260302375	12.4961426339636	17.1667755903395	12.0895725829319
hsa-miR-548av-5p	135.242184978149	55.971724409631	58.0124904589582	42.7380268724931	138.093516987897	103.414640770731	161.062646621994	117.496573612728	118.321150272794
hsa-mir-548ax-p3	29.1619265400092	0.00968598229501882	29.0139413744746	0.00453076527015384	20.1219372982367	0.0152133581175482	15.7043072560152	5.27603035949748	5.80902383102376
hsa-miR-548bc	55.1845483056487	0.00963891699762609	0	0.00450907616493357	17.3712879465563	0.015476966505207	12.2981424990725	4.82740603517273	13.5313128710539
hsa-mir-548c-p5	18.4933050473642	0.00858322365220809	0	0.0040217510369871	6.96099950939171	3.36967560171262	18.5263942538709	9.96480550566439	12.4404617024033
hsa-miR-548e-3p	201.759211267392	51.9753815482445	0	0.00477173210327209	192.948646846994	66.7742933881443	106.809546146891	99.9006218738345	95.7295056966276
hsa-miR-548e-5p	8.26249228930341	0.007750686040501	0	0.00363631526072306	7.29932501638214	4.08189537445247	12.3003942958634	7.4820235882827	4.84439507913313
hsa-mir-548i-1-p5	18.4933050473642	0.00858322365220809	0	0.0040217510369871	6.96099950939171	3.36967560171262	18.5263942538709	9.96480550566439	12.4404617024033
hsa-miR-548l	20.1800259364716	0.00966519612627792	29.0145232278498	0.0045211867670778	26.5079023100451	43.9698534823936	48.3161714422586	34.3151703374666	66.0918901169658
hsa-miR-548w	49.7523628039483	0.00973573089254032	14.5063778927273	0.00455368749180707	21.0332247374342	46.8204729028564	26.26925389967	56.4825385106437	40.1297659952137
hsa-miR-550a-3-5p	0	0.00782498541650911	9.6793664010514	6.56747070138415	0.00662000296594933	6.53127923396887	10.0221399884347	17.0306731095875	8.3894641305731
hsa-miR-550a-3p	13.2068415279872	0.00933733211429733	0	9.8669140521972	25.8919344387475	18.2036632393191	13.1273039253413	44.3163756317636	36.7429094112833
hsa-miR-550a-5p	7.45111518742242	0.00954162226163113	9.66296695863605	42.7101466234613	3.20763975452457	19.954332224313	19.7690385835226	34.8430812326028	25.3077896653415
hsa-miR-551a	12.0088831209701	0.00829613405457819	0	0.00388895062231942	9.13219406985912	4.91003996635172	2.95578479168261	38.3344636648568	8.714275447832
hsa-miR-556-5p	34.4458691835644	0.00947050498595914	0	0.00443144099911308	22.8516455062342	17.9136569686946	21.6218886110686	15.838467341145	11.6153044782771
hsa-miR-5581-3p	3.71468056722814	0.00906774542391897	29.0328271606658	0.00424561153213432	4.58072343731564	5.67774556793689	2.53591258161779	2.19426274217053	0.00721704438028459
hsa-miR-5684	0	23.9595741321898	0	26.2903119895958	0.00791176411874428	2.77555756156289e-17	2.77555756156289e-17	2.77555756156289e-17	2.77555756156289e-17
hsa-miR-574-3p	400.426910389004	587.556245671865	690.430218264023	683.794697737063	600.857756464286	724.598171133577	429.763565505352	550.564147614305	424.495216108782
hsa-miR-574-5p	162.100495854215	295.767436877329	145.046630939321	325.450987586384	212.173397928689	617.941092447463	373.814285787937	369.234993015057	407.092993988207
hsa-miR-576-3p	126.289758204252	55.9681634976883	0	29.5912433276717	108.822494539345	70.0300687459003	109.765061328725	150.957431188078	144.078324233316
hsa-miR-576-5p	224.897632796523	43.9834808050147	0	32.8838737124538	371.273478048204	95.270204101465	81.3720135560331	100.334343706724	138.272465550647
hsa-miR-577	70.3497139518718	0.00977306527664901	0	16.4412632750041	4.58392160937338	5.69394836870448	5.93698196250714	3.07619602693521	0.0078770593548263
hsa-miR-580-3p	19.4595553511722	0.00924118629487936	0	0.0043256638716036	24.6685789669032	4.08519782227753	5.49882059467886	21.1509700331887	9.67669115495594
hsa-miR-582-3p	153.934997192026	0.0101925727813494	0	0.00476401782245262	236.829520496389	23.6349202108748	75.0130895438763	181.34754215485	78.3322523678319
hsa-miR-582-5p	184.541154174853	0.0102405730545811	0	0.00478609995067814	423.3820044166	153.084514958936	220.813666166542	378.936859404237	289.116045706335
hsa-miR-584-5p	3615.90803700885	6523.01454733818	5024.44745323883	5144.862787895	5009.8662299195	6123.30223842675	8477.96232560104	4428.27915231659	5262.14559507988
hsa-miR-589-3p	6.02714463997417	0.00694230926641892	0	0.00326111479927715	4.56227903175151	11.3928860113304	4.64858246110479	12.7651251994758	7.74386548816675
hsa-miR-589-5p	346.644407512674	399.702045069922	295.894203117196	355.05136026781	473.729935578988	463.257868205855	426.377811791678	420.72749324362	352.938548143432
hsa-miR-590-3p	655.288505428909	87.9428229909377	29.0024036730945	19.7265277024344	279.852010289209	124.581268356504	199.197980360044	178.672018160192	251.399226533902
hsa-miR-590-5p	15.779190650842	0.00830789381873309	0	0.00389439270776482	5.4827674013092	9.7589162447962	6.35572666741099	3.94496842544434	5.80850883549341
hsa-miR-598-3p	899.54700849892	107.930416302831	145.045240290673	108.494124135294	748.079173655328	344.398906597434	412.811521055196	310.707986137442	324.897198400615
hsa-miR-605-3p	11.2522743579042	0.00837440632833886	0	0.00392516908862728	10.9582093319464	13.0095801021901	8.48017122821616	6.15078078550907	0.00877940707496982
hsa-miR-615-3p	6.71859948279102	0.00892400127215121	0	26.276876740043	0.00754607530584916	15.4249968158849	8.48387047728316	0	0.00860086716275532
hsa-miR-616-3p	0	0.00816695341233409	0	19.6853831716006	0.00690825602606226	0.0155123450662287	2.95718872810682	17.6346631150339	10.6371157474252
hsa-miR-616-5p	13.4705574702445	0.00909039383137111	0	0.00425606743254825	24.660765887793	27.6722286929398	10.5879236055897	25.9691549620574	17.4060553117022
hsa-miR-618	43.4380773870214	0.00949341670593284	0	0.00444200529953953	15.5485065581905	108.297316866831	0	340.228193381478	189.518836516394
hsa-miR-619-5p	0	23.9954809980129	197.289336217488	32.8819593248036	0.00855379959775604	0.00949024062434489	0	4.88134442778919	0.00549393474739568
hsa-miR-624-5p	14.9658587710765	0.00913185211914591	0	0.00427520523691838	24.6629342995521	15.4857919494134	29.2414953767932	22.8788268123595	26.1068314760115
hsa-miR-625-3p	339.905677912769	1003.22761336107	1015.33757289164	710.090337344886	631.950499501177	639.107136355321	422.554585643723	380.239019594511	543.430685101234
hsa-miR-625-5p	109.045477947828	719.439149860869	632.408125770076	355.051702956061	139.022319539936	138.421955429499	152.994263622803	142.588231727836	265.904142910875
hsa-miR-627-3p	74.0483101330396	0.00990201901894494	0	0.00463028103325591	46.627541613049	8.97267318485668	25.4375592641417	17.1592455601942	14.5142712578309
hsa-miR-627-5p	5.95695954801659	0.00962322869324606	0	55.860762788046	9.15370947384184	0.0131037309910123	3.81005132957075	8.39032261532235	0.00755275293806568
hsa-miR-628-3p	165.828347961403	499.619787019708	510.567084964886	466.818464104973	280.771513250497	264.613364087163	343.727962771679	406.216958805614	307.497118320235
hsa-miR-628-5p	71.7401415250445	43.9736311966549	0	19.7259217760453	80.4708920945072	42.3526962256179	61.8731589182965	118.841832397694	71.5598020943981
hsa-miR-629-3p	22.4484916818532	0.0093884314361885	0	23.0026535011803	6.41213956428594	38.2607619085033	11.8570301626162	26.8454223556435	29.0089196850524
hsa-miR-629-5p	870.351301040286	1658.73113134288	963.112758474388	976.372784978362	1027.94969940625	2798.26931573341	1811.45661167925	2694.73466528699	2845.73852606024
hsa-miR-641	46.378855542696	19.9881623062142	0	0.00456735037164258	23.773532077522	29.3194590775076	36.0317555724746	26.3977460466472	21.2766727810466
hsa-miR-642a-3p	61.9942990225206	135.882957424408	92.8310730234394	59.174587669885	9.15723279984669	50.4821555559438	52.1273724761084	44.4420757707806	51.2464014468193
hsa-miR-642a-5p	152.406637601544	83.9415595971749	63.8172603888117	143.005948428618	144.949321324449	65.1316192216925	59.7594662863389	42.9036278029424	39.6543457395256
hsa-miR-6501-5p	10.4838364981321	0.00870464880211363	0	0.00407788380350871	17.3395575585685	77.3364140081729	41.5306662694358	51.4814861089253	62.8526025235788
hsa-miR-6502-5p	0	0.00655526534302808	0	0.00308113981272662	9.0959150660532	7.34338493797322	2.52629318168243	11.8756330506147	22.2202491149419
hsa-miR-6503-3p	73.973273390373	0.010131520505734	0	0.00473592649620969	193.839001388633	87.9464796241919	131.809117242782	152.276764126279	98.6347470616868
hsa-miR-6503-5p	6.70530384941713	0.0095005765436067	0	0.00444530645553698	52.9825593062641	43.1537838419899	25.4189894783304	45.328122809831	57.0441722335066
hsa-miR-6511a-3p	20.15603548562	19.9962922000027	0	75.5986310079755	46.6364307360837	39.0631549133407	5.07543261912952	14.5138120940774	30.9379954441594
hsa-miR-6511b-3p	8.19048691833564	0.00991586678357592	69.6428487132319	36.1568415586649	10.9872528939118	50.4449209761842	17.3707993860834	17.1522960786611	12.584954882482
hsa-miR-6513-3p	23.9899577471993	0.00907965646726483	0	0.00425111049490257	13.7093802299363	18.7197853239489	19.5030113955314	10.1126586140277	9.68110764124524
hsa-miR-6513-5p	12.0047959407416	0.00836311083124963	0	0.00391994293103126	10.0405859232455	5.71166358035619	5.50353691604324	7.03696048994197	7.7384050224961
hsa-miR-6515-5p	0	0.00698402757886374	0	0.00328050091399912	10.9236133550695	13.0217656253883	7.6239293798013	9.23771410599276	4.84591417472037
hsa-miR-651-5p	191.296766626809	27.994217578064	0	16.4450947371702	197.519261753667	53.7605375855196	184.797407598888	124.983623508148	135.37552182608
hsa-miR-6516-5p	20.1724230729668	19.9880424127099	0	23.0114671350136	26.5125581473731	12.2207858194276	32.226746017573	7.90795580655587	14.514434201603
hsa-mir-6516-p3	13.4236899428307	143.868388080968	81.2297430652825	55.8924284401421	20.1343388032975	17.8907514750115	0	11.8777604274937	10.6423276078542
hsa-miR-652-3p	2566.23806531497	4764.35647842396	3985.90887886091	5562.37197731338	3321.6188826949	6020.71390816436	4645.22069056132	4228.47630689376	4068.93171702649
hsa-miR-652-5p	145.056351458791	0.010049216984914	0	0.00469804867516288	42.0686743456199	15.4747330137303	7.19772114891355	18.4831759594379	17.4002779425774
hsa-miR-654-3p	466.937479688605	111.927418995748	290.088977255507	358.332256298462	503.906413606996	248.318084283443	177.583358318493	184.837256676764	234.003543732124
hsa-miR-654-5p	16.4135805945558	35.9887684234334	191.47146606745	262.986759635829	27.449432755966	118.841379431385	27.1163065951709	31.6736207519567	88.9530122520996
hsa-miR-655-3p	13.4815959263204	0.00891195560791802	0	0.00417366951966525	19.1733229288295	0.0150949860032097	8.05117239546401	5.71456716299216	11.5959694559671
hsa-miR-656-3p	23.9070172962153	19.9913511570236	0	42.7249380066489	21.0371484770875	9.76462384556192	2.10677120324416	6.14966743583759	11.6005700438624
hsa-miR-659-5p	22.4835742754582	0.00906184354822148	0	0.00424288674245066	14.6172784335465	4.88915496965196	5.09090128061576	5.72549336179736	0.00799037434879701
hsa-miR-660-5p	2989.13745647333	955.284417737891	794.856761612003	739.679737263682	2895.43340241045	1949.10759074562	2813.41005132628	2438.15520514587	2028.6649791413
hsa-mir-663a-p3	0	0.00978099851261938	92.8692287769302	0.00457454199134766	0.0082675796335252	2.77555756156289e-17	2.77555756156289e-17	2.77555756156289e-17	2.77555756156289e-17
hsa-miR-664a-3p	777.719831754422	383.721711372989	673.021332712115	815.284970410207	1007.81897246199	341.132698871093	306.006418205862	284.741055484397	325.862583034512
hsa-miR-664a-5p	143.417569528151	547.570970698729	394.53269138441	450.378813930218	191.14463114906	260.538714651481	212.334663050234	183.07036258182	294.917014198218
hsa-miR-664b-3p	57.4992866993223	299.765816259688	440.954141805822	305.732096797733	100.606435488047	60.2323208677003	24.999509232269	38.2865452889977	32.8823402562313
hsa-miR-664b-5p	0	167.848840342462	139.252973707032	29.5914112500133	9.15725332763569	27.673298475078	13.1295815540784	16.717761765931	26.1043363500941
hsa-miR-671-3p	178.537260444369	323.752653960863	417.737700802642	302.442532128518	256.994015389363	499.075021276012	274.633540602968	279.454880746928	293.956593453822
hsa-miR-671-5p	107.609696490493	19.9993644111121	75.4243173872441	23.0180490551559	62.1927137631432	56.1906179268414	41.5289149374519	66.0085184390959	111.193910340531
hsa-miR-6718-5p	14.9153855752601	67.9358013348527	75.4283913037632	23.0173354492599	33.84849573548	36.6420642093601	53.8324389721309	34.7636235812097	40.6180036263587
hsa-miR-6741-3p	7.44825022477844	19.9850832471697	46.4317751253475	0.00453102771602776	4.58369994256712	13.0303481483682	15.6858517018925	7.0287721183465	6.77959964058508
hsa-miR-6803-3p	24.6462148237721	55.9421487389586	0	23.0149122009096	27.4403763160581	33.3756222219337	34.3338575098192	17.5981027348422	15.4855066717231
hsa-miR-6842-3p	17.9155057796897	0.00989054712972859	0	65.7282723487836	33.8382174104749	54.5577098330546	55.5175417129658	66.0156221111624	33.8526116587055
hsa-miR-6842-5p	0	0.00600114021555576	0	0.00282309710115869	7.26928403732697	8.97165127872324	8.03848349478403	19.8028230358733	24.1633864817324
hsa-miR-6852-5p	58.9901183587674	187.857395452741	382.928789610469	266.280428964593	102.436814145877	165.265371976188	137.320700525309	75.6889393325982	82.2038441274553
hsa-miR-6877-5p	0	0.00876217680802593	29.0429444725596	0.004104470661769	0.00740977323970382	26.0164426892718	7.62006524602009	13.6419532899867	0.00928268676237032
hsa-miR-708-5p	38.8254806591592	0.0102269097066596	365.538539287857	105.197653718821	15.5616669836574	6.53706850801482	330.649585978689	42.2326301519984	5.81572558523208
hsa-mir-7108-p3	0	0.00981622459107179	58.0328463356579	36.153257626746	5.49435261055634	0.00811013849270198	0	3.55516346593079	0.00470282794146504
hsa-mir-7110-p3	0	329.744872134067	655.630043205431	300.800380429704	0.0086929407904961	4.08547057748525	0	37.9115080138928	0.00919077239002863
hsa-miR-7-1-3p	472.214275547477	71.9541021797732	98.6306818184228	42.7390392823949	342.026085036496	88.7564991385975	110.617853841261	132.029961520673	83.1697055133882
hsa-miR-744-3p	29.9071455434003	23.9780772407689	0	0.00453772670272912	26.5096511061746	4.08284450597485	3.79859486683322	8.80266325265626	14.4966129143091
hsa-miR-744-5p	2369.74342901453	12134.7256883271	14487.3526017897	11621.1507494355	3054.57866418271	7170.29566371217	4221.38739521749	3561.28545350426	4019.6228710098
hsa-miR-758-3p	123.262658896794	43.9830197520691	116.041168714711	141.364957035845	148.155594924629	74.9111719627227	72.4734883052149	65.5682714022509	121.826671119768
hsa-miR-7-5p	2276.40072574004	1421.58861856213	732.970200069288	870.088371601313	1819.02409346772	2981.74616445273	3425.98451555089	5706.92507001828	8003.11426141494
hsa-miR-760	0	27.9833911705019	58.0260041072631	36.1574014370027	8.24637295595049	38.2679338278704	8.46547493361445	24.193423624206	53.167404833681
hsa-miR-766-3p	375.02710123605	443.666509313	382.918219105666	1101.28797580175	396.007327196559	550.354858554361	260.223659408487	207.280198570549	243.681969228576
hsa-miR-766-5p	27.6190034545539	151.881082628815	179.860052843172	124.926256167261	25.6181690720978	91.1800600204567	63.9950667297362	40.4798621366359	76.3932752406705
hsa-miR-769-3p	25.3890199910749	43.9640098364396	0	59.1631423340438	17.3796929660438	65.9291150181205	36.0245539902878	38.2866386451767	15.4880563781363
hsa-miR-769-5p	1645.84958186411	1031.21922669269	905.095193869721	1019.11636456278	1755.000052387	1217.18454304596	1389.32063229217	1478.73405636522	1515.21713490547
hsa-miR-7704	0	383.709121721034	626.616634402172	519.411622862128	0.00869848917571403	0.00811013849270198	0	3.55516346593079	0.00470282794146504
hsa-miR-7706	16.4158584008552	59.9435577171859	58.0184159754047	46.0250781976185	23.7841950303108	112.342423827195	56.7830115575034	68.2102512209993	38.6900277833707
hsa-miR-7854-3p	2.77555756156289e-17	2.77555756156289e-17	2.77555756156289e-17	2.77555756156289e-17	2.77555756156289e-17	43.9128072396845	2.95563056862611	15.4006713543398	7.74932646757794
hsa-miR-7976	41.1091189550197	0.00988609337163204	34.8164023096685	0.00462294726626133	40.226992349903	57.8128560370423	69.5092556577018	73.0539756426463	42.5570880505027
hsa-miR-7977	150.887069236376	4416.60544250689	4409.44889781543	2317.65649105035	179.258655718252	671.683850584803	533.173849303872	507.427880500436	981.453163267235
hsa-mir-8086-p3	0	0.00948003565365774	58.0541901800862	0.00443583555869154	0.00801426288519647	2.77555756156289e-17	2.77555756156289e-17	2.77555756156289e-17	2.77555756156289e-17
hsa-miR-873-3p	8.19444289342265	0.00968695636996841	0	0.00453121411988722	70.3516405295404	10.5971627719909	4.6460313905773	18.9256293429794	33.8273087807631
hsa-miR-873-5p	372.050640325179	59.9628312077917	0	23.0182046373824	1256.53551485389	39.0998440004687	66.1162692394608	74.3709100641924	84.117936999118
hsa-miR-874-3p	221.896724507587	143.89785170353	75.4182374484882	95.3455843748671	249.66709614941	67.5690304007917	48.3148714407741	50.6108360369578	39.6542697678843
hsa-miR-877-3p	7.44416596528009	55.953985233197	0	85.4626970949256	26.5237800923079	34.9838342205936	13.5510721236921	22.8839593739347	4.84888723898338
hsa-miR-877-5p	32.0998300322091	99.9257837466189	104.430344388161	207.101143666062	53.0541908276459	201.068968120657	24.145146295338	92.4097764540233	116.041169581552
hsa-miR-889-3p	105.356498606258	19.9995843106463	46.4115963548658	42.736876792677	100.588801069735	24.4390640652128	29.2339107387961	21.5532968707389	58.9699428545638
hsa-miR-92a-1-5p	39.5690628447135	531.568694013157	342.314196967868	249.844619576872	71.3482502506122	175.027299651584	91.113302500056	53.675228012164	117.965132599729
hsa-miR-92a-3p	49804.0835366015	169330.637610621	142604.960032449	121045.707862118	66818.3094162381	159069.166199356	115608.869067888	100287.028015168	116393.275685718
hsa-miR-92b-3p	346.632763491926	735.442978264478	847.083875630876	782.416429715212	446.300515267491	971.017026459682	556.482194330637	804.941580885636	887.65768932795
hsa-miR-93-3p	293.600204163487	471.633355423283	203.063203959731	226.8345435117	330.148603707401	445.35274098974	372.543618650539	582.694650882094	430.29629476913
hsa-miR-93-5p	22529.2830212932	22714.6550363122	14150.837245851	23732.1363280089	27389.6328160446	31030.9168588811	27132.1703813709	44130.2070374474	30918.2428097463
hsa-miR-941	578.975953754273	491.637562616973	574.384094449299	1536.88166375683	858.756448073343	1439.03480458679	919.070837096324	2379.85315674108	2195.46180682345
hsa-miR-942-3p	0	0.00566075085908246	0	0.00266436665505965	6.36168410171593	16.2741701398853	5.49826384795082	7.4750558099562	14.5064843524444
hsa-miR-942-5p	120.27713814876	115.91678607408	139.244440712796	108.490745635315	153.640582793518	368.824608063074	317.864170252879	335.792753482245	492.172738073535
hsa-miR-95-3p	444.542748415495	227.831560655437	110.231741485604	210.395218914976	299.967486937211	107.476965495226	177.598627354976	83.1663140494354	91.8646344021639
hsa-miR-9-5p	129.289385480371	22.6639541088083	13.5307185697227	7.68033565985576	122.834330853528	79.5299082268053	125.732704009978	106.498131267237	203.374765367541
hsa-miR-96-5p	206.236774333307	0.0102148615529956	81.2262736134021	39.4567722827826	141.747428360636	316.70857283049	320.418343406034	300.141294144687	267.850923358788
hsa-miR-98-3p	21.6810889785415	0.00958877258766577	0	0.00448596464101492	45.6891286476681	0.00688562793726427	0	2.66624700600547	0.00399868711947821
hsa-miR-98-5p	6265.03456800523	5493.60790717432	3877.11401815787	4589.28802979413	6007.72266998492	8150.31882673786	8458.52089423066	7782.64755833771	8860.50506561083
hsa-miR-9985	72.7737784231383	6.67535074619581	9.66065710045062	13.1523602553259	39.6224560284897	5.71840510593693	14.6273497740799	11.8795695521869	5.49054200296601
hsa-miR-99a-5p	2934.21571593383	2715.9164261699	609.195876942725	978.02638754414	2011.99408536777	1010.37915039899	1586.19787839431	1171.54620379143	1126.98817999468
hsa-miR-99b-3p	71.7557787416141	0.0100341699873319	0	85.4630146224799	20.1321320235225	154.669940652956	79.6751323392453	37.8305474999744	67.6937627983795
hsa-miR-99b-5p	3243.85578768762	4408.6398189007	2204.71618075788	7847.14398039176	3051.83284824588	9900.98219561295	6879.68196048749	2738.73522141741	3889.0884017218
