# Supplementary material for: Novel potential metabolic biomarker panel for early detection of severe COVID-19 using full-spectrum metabolome and whole-transcriptome analyses
Source: Signal Transduct Target Ther. 2022 Apr 22;7:129. doi: 10.1038/s41392-022-00976-2 (PMC9026054; doi:10.1038/s41392-022-00976-2)
Supplement: Supplementary file 14 — Dataset-figure S5 e normalizeExp-MIRNA2 [file 41392_2022_976_MOESM14_ESM.txt]

id	CAP_1(norm)	CAP_2(norm)	CAP_3(norm)	CAP_4(norm)	CAP_5(norm)	SNCP_1(norm)	SNCP_2(norm)	SNCP_3(norm)	SNCP_4(norm)
hsa-let-7a-3p	174.260152181349	390.046182765815	385.333321870987	55.4230848825553	270.912250939869	127.491727148126	81.4819958818144	90.6424657244334	167.702746832995
hsa-let-7a-5p	47228.1898898411	71902.682155118	44749.6265868463	77965.8586253053	67986.098817266	105121.483534445	103011.6442247	105059.134587738	95355.8192597696
hsa-let-7b-3p	110.211797811692	71.4736701697821	55.431436350493	62.7129930350482	48.1630789902474	91.3390201585425	42.9531445518101	62.2497414137426	47.2121800895846
hsa-let-7b-5p	20828.9611135486	29097.278273714	21477.0608396772	79160.2715470874	24742.0522337733	74014.5381776084	43041.4313486066	59153.5614829559	54475.0652773251
hsa-let-7c-5p	194.473828421796	307.095864921733	152.85932915374	589.932183785803	254.834156179527	500.16538091809	327.7667472213	338.256397950253	432.415842680944
hsa-let-7d-3p	797.66345384102	611.527110270849	472.050727196485	1126.05049669271	393.826556279508	1229.51164681502	939.270013019491	999.660744035144	1131.39386503977
hsa-let-7d-5p	17091.5459117581	21600.7108511201	14050.3776050821	34698.8191188511	21429.502942278	44528.6035945987	38318.4386973451	41503.4271138148	47213.933184977
hsa-let-7e-3p	0	8.01274561591785	3.94483016071132	0.0615174818787734	7.82150498974712	15.1818910632999	11.9535879933615	11.2284768219418	0.0365152925010417
hsa-let-7e-5p	930.363801646947	1830.29762455903	1306.40884200889	3713.26390870994	3360.84394528296	5930.22469785976	3409.77819411701	1628.93604317072	2377.56402783879
hsa-let-7f-1-3p	32.2038165036208	55.6433198233799	49.2891002919462	7.68330138712589	34.7158950115269	15.2260341266641	12.4019821880148	13.5701585193105	11.06418009166
hsa-let-7f-2-3p	95.6413241550998	207.380233476257	189.318213154166	25.1593892024365	143.294053750172	51.362040598883	46.0564060843215	45.0097966004643	88.1350192380214
hsa-let-7f-5p	93744.6933144116	175607.49012812	137982.448550127	98319.2687393895	160339.644826222	152643.359923286	190124.865773389	160091.023396524	152560.917741442
hsa-let-7g-3p	58.4911750543902	123.212749066409	59.4192669303432	20.655411117245	52.3256431642497	0.0486422332391832	5.31737239349416	12.6271020421457	13.0122208078866
hsa-let-7g-5p	231915.991869468	591330.971778091	302783.838418129	258599.848842409	398720.626994392	336462.150663281	460193.45816187	342364.194283541	380811.440776215
hsa-let-7i-3p	591.689635234281	755.573989721429	469.275649675477	124.410988105526	251.830783899645	172.668634625889	209.461200551477	338.36252126635	295.133748238188
hsa-let-7i-5p	89327.6137463783	193920.604276511	127484.629290856	103573.206140388	139849.543553478	218645.153920825	213683.984930589	238801.904540135	253867.297622382
hsa-miR-100-5p	915.517427352752	423.408617362201	460.79114605067	202.75240026477	126.916513705961	572.837709974769	281.86903543996	209.200570254284	595.777579383682
hsa-miR-101-3p	29497.9638809062	111816.998219915	67588.1467453264	5120.85468724385	40142.5972017	7346.33406515589	21947.5224444222	23210.6592998695	18919.5029871626
hsa-miR-101-5p	6.77533917527136	56.7781891706318	34.0413796789977	0.0900949595321734	7.72244128419829	0.049872634686527	14.169478383902	20.116561192078	0.035719022666143
hsa-miR-10395-3p	54.2455140009649	127.069033339175	45.7683478379275	304.442916036982	64.7420856960628	100.68689564569	26.1300965889719	62.252339411032	150.522401951584
hsa-miR-10399-3p	287.369401558129	172.7137303425	211.692633072109	181.616513359517	250.32000670452	517.886292676054	438.858359879292	636.484594241388	632.454402375611
hsa-miR-10399-5p	87.3033248390208	118.137382641075	151.193497979559	22.817247942172	159.137476719083	66.0623127214662	104.066972272343	168.482385774258	120.475716152932
hsa-miR-103a-3p	69104.5207975392	75191.991983002	74403.2447735292	146684.035832425	91144.0448763748	135315.432902231	150771.549776853	142134.7264274	99938.629698176
hsa-miR-10401-3p	12.7255338858262	10.952762914972	7.34570884104782	5.44935682038988	0	31.0410070724036	2.65280771637285	3.28372458944249	0.0362134152496623
hsa-miR-10527-5p	19.4916018981318	22.7802268367347	20.8715605254408	130.352692392586	26.9103086912797	78.6411110030161	61.1135979137059	45.402546155174	25.1391759847147
hsa-miR-106a-5p	7391.76064079342	10234.3084862306	10650.9125537544	11379.8715195313	11468.4433338555	8338.17322836254	10426.224819273	11521.8686948466	9622.38918078396
hsa-mir-106a-p3	53.3948365156003	131.147728208001	54.3035076402632	12.0168034826056	83.9754510163443	11.8962265876	23.0284825013929	24.3343092586568	27.0888715799359
hsa-miR-106b-3p	6438.13125225179	4361.23397804313	3372.63174502211	5238.52344431579	3620.98982284146	6326.17691226653	5268.50313147345	6466.40876210737	6200.09119517884
hsa-miR-106b-5p	5320.88004118458	7696.00733223953	7423.01435363498	2004.95614063829	4038.18264186779	2313.55446879848	3699.94963733736	5224.79058886256	2988.63373464659
hsa-miR-107	7145.94047436572	7145.96472721636	5258.9875973741	7792.76772303594	7377.98397184474	7632.71277676653	9324.57755610977	8691.77145048139	6513.6611748419
hsa-miR-10a-3p	27.9908586406961	6.89990422396122	7.28445753284996	13.0061816604671	22.834651133506	16.9049366272322	15.4955165283409	15.9094859900211	5.06558924777632
hsa-miR-10a-5p	2025.95365082501	615.45189215928	1434.9632632109	2130.19395415903	2898.62118423245	1467.33403096251	1996.77687193692	1946.89583111453	1633.36009050801
hsa-miR-10b-5p	11.0198479468452	0	7.29159956328361	31.1118715784809	19.2019726399405	49.7782492193217	7.08277964925416	15.9134750512228	16.0946871956874
hsa-miR-11400	336.520074703478	423.894816480469	294.29499585557	392.368994711625	886.807126300521	392.640287426207	546.469557827581	202.178335346954	343.346156487734
hsa-miR-1180-3p	18.6400922813218	10.8597777881511	13.5145467629079	65.6090763204289	18.1080485804426	214.77561280094	50.0369428766552	67.39806574979	56.2535594266618
hsa-miR-1185-1-3p	54.2479858742844	18.7911026674334	223.306522970719	74.6104876562728	52.8256166638721	34.7181717003013	35.8693955667575	32.2973920625078	57.1874371696132
hsa-miR-1197	22.0321080856987	15.8350914669402	93.71696251727	6.60027382442549	21.2156984783175	5.95256021408678	5.75657213401724	9.36115674511924	8.03365383259977
hsa-miR-12135	11.0174709487735	51.8542270472515	19.2546476234426	0.0878331354555595	3.06049824662119	4.20524477699517	7.53543380849025	0.002864278635617	0.0250994138736773
hsa-miR-12136	51.6963685629057	121.059409683945	45.7569416789663	960.166424157032	88.050296675749	206.460790297951	63.7660089053668	168.48771206188	273.016303901505
hsa-miR-122-5p	4.22976475033121	34.9956940009275	0	10.8215631076774	2.53978256131869	10.0679248507222	3.10230035661168	0.00349515723619698	7.01156113295955
hsa-miR-1226-3p	6.78148024811836	5.9212290379463	3.32665596976415	16.0745564069261	10.375464241402	54.9567542785682	38.9726996972839	36.5033566534264	25.1282282651497
hsa-miR-1246	2.10621220626435	0	0	28.5204059233111	0	8.53960822974935	0	178.042921978793	16.1195303867304
hsa-miR-1248	46.6120185729501	157.795819335004	78.0237182512713	1077.95805128321	57.9879419768325	452.658130855755	69.083995838977	199.372615402041	466.771394611849
hsa-miR-1249-3p	179.707498598751	103.19401493106	138.6368929997	488.179023958506	54.8783359426773	498.29086636916	138.16996302832	184.864252181492	211.846071349378
hsa-miR-1250-5p	27.117170211066	31.7462952930015	33.3787175800556	36.7646550124362	52.8947571692351	39.800872301402	34.102998850192	65.0506688582385	46.1900438250019
hsa-miR-1255a	0	18.8220054237325	40.2451335580572	56.0071043400269	23.8260245032149	0.0609293625657124	39.8504126999603	106.22413393634	39.1729254553023
hsa-miR-125a-3p	0	10.9005563746973	2.74478158473369	39.5442425078291	6.70375907670511	37.2024446010008	8.85877348987985	42.1177662670077	26.1124386773234
hsa-miR-125a-5p	2314.99903578125	9326.16336974335	2659.34883224635	9564.76353818515	5039.96683838529	11223.0107387923	5777.33593944112	2577.76735278501	4985.3893072287
hsa-miR-125b-5p	461.554250045831	741.632517027171	236.249302120556	944.990386346294	318.428969920015	445.10569835157	493.766501990888	339.07410934445	437.701532994185
hsa-miR-1260a	6075.77147270658	4835.88636058074	1837.43374538904	169.80865443475	61.3632732909268	4695.51115619997	2460.65901896621	3162.54229747286	3197.93303841265
hsa-miR-1260b	1945.84697750706	1045.34367701021	580.139516363919	2606.7098199003	1590.76114106368	1811.63063003191	954.994824837406	743.896624401527	948.201739698749
hsa-miR-126-3p	20458.7355151888	25470.5331028207	25257.1742545588	22418.6316317949	41836.8263162135	18931.985996449	30889.6355835891	14318.1221945549	15284.4062390116
hsa-miR-126-5p	6085.48374365109	11324.5740626358	8473.01223192815	2936.59004360776	14670.1639679711	5958.09264849324	9987.88605151037	3989.74277224862	5339.76579598399
hsa-miR-1268a	15.6943892307921	19.450662069423	5.60045993372846	4.40306769489977	2.54100297430778	38.2137796037445	1.5451941507384	1.88195411371973	4.06118677960707
hsa-miR-1268b	15.6943892307921	19.450662069423	5.60045993372846	4.40306769489977	2.54100297430778	38.2137796037445	1.5451941507384	1.88195411371973	4.06118677960707
hsa-miR-1270	4.23414999232864	4.94539538295096	6.80782492937641	9.6382249630941	2.55168152482739	10.9739556525226	3.54098204796348	7.4874913334389	11.0290668331666
hsa-miR-1271-5p	634.918792433641	595.67789195715	327.129486940171	386.983192085747	596.511428259366	143.885211125126	266.595332819979	144.618129470076	135.550199798396
hsa-miR-1273c	16.1078780270807	16.8808273025499	8.43089764367367	18.3558691259244	16.5801113499793	11.0219294761802	15.9446698042467	19.6495211996032	5.06491611999637
hsa-mir-1273c-p3	10.1717971095305	5.92664496271071	0	7.58229211098425	15.0990586421268	16.9373602354666	28.7869908178238	12.1705523061015	12.0796113607487
hsa-miR-1273h-3p	147.491859930977	118.106288968164	114.867481107512	251.691246006281	106.20938595525	263.158952494684	208.583400777653	216.682745849395	210.832133877337
hsa-miR-1273h-5p	16.0991318956159	9.86035024444617	11.7971266212822	129.095001590987	7.71630359104758	72.6979992545938	16.8309895505249	24.8133329021636	65.2185999320607
hsa-miR-127-3p	531.491579362946	180.617733902996	1611.76094628673	1126.11828680713	728.123534785229	1017.12090690231	480.484835752656	601.853253247583	1368.27293381373
hsa-miR-1275	61.8731051345482	101.304747597257	28.2197881309144	141.388041306167	23.2669179788947	14.3744264238141	5.7560443693036	3.74814483551766	23.013628311696
hsa-miR-127-5p	45.7720523334207	4.89550057952282	203.026648690974	45.4640332663638	21.1958401148469	13.5821733092151	12.8404585719363	21.0555060670555	28.073312949506
hsa-miR-1277-3p	5.91873593454011	49.6779909193188	86.8486773346996	0.0940270585863345	28.4819779704071	7.67927472830168	31.8903282590169	11.2328502026613	22.0718594948984
hsa-miR-1277-5p	8.46556466471491	69.5290706863908	142.381652459798	0.096255777859156	34.6938179556238	8.52395247133194	41.629568348278	13.1090603792402	15.0871873578604
hsa-miR-1278	0	16.0039895604111	11.3922735016431	0.0735500348944766	6.73030604901889	4.21371917852767	3.10280797255703	5.61584706817567	0.0261765254013673
hsa-miR-128-1-5p	15.2565082401475	20.8370462940929	18.6478304824718	40.917913791407	15.003302483827	55.8371631580371	42.9536565135065	37.9067041453653	46.1889975430928
hsa-miR-128-3p	2888.04677379977	2972.84456920737	2162.64568043075	2825.17909251761	3663.01157905152	3173.66981896854	3319.33044717013	3085.78469583808	3014.72260192343
hsa-miR-1284	26.3026017995862	5.9111119383931	5.03042914137779	0.0807927989860966	14.0136124393065	4.29624060410519	23.0289798671061	18.2516257820903	26.0679907393075
hsa-miR-1285-3p	94.1005873617849	85.4032424512362	36.7227279168669	50.8519604193197	58.2870413898446	47.4229686161959	79.2735205829319	54.7543612214032	51.2207705305055
hsa-miR-1287-5p	118.678972640638	103.231211959123	71.2630157466101	140.461653428597	120.232815310938	115.094475023952	159.424236734224	98.7537342140899	114.459966051874
hsa-miR-1290	2.10716232588242	0	2.77809549854419	20.0481682369983	0	4.2951969510171	0	55.4358557810607	7.07342977165513
hsa-miR-1291	5.07294889910807	17.8094303076208	14.6327308284511	132.514931793705	53.3873519486552	49.9205606665671	19.4851529185835	26.6793979600509	79.2432275309215
hsa-miR-1292-5p	6.7761926045118	0	3.30925815895016	69.6128780984883	6.17674999683146	38.0397320669755	19.9246670256109	23.3985722541521	30.11581246865
hsa-miR-1294	27.122717091156	12.8558968080551	26.6032194834249	20.5856184833335	37.8655028560074	28.7918500003065	36.7578788680191	36.9759887775097	31.1322035806121
hsa-miR-1296-5p	119.527429284939	61.5086905457752	73.5445957125723	151.215636188259	85.4982420529787	144.670169214869	68.6355691592048	104.836067948161	120.47137691658
hsa-miR-1301-3p	478.080306988363	472.504078113479	555.254542257014	2480.02486530003	701.682892733702	2640.09004615219	1477.32715268028	1486.38595138635	1805.02246221903
hsa-miR-1303	4.16333634234434e-17	4.16333634234434e-17	4.16333634234434e-17	4.16333634234434e-17	4.16333634234434e-17	32.9730962379656	28.7858515831363	17.7900200477971	19.0932760790158
hsa-miR-1304-3p	137.328227537916	105.225513811249	90.537152316371	88.6685171576018	121.791725479863	71.0892901957349	80.150907789456	73.4788845492909	65.2674237481789
hsa-mir-1304-p5	38.9898258188625	27.7541277360585	41.3039795983519	69.0620370683414	34.7043740323229	57.5747728224397	78.8239199629988	76.7570269688686	67.2709528872273
hsa-miR-1306-3p	42.3866311100203	19.8008160946086	13.4978072772604	80.8209408304973	27.9611004812528	83.7660127532072	57.5706621284836	86.1085577242292	61.2547200254724
hsa-miR-1306-5p	22.0331171498714	18.8191810546842	7.26534542305735	92.4922086875298	5.6451314013813	91.2893383581246	34.9809890757082	43.5257633488868	26.140029238224
hsa-miR-1307-3p	2778.6870078673	2958.43254314807	2110.83000426306	6710.36810155733	2909.43253729717	7171.5063873416	5347.32708174372	5106.86618557328	5417.06059474534
hsa-miR-1307-5p	292.437965393832	2167.36621618703	1712.49645627214	53.082435156705	652.9580541729	42.3683482153078	92.5534036257702	92.1922803358747	83.3285965801874
hsa-miR-130a-3p	311.089381979592	297.796709230735	463.626663789151	551.145835561505	436.885075562204	505.182935167437	493.327188661116	406.225999552732	502.95075480481
hsa-miR-130b-3p	280.580291036307	220.370324882067	210.545740293352	357.66473541561	183.946991948963	364.727821149675	369.334247576011	409.038409188584	340.334141317142
hsa-miR-130b-5p	1038.40737389796	892.506714453458	736.445710663331	492.918954010264	794.474296231509	873.265944327598	845.829500191547	679.072638920246	599.355223439553
hsa-miR-132-3p	380.617806317879	206.456861657971	285.859156917538	390.100923093036	169.943513397744	230.199187707212	265.266716174671	441.792575355285	197.796632913115
hsa-miR-132-5p	66.9809722523162	54.6259435358353	36.2010203897768	13.0783570830075	36.7808021730275	32.2306691280333	104.955591385039	180.643879872825	45.223020805736
hsa-miR-133a-3p	21.1808915722804	35.6713267683908	212.75445547674	217.648293252717	154.969321314963	156.025887520619	104.736193396049	59.205910762082	29.16379924537
hsa-miR-1343-3p	15.2584854359341	5.89263925046825	5.5719941990501	49.3938397618676	17.0921846929883	73.5268755242246	26.1306483874403	20.5963888858976	41.1670790932459
hsa-miR-134-5p	113.574597236022	23.7539332658174	408.77087962467	706.497952840484	144.032466553823	296.997543920305	110.711222160176	165.211049074423	380.428332894104
hsa-miR-136-3p	72.890753350669	64.4620784030537	565.91222908326	14.168753536578	141.458441441156	51.6411353821953	41.1870891982798	55.2285304392724	86.3047199305098
hsa-miR-136-5p	0	0	50.3173075619169	6.56100085944297	2.53836932766966	5.10311178366093	8.86093462186452	4.68345561065302	5.03696417833
hsa-miR-139-3p	12.704162508219	24.764241876302	12.3581280249953	176.798357830575	60.6296925065857	118.396651835728	77.9357852901096	46.3326252945464	47.2212989961642
hsa-miR-139-5p	561.151722235202	625.407381058865	601.114354526316	1163.9401765188	1367.18791048298	929.097091940995	1155.37876185228	433.377754351292	436.731402091262
hsa-miR-1-3p	69.4962294806883	298.274796807888	1237.91466185247	349.173742291034	891.698193796757	495.395670527855	450.813059240452	235.410244362537	146.112689567599
hsa-miR-140-3p	48911.9578328437	55262.6499856052	37690.4644613013	43206.297953346	40110.4759864165	29257.313063609	35115.6877223062	54006.2660632364	30954.2806222148
hsa-miR-140-5p	3163.54075138794	4217.30788004894	5640.48173437194	1293.81074426561	2773.13389890582	1870.15520097365	3495.80583543356	5000.62341628241	3686.32783354028
hsa-miR-141-3p	127.151575984328	390.336255846878	148.863764504548	17.4177787596707	94.8042564784283	27.9877136557531	92.554074413164	63.1782226142308	71.2742099029275
hsa-miR-142-3p	14682.6456581753	41315.2373667768	61181.1749113849	3733.14066044582	13385.3153157655	10305.0545119917	19338.0744669927	24677.390218336	27397.420232451
hsa-miR-142-5p	98563.9340009663	106595.909378425	79040.6741086985	32670.960419805	51213.9684284805	17864.1315238465	30627.4701118067	41091.2266930869	32547.4494972342
hsa-miR-143-3p	11579.3062129716	12940.7928444199	7713.30947925211	4784.70888728523	16287.0868039472	7900.17735244687	12087.839655354	44769.2667318633	20009.7536466663
hsa-miR-143-5p	78.8281447561512	104.253429642747	81.4987347001478	45.4910671352857	117.147112119252	39.8536971895816	77.0564744158831	350.99446922213	177.689679249298
hsa-miR-144-3p	300.914853321601	640.291930793297	3835.61624871536	84.4253820730837	667.471499918193	504.368707938479	761.248762753988	562.070544348581	693.693086757642
hsa-miR-144-5p	385.686642128892	424.842953283565	1814.40859521709	379.46163702374	1923.82934670616	1010.37427134821	1075.22650719664	1075.94270628129	992.864149735397
hsa-miR-145-3p	104.266542761921	79.4148050306969	90.5820955972951	30.3684630837127	92.7780273590938	53.3772773622431	75.7296264061918	212.468618857218	178.668604234932
hsa-miR-145-5p	319.564394524895	291.820239113074	365.628340713725	1132.40573233971	465.889398937427	654.983576285327	459.671394932948	1231.78229299429	858.332646812826
hsa-miR-1468-5p	6.77620789501172	14.8684996453081	13.545930989605	18.3764659585214	31.163354841777	6.81751113114895	17.7114854780012	9.36466943523074	11.0544727792417
hsa-miR-146a-3p	187.352770003561	62.4930685080027	62.1963760904058	20.6652347185895	234.862906915464	19.4860491882807	62.8838033566841	9.83174638590203	0.041393682279006
hsa-miR-146a-5p	70308.6570557161	62717.349801183	36879.5310343753	71010.3655333983	57735.1324625152	43459.8697098477	81189.5336539107	26984.4194684643	42115.143142301
hsa-miR-146b-3p	371.274411270907	478.499737919328	213.893946539505	1002.76580203849	446.711692622474	360.502466285259	496.430737141378	314.033330395011	450.748136725945
hsa-miR-146b-5p	35402.9003603446	75748.5250260508	29172.9634117981	46818.2710086207	59046.8443097214	20222.4622926058	35229.943420663	20914.4058889335	27117.8552787723
hsa-miR-147b-3p	0	4.96733485244086	11.5131899970111	0.0625601742096813	4.13497450337777	0.0529131995139549	17.7113631069046	11.7039851538989	17.0425345688417
hsa-miR-148a-3p	19527.1467756002	26499.5969785057	23266.0478995166	5731.49430291812	19462.0994464793	18753.4420596723	10498.7017364646	25599.1203682278	20289.3231786406
hsa-miR-148a-5p	214.479077117059	133.038540247614	91.6593921853934	45.5095529126166	104.666793737217	175.947686890028	64.6543829453482	136.19005638932	68.3019098561964
hsa-miR-148b-3p	16111.8468856739	20673.9962632735	16873.3109592862	7788.19766753785	20424.5108852076	9981.758451929	14018.8651084542	9279.82144723199	9439.1865753372
hsa-miR-148b-5p	178.011317885754	212.499217351813	168.13322716709	35.7925187205727	140.438230850304	94.7929785725708	144.368124894424	95.0097208272521	79.3370639793102
hsa-miR-149-5p	18.6759387338354	4.93857482204458	7.36541476186022	0.0714146310529662	0	0.0458896651394101	2.65302746956147	21.9727696944638	0.0329117561371213
hsa-miR-150-3p	1043.49277262916	1593.42131418863	487.300192180562	2639.02423910291	407.806119467406	1121.98448637197	552.22498547721	350.537468933798	732.849964986962
hsa-miR-150-5p	148372.721934727	283891.038227155	80776.1830123508	265751.436777265	98332.2206519007	86954.3595825437	70094.9810875896	40833.8325633917	53689.6056477232
hsa-miR-151a-3p	9714.40511535964	8537.80823976165	8537.52608488901	11990.1424747301	13194.6636983788	9291.25294901933	11545.8029789001	6629.27859035159	7851.52545882053
hsa-miR-151b	16355.5525695902	15914.030385998	10821.8072301174	19268.1119277562	23138.5971453078	16095.9404888339	19894.2523471627	10884.8425422241	11597.080218123
hsa-miR-152-3p	3682.31612369107	2779.72671994587	4271.0631758072	2517.20661996128	4751.33940731954	2349.91251240949	3210.61385189838	2577.76286248376	2485.66621416482
hsa-miR-1537-5p	5.92992452535321	7.97527598727213	12.607126690275	0.0681890014765885	0	0.0481131109913111	3.98015216152106	12.626516962376	13.0068736221544
hsa-miR-154-3p	5.92467083306923	0	23.4487114922625	8.65783266746246	4.1057415401525	5.11503509555217	6.19573664852496	7.9600604015772	9.02600298742616
hsa-miR-154-5p	9.31575510840833	0	41.5729343610276	20.4970009536152	5.65267913471939	8.31986207786784	3.10298802535508	0.00282016055084289	0.0247018553229368
hsa-miR-155-5p	15861.7702990383	21306.871519269	12920.0650518876	30632.3964281991	15243.7891190745	17605.1237348695	15646.9752861105	9066.17869820732	15596.5931641955
hsa-miR-15a-3p	8.47517354398876	15.9586045423528	15.3703937100985	0.0780386175639576	3.58653993989946	0.0372647617566497	4.43033824145702	4.20656328935591	5.00318247999562
hsa-miR-15a-5p	3232.20359244854	4179.58633863305	5771.25292297683	1417.01283335994	2375.10695568031	3310.36355616898	4472.05366997006	5522.44929981582	4810.68883391053
hsa-miR-15b-3p	657.80083680049	735.667133781337	607.961161114808	271.373867794693	615.162428005062	418.036809612081	440.185953842259	363.176240001457	492.910776601811
hsa-miR-15b-5p	6788.21276435287	7853.83990496647	5531.67299970668	5549.82887292798	5502.24475188962	5098.34164940255	4607.99978141873	5579.07923853732	3509.66572272978
hsa-miR-16-1-3p	113.584104160774	224.480850270996	154.021345965622	18.5006550915216	40.3730378804561	8.53938017445761	51.8141810473733	84.2361788577451	47.1954375164384
hsa-miR-16-2-3p	1519.88553440968	1969.70348467419	1301.38509022166	840.929797414929	1291.47082103427	1785.47454077656	1222.24717321433	1481.23978563326	2191.49463301389
hsa-miR-16-5p	21528.0917816177	30707.964430356	19818.8799161134	14941.8224643954	15098.1529002401	19573.124181266	19899.5994506622	24642.5223078653	15618.2033753025
hsa-miR-17-3p	837.510500153347	1114.93110175081	836.101734725228	269.233845021286	701.697881154171	223.451437846038	423.353751243063	524.161420042466	373.458145716165
hsa-miR-17-5p	7391.76064079342	10234.3084862306	10650.9125537544	11379.8715195313	11468.4433338555	8338.17322836254	10426.224819273	11521.8686948466	9622.38918078396
hsa-miR-181a-2-3p	2139.54703139304	1083.06123037701	3287.86051797102	1133.8315819587	2686.11476851531	727.765579393958	1316.57805577862	867.676247949327	783.057541402964
hsa-miR-181a-3p	5402.27533631289	3045.82140230864	1801.76085137484	1018.21394678949	3299.18203644883	1099.23888461781	949.007878710002	1638.48372029067	1671.48045563391
hsa-miR-181a-5p	37864.1479025101	37601.202712615	28884.5618170601	54570.6073947212	45915.409734208	41072.5305275472	46340.2086510921	35585.165487791	44550.5802605549
hsa-miR-181b-2-3p	6.77599991037114	4.90055562905838	50.0933507551887	0.0882394396123587	26.4647695419717	0.0316149234328271	7.08682870805697	2.34156140565207	0.0227862458134838
hsa-miR-181b-3p	54.2533939210342	99.3575874831857	61.7027919264135	14.1662554843531	48.7018053311958	0.0457435522522958	7.97253158162053	16.3714888014497	0.0328086243561012
hsa-miR-181b-5p	7480.20142023152	7119.63067232085	8551.69785122584	13315.2842704277	8337.85071369596	14229.5838963836	10902.9486412907	11051.2198079057	18427.2278958039
hsa-miR-181c-3p	521.328291777891	368.317425382614	387.761321704805	257.28940291781	244.58428982526	165.054419200248	301.576196923808	357.550945283955	187.761879020676
hsa-miR-181c-5p	1091.82288308666	688.972162695509	718.344659082332	622.55714821421	281.879255805904	441.771330669218	742.64996134473	824.149882301435	789.058397692618
hsa-miR-181d-5p	616.962063865731	624.418200643924	692.842596719365	1605.48975853591	675.513971360827	1142.12338417266	1426.99002067701	1584.19650346231	1860.87813040397
hsa-miR-182-5p	452.651060489521	152.813334820989	725.139105847982	675.508339296139	1462.60908939328	1056.89016801523	1226.22970705603	767.533827305013	677.657131261243
hsa-miR-183-5p	133.929674427718	7.87721121393678	134.14179570184	123.244531752083	303.799502468216	351.134976766068	307.333331684641	231.191365870367	140.588551460732
hsa-miR-185-3p	245.823453546207	202.492244822837	247.926132917169	330.669001311672	242.534320297242	268.235111063839	248.873628432622	234.005386401616	200.797819946998
hsa-miR-185-5p	23963.8920503654	24719.9990521417	27325.0665863653	24366.1770055876	32432.1053381906	24934.0642073326	32439.5901607711	28746.2179135923	19736.7103684422
hsa-miR-186-5p	14821.6792721237	18388.1337434171	16331.8786584022	9587.65764293272	14137.8511778346	9692.39235187414	16674.3692015349	13532.337233799	14340.7132677011
hsa-miR-188-5p	11.016214734583	41.8065022508673	35.1950940477648	0.0895135499392108	11.3602160999381	0.0324268906339444	6.64735855867795	3.27818026117447	0.0233649069389648
hsa-miR-18a-3p	87.3072078520971	69.4711637142837	54.8519981159043	142.536533227018	67.8725136845513	220.849093654942	139.497393096715	204.050206997259	193.753231562338
hsa-miR-18a-5p	570.487883200048	664.157638592784	1135.94469038946	316.770441140574	602.711998007005	368.144256242235	630.610588794987	644.908713731303	573.225868214124
hsa-miR-18b-5p	0	18.9698575939378	19.6896444965864	0.0778053877469738	4.1049515517495	11.0323070667956	10.6255004741923	24.3294786503886	13.0701263469998
hsa-miR-1908-5p	4.22798404930156	6.8958772682271	11.8306687647863	41.9008190910588	24.9003685121896	67.6561694597243	36.3081028290436	33.700672557417	55.2045157766132
hsa-miR-190a-5p	0	16.8625103315507	46.0806594126896	0.088642819911346	28.5416118170373	18.6535872282999	38.5248782763525	18.2542519342773	28.1070608672314
hsa-miR-190b-5p	42.3801182346227	53.5980452505928	87.2551580229168	55.1304798054758	37.2805015157423	143.070820487839	102.738921583256	193.752608221073	632.329378951317
hsa-miR-191-3p	68.6657489779497	46.633091940514	29.3639329976754	40.0477772401887	87.1106199102644	90.5303937485896	83.6930455499861	67.3961976274996	55.2375226883817
hsa-miR-191-5p	108291.050326276	98299.2606942683	77798.6534090636	159760.595866399	112116.674508403	186156.683316289	191754.612388095	259061.800944505	165161.693524872
hsa-miR-192-5p	4435.89916444994	7911.47035091361	4348.57069452971	2428.60426933992	4792.24987477113	1665.77594405026	2383.60203911685	2770.11724106876	2170.43796122994
hsa-miR-193a-5p	130.533086927984	149.886226786786	123.350430128459	440.64780435723	54.3634398812376	637.208574580788	316.191862794895	1439.57064539292	547.151295330769
hsa-miR-193b-3p	31.3706888420715	18.8490181619875	8.98133129989363	23.7513062816116	14.4832222315803	26.9508354791005	10.1866641879561	6.08809036120122	7.06494727451859
hsa-miR-193b-5p	5.92826034018996	0	0	25.4025742520718	0	32.8920697467717	7.08294479185721	0.00447564988628812	26.0571982464933
hsa-miR-194-5p	1166.40321175648	1730.94424944389	1214.50920220451	540.492829150835	1210.10635732777	414.249311791785	605.805910097279	732.661288336944	471.351977424953
hsa-miR-195-5p	55.0971707536363	105.302946103797	73.0312869850309	23.8866235312569	63.2197196721712	29.3141274370914	38.5252742489814	19.6555305823431	6.07668687940444
hsa-miR-196a-5p	134.365055175703	42.138492280528	120.349321253249	57.3561983318945	64.7537868985252	57.177467812015	161.195658046601	88.220948669604	138.021320005018
hsa-miR-196b-5p	139.007879061939	225.347306697921	319.302889288632	183.792528249389	345.704582725757	452.729763228737	391.025409388372	487.188346106412	515.999851688632
hsa-miR-197-3p	7848.66466270347	4736.47397285549	5521.46621007297	13827.2755522672	2794.86954398864	8844.43180674317	3844.31587572802	7800.68952845626	7055.41046451776
hsa-miR-1976	162.760897403172	102.230920014155	93.3568716770862	171.771631213615	79.2581035813545	344.366616429296	206.80708374176	259.278126477601	219.877071743562
hsa-miR-199a-3p	5451.14000764449	7879.63066084041	8211.51996196642	4321.03414371893	8835.31707775824	5979.83237108032	8929.64020866109	8464.63788966276	8790.14437502124
hsa-miR-199a-5p	7276.05579210015	7373.80080289296	8581.63758582535	4761.98873995441	9255.96115333864	4792.47184603838	8319.47481993994	5865.26613083768	4939.21595591842
hsa-miR-199b-5p	2036.9765226122	3210.69433306233	2253.75371484263	579.414104773249	1664.08277778441	3068.3575961469	2200.92913023996	6137.86691474413	6283.38182237241
hsa-miR-19a-3p	662.03009837386	1287.63647674957	2456.97203465959	107.120398383159	1067.84649375002	193.857733742476	505.729178726372	689.834180115327	820.144106244151
hsa-miR-19b-3p	1582.18748364319	3221.57310881751	4188.22724028963	631.296594646874	2362.17713129656	386.783311540232	997.500116593792	1369.61029358318	1303.03878629625
hsa-miR-200a-3p	162.752085413263	408.158919281736	183.388874732168	69.2878561657551	123.309332093524	90.6024026816554	167.834889152823	198.42840792589	156.608265078566
hsa-miR-200b-3p	319.571690461492	392.170657898348	299.725971105725	323.693420789018	178.753597664184	203.134732517577	342.983613924778	374.400916075419	240.956696269356
hsa-miR-200c-3p	896.847354941076	835.891104651029	764.451004275819	1497.30190879066	638.966214562428	1240.52962899075	1106.88554377319	1126.48927002834	1164.52637118155
hsa-miR-204-5p	5.07898027096705	0	13.1129153804798	16.0271322117433	2.54559172906762	4.21254542655956	6.19742474979314	2.34281431800148	0.0260255751142962
hsa-miR-20a-3p	56.785677968693	157.942000092732	116.657559957919	12.0175276750989	78.7644137930141	16.9887080931858	51.8148391837311	60.8316540380508	24.125268457831
hsa-miR-20a-5p	22517.7491521723	41148.7331199931	45849.2902560066	31258.6714102602	37574.5113036905	24121.0376787366	33974.8479223899	40093.0522024625	37360.6496251423
hsa-miR-20b-3p	11.0407773641345	4.95604844259204	2.77818253509202	0.0658499665116343	5.18037211892414	0.0435427174722749	2.21405038032742	13.5579138481484	5.03037226874058
hsa-miR-20b-5p	736.623904652148	1026.84505050635	964.469215965707	1452.86644210889	1168.65648334736	1573.5224336712	1071.90307982285	1833.09156558069	2009.29637195979
hsa-miR-210-3p	602.696281875458	574.797095221086	440.355970062161	399.969219275465	1164.58599075706	195.531045308589	421.588010178353	516.673904858216	251.007060179478
hsa-miR-2110	194.10881654001	213.401592458045	205.417751652334	870.767170606006	222.809292641719	831.783436594036	410.51140541119	579.393279030413	748.897261374978
hsa-mir-2110-p3	21.1852638485832	13.8381384218788	35.0827104116612	64.6830960704226	38.3550548477807	115.04482169174	73.954178967034	97.3483049602479	57.2517249225491
hsa-miR-2115-3p	0	12.0481941147477	3.36165305404909	7.49143049469799	0	20.3741048990275	9.7366836418857	133.360907308218	49.2087009252011
hsa-miR-2115-5p	0	6.01936762169817	8.09416395391021	0.0532586017644829	0	5.96854857724315	2.21375705551216	28.9968786941517	0.0362988954075529
hsa-miR-212-3p	23.7668153291203	0	20.5497221700171	0.0782971250615896	0	0.0375353969083041	4.86952575893554	8.87870725636498	0.0269980636187921
hsa-miR-212-5p	26.3044446146256	6.92015265797787	10.7537044130998	0.0801092009795461	5.14659577565178	5.99625696332428	20.8133781996288	45.8522878731022	7.07716094181638
hsa-miR-21-3p	5658.26764331642	6875.99312290877	6074.05370796946	844.219794951807	2222.7325242313	1425.91204042354	4917.77814003137	5890.29103683009	3050.87672856116
hsa-miR-215-5p	38.1400758134189	96.3739441118217	54.894185232904	15.2479010333652	79.8371066038851	5.56121973468381	17.4916707639753	14.507137665372	11.0597891715239
hsa-miR-21-5p	640276.043052172	1168867.44164453	1340887.79267654	214988.56969183	1169402.9619988	558531.802661957	1051240.03808699	977041.420240266	821527.732791242
hsa-miR-221-3p	30986.9134328176	36022.7005747597	32273.6678163508	52271.7995661633	51284.4995576894	53296.0543884306	55529.8675912688	40084.5508596342	50410.8584810268
hsa-miR-221-5p	1816.57467659182	2301.29224030816	1253.81929856619	920.905570277352	1526.24032817736	838.627960950897	1359.08226377653	1449.87997386191	1159.51954155718
hsa-miR-222-3p	8648.86748942854	9813.52913512781	8212.58700380865	16198.6128710234	10959.9512771357	15593.7118286062	11268.1424844232	11722.0977305526	13863.8633125522
hsa-miR-222-5p	8.48493822362223	4.95304739367985	11.4646174708341	0.0667606697179504	0	9.24158004143884	2.65318207710726	8.42032561482879	0.0309632560993429
hsa-miR-223-3p	44767.647961764	55033.3132443429	52210.9351358125	42090.9404283947	32030.9406705443	56289.9467553028	65231.6808600116	146488.560681069	78648.5687820665
hsa-miR-223-5p	710.346627743724	1127.78838752682	1197.8267965754	1502.21676543119	771.647882665651	2997.26253848423	2234.14514224475	2874.01792246441	5929.97967654904
hsa-miR-22-3p	30390.1641645815	18914.2530140375	27438.8681875158	21360.5346801439	20169.7603599274	21655.9016765117	26848.696938567	23831.2370991835	21187.3315397966
hsa-miR-224-5p	183.091557533923	292.813597243299	332.78475444026	953.146125612972	1258.4141664661	1653.41146605352	617.319003968466	911.211256845308	1163.51621951368
hsa-miR-22-5p	483.176368126139	371.278465858287	510.067582208036	219.494498709375	410.4514823702	286.894817158887	457.457759953686	441.322780537691	352.384805672189
hsa-miR-2277-5p	39.8350218373176	36.7037705589717	53.2283117947437	52.9432322481177	41.4514664568252	66.8784745298642	65.5429261354279	99.6875492571726	81.3232721101048
hsa-miR-2355-3p	73.7381454869859	223.445513688605	100.151486677362	83.2996550135864	181.415429896552	90.6001208175259	185.994726332097	152.566413029505	160.619100178756
hsa-miR-2355-5p	187.340388384049	279.02471750021	157.905380110357	73.6016631528135	221.308578155791	40.6853253618817	130.200008413557	127.28924777684	54.2426489856991
hsa-miR-23a-3p	42166.5440923688	35746.2189132626	35530.8891786383	39794.8069242557	37113.1754841385	30312.9283467135	34427.7356850044	43881.7054729615	24718.5571185619
hsa-miR-23a-5p	39.8358836986739	38.7035995380826	25.9745870140429	93.7906933951583	13.9421538244126	313.067640366515	116.019393628835	210.599824192437	313.195306731349
hsa-miR-23b-3p	5016.13548334355	4692.30730284159	4277.79293426578	8902.81807715234	6003.14602901839	5499.82629043886	4816.58410464265	3220.10132136963	2506.2716631271
hsa-miR-23b-5p	31.3621097655615	12.8521262236287	15.21458739732	58.1539612212559	21.2230640531347	54.0783617814849	28.3461698677379	14.9770509468166	32.1314763798019
hsa-miR-24-2-5p	544.213588201895	623.472734762891	607.404976484704	403.195508969649	494.918126553112	494.211017961874	732.463232595502	725.408074185986	380.512765616674
hsa-miR-24-3p	12236.6741992023	11842.2806548989	10243.4159572353	10166.3689783058	9199.18027910898	11248.9451398979	13228.6108549652	15120.748540152	10329.6581472018
hsa-miR-25-3p	43956.4163523197	47247.9917983399	35502.581082012	33985.127687251	47363.9239188482	56565.7696439749	51025.7148503115	71291.5344935983	55488.5858765944
hsa-miR-25-5p	309.402875066695	210.427806018755	123.881058259034	722.732558774741	119.151049926592	611.705169084199	197.946401055143	257.404063391282	333.301721560975
hsa-miR-26a-1-3p	5.0785956014727	5.9274684741929	13.1032813415898	0.0754317095415127	13.5284768223717	7.65636210580902	14.6177792461188	6.55154091437317	16.041150736594
hsa-miR-26a-2-3p	16.0997193333046	68.6263048395239	49.3192316854791	0.0934589035294788	23.2922025196284	22.8518689265764	6.64376148838669	11.2334707270092	44.084430333227
hsa-miR-26a-5p	122161.061765399	232110.197354448	111099.69293448	141633.716072806	209499.182358157	120201.515669486	167102.346847527	144301.108842085	100670.139465645
hsa-miR-26b-3p	418.752173437437	502.387331117705	344.726613819541	144.938959129095	344.623447944683	239.479167579428	241.789476669558	234.943293522887	203.806982710571
hsa-miR-26b-5p	84051.9319591152	177304.769805522	115269.752497894	52746.7702737268	106354.945587144	63467.3748937912	95877.9003435056	84958.6616326634	74201.2963137315
hsa-miR-27a-3p	28499.4092584645	34805.9458378482	30311.6251467505	9481.06376875469	19947.5943605612	11691.9626528032	21880.8812814714	22492.5144881749	17932.8447446165
hsa-miR-27a-5p	1641.11182869524	1930.96767797369	1564.63465829531	1090.56898947383	1200.24608784336	4963.80033486627	3421.85048155293	8151.69018789043	2822.00773667381
hsa-miR-27b-3p	15404.0281534422	22236.4500296873	17870.6417868149	9522.11494530228	25340.3010714014	18008.7617843546	17447.8002093608	12820.7406983074	12022.903963925
hsa-miR-27b-5p	44.0719644326895	28.7332298408094	53.7647053004879	92.8278943141476	59.0834025931311	88.8055661296793	58.4589574938478	58.9716640348854	47.2144367989497
hsa-miR-28-3p	8117.38313304615	7506.3391337942	6954.22198922831	8207.42675646406	6880.27783154172	7179.14520863797	8269.20650617809	6425.2271943039	7191.95409826817
hsa-miR-28-5p	7563.84899023029	6660.67728157487	6289.29367623469	4188.0874519579	5499.13553448711	2487.84779182911	4274.83565915032	2887.58626488382	2307.98799818157
hsa-miR-296-5p	22.8880472803707	6.89658212321742	5.0112760060669	44.0264285296047	8.77012583737145	10.186483104469	20.3753973502729	5.62440776034384	18.0459379033346
hsa-miR-299-3p	18.6380433254987	11.8558084566969	96.0110793967937	0.0933761398330528	29.0052524770224	5.99262657095405	14.1677903015448	16.8494967101459	31.056064183994
hsa-miR-299-5p	0	0	25.8111589735327	8.63940179053298	3.07223560624954	0.0264457424962309	3.9824243336035	2.80283862676683	0.019094670681418
hsa-miR-29a-3p	88519.2085038638	193797.009610377	76722.5628994002	31632.3452418279	56849.1071995934	21405.2237143935	28618.5908808678	22880.1369457911	24257.753229345
hsa-miR-29a-5p	11.8590279283475	90.485551548699	65.186932267879	7.68443882487795	21.7235454450005	9.36595403205745	18.5981300629412	27.1366019705397	23.0784632775697
hsa-miR-29b-1-5p	17.790613300734	38.7141198162395	48.1427911708431	65.795435074758	20.1665067724027	36.4215024361282	40.2993359474336	63.1752421078143	55.2056957028703
hsa-miR-29b-2-5p	247.522186733314	373.303020145485	246.773331460632	410.641653857616	232.668613645672	472.212821203875	505.728989504354	765.188845476652	682.644456311336
hsa-miR-29b-3p	1277.30745405808	5319.23193108219	1820.4817863425	535.653229072465	945.194290733134	628.517974411193	543.225266988785	618.114011755382	698.204644555469
hsa-miR-29c-3p	1773.33510915163	6979.97269727712	2267.6731659294	618.333923095262	1382.00126772994	606.546732210973	849.820598900067	802.510031730066	732.349851515158
hsa-miR-29c-5p	172.920403443232	327.672859060851	232.098656195589	129.767846625444	160.631790204739	119.337060649347	141.713192943696	160.989029918633	112.459548987062
hsa-miR-301a-3p	93.2416094445195	172.772363143507	229.373079139714	14.1702795397172	144.593968054171	66.9063626483355	109.385208623751	136.190358206341	143.542860290651
hsa-miR-301a-5p	40.6789287738464	87.4358350882439	65.1214289172492	12.01430745845	56.4886589910606	38.9476742265335	45.1690347007118	37.9060175517786	45.1788416966108
hsa-miR-301b-3p	9.32009441257788	17.9354335205945	13.6145909704857	0.0806774177701763	9.8410426730209	4.27883331256952	8.85995882396023	14.0400646716336	9.04499888638199
hsa-miR-3064-5p	0	5.93257772606163	6.77995617625817	17.0703427555047	5.67963237466665	10.1794575826519	13.2802778139498	15.9086665808262	10.0621200236001
hsa-miR-3065-5p	13.5585390674883	13.8828565752933	16.98837311641	0.0861359745212349	29.6199565146221	12.6947686194364	18.5993474278424	12.1682575062967	6.06447573656183
hsa-miR-3074-5p	10.1613627560366	12.8766913964334	12.4083069070646	32.2650195761779	17.0989954324628	32.9799513922903	25.6823951750683	25.2738983366844	19.0956861275554
hsa-miR-30a-3p	59.3354100603517	54.568918072878	78.6940582985435	67.0332829190218	93.0496431609132	59.6908610986834	105.844243250116	62.4835697229312	73.7913968274446
hsa-miR-30a-5p	643.809146925124	951.070828666096	960.630188811532	880.310567120747	1070.45409015159	489.991140064648	1036.91330004248	578.223700193298	713.774380326913
hsa-miR-30b-3p	83.9268596280031	81.4119571110842	48.6293818765486	102.604767431304	39.8685586001002	121.851895425845	98.7487574403641	129.169085503867	108.434014867156
hsa-miR-30b-5p	11347.0417791498	16861.2943752646	12400.6750245689	3365.66725023117	9156.42736881585	2385.18142097993	3818.48536231973	2996.00220342753	2530.18167466227
hsa-miR-30c-1-3p	144.961890238973	96.2853666397179	74.6695566114049	138.286751790771	70.4494016583454	170.116180915997	129.748983516226	273.308457993435	238.918126369288
hsa-miR-30c-5p	18794.3241365749	20085.2781197999	16756.6049921535	9740.06031765725	16580.1154834306	12016.5815136331	12726.5029988839	14227.1662147421	12737.8338378977
hsa-miR-30d-3p	154.275309833915	300.881720206599	223.064370022538	9.84783408969063	191.230746316556	120.19156624616	199.724263941553	142.740414745591	130.521472195427
hsa-miR-30d-5p	57682.0439744696	63256.4249323176	44494.9679225468	84027.2144833373	54876.4545298871	64234.0100154182	75824.4845041567	58739.1967491172	53780.9675904351
hsa-miR-30e-3p	5798.97158838613	6407.36173505119	5625.66435271848	3172.16892954688	5064.06772866964	5436.42868521255	6200.68953391505	8198.25647086629	7880.10745604408
hsa-miR-30e-5p	59221.8503295	130416.513266612	106196.263663014	17196.9270725296	66463.7521501543	32671.7397622829	63853.3325922902	77218.099442794	61130.5050933941
hsa-miR-3120-3p	72.8951703748052	59.5165375183726	62.7764262650819	143.667202465134	151.37401833562	64.326036078742	110.714228080512	33.7020040163612	48.2182656543207
hsa-miR-3124-5p	0	10.9494152824216	3.33190666765381	13.9214083227231	9.33623069397226	23.6229593617794	7.97120122455727	8.428013409824	15.0628360298902
hsa-miR-3136-5p	8.47767701390991	7.94161282083175	17.144892337032	0.0749135251145079	3.07251313430437	0.0404833542094769	11.078033104736	5.61822344627883	0.0290887601667937
hsa-miR-3138	14.4111577143605	0	0	35.2424699632714	4.62645109680154	15.1708068225368	9.7382009774348	6.08675119379556	5.05480761682437
hsa-miR-3143	7.62643845033197	5.91180029451838	11.3265389857429	6.54784482435093	19.2408132198765	8.49953720458895	12.4021570244505	14.9707376417523	12.0570302520213
hsa-miR-3150b-3p	13.5603131526513	40.9289295087027	0	11.9247240850238	0	41.4783380060286	11.5127721203258	73.4716191488667	44.178456075983
hsa-miR-3158-3p	3.38728515920137	4.94973599364575	5.94404052974773	8.57224994177621	3.602739850458	8.01758442810461	6.86473519407015	4.45168098868818	4.53451075185022
hsa-miR-3173-5p	21.1878526908059	25.8012359827129	22.6054077664058	35.6238903619571	29.5435958797232	68.5618355667726	73.5154344683546	82.8406090404446	75.3009629448883
hsa-miR-3174	0	0	10.4157499513868	0.0557325396137374	5.21100883707499	10.1629332192254	13.2807386608341	6.55115130656735	11.0477092191314
hsa-miR-3177-3p	6.78403519371912	0	5.62637162903571	16.0054825153248	6.21057956197435	43.1512489646289	28.7849114245546	19.19408926227	63.1929537906765
hsa-miR-3187-3p	0	0	0	13.627597810489	3.62512169797243	15.2399801683609	9.29831250774786	25.2670751630783	9.07101905216491
hsa-mir-31-p5	463.672325634072	2133.57990370392	393.896554294603	1249.36023880938	1062.40957976251	316.505124921247	664.70621774347	187.670586834842	304.200846962729
hsa-miR-320a-3p	12258.7412446601	14603.9639570481	12588.78358476	70166.7925873477	16251.702993153	40701.0314270984	18563.564927075	24660.0713648981	39107.348892607
hsa-miR-320b	159.246158454875	209.445799388345	87.1579076660342	874.269092181645	154.205470669462	684.344330650858	199.043717911856	360.281323539679	610.776676993508
hsa-miR-320c	21.6470912670467	26.11955198556	8.19451733729614	106.950877781942	22.316224266748	71.0345080991218	30.3908372767621	60.5248612858734	83.7235291263721
hsa-miR-320d	21.6470912670467	26.11955198556	8.19451733729614	106.950877781942	22.316224266748	71.0345080991218	30.3908372767621	60.5248612858734	83.7235291263721
hsa-miR-323a-3p	88.1460740256732	32.688352069232	289.992136729995	192.32502739016	110.881241195229	108.293038553575	69.084950985465	63.1804624363963	100.380093331275
hsa-miR-323b-3p	131.388519555481	50.5594625940181	160.167196497663	416.914825544659	157.010356939837	65.9660476187535	34.5420133535446	31.3602699562873	56.2042795852747
hsa-miR-32-3p	30.5059163546093	118.217454619463	100.265404835386	8.76938883464031	75.1539067364687	50.8129667032209	69.5243896659213	71.138201982188	88.3219175950624
hsa-miR-324-3p	188.192232906721	123.085800511004	130.179260843969	183.686543857407	77.1798758730263	153.151921283135	108.496888995418	140.398715902145	122.483266458517
hsa-miR-324-5p	425.534891543374	429.863797983586	380.949994826872	547.89857263994	261.676632362431	391.793508428211	340.09943535528	447.879840772068	283.127295670918
hsa-miR-32-5p	243.279049580365	930.340396285465	869.057090700606	50.9232742820638	277.746812982084	126.141572334374	250.210941476199	229.323255024431	252.97694788884
hsa-miR-326	1375.79026016753	687.947916561914	1408.45166311122	1053.76018638952	513.538725290066	461.984688817474	352.062998130633	296.245387823198	224.912122472445
hsa-miR-328-3p	736.625846168932	635.330612269888	639.614317217818	2047.811694204	492.292917533015	1958.91494069617	1513.63659916556	1230.85106372555	1049.10777304655
hsa-miR-329-3p	44.4923823235352	12.3417942594325	164.664746614924	71.8786692475225	58.5396827248945	59.2076653288041	27.2380746932013	23.6432413496953	72.2354895127383
hsa-miR-330-3p	1358.82472905458	1413.67588425247	944.135585793806	3913.25811803638	1443.8211723676	3267.99680304979	2115.02170045331	2644.69337060988	2903.27811742529
hsa-miR-330-5p	216.161887837157	147.90843675984	147.164349395769	136.219516560062	124.877046305088	170.127512252243	244.004534069105	238.212052084609	273.050229372905
hsa-miR-331-3p	768.845751131506	576.762175150822	800.426735308393	1416.74219176878	338.369148472356	481.450514365074	330.361173859302	309.825440800577	318.255064395746
hsa-miR-331-5p	115.283122491114	125.07779377721	120.556580626843	185.820957719456	93.7728933852686	237.754584205978	192.190358219408	142.277963736701	154.62499634427
hsa-miR-335-3p	642.532742027866	646.270321826573	501.480678460571	234.65176859545	1803.64063640075	370.65746704109	437.970896059593	309.826649621893	593.277288915683
hsa-miR-335-5p	918.879270327759	1842.58945576578	1681.80176014992	1098.14341734504	2609.95435197734	488.304977252672	956.542440519524	842.411464886112	689.691524231909
hsa-miR-337-3p	11.86044081056	4.89608460299612	94.3810154711397	6.5976131312519	18.1043707962443	11.6913312321874	2.6533369020843	2.80747944486394	0.0291909725032355
hsa-miR-338-3p	73.7405839662781	97.2798777169809	134.767897058404	12.0172970517078	191.832071043356	97.3691254046181	131.076160242748	292.969323616044	217.84030320898
hsa-miR-338-5p	267.863125868735	236.262232778486	211.672582166651	295.044917184988	281.414310409973	497.595697378516	309.107815146642	1162.04300468935	488.924505044298
hsa-miR-339-3p	1503.78590581433	1971.67810877537	1043.22786989792	1547.6744959301	1152.0419418497	1063.68333233969	1167.77968686931	1301.98547443379	879.444479248353
hsa-miR-339-5p	8699.73782229147	6937.47528483856	6229.07205462223	5772.4908369936	7647.81785951943	5171.11365029447	4657.82831749051	5602.01207284606	4273.62453162468
hsa-miR-33a-3p	116.141411901878	116.210177464825	72.4462649850929	17.4154083166032	49.2011838740786	28.7296905646799	27.8982844254185	15.4490943679453	10.0835932452616
hsa-miR-33a-5p	14.3956412046274	96.3554224881852	171.240320009169	0.0971165835244712	30.5293470136217	14.4589459000618	47.8233671160955	33.2355021622147	65.2028143333734
hsa-miR-33b-3p	12.7170014467841	18.9276649402725	11.8859265395333	7.62240397655397	2.53947662305442	12.7514471501243	29.2244811320081	67.8456107211384	7.08221322936822
hsa-miR-340-3p	340.764968898087	405.077254720568	291.506664753764	126.564237520131	403.736213597392	393.486958906349	411.400460658194	295.318131905255	405.572461185234
hsa-miR-340-5p	9979.73334077596	14766.533129119	13128.4869135776	1593.19922124291	9414.52085555309	2579.26622967694	6837.49789243955	4719.35553965113	3275.7592577779
hsa-miR-342-3p	34270.8328812869	35692.1241367774	20567.1866468092	46786.8146762207	23142.4312145711	17242.9658257626	22301.1323439611	12594.9293425903	14342.7385166737
hsa-miR-342-5p	1696.1951183976	2504.75340704296	1216.98684235064	6434.64161115813	1294.02502400935	3432.9841836717	2057.8894609803	1693.7062180648	3114.08452913949
hsa-miR-345-5p	2493.88131799111	1649.97439511916	1908.81543654234	1079.77503574421	1467.14495453987	1533.32560182549	1328.968850412	1908.05220828661	1606.25019545549
hsa-miR-34a-5p	83.0629774290134	200.611974260202	95.0599775056232	101.638072199127	116.080301889183	207.297225185524	126.207125102251	177.375129852151	164.645954933215
hsa-miR-34c-5p	53.4001317755561	101.387293585341	31.6453574212158	9.85011362049775	45.0793249644736	25.4510828494667	38.5230101179662	73.4759733743063	87.2904869309952
hsa-miR-3605-3p	21.1928997735388	13.8635044709088	18.6641684755927	15.178954242494	27.4997060671255	70.1858056855031	37.6451611599687	42.1235744473025	44.1887827265931
hsa-miR-3609	0	0	3.90232909997689	31.7873629107283	0	10.1634865258014	0	12.1666415408827	19.0092994038626
hsa-miR-3611	0	10.9349231370213	22.2984597931729	0.0772809916758579	8.28693706662715	0.0390790038854747	3.10258727104724	2.34354025012376	9.94938168652928
hsa-miR-361-3p	12315.9375161538	14210.5604983516	7059.47863178546	12972.5640853324	8283.16117021855	8636.30810637014	10278.385340366	9028.27152789169	10455.6157051261
hsa-miR-3614-3p	4.16333634234434e-17	4.16333634234434e-17	4.16333634234434e-17	4.16333634234434e-17	4.16333634234434e-17	16.1336624161067	30.5516375508479	32.2946440008037	37.1282936322458
hsa-miR-3614-5p	31.3768113675811	12.8801493638423	18.6904003445161	8.72982139928498	8.77270246687907	78.7513560875915	161.199860874921	175.03247097529	145.571183965079
hsa-miR-3615	845.138573040192	661.147822578972	925.522809657838	1638.29746111751	444.611328245213	1843.81806630164	947.241868465194	1221.48768250525	1189.63942258338
hsa-miR-361-5p	4287.56113604708	4113.0375282991	3533.40894198354	6242.49946818947	3610.6271079367	4874.94370585205	3897.45777860442	4703.44535998693	4179.24340568052
hsa-miR-362-3p	33.9049119357252	54.6381289179889	83.395960032919	0.0947417489626901	19.6498889071204	0.0485257572800784	12.8424776756864	11.6998264727769	6.04578075500614
hsa-miR-362-5p	545.05637555176	641.324099027584	519.051738461313	699.260636079797	797.598645025205	907.132200297306	885.690081796482	1013.22832780761	732.870063518135
hsa-miR-363-3p	6603.42761894293	7438.85378926217	4440.24592845848	5755.17853713943	7002.59964146357	6075.71643183442	5625.43532682352	6574.05886992637	7326.46150363893
hsa-miR-363-5p	0	4.92062342143626	3.8902889593585	26.6649110875205	8.80370054843862	18.6361392691027	19.4860965546399	18.7268893280028	27.0858001229898
hsa-miR-365b-3p	96.2150423143677	49.6037228738808	56.8627545282369	98.8063105478967	30.2697695462931	123.489675063221	39.6301362469478	112.550339418678	60.7677917529645
hsa-miR-3667-3p	131.421959635981	39.6763037270282	47.5245755821797	15.246959866986	38.8388864617569	4.29944426521468	0	65.9749143408826	27.1006852502402
hsa-miR-3679-5p	9.31491954970109	0	0	74.9471048041697	2.53575940999558	45.6613908411899	15.0550588385145	41.1822614849118	36.1437886212275
hsa-miR-3690	78.8450242229588	19.7944168596948	71.9830029954919	36.7944647552037	10.8278877693275	220.824841748469	39.8493584265723	205.924902975485	187.727565101941
hsa-miR-369-3p	27.9665222374172	48.5815252582669	468.56551591341	33.6278862406349	116.584676501937	77.0122999417892	55.7944950215214	36.043008602059	135.458685386231
hsa-miR-369-5p	12.7159841190827	0	26.2146319944438	11.9017062165003	6.18727959802972	6.78919970994357	7.53300079893912	2.34537108744033	13.0063812116387
hsa-miR-370-3p	68.6514324834492	29.714942596421	436.069583722185	337.063727479612	118.122523166369	213.192829105521	81.0377107389507	112.787872504607	176.675456113432
hsa-miR-371b-5p	38.1510900142182	16.8325274774131	26.0112399566933	41.0043983312847	22.780378746572	99.0191593557537	74.841970182663	146.952202387268	73.3135403478011
hsa-miR-374a-3p	297.522650019463	1619.31159255991	1548.91186206675	81.1802028458511	719.82651334142	408.762213019125	674.891605509666	535.869293292911	756.920776629962
hsa-miR-374a-5p	3246.60858185037	6096.67055794198	6186.73634846055	754.506101954346	3251.47743473757	803.101939864168	1902.00927567603	1586.06223133755	1339.21002986136
hsa-miR-374b-3p	84.7636003143269	194.635166782944	176.09234046517	30.3812392584798	165.341183689642	119.340249990702	133.740792556099	125.892236518184	172.654808104281
hsa-miR-374b-5p	3317.82292919476	3505.48800675718	3626.31005503858	2218.89539281097	2352.56752496207	1812.55851851768	1829.61023962772	2163.34439007725	1375.36617170087
hsa-miR-376a-3p	0	0	30.3620178748751	5.99878945475669	6.71757767634642	2.54039191585832	1.32638418015263	2.57301843982918	3.00731408215521
hsa-miR-376c-3p	20.3365034485874	4.8951561405151	191.198317042155	37.8910763575208	21.1983866433902	16.060066697731	11.5138844316127	13.1061104819746	10.0635295572758
hsa-miR-377-3p	0	4.90372478751063	60.4967313315785	0.0861748392272403	8.77541469213672	0.0424833804060154	6.64559032272559	4.68231105080695	7.99944873230528
hsa-miR-377-5p	5.07386948157953	5.89270787191161	28.3712001765167	46.1832379640001	7.20854381452265	26.1332557351304	7.53214194352585	9.82963246857553	11.0666240504904
hsa-miR-378a-3p	25225.609575947	22389.8315307385	16509.5966216001	15494.4459402485	10284.2038733235	21592.9850193693	25836.689228033	20141.3342300087	16526.5623711549
hsa-miR-378a-5p	394.180497430773	387.216724254542	254.14156039867	250.778379968177	126.92356321978	334.214029561515	283.865643468361	217.621886943303	162.663243793394
hsa-miR-378c	1841.10386090878	1655.34523701776	847.942058647842	318.224702237623	534.354086929088	391.998474846993	2115.79345249297	896.077443465033	708.61781564609
hsa-miR-378d	396.655106914277	422.344225072686	174.871444645976	56.6865103899369	118.982178535649	53.9473138837828	284.416640499585	137.907967280305	108.785131230534
hsa-miR-378g	9.33131912789723	3.44255296261852	4.49811451041556	5.94431157028703	4.12188493717856	14.3585660343671	11.2947325247427	7.48890340084203	8.54954690962372
hsa-miR-378i	304.749855673976	318.730314489151	142.31543733097	154.07831146774	115.008113958786	188.316661749649	388.822208842353	230.958983942501	181.737188826684
hsa-miR-379-3p	27.5377771285076	10.8485674490695	117.425098337254	23.8691030529772	52.6082506018269	24.1107789202292	11.9522476532637	19.8866126314609	27.5906588644266
hsa-miR-379-5p	186.476878364524	70.4173343739019	844.810799628993	422.559335541382	254.952569393966	332.534549976427	189.096482097371	190.947866470441	344.316190665186
hsa-miR-381-3p	305.159209466573	97.2228794369354	1096.20884603031	217.332622055382	330.624875668129	151.508003420447	157.646992984263	175.035891540573	291.095317658212
hsa-miR-382-3p	40.6748965762808	21.7737653385517	236.378217629763	28.2192512046377	81.3566456869215	22.0016401459958	14.1675725053088	14.0469702174411	28.0776709282189
hsa-miR-382-5p	144.099426186488	45.594524945499	642.012109029574	957.27885333829	233.170115455878	536.476474433744	277.658342588944	291.566083287954	664.543452658556
hsa-miR-3909	69.5117766168599	51.6141315142041	54.3300534206361	52.9823823603322	43.5129575870284	235.210387287201	79.2714559253263	210.133100104437	203.786744816125
hsa-miR-3912-3p	23.7356915950858	48.7183517112556	37.3961297183632	6.59836092378994	24.8585376285399	4.27689951410134	10.187391580115	14.966653252351	5.05336191857024
hsa-miR-3913-5p	6.35437105918814	5.45359651677816	6.23688872750873	0.0674122216917201	7.53447888040685	2.59077747611663	9.73883796229844	12.6254867309894	2.54499318883807
hsa-mir-3922-p3	29.6876068336547	12.8895921256947	10.7120837906331	6.57312149422053	11.3758462439411	22.8637832477467	27.458816641327	27.6127836989758	16.0975703758094
hsa-miR-3928-3p	38.992464608529	29.7597367715271	20.3116281865958	62.5496701447197	30.0375899748656	100.68928851517	67.7578625677612	77.2230130004029	99.3781940533087
hsa-miR-3934-5p	7.62245827839094	0	4.44124536597881	58.9398904331046	13.9738737480782	25.3166614394546	7.53204987736199	8.4283973405019	19.055167305895
hsa-miR-3940-3p	9.33274699665138	0	3.92365814946968	9.61656494836148	3.08342158962673	46.3949020248642	4.42864249231022	14.9752653739452	19.0838010169224
hsa-mir-3960-p3	4.16333634234434e-17	4.16333634234434e-17	4.16333634234434e-17	4.16333634234434e-17	4.16333634234434e-17	0.0577914058064977	0	89.3563782825353	0.0412770916770793
hsa-miR-409-3p	491.640685990231	147.850053558543	2155.18944841607	2200.2840358145	742.099493132839	1553.58746430758	607.580660940491	804.975451227048	1832.07323991319
hsa-miR-409-5p	105.954620118701	40.6317024256582	446.271262955668	230.185750019454	171.003905267653	164.171509751072	96.0940980499941	135.255725954836	267.9871765202
hsa-miR-410-3p	111.888445494557	16.8087447449658	380.117208556756	109.216980929379	91.6952018196754	71.9210317921498	56.2437519732227	49.1465962710299	86.3199684625656
hsa-miR-411-3p	47.0407941657368	10.8467714991943	160.43569095089	31.4385513944637	75.4144539719975	35.9751596452709	33.2153120495769	30.6527667417896	49.6705903655098
hsa-miR-411-5p	80.5244015229622	36.6619643619701	367.679542052608	81.1380127294423	99.472610600855	53.3413078776361	53.5795793636714	56.1677935273406	106.367673122343
hsa-miR-412-5p	6.77835416027422	0	25.6329231750358	10.8402078687933	16.0853500066766	38.9194346877973	19.9244424164413	16.8533374545311	57.160214664015
hsa-miR-421	367.036125551584	431.8368415969	470.959202313118	827.747404825553	334.758459843507	721.774536530917	513.701389974933	552.717007289163	424.678679419573
hsa-miR-423-3p	23173.0051911027	20534.4493570035	21007.0447980052	47800.5294994931	24520.4754571928	41341.7931470912	30064.6180005604	30891.0820196075	29532.7522699669
hsa-miR-423-5p	7620.62947198499	10983.0012619557	4336.61784684562	35412.4336687565	10113.1012981387	30950.4790722571	16359.5117209363	17264.6774034146	28008.8040572931
hsa-miR-424-3p	447.577585444361	392.148876677193	148.796977162941	523.011296482275	260.136967921787	858.030715157095	372.426294062267	1015.10229692499	676.636796558458
hsa-miR-424-5p	848.523587556425	1335.34383519241	1311.12118874192	109.286920346147	439.956214402288	361.377170398234	385.267866687313	965.955878996977	634.467857829234
hsa-miR-425-3p	1981.8744369972	2163.24966667877	2054.84673196142	1911.91729126635	1932.02737167573	2258.51108178017	1991.01902822583	3405.6619994628	1808.05252817427
hsa-miR-425-5p	6711.9280450578	5898.03636216906	5473.92779775671	8773.69823187403	5357.64904339975	7811.26938165747	8106.68923882862	11630.3640872791	7544.32512280916
hsa-miR-4286	3473.81102842751	1910.0906329438	1465.53321113757	1352.11749754141	670.560635146686	979.015072897013	755.052148791925	476.427084663454	734.86415259042
hsa-miR-429	19.5028191477571	20.8693572153188	24.3948235403018	0.0873698528883065	17.101142749006	5.1363003725367	15.057005991492	10.765737368841	12.0487275920154
hsa-miR-431-5p	42.376672370586	20.782890300863	184.758079434009	97.2375444559239	51.7873856659944	54.1371642009512	38.5233850768201	36.9785302729903	49.1939706794838
hsa-miR-432-5p	37.2892782555888	14.8196906986229	357.328271535666	464.428601150136	82.3558136703256	237.766620218721	76.6073477631858	124.956331263336	342.263351506495
hsa-miR-4326	119.527178347452	39.6498441552834	92.8111346980414	127.494416346138	117.129516034915	108.367907163475	135.067406017311	202.172629437565	240.905158736581
hsa-miR-433-3p	20.3353735930029	6.88539768244324	138.765163209721	243.88687845351	36.7481967334284	155.644623775275	66.8695451696695	60.8410810734604	134.502300156353
hsa-miR-4423-3p	0	0	24.5283473534727	0.0806088762159565	26.0383211252979	4.16333634234434e-17	4.16333634234434e-17	4.16333634234434e-17	4.16333634234434e-17
hsa-miR-4433b-3p	5.07781707472533	25.0193455104326	11.356848994036	0.077192102698139	0	0.0125393456119866	0	2.33472275948832	0.00909737462195165
hsa-miR-4433b-5p	1522.42336069208	1228.99477647935	1040.92098197054	7384.60366109606	2902.19490204434	1805.79542146977	3084.40747685402	475.50120398021	1659.45734065402
hsa-miR-4443	7.62255085415595	11.8822736947265	8.98991198293936	36.5329381036986	18.136605068296	53.3689285994987	46.94375252778	229.774689199688	85.3581111229379
hsa-miR-4446-3p	35.5894903857069	43.6280748589534	42.9402492406889	289.14681305373	35.1915167385071	79.5186415793368	82.8154373365358	26.6807146634139	66.2600526306061
hsa-miR-4448	64.4251187519614	63.5411764610591	16.3200528675755	127.277563415791	8.75488470334759	59.2157051262204	53.141284793647	34.1646562279073	45.1903667576937
hsa-miR-4454	847.70310017204	142.894657520016	83.1182296736269	202.202940157344	605.888632891069	181.119452872838	113.365334407455	415.578542680187	211.837929424674
hsa-mir-4485-p3	19.4939575265999	7.87813919351317	6.13353701990634	113.98828307454	9.79963962813972	6.84451441368885	7.0827201780109	64.1011056779421	26.1054611294125
hsa-miR-4488	4.16333634234434e-17	4.16333634234434e-17	4.16333634234434e-17	4.16333634234434e-17	4.16333634234434e-17	0.0600750335720406	0	144.582300824821	0.0428742070289516
hsa-miR-4508	11.8665391146559	9.89335316617182	5.01853064424501	34.3078769712456	7.21687140358204	6.84189488910132	9.73698174592429	60.8194862949917	12.0896306317553
hsa-miR-450a-1-3p	10.1646221999095	24.9223509917545	15.8793181547724	0.0834615051779819	9.82985457042338	16.1057808956254	16.3828772917058	34.1546131191869	10.0814749440929
hsa-miR-450a-2-3p	26.2859370540676	19.8634309332163	10.1271833885492	14.0852102978576	11.8952608276988	27.9536325052097	19.4853429807476	56.6242101139588	36.1451692985664
hsa-miR-450a-5p	504.365201817997	883.649334702552	624.127798978565	112.520868039063	381.669267433396	750.616525689906	563.070307141308	1359.78274332204	1132.89297682809
hsa-miR-450b-5p	234.805366341578	692.101216886702	344.743842567492	32.5470133607596	269.988051841066	242.90036386356	244.0036942861	570.023265858375	359.405802107214
hsa-miR-451a	7598.58982990471	7357.36680255806	27340.4546941954	12279.865679759	27601.0255977972	28948.3698431426	13978.3441601686	22280.2732427084	16008.2155365745
hsa-mir-451a-p3	0	0	12.6739132965828	0.0629045334017557	8.34848447696655	6.76338217692997	6.19614211515051	9.35832998962898	0.0319090200642336
hsa-miR-4521	161.055629951684	180.710503395657	126.206140694587	220.386674649951	24.3028074341644	430.742820496371	546.468416520638	67.8650600449558	1059.01654770707
hsa-miR-452-5p	15.2511991150421	29.7279741762769	35.0199445072822	85.3427122836391	165.465364005154	125.169041452324	48.2711006812259	85.6452419876701	48.2272107754693
hsa-miR-454-3p	328.04371907544	436.813820473147	570.07589696045	448.527488023176	357.573438612513	640.601580475997	650.535389065242	899.968556116783	809.147139280388
hsa-miR-454-5p	106.8119321084	102.266479240615	85.4610649112246	54.125164724518	87.5806975197461	44.0110474369057	56.6837936957126	35.1022626294794	41.1745019283764
hsa-miR-4645-3p	4.2372695919471	0	13.2680668234655	0.0623889309391714	3.09126644697834	16.1374353371981	27.0091227721981	59.4260324614054	23.1133033990975
hsa-miR-4659a-3p	5.08012239723065	0	10.8249992534576	0.0721998961615951	16.170398602623	0.045115017901725	7.53348262542934	10.7593018737681	5.03655394415476
hsa-miR-4659b-3p	4.23306122472506	0	3.34020200080041	5.43440593808787	18.8046487300951	0.0407371511346799	14.172539666913	2.80750910211005	0.0292685523145559
hsa-miR-4662a-5p	11.0184869021559	26.8741938673052	10.131973475915	6.57754128259769	22.3175705177955	5.1316845770566	22.1432635520994	4.21160402668903	7.05408244514509
hsa-miR-4676-3p	8.48259280911674	0	3.3470274749806	0.0692768646127582	16.1959520960436	0.0457355774553649	3.98033937158295	15.4345819031321	5.03891661332244
hsa-miR-4677-3p	15.2584392004446	26.8421362594832	19.242295186525	8.73965707629488	22.8149685239275	5.13537318516888	18.1608219929045	12.6305483370492	6.05912834655384
hsa-miR-4685-3p	12.7220387820966	5.92147257545036	5.60928645972206	18.191419460067	0	22.7476026061519	6.64419119709329	16.3815937094855	0.03774099119968
hsa-miR-4687-5p	5.92862576796102	0	3.9130148794333	12.7971688999678	7.26242696161823	18.4237416980321	4.86851983201422	2.34505485687057	0.0331635580833587
hsa-miR-4724-5p	4.16333634234434e-17	4.16333634234434e-17	4.16333634234434e-17	4.16333634234434e-17	4.16333634234434e-17	14.4354295670289	17.2707025920456	32.7555394333221	26.0932080955746
hsa-miR-4732-3p	0	0	3.904873920106	23.3559374500981	6.73250709836474	48.1326728853515	18.5976802385343	19.1920922420373	15.0991103558954
hsa-miR-4732-5p	0	0	2.7880067197119	14.7589720891196	3.61360293356808	32.0167541825649	6.64399455853372	9.36600821789064	9.0696776133285
hsa-miR-4742-5p	4.23302360793095	0	7.36253026025643	15.9792558563892	4.64449579492427	16.8352889757093	15.0576625441743	3.28361736391141	0.0358560459150929
hsa-miR-4746-5p	9.33000809363732	0	6.22324879292351	13.8417266887253	0	10.109184491489	5.75672952645334	2.34510396624517	8.02558272723783
hsa-miR-4772-3p	127.157611599048	78.395345639626	192.010713449572	64.9295698206377	87.5636612624762	45.7671782495332	100.524345296905	224.173726721493	241.892090980408
hsa-miR-4772-5p	23.7376827353761	29.7988901189561	47.6877488107839	0.0915226491277217	21.7471766847035	7.69235591264454	28.3460324995735	54.2841931698738	49.1667029782727
hsa-mir-4781-p3	4.23893942612573	0	2.7967703721143	0.0590784066230101	11.0040105204931	5.14170434845629	8.85944362033554	23.8629620948941	12.0599959200369
hsa-miR-4802-5p	10.1767252213661	15.0148304596723	5.06726818490806	0.0709693207503856	0	0.0431617256149122	3.10228448613551	3.28185193380926	13.9433996200667
hsa-miR-484	9171.89384923953	8985.56684415626	6583.98927499164	11769.6172704847	7155.46003535449	18831.2530257675	13566.9442864067	13296.0030223131	12495.5701243484
hsa-miR-485-3p	68.654154177898	20.7804965803556	190.286623805921	238.647122860787	76.6707727216733	142.984147335386	83.253146952141	81.4315603976753	136.516117036993
hsa-miR-485-5p	5.0730583257154	0	29.4148056755088	107.555022867864	14.9902646860254	66.7718703956289	12.4008344355551	18.730126554559	59.1884925867529
hsa-miR-486-3p	112.311928415906	186.67631931467	69.5488131290359	227.9227534221	84.1811186806149	330.294153713323	70.4113010740049	157.479818606103	54.2580370261751
hsa-miR-486-5p	6289.77730722716	3049.72731494305	5488.59573337347	30749.9190792207	10723.0991895134	36360.5891994679	18620.8873800351	14556.1020380904	15645.3101410771
hsa-miR-487a-3p	23.7348502513975	6.88688366222415	67.552591382624	29.1966338489982	23.8206167234059	22.0134466735998	15.0555303455505	18.2531021916004	31.0895328286475
hsa-miR-487b-3p	62.7226273201266	44.6083454426816	320.054694717694	177.206240659186	77.1809503872858	75.2812159213432	29.6725015291863	49.609494435961	70.258186848976
hsa-miR-490-3p	0	5.89658268470481	3.87217841649056	11.9458947799833	56.210839578925	11.7515570753021	4.86865538893792	6.54762596565928	0.0322402457402595
hsa-miR-491-5p	109.34514091291	88.3306401179497	126.81758472359	155.556029986391	63.1887803427952	120.16515974812	103.178916906681	140.397315969542	100.407043079843
hsa-miR-493-3p	25.4205882781354	13.8280918246966	176.289877517461	92.904015369942	47.6458813037546	71.9179910535956	35.4296652941447	64.1164598631434	86.3172212286076
hsa-miR-493-5p	193.263608167353	68.4271390287882	804.089226981425	232.430506183333	294.353029026933	376.548806453085	191.311272555414	245.236572402414	490.86827752263
hsa-miR-494-3p	244.123794935171	91.2590585558095	1253.48835458819	811.596517215854	435.304715753268	438.331424554553	292.71484696946	293.906324542926	634.425114504528
hsa-miR-495-3p	64.4137577422039	23.7525251123905	437.9051975936	135.133474342272	87.5482263122924	74.4681883289809	44.2800571489513	52.4152865120803	103.362090792947
hsa-miR-496	5.075000630201	0	55.4118825832547	0.084641809687553	5.65587884314833	0.0370233345329076	8.41350119517028	0.00303425967461268	5.00206355455626
hsa-miR-497-5p	66.119550048775	52.6145784011612	58.882701613777	28.1926567437624	46.6251461814102	21.1800288321189	35.8705140425159	21.5322435424598	26.1058337696432
hsa-miR-4999-5p	4.23136432026031	19.9933326953665	11.9362213483922	0.0762163729358174	3.07092382888241	0.0445968648939643	10.6277519571018	11.6956652426814	0.031998884750688
hsa-miR-499a-5p	40.6761979290718	130.150166815469	67.350750508121	18.4954404722457	85.0056458527128	39.8309067476426	74.3936675088756	89.8506776801002	76.2978294465552
hsa-miR-5001-3p	19.5018205961254	0	18.6789138679381	37.6098192057688	11.3659532883369	18.6196895845661	13.7286410509888	19.1894272253188	20.0707441564383
hsa-miR-500a-3p	1495.02515657779	1290.26396164755	1227.32512088317	1504.07662520073	1141.42283557431	2387.94980655911	1762.22066053857	1897.60194757911	1510.72711804874
hsa-miR-500b-3p	6.78171808501399	8.93330077714218	6.18685528689541	16.0679800033273	3.58797594312619	34.6411585698031	14.1673708248489	21.531213320832	21.0905480235746
hsa-miR-500b-5p	30.5171256430085	21.8179311740143	32.5735535924089	24.8802130091084	19.9252057343879	31.3389100754892	37.1967026973602	45.1569263461339	32.647077977252
hsa-miR-5010-3p	16.0995720213363	20.8093155329151	18.6147931279158	70.0297832373849	36.2848310489718	64.2537491633136	42.5148731436627	29.4832633928674	27.1354878211772
hsa-miR-501-3p	589.696963182764	476.667825642735	437.346849422622	980.855897793603	380.363889961761	1588.27403422414	951.372807149304	1012.14151742132	1164.8625420063
hsa-miR-501-5p	27.9704384936099	45.6528898085203	38.4523405597747	93.8427851211284	31.5813335470951	105.752949123923	69.5239531427624	113.720919250476	57.252093276881
hsa-miR-502-3p	1495.02515657779	1290.26396164755	1227.32512088317	1504.07662520073	1141.42283557431	2387.94980655911	1762.22066053857	1897.60194757911	1510.72711804874
hsa-miR-502-5p	5.07671228658615	7.91978474883653	11.900683753516	7.61181230684132	16.1082906783235	6.80139609790622	7.08363288639424	9.82642956066571	11.0338676964036
hsa-miR-503-5p	190.721146691422	269.059328342095	170.35061329262	176.216071128614	259.653503380759	215.790517114758	168.722132720454	229.323520513344	267.021964969878
hsa-miR-504-5p	0	0	9.85357742158959	0.0539541786085191	4.69127266116218	11.0018011320819	0	25.724201650003	5.05951441846532
hsa-miR-505-3p	981.608275336909	945.103602839872	1043.27132197188	893.845903502921	1216.86025991615	1822.68094828915	931.736420053713	1353.93574703899	1392.41719141835
hsa-miR-505-5p	36.4383185501715	24.7644076465865	28.790959757263	169.262281815251	26.3853393020095	175.104263332892	95.2065564445321	95.9388507952813	104.422082861236
hsa-miR-508-3p	0	38.8545606457752	5.01180961294382	32.26759468783	9.28804578457531	4.22305968393007	10.1902239255111	0.0031187936014978	0.0273998409841325
hsa-miR-509-3-5p	0	18.9612375271403	4.46321698053815	11.8586031810296	9.85024608999758	4.16333634234434e-17	4.16333634234434e-17	4.16333634234434e-17	4.16333634234434e-17
hsa-miR-509-3p	0	11.5687463693481	1.42435692162525	44.8859533372058	4.4476834750785	1.69787092239071	4.72150211341079	0.00210626396920299	0.0183175514857411
hsa-mir-5100-p3	69.5152656213347	36.6991900424905	15.7624678395417	104.592327060268	11.8680063787004	220.885591367303	172.264025060284	222.30317997805	403.515629101602
hsa-miR-514a-3p	0	98.0194848973007	29.4073397476018	4.97749518836396	33.1628475404982	0.0202482988230441	4.43270457464297	0.00169164040113379	0.0146512423193347
hsa-miR-5187-5p	0	0	0	32.9260075360571	7.24241323361051	10.8822293869274	3.54152420002358	4.20849735157781	0.0300691739381276
hsa-miR-5189-3p	0	0	3.31519419365827	37.4333268416985	20.7823216526738	24.3642436620988	4.86811075043296	7.96207850163026	0.0362679806202353
hsa-miR-5193	16.9536580857215	14.8732242920743	18.1170053252539	14.0815967756562	16.0580401811643	13.5435733370736	18.5993539282091	11.2305723745302	6.06441848885708
hsa-miR-532-3p	361.11077183955	403.069469567094	257.51623790596	507.890286969591	233.176006651909	626.129914776085	439.746992102755	362.23780101608	246.999958998202
hsa-miR-532-5p	4459.64247914849	4743.47233156359	3433.21855107374	3460.68843320958	3797.20924737956	5113.57066085195	5723.30725599393	5197.65555311942	3696.38435465183
hsa-miR-539-3p	12.7044220420284	11.8485157056221	174.238647682891	6.60329515858691	36.7709854011404	7.65937980599957	7.97137773130565	6.55174004282848	25.0081116884483
hsa-miR-539-5p	0	0	13.0606918666099	18.2296841616916	16.1125194741424	15.1993488344098	10.6260341181217	5.14974241148833	12.0485629526043
hsa-miR-542-3p	309.399951218064	641.423008830939	512.925809514375	31.4637045081385	266.868405024987	85.5423943558083	224.517521865159	579.8442252911	212.854113166781
hsa-miR-542-5p	5.07930745839124	14.9858688426289	4.4781949923504	6.50806054203223	4.11156461608486	11.8909742357807	4.42866096975057	39.7714812041127	22.0784204030328
hsa-miR-543	47.4586046696415	40.6341125384804	135.268174172636	346.633953241707	157.029342753573	246.248828421778	182.012462117542	191.411082196446	310.180805401004
hsa-miR-548a-3p	9.31932648632467	8.57503630513441	21.2523843952062	0.0816372164909209	14.7038272335604	0.0356505846645825	5.31900293145838	2.96717844737132	4.00896057064431
hsa-miR-548ae-5p	21.2967756028248	25.471987522565	38.164625874611	11.2630331495695	31.2020743379858	25.2839358484036	39.4019406108912	37.7030125829667	42.5038532803424
hsa-mir-548ag-2-p3	4.23194414458323	0	5.62060602910164	11.811677094165	15.107057934525	4.20735017210065	2.21451758340884	5.61515013825515	0.0253643186328629
hsa-mir-548aj-2-p5	13.0427113801448	4.4159165471715	15.0108079160326	4.23272797650453	14.9778504889011	3.5450752680767	19.3480487211957	10.605012199321	12.9130683929649
hsa-miR-548ak	7.20009769423471	25.8845815524747	15.1100898875306	5.49957796825252	19.7120377137352	11.4179892995409	14.737802442244	9.3640323133572	5.41355411756918
hsa-miR-548ap-5p	219.550880480135	178.687762769559	180.969215840846	171.865418254592	159.608034383376	219.168402252264	181.473938450265	159.590608398	243.795480292153
hsa-mir-548ap-p5	13.0427113801448	4.4159165471715	15.0108079160326	4.23272797650453	14.9778504889011	3.5450752680767	19.3480487211957	10.605012199321	12.9130683929649
hsa-miR-548ar-3p	25.4266525602304	0	2.73743198981542	0.0934505532276599	129.351687227565	15.0588203702456	6.19624621750655	0.00355695119983102	0.031388034043156
hsa-miR-548au-5p	2.96438522964983	4.45448651628924	12.0387121626777	0.0653963752221416	3.86782296767847	0.0495135804676341	9.08965325892039	14.3816826185132	9.88531431979569
hsa-miR-548av-3p	24.5819583408194	40.2445813831742	31.9864629447445	7.67868317254397	36.2988231979381	8.92543738644744	13.0605911678805	18.2484200077786	12.5577547102731
hsa-miR-548av-5p	85.6122294935256	117.151527099203	111.513884723887	53.0579607553427	146.179215338155	107.502701965299	168.284375416222	124.953567595222	122.850028372261
hsa-mir-548ax-p3	12.709691064854	16.863831237507	21.5232373420221	10.8880404884411	28.5436347456562	0.0474827002404399	16.3859928299012	5.62176665539947	6.04130906731824
hsa-miR-548b-3p	5.07601361459632	13.9152235246828	26.2295138931311	0.0816970134944723	8.79008471686686	0.0202482988230441	4.43270457464297	0.00169164040113379	0.0146512423193347
hsa-miR-548bc	13.4335683316459	37.7293169455146	58.612870582661	0.0936736632679924	52.4672991235352	0.0490307965389496	12.8423361713926	5.14863319920875	14.0105079385686
hsa-mir-548c-p5	13.0427113801448	4.4159165471715	15.0108079160326	4.23272797650453	14.9778504889011	3.5450752680767	19.3480487211957	10.605012199321	12.9130683929649
hsa-miR-548e-3p	122.911993462803	214.464882182781	241.209988695203	43.3558467870187	194.876697590005	69.4285497759756	111.600734715153	106.237059639444	99.3891296854942
hsa-miR-548e-5p	5.92866830998901	5.94578759648101	6.80140175474437	0.0702157848638914	10.4123487112003	4.27090466891608	12.842544673619	7.96058454326089	5.04814171691116
hsa-mir-548i-1-p5	13.0427113801448	4.4159165471715	15.0108079160326	4.23272797650453	14.9778504889011	3.5450752680767	19.3480487211957	10.605012199321	12.9130683929649
hsa-miR-548l	26.2736166677754	22.8016252106968	24.3013026016626	53.8981736091046	21.7359410146257	45.7112012102138	50.4869651992546	36.5052105148289	68.5958444040271
hsa-miR-548n	11.8710498560089	11.9238386711192	10.6018614009548	0.0805223053494277	15.8713061149903	0.0474573220714243	12.8627444408474	5.14800587462203	10.0197224381356
hsa-miR-548o-5p	2.96438522964983	4.45448651628924	12.0387121626777	0.0653963752221416	3.86782296767847	0.0495135804676341	9.08965325892039	14.3816826185132	9.88531431979569
hsa-miR-548w	43.6547863507662	44.682153334851	52.685441722574	20.6307297919242	32.1089181693088	48.658367251099	27.4576213345236	60.0571812793615	41.6706672004021
hsa-miR-550a-3-5p	1.41496813064892	0	0	5.8590317036996	0	6.81649657355838	10.4762883457056	18.0948183542172	8.72445254834116
hsa-miR-550a-3p	21.1940618347864	12.2026069901651	22.0969083321572	25.5167232110725	9.81232173354949	18.9504280503483	13.7280794308764	47.1105315302092	38.1311874950309
hsa-miR-550a-5p	5.64817508604242	2.42872054818243	2.4648326128961	29.5090257539942	6.45497322810543	20.7591671244927	20.6631661529524	37.0436365496569	26.2781111316957
hsa-miR-551a	23.7547385947499	12.9041727624385	11.3031765388644	8.70467258386059	4.09711502146148	5.14615944163451	3.10166965305641	40.7019432773396	9.07048142133235
hsa-miR-556-3p	5.92404759974202	9.92603259881908	9.04410316533625	0.0785397981130966	19.7800878244078	0.017310868478575	3.54425812345427	0.00145114774094196	0.0125384860777983
hsa-miR-556-5p	23.7341499961888	38.7342518041486	39.6516425534256	12.0010108754098	46.1540577602563	18.6173735732101	22.5899678823468	16.8497456679158	12.0797114529433
hsa-miR-574-3p	646.777613132933	495.374203198288	580.227065941943	482.063019593058	521.351562346017	753.081337987858	449.045627596571	585.475506253604	440.733439136921
hsa-miR-574-5p	136.473766013608	134.982339633807	117.682291323571	303.565101465774	184.497959578219	642.223543368392	390.586387325256	392.656300503253	422.658259324894
hsa-miR-576-3p	123.76238802731	150.922093748683	147.766283020733	55.2187613947324	126.452721941786	72.8222812535849	114.6932552029	160.524050158337	149.573355612791
hsa-miR-576-5p	267.868067340398	234.304635730856	271.756582101492	106.010063428488	153.374046246268	99.0301619349943	85.0292489387173	106.702282084969	143.536969277174
hsa-miR-577	31.3569460806542	133.342045050392	9.53221462352515	8.76537692947692	6.68445280884073	5.89393733666281	6.19695353267912	3.2805657680467	0.0280705425755052
hsa-miR-579-5p	10.1777070913955	0	3.91371787630765	5.42495261321377	9.89100776161949	0.0499117920620487	16.8342161597063	12.6284741196912	5.0535523797356
hsa-miR-580-3p	9.31534450349786	18.8683029984921	34.1181253689719	0.0871693706916457	18.1386317763629	4.28454012090972	5.75612725732214	22.4588712838563	10.0530046760975
hsa-miR-582-3p	225.489042779304	274.108776089088	140.375868015587	0.0992997291401707	59.0363869211888	24.6183865408203	78.3842089561531	192.810573747963	81.3379769914513
hsa-miR-582-5p	275.503334476772	357.501694411953	183.392568379719	36.8769478092579	69.9157307498969	159.145544601958	230.723717477133	402.950807420366	300.160619627012
hsa-miR-584-5p	3522.10269825701	3433.96357032923	3081.66380540251	7486.43778391757	5522.48028913559	6364.25592631521	8858.19067208145	4709.05788813723	5463.23952101751
hsa-miR-589-3p	4.23315989561709	0	7.36468306644403	14.9208503897567	5.16549546921384	11.8281903719935	4.86808521987827	13.5669964221904	8.05132919152283
hsa-miR-589-5p	612.882887483105	450.710730961102	383.19941994178	375.075289386683	404.217740587835	481.480842397402	445.504058126493	447.407654640309	366.439171430222
hsa-miR-590-3p	125.444286039343	622.577135650719	561.09095692677	44.4421900635934	256.514574108048	129.515189221651	208.134713798021	190.007408737197	260.986246854077
hsa-miR-590-5p	13.562801952443	13.9094270575061	26.7899408621592	0.082453467819354	2.53877175028672	10.1133990248171	6.64492865617704	4.21033845627667	6.03873609725969
hsa-miR-598-3p	475.546289474079	884.589791289055	696.838037722188	205.463961632033	988.864482320076	357.955995438286	431.326155755598	330.416676891856	337.320794357341
hsa-miR-605-3p	7.62357050346647	20.8909937780839	6.72548353691678	11.9335574904831	23.3661407509822	13.4649018092462	8.86043364036208	6.54921426997638	0.0342415126879856
hsa-miR-615-3p	11.0370497309256	0	9.11953177912395	0.0688409605839535	7.26782632950112	15.9256989674517	8.86081352348659	0.00371826440659717	0.0328653201907785
hsa-miR-616-5p	16.1054328987734	18.8574903063472	27.2395371259906	14.0960044199619	12.9261686399539	28.7361164204883	11.0741203933961	27.6116799917935	18.0836418826118
hsa-miR-618	81.3878477095583	90.4207594507062	40.7187828504944	27.1140389318132	15.4966624522197	112.589442074197	0	361.759652209735	196.752397648308
hsa-miR-624-5p	39.8419289405775	43.7194184548846	43.6364139088412	7.6808256586796	20.1744793846416	16.1241197260896	30.5520895910674	24.3355267285747	27.1013120930825
hsa-miR-625-3p	1031.63158901213	464.566907594833	975.379646738696	935.936210153188	524.955765971039	664.233108489697	441.512568765491	404.360179205622	564.193946418762
hsa-miR-625-5p	240.744832035873	137.959634769841	152.23144248663	319.785900976499	97.3849701808224	143.890393217207	159.862179880814	151.640154239486	276.031398181691
hsa-miR-627-3p	63.5826148175675	61.5760190772037	62.8722954210506	5.52007781501714	46.1126888145344	9.36066360289661	26.5716607862327	18.2513210970103	15.0798122975791
hsa-miR-628-3p	150.87988007021	144.900314320769	178.283012477806	395.385813120388	183.442307608423	275.04702142577	359.147119179929	431.969239352097	319.256122110948
hsa-miR-628-5p	67.8151034915908	86.3887923045784	92.3148955566556	35.7625648439883	58.5418067740971	44.0564323036243	64.6549098258552	126.359012996222	74.3003680976795
hsa-miR-629-3p	48.3287211375414	25.8010707844985	19.7631693492909	32.4004289838218	8.76025702739916	39.7322520394036	12.4010252418165	28.5523746585163	30.1152579440473
hsa-miR-629-5p	1602.12165279974	1052.31002839764	1110.04122441189	1720.54488912022	1025.59478336398	2908.37535622071	1892.70849128368	2865.59110757547	2954.4776272717
hsa-miR-641	20.3381034765187	27.7572697241218	34.5004416878874	55.0585872262476	63.2725476262181	30.4742651074085	37.6463089137787	28.0789317014047	22.1081261406347
hsa-mir-641-p3	10.1653844079111	7.90912749760586	19.899351531196	0.0825579514636363	19.2227056965832	0.0325353934729815	5.31947093471176	4.67743226528246	0.0234422084019801
hsa-miR-642a-3p	108.097058106129	17.8055560819627	27.3780118861662	69.1289949658678	42.4728637961311	52.4711383738574	54.468178294835	47.2685833080642	53.2063543184306
hsa-miR-642a-5p	174.629141517865	80.3648146671536	173.530713243936	176.131628631513	92.994739874491	67.676103289863	62.4406046376026	45.6347899119514	41.1879733604203
hsa-miR-643	11.0328084562883	0	12.5574326476402	0.0723989825588829	8.82722554118903	0.0378293800590124	8.86255333595039	5.14341235838936	0.0272067501321951
hsa-miR-6501-5p	5.0747011240729	4.90468685402374	14.1392463700817	21.5359958646133	25.976654620019	80.3544133660585	43.402155853938	54.7547502321771	65.2530359495321
hsa-miR-6502-5p	5.111055518132	0	0	0.0281547229731863	0	7.65777985398045	2.65272652031445	12.6313759769753	23.0105473046955
hsa-miR-6503-3p	210.229125350908	277.052040702906	227.038257611639	22.8186862047745	96.3580066611716	91.4322724275122	137.722252212843	161.926190447997	102.418321173671
hsa-miR-6503-5p	42.388163473359	46.6867868564187	41.9094153034589	22.7644434784548	17.5788322496672	44.8551264282199	26.5695635228767	48.2053072193595	59.2053441885439
hsa-miR-6511a-3p	20.3391778174148	31.7505795516262	24.2864208414101	78.6523929325115	18.6205316177481	40.5390343872251	5.3166531750835	15.449802280818	32.0991247065281
hsa-miR-6511b-3p	22.8791249021495	21.8083557734869	7.26512183600166	82.8501324386719	13.4332711395881	52.3375210671198	18.1586160204319	18.2541528836529	13.095665167565
hsa-miR-6513-3p	7.62452570067098	17.9043110312757	6.15891694468655	9.77743130679524	20.7792839657738	19.4378723566058	20.3750368106312	10.7680283270869	10.0724007450002
hsa-miR-6513-5p	6.79033341169631	0	3.93291874115804	0.0646060925926668	12.025611025292	5.94756298187502	5.75667003103483	7.48607233016111	8.02862363991714
hsa-miR-6515-5p	0	9.94538624145262	5.61811960435817	14.9806763524345	7.24515652606919	13.5027854883192	7.97175663597505	9.82681868099087	5.055110187481
hsa-miR-651-5p	83.0603938104292	313.818871353569	195.319178901675	13.0861908529986	201.095810921377	55.9224224858563	193.079470252815	132.913192822235	140.546845573353
hsa-miR-6516-5p	9.31444786602791	19.850757286024	13.5381874319741	26.9519166860777	22.2984185392499	12.7248863309001	33.6568280335828	8.42893587109231	15.0803707830562
hsa-mir-6516-p3	0	16.8949300051077	14.1469554231923	23.6543529862781	12.9431401035229	18.5399128324482	0	12.6305603437027	11.0497050574038
hsa-miR-652-3p	3614.49806315605	2859.14773336185	2929.39624458991	6839.01741347694	2905.28388770212	6257.60647779452	4853.56088946521	4496.58187902558	4224.43017668993
hsa-miR-652-5p	16.0970469661104	89.3849352288118	125.250133531863	29.2771061184735	60.104101106605	16.0834942687662	7.53203513389409	19.6516470412411	18.0579735433187
hsa-miR-654-3p	456.89234111571	152.81509335631	1451.69368166739	220.596379310363	488.691105794507	258.077448756102	185.554673002233	196.565955220902	242.941922105226
hsa-miR-654-5p	25.4212407218923	0	96.8825581719588	155.302234482663	26.3837457527761	123.447151321773	28.3452739084925	33.7022726064907	92.332530994053
hsa-miR-655-3p	0	0	41.7094249029558	7.63018428460886	8.78656243526175	0.0467425189702966	8.41150266675991	6.08504689618709	12.0001185903596
hsa-miR-656-3p	11.8619220778776	0	70.5624294964687	6.59151120623652	18.1173696353869	10.1311643112394	2.21383327938922	6.54961874690641	12.0170236011835
hsa-miR-659-5p	17.8066559442842	13.9053465794569	15.3090320760333	0.0829947172608962	11.9153944344902	5.07352058757068	5.31838125339094	6.08133433974007	0.0288255149637728
hsa-miR-660-3p	21.1995815956903	11.8930151372791	18.7122521595385	6.57281244961903	12.4215674970399	7.57819377949652	3.98061513517107	7.95651451255511	0.030569918239058
hsa-miR-660-5p	2648.99823650478	3502.53420163024	3116.84119118572	1091.69545135961	2164.71355655626	2025.8220993199	2939.58967620782	2592.74402725119	2106.1979093412
hsa-miR-664a-3p	545.902453694314	510.253000551356	625.503363302126	1186.51108338529	266.846241993081	354.552657907801	319.735056281298	302.802931707433	338.316118506664
hsa-miR-664a-5p	161.049265879817	162.77851600393	134.099143153253	428.850873358716	161.146100986788	270.786201207604	221.863634931161	194.690361624153	306.173566781555
hsa-miR-664b-3p	74.5861047354907	76.4061047907406	49.1653712675778	301.133353924149	25.3351169701903	62.5581788890931	26.1306314914188	40.7200388129108	34.1524882850023
hsa-miR-664b-5p	4.22803643405602	8.8850507595765	2.73954200919639	66.4306233083458	5.65041306165332	28.7394279044354	13.7283713559197	17.7892554492801	27.0899571237925
hsa-miR-671-3p	294.994487211052	255.115134946005	187.308364587515	553.203309209696	229.040135123215	518.67187900058	286.957953899274	297.184062982949	305.201706334706
hsa-miR-671-5p	50.8539837676269	148.97620779554	110.972396071854	88.6413455978999	59.5662181193855	58.4207739763076	43.401940154553	70.2003022148069	115.402811656243
hsa-miR-6718-5p	36.4448679727843	56.6519616909425	40.7714241175579	31.3730332122069	9.27309445773601	38.0974687696019	56.2448135816783	36.9783101249509	42.1753096799556
hsa-miR-6741-3p	5.92341003635306	14.9309201562681	5.59928249931428	9.7441596746601	12.4512577860873	13.530798933268	16.3842154839906	7.48923805980783	7.06032065673415
hsa-miR-6803-3p	32.2077013768474	21.8104431598227	17.4891529811645	58.1688634658615	13.9506043522331	34.6657115731563	35.8704931896852	18.7283930560326	16.1026112553409
hsa-miR-6842-3p	56.7999028659191	29.7553924322333	24.8489603464241	33.542199705415	47.1757453618398	56.7055450415572	58.0102701981489	70.1973755837109	35.1713197486044
hsa-miR-6842-5p	4.23954778060513	0	0	9.51121019744537	4.14623456334202	9.35654683311182	8.41011939450657	21.0536692546179	25.0543032929264
hsa-miR-6852-5p	36.4344688600546	56.5354586755065	69.560350260545	288.235883860325	117.116444847158	171.732077843975	143.479578341184	80.5039006223167	85.3667483331696
hsa-miR-6877-5p	0	0	8.49139245303471	27.6676853498648	4.1075131565133	26.947019179886	7.9713193551138	14.5072955994767	0.0382333648895496
hsa-miR-708-3p	29.6671964432897	129.442818005514	0	0.0935208390443147	0	0.0478651402137427	28.7922924130515	0.00387497036886231	0.0343050837577765
hsa-miR-708-5p	133.084006594466	513.611337520648	7.2642977137181	7.68263346514617	33.6296073206156	6.84775476616998	345.424827111671	44.9316349132374	6.07886598231505
hsa-miR-7-1-3p	293.293313397294	496.452770445041	319.262960787344	123.31640204466	265.84773748629	92.2654647697281	115.581610582917	140.396467608415	86.3644540204968
hsa-miR-744-3p	44.9331177052896	21.8141232235326	24.3113610543365	7.67780069556532	37.3372423908402	4.27442927391962	3.98007333180566	9.36221593327356	15.0066441917665
hsa-miR-744-5p	2820.22334963663	2863.10549202521	2491.79170780895	13387.2140672716	2746.68493525687	7452.39992734112	4410.72053024095	3787.0938437584	4173.23772985716
hsa-miR-758-3p	126.294352283247	46.5869509569946	472.958502881795	115.71815471153	122.796922303474	77.8717369597425	75.7302204348126	69.7378404088369	126.45368702274
hsa-miR-7-5p	1446.98149201355	1638.06796619135	1939.21152417939	964.134644844355	1820.09887816823	3099.11418455033	3579.64771066332	6068.75970483202	8308.89595051027
hsa-miR-760	5.07517466410621	5.90245562188876	7.2953900677703	31.0844827987748	15.0400245529503	39.7576847391516	8.85873008840024	25.7396106818455	55.1535759761533
hsa-miR-766-3p	339.067364642651	305.735365597009	257.495105919052	1130.17978721741	272.564151208497	571.942575089454	271.901632080063	220.438483542187	253.012147233924
hsa-miR-766-5p	36.4399592015955	42.6718400102311	20.8669538387864	125.046271075011	19.1276035001941	94.7410471550585	66.8702004941767	43.0640323442311	79.3079161191141
hsa-miR-769-3p	20.3435402868461	12.8590800939355	12.9567696640107	46.2864593944174	23.8392739236263	68.4647028426532	37.6454875834049	40.7200058293518	16.1157735117073
hsa-miR-769-5p	2164.97229951374	2210.9272061904	1488.74492709814	1374.8064043186	1503.42691026392	1265.0959589762	1451.63503377146	1572.49306049435	1573.11610851846
hsa-miR-7705	5.92988815602675	12.0157085268692	4.49926322320719	0.0682466227163427	4.12247992556357	0.0485403809764704	11.9542074032231	12.6269900055354	6.04584228979017
hsa-miR-7706	11.8590716307353	29.7546362831956	28.2567116872298	104.480535941472	20.1658833269905	116.708847514672	59.3367674570305	72.5406890172647	40.1981180561901
hsa-miR-7854-3p	17.8353110586905	0	3.3515572753029	5.41134951494349	0	45.5103749160716	3.10162270195692	16.3861789068696	8.07711155092248
hsa-miR-7976	98.3408068096188	49.6059868280083	50.9031368921797	54.08855198595	68.409504814449	60.0961405669337	72.6278099390761	77.6839696396233	44.2055210900052
hsa-miR-7977	318.728691872597	299.820921491307	127.285059735246	346.879149069107	234.749171402978	698.118606722345	557.094081607405	539.613538384334	1018.92782114163
hsa-miR-873-3p	56.8334730409556	4.90040685112315	19.2477939686613	8.73726488573131	0	11.0442940179553	4.86772240158357	20.1271626572361	35.0586329791967
hsa-miR-873-5p	625.615185299769	140.928004147807	366.891604416325	22.8170602156372	51.7648071802672	40.6740837312669	69.0853867527789	79.0870886415555	87.3175330787014
hsa-miR-874-3p	149.18900356793	353.510611141652	70.6727943909403	237.740966687571	177.230255612577	70.2044748122474	50.4868094297669	53.825641668588	41.1876415818134
hsa-miR-877-3p	15.2565919224138	17.8436677978921	19.221330223112	38.7706880824198	18.6426024822142	36.2933985479064	14.1675436931998	24.3334651374565	5.07184097704618
hsa-miR-877-5p	33.0520420036834	67.4751603605579	52.0162442560435	222.314295801937	65.2716056693918	208.902356574165	25.2420064063705	98.2790271446783	120.474426239449
hsa-miR-885-5p	7.63029018985381	6.93950236474295	2.75783977261294	20.2567426496806	0	11.7432268372479	6.19616233701566	4.20943486520618	0.0318070244397419
hsa-miR-889-3p	66.9629970901869	16.8085153406156	330.926436035981	48.7389499264726	94.3064429813753	25.4256285230496	30.5512322990176	22.9359928758007	61.1743962445134
hsa-miR-92a-1-5p	47.4604906768067	78.4062669006342	48.6094520964634	265.481483259966	35.1903336777424	181.861674794689	95.2066119875869	57.0986428477548	122.471285985759
hsa-miR-92a-3p	64335.6125602505	82626.2125197952	39105.0334176139	199659.507327984	66408.5408539223	165328.474026754	120793.876527197	106645.501877958	120840.993829778
hsa-miR-92b-3p	639.712562349425	591.999552563166	272.193200180146	1211.38306144807	592.859771756298	1009.21147875525	581.449422741361	855.982338049296	921.574377807619
hsa-miR-93-3p	356.026974162081	255.106563387249	318.114115160252	477.639577571766	287.60789655423	462.88395373124	389.259277014752	619.634405220745	446.747163675734
hsa-miR-93-5p	17332.4930770014	19684.6520352477	22039.0359540863	33089.041799184	22949.6680413975	32251.9859078608	28349.0424891601	46928.1720418483	32099.7237264214
hsa-miR-9-3p	4.51676910497896	5.59643292034269	20.0002388837434	5.11188175480318	5.15371488485537	2.86050049304863	6.19658586745713	5.61873613476662	3.36787143298353
hsa-miR-941	282.698392563674	362.845896482413	257.513123896988	600.79311069593	318.450517159784	1495.67935347781	960.302281814244	2530.7336167295	2279.34175313713
hsa-miR-942-5p	187.345010324061	121.089290772773	147.17033499004	130.807803928308	154.439058257936	383.344093547278	332.127043579767	357.09206287473	510.962655935587
hsa-miR-95-3p	258.534979191162	570.9068949072	305.079596920423	302.665196009811	342.034775616501	111.71585817309	185.55646201534	88.4534978104579	95.3917472361264
hsa-miR-9-5p	87.5878011998178	95.9440810255872	258.520377638623	29.6619432133684	99.6573408001879	82.6939321336316	131.376093016534	113.261450936426	211.108302094148
hsa-miR-96-5p	150.879049201238	61.4845430001867	289.860916636518	61.7316339887233	574.371229782417	329.170586405607	334.791621353275	319.176513750986	278.097513456367
hsa-miR-98-3p	19.4980585855555	16.8490596294621	50.5801302523315	0.0903980100205874	21.7561784858256	0.0144526265089763	0	2.79769213346664	0.0104785538244567
hsa-miR-98-5p	3380.33096159545	5279.95088448993	6101.9215912531	4603.50875863882	7051.54113447314	8471.0376596653	8837.88506617119	8276.09549196057	9199.0889868884
hsa-miR-9985	31.78178920903	42.0448094852999	34.4287386789941	14.5128922782252	45.0221275059845	5.97184936053391	15.2768194194648	12.6299499959283	5.724019253028
hsa-miR-99a-5p	2219.22311959217	3467.31099111108	1038.67046145765	2654.90578509101	1674.95675528309	1050.15645584574	1657.33602390407	1245.83213804283	1170.06277308304
hsa-miR-99b-3p	32.1974111576944	94.3423614636486	58.2736865811091	71.3379021268205	93.8249332769457	160.681318323019	83.2535731696185	40.2502659957422	70.2970729079398
hsa-miR-99b-5p	3283.90719185367	4701.75382741691	3206.19833124191	6884.48659615463	6219.54014172067	10290.5195124119	7188.23284133836	2912.39922692014	4037.72620859229
