# Supplementary material for: Novel potential metabolic biomarker panel for early detection of severe COVID-19 using full-spectrum metabolome and whole-transcriptome analyses
Source: Signal Transduct Target Ther. 2022 Apr 22;7:129. doi: 10.1038/s41392-022-00976-2 (PMC9026054; doi:10.1038/s41392-022-00976-2)
Supplement: Supplementary file 15 — Dataset-figure S5 f normalizeExp-MIRNA3 [file 41392_2022_976_MOESM15_ESM.txt]

id	MNCP_1(norm)	MNCP_2(norm)	MNCP_3(norm)	MNCP_4(norm)	MNCP_5(norm)	SNCP_1(norm)	SNCP_2(norm)	SNCP_3(norm)	SNCP_4(norm)
hsa-let-7a-3p	45.516132077507	36.4121690715536	48.9712319676613	42.274056082095	54.9001380251325	116.941170271647	77.4024160327644	81.6253228208631	155.483867075093
hsa-let-7a-5p	108007.99985669	41113.4850451822	75809.6293241432	63924.3112515047	73310.0001374478	96421.9255737288	97887.9122427218	94660.6504067584	88391.0199114878
hsa-let-7b-3p	79.6609419635057	87.6043991375245	71.3468746906389	49.8258058320198	63.7122861064626	83.8141445121173	40.7913074332562	56.0801177616414	43.7410554669459
hsa-let-7b-5p	64053.6216648417	39788.0003836937	58525.0726287569	41049.698837408	53511.3090106489	67889.3230490207	40900.555542539	53298.6899517493	50496.196532845
hsa-let-7c-5p	425.074547465162	216.34221413249	415.943185143563	276.296887804145	412.490756521237	458.786797522389	311.446537122136	304.740640698545	400.832514152555
hsa-let-7d-3p	1397.79195804665	1879.97962756255	1613.69285634407	828.571080360986	893.7945324882	1127.7654763613	892.538532580541	900.693610040297	1048.75480800193
hsa-let-7d-5p	37421.4795022952	26693.8381162818	39908.7267297666	29999.8120261999	34095.5333674691	40843.5398184821	36412.4937292899	37395.5097295496	43765.4300118106
hsa-let-7e-3p	9.48305175103588	0.0535876538507658	18.6425961189479	12.0169188549715	0.0258537055441428	13.9598503220763	11.3731064095482	10.1261305952209	0.000590868613802975
hsa-let-7e-5p	4858.20308759346	1342.3957754075	3956.78572973233	2503.44633205575	1374.96907862456	5439.5174578761	3240.17826582923	1467.62403275844	2203.87902517161
hsa-let-7f-1-3p	12.3313211993406	14.2490195929305	0.0344057398177222	5.02148240603404	7.61352406570309	13.9706947194795	11.7793963357816	12.2205528344916	10.2397779728572
hsa-let-7f-2-3p	15.1684693358945	20.4383925762822	16.6399651685994	17.347381849413	24.7057585087229	47.0964481640209	43.7472544436119	40.5109530711033	81.7351827401587
hsa-let-7f-5p	141714.32837891	50460.5830044282	72789.5397163793	94974.2051026832	95314.6449489342	140011.019771957	180668.193750639	144245.619186685	141417.858531468
hsa-let-7g-3p	4.74640164999327	7.91479220600778	3.04624953921486	0	8.52527529835885	0.011806053284479	5.03255051587678	11.4414219825822	12.1005240264758
hsa-let-7g-5p	264328.819780692	141173.753360404	177222.896812961	255474.44279498	268134.47690784	308617.489543923	437303.757549571	308477.85945512	352996.971872151
hsa-let-7i-3p	171.6422152884	342.458922919335	164.486593028485	193.092636100156	212.98817349234	158.348942440951	199.026028655795	304.916324731537	273.584100016703
hsa-let-7i-5p	143036.915788401	83287.4550764203	91394.6116057407	124370.161625821	113711.189760853	200550.695037513	203055.476248204	215165.913843111	235324.835087657
hsa-miR-100-5p	829.764488969852	102.066355351859	628.779908685551	324.021152378474	784.3937389835	525.456164495757	267.820343453011	188.412664756176	552.292686975219
hsa-miR-101-3p	7437.49684491699	3026.46465846949	5930.94811738486	8164.62925293659	6357.20029525002	6738.32690178375	20855.8870672722	20913.3675802505	17537.6212521163
hsa-miR-101-5p	0	0.0417589009388526	0.0271522713191987	8.88485937928119	12.2776411594981	0.0122355118911499	13.5057393798859	18.2883038565608	0.000573114585693979
hsa-miR-10395-3p	66.3799185185551	326.580028075462	400.794793979408	165.311746366376	289.038361965222	92.3621568747725	24.7803177807303	56.0399861125588	139.58848962262
hsa-miR-10399-3p	415.351439214813	420.633628769078	412.351633237278	431.651965680644	467.79937541026	475.015186727713	417.009966199584	573.49876367438	586.264779667476
hsa-miR-10399-5p	36.9823392720965	22.3687129872865	38.1047124849323	50.5024175491645	60.8275989127051	60.5587936824569	98.8811183139715	151.873276383074	111.67379249766
hsa-miR-103a-3p	138134.845863669	120735.047206351	169372.22148951	124439.77210849	136738.357153715	124117.109696845	143272.284050223	128066.605567522	92639.0887736341
hsa-miR-10400-5p	31.3007976517397	0.0492054273896518	0.0319270664564457	0	0.0237826575647082	0.0121562308978831	0	31.1714718199512	0.000569436893251396
hsa-miR-10401-3p	0	11.1316498636414	11.4695932531796	6.28726642747276	14.2249894540066	28.6535242396636	2.48274480871696	2.88752951553177	0.000582692025666631
hsa-miR-10527-5p	46.4651474743919	60.5512750997111	87.6356345014039	43.5184035969822	69.4081943909503	72.1668073331253	58.0861326322061	40.8765252921553	23.2623812723104
hsa-miR-106a-5p	7011.2328630207	8953.30194063436	9243.29774761205	10177.8641628575	9580.63960143995	7648.11046051746	9907.63380125913	10381.4778567396	8919.56089050989
hsa-mir-106a-p3	17.0679986285643	0.0570288330327182	3.06694435002021	13.2691183668708	16.1328856828695	10.8760134508291	21.8861279113788	21.931760731403	25.1230645901444
hsa-miR-106b-3p	6223.6780695651	5860.00490189682	6530.40725920237	5496.06412756113	5467.23274174693	5802.63708474025	5006.43804009119	5826.37934865251	5747.23210572671
hsa-miR-106b-5p	2760.49018377371	1569.40631692548	2033.93177938362	2413.24911968181	2560.55620713608	2122.0591169676	3515.9188318114	4707.72377802534	2770.32534788419
hsa-miR-107	8440.002027661	10050.7643984613	8286.51367029214	8686.39075546146	8435.38410902896	7001.04046973843	8860.79244459328	7831.48362400485	6037.8826015409
hsa-miR-10a-3p	36.9833239616175	25.4763707213704	15.7433097813112	5.63355064681167	24.7167862332071	15.5181479035001	14.7342529579738	14.3484943441391	4.65504471450585
hsa-miR-10a-5p	3354.12959612554	1959.74046430816	1963.80007462937	1553.68742674443	3060.6767757455	1345.88211786671	1897.46923845043	1754.20210072678	1514.04750234099
hsa-miR-10b-5p	78.7131584116594	28.7128571113292	15.7635433976119	32.1721944906673	19.0514547081486	45.7556020968452	6.68602117638045	14.2903236929354	14.8942704338977
hsa-miR-11400	187.760711152178	176.838858210576	122.758344904966	147.025514739781	172.094645456378	360.144421114311	519.331471688013	182.089877438155	318.2560210157
hsa-miR-1180-3p	33.1946396562256	62.1916791199746	117.273645595739	116.774028889286	120.733098168043	197.101984969521	47.5089247804562	60.6709727225696	52.1090982324762
hsa-miR-1185-1-3p	115.694421530025	74.9168719887438	72.5692842953631	95.2990339895741	82.7311385545233	31.8284137163356	34.0748807143983	29.0611658211616	53.0387005537875
hsa-miR-1197	7.58424957816511	14.2546864074637	0.0347346174872003	4.39062803186101	14.2195473036947	5.44208423681395	5.45588108082154	8.45604505254067	7.44688510567961
hsa-miR-12136	190.60796294376	610.042934265918	264.22869778517	152.050631557652	270.99429770765	189.38050595834	60.5454384140863	151.791259596598	253.114419872527
hsa-miR-1226-3p	27.4991137628015	70.0122017483405	50.7749910907251	30.2674674874204	38.9905095249894	50.434908401964	37.0325793055249	32.8694860911711	23.2621765763645
hsa-miR-1246	128.499437655829	0.0696316676472559	10.3243885789954	0	5.74265526863768	7.78238150194424	0	160.884132444713	14.8947358178676
hsa-miR-1248	266.471472112877	723.297135440572	712.814336683737	383.034619357701	649.403501769367	415.234726990979	65.5936406744272	179.578724583908	432.721288780967
hsa-miR-1249-3p	273.106571566031	879.370422225088	776.275954786286	351.475154702674	362.289322306384	457.128422121044	131.25867510426	166.512455663397	196.352857232962
hsa-miR-1250-5p	38.8815132591735	9.63688176131439	42.2783190092435	31.5617469011337	19.044309186138	36.4897489299454	32.3841320931505	58.6654349742128	42.8098639310089
hsa-miR-1255a	0	16.0173552959098	58.0229265706206	65.0374126598741	83.609127649356	0.0163678793918365	37.8553337229711	95.9232928960399	36.2940276986076
hsa-miR-125a-3p	33.1956677236639	19.1513343746153	51.9019335008085	6.89461940135044	14.2862348636002	34.1399404602229	8.37194400376058	38.0118137840271	24.1926724155231
hsa-miR-125a-5p	6829.63770862033	8092.16064923247	13168.3970854583	9194.20625594336	7191.08679335877	10294.292405161	5489.96794142223	2322.53534820986	4621.23582238393
hsa-miR-125b-5p	461.816535931646	706.624991589569	784.784744403381	454.346611270826	1275.94763159145	408.266206019026	469.218957440519	305.468817104734	405.727169355453
hsa-miR-1260a	2996.14469481481	5485.49608305003	5391.2695529887	2125.13036492462	1726.72774063918	4306.94970931577	2338.24255928328	2849.49996597239	2964.34552491319
hsa-miR-1260b	1788.01213580169	3758.29530108206	1608.88135881187	721.594497317491	773.052413834088	1661.75214514658	907.479699854791	670.205844402652	878.9272735096
hsa-miR-126-3p	14214.9733498983	17422.2191837271	11949.5621245978	14688.3921089371	13851.5793771526	17365.21863169	29353.2575348416	12900.8969859239	14168.009645345
hsa-miR-126-5p	3318.0968827532	1757.37488545954	942.032623817669	1919.11125080464	1450.02541436505	5465.00680718296	9491.14963594725	3594.7812527294	4949.7311161237
hsa-miR-1268a	7.58371355817252	65.8255719070335	16.650607011631	4.68385511350472	16.6528108585057	35.2385112112066	1.42608834701634	1.6139191914746	3.72416643298311
hsa-miR-1268b	7.58371355817252	65.8255719070335	16.650607011631	4.68385511350472	16.6528108585057	35.2385112112066	1.42608834701634	1.6139191914746	3.72416643298311
hsa-miR-1270	20.8648441266396	12.7732296410118	8.50237468196538	17.0393302389039	17.1100638759478	10.0809494143907	3.33248675160952	6.72553504233218	10.2391957100964
hsa-miR-1271-5p	152.676520830319	162.512678697942	101.005686461033	167.868606716003	199.656894721029	131.958374493176	253.384788418291	130.266522321148	125.62717652985
hsa-miR-1273c	14.2296228095438	9.58215901246626	16.3002685653355	11.988378768145	4.78325508489903	10.092981551578	15.1663176532207	17.7638404871257	4.65503164658366
hsa-mir-1273c-p3	0	50.7853353573899	22.9765350997402	22.0886920056637	11.4420481827952	15.5266017962203	27.4047147219943	10.9158601454598	11.1708463778938
hsa-miR-1273h-3p	224.743103455609	304.246432487179	211.614953851205	168.480175056763	156.911092918659	241.387499224434	198.200569061756	195.218173692114	195.421816174278
hsa-miR-1273h-5p	54.0496334189922	122.53575592162	62.8818173396286	27.7180459942372	46.6089063757844	66.7259691208096	15.948395897732	22.2860336105455	60.4855660635549
hsa-miR-127-3p	975.795208172375	1634.58478547332	743.702144508563	944.720030448916	850.052094193074	932.954007804917	456.547899294432	542.225331706527	1268.37802220694
hsa-miR-1275	22.7629079534142	28.6729899874057	22.3909131432243	29.6680306388985	24.728000078015	13.193923266509	5.4370661733786	3.299517143568	21.398640772228
hsa-miR-127-5p	18.9654839324283	15.9976355532281	19.3845113350437	51.1770294831412	39.9170016617127	12.4323618016073	12.1772069247024	18.9759178136694	26.0535862609864
hsa-miR-1277-3p	0	0.0246492405241495	0.0161047486667366	8.3392120572151	0.0120360545688752	7.00242268874632	30.3628051109759	10.0617816557861	20.4688234661903
hsa-miR-1277-5p	4.74700582984809	0.029614530470164	0.0193218094097753	6.37563215452229	0.0144307087995921	7.77755252939794	39.6518691492048	11.7572654147031	13.963361307969
hsa-miR-128-1-5p	33.1948420033671	73.2474508983809	70.1181318316371	52.3672358524913	49.4553310600693	51.226755609568	40.8102826265779	34.1180751437957	42.8098509605443
hsa-miR-128-3p	3144.08526869232	2432.12901202915	2912.40635367736	2330.88342660354	2436.96116183868	2911.019747283	3154.23243230753	2780.34625953475	2794.51765574553
hsa-miR-1284	11.3817502330808	0.0551996081981372	15.6630706083404	17.0962540063733	0.0266136136066217	3.893800462816	21.9033490323734	16.4353774750507	24.1919227189747
hsa-miR-1285-3p	80.610710703797	30.3347083904832	35.1038708135693	51.1062056491049	72.7169586032159	43.4779910050454	75.3610094885656	49.3135492736073	47.4643742253196
hsa-miR-1287-5p	102.413642349406	132.242117850311	119.719473175268	128.101217715304	155.917905502253	105.558486988859	151.520888845879	88.9381075309233	106.088784039122
hsa-miR-1290	72.5487419293866	0.0680472842598725	33.2218946698585	14.4795551030078	0.0326338537659812	3.89334588204101	0	50.3186560818626	6.51676665323643
hsa-miR-1291	75.8635681699442	105.111538730441	102.760067888726	57.406578747891	47.5652790141361	45.7931214393374	18.474154593362	23.9738491702529	73.5170709018064
hsa-miR-1292-5p	18.0159844421405	44.603708655971	77.3076720247601	48.6016060013854	20.0035116859729	34.9132907606794	18.9102995978844	21.0488313717006	27.9159028068939
hsa-miR-1294	24.6517193530592	19.1419685925418	25.3933285575468	25.8814369502596	19.0347621277731	26.392175266942	34.935916470056	33.3199752442873	28.8469867163547
hsa-miR-1296-5p	94.8293751293875	156.077643281438	129.374318369616	82.0127859672732	72.2839577619152	132.716741119648	65.1898274479219	94.4410733917874	111.673712682759
hsa-miR-1299	0	0.0157000486385113	4.7451405685224	0	0.00769487386388756	21.7037884028798	18.9946787197182	0	0.000612510421446721
hsa-miR-1301-3p	1678.4831812002	3097.22310819176	2277.56946986133	1699.47539160317	1786.61416830915	2421.63258688223	1403.82659533625	1339.22463918943	1673.17533505199
hsa-miR-1303	20.8674230987204	0.044520085944856	3.64400283374467	0	0.0215599573796044	30.2635755688759	27.3654681562853	15.980414757408	17.6768085689995
hsa-mir-1303-p5	17.0698996871663	0.0412314966739404	3.63667740502759	0	0.0199946656860699	0.0122082669265269	0	31.600455634115	0.000571850796593498
hsa-miR-1304-3p	32.2454812085528	70.0841102148255	84.6169596773524	70.0555177914239	48.5130291682873	65.1977759249341	76.1717103951284	66.1959744541273	60.4864480495429
hsa-mir-1304-p5	64.4820737111063	43.0675097944447	82.8067374512048	64.9991281158195	60.8630307394082	52.789954625013	74.9123806272792	69.162359454015	62.348089780838
hsa-miR-1306-3p	65.4315659696279	47.8224023415558	85.2041521729849	51.7404358492901	27.611741158255	76.8394636845854	54.6887223671798	77.6048108449126	56.7630578984469
hsa-miR-1306-5p	54.0494862587943	98.7357355832377	112.410176388533	37.8233618224637	66.5683181297521	83.8008064320683	33.2166804079573	39.1896915715716	24.1931813526718
hsa-miR-1307-3p	4882.78353197685	7010.31595282289	7690.03360979698	4717.93270054529	6902.96732514128	6578.02624430972	5081.34647928778	4601.37181933005	5021.38756455781
hsa-miR-1307-5p	80.6103023695561	51.0268649200049	71.3437278850059	71.3082753960887	66.5631694447257	38.8242536706434	87.9651833171536	83.084825683503	77.2417577910107
hsa-miR-130a-3p	407.767191084661	428.580473104206	343.435147449949	341.400854994234	402.193136614709	463.373301362319	468.79077108919	365.983336154293	466.213333942105
hsa-miR-130b-3p	485.529525968646	403.115956243727	365.804233753879	426.604360997647	479.210473011166	334.535788176445	350.961817315474	368.55744580406	315.463427225488
hsa-miR-130b-5p	568.977383155763	576.761731739393	662.04411039157	480.865156275503	578.106391514284	801.003495723705	803.768648159335	611.832565136196	555.556776801458
hsa-miR-132-3p	648.638871615597	374.446959286019	354.33001700029	374.21571611557	459.246271645572	211.127386517952	252.065351356445	398.149839391616	183.320920882038
hsa-miR-132-5p	164.060987495352	16.0229421373037	33.2889998329159	27.0954231375403	32.3594636109545	29.5161998272033	99.7478152681205	162.926368841404	41.8796828065686
hsa-miR-133a-3p	38.8804287561877	80.4960005816361	178.481141576993	63.7065021270708	138.322785547899	143.174384388734	99.5428123230624	53.2872863048807	26.9859944938876
hsa-miR-1343-3p	17.066814576154	0.0699493426049163	78.4443388788555	34.0861257248929	20.9401403096287	67.504147918299	24.8020452764837	18.4823433011182	38.1555072830348
hsa-miR-134-5p	302.50504907341	512.972476940127	396.625246587799	332.560811070265	328.049364890071	272.431981654273	105.161193426165	148.801300652777	352.686860768473
hsa-miR-136-3p	24.6518524006773	20.7205922031617	9.11319579283954	24.6247605794036	23.7674238420013	47.3516931858171	39.11288603923	49.7415925088116	80.0336928980163
hsa-miR-139-3p	161.210397168363	254.797606852421	97.3766991795786	104.736836999019	88.4523604832494	108.644972759287	74.0640430191812	41.6836339336836	43.7412275137702
hsa-miR-139-5p	932.177624642746	1970.6803781309	531.4934675665	750.966488199032	635.172260451862	852.222225431885	1097.96357168249	390.410537159869	404.796935533823
hsa-miR-1-3p	146.990612819079	62.2275318737347	301.022282842735	111.350997489808	225.802263188903	454.432999627311	428.421855475095	212.053890716771	135.396694201508
hsa-miR-140-3p	40585.2297983262	42372.6251880324	44603.4000791069	40052.7654506053	41318.9249955157	26836.0382850353	33369.049853087	48660.9334441086	28693.3609072355
hsa-miR-140-5p	1977.20167674379	1488.13617054464	1807.19033699802	2254.86243117467	1761.88497830321	1715.34715359933	3321.92481754818	4505.73570377791	3417.0761734094
hsa-miR-141-3p	25.6006333060943	16.0074387111333	24.8141016033323	42.925670273383	64.60155494929	25.6283800861869	87.9894683784951	56.9108481347653	66.0713119262613
hsa-miR-142-3p	4608.72728464435	2243.3783630011	3949.943043409	7092.75775858201	5885.57774046601	9452.19677049637	18376.2049809474	22234.9096093279	25396.3354645483
hsa-miR-142-5p	42150.877463435	30545.9128700283	24139.7458523357	34025.9582963424	37630.6831171347	16385.710807172	29104.0787343171	37024.1721168296	30170.1832437647
hsa-miR-143-3p	11053.3522766291	709.092364923318	11167.7057696738	5388.14351632495	4412.78687079273	7246.33394609623	11486.5618684941	40338.3178114439	18548.2307889029
hsa-miR-143-5p	60.6952800059411	0.0726980327501856	91.2000232666955	42.2741819846012	33.299764507722	36.5047091175029	73.181718695442	316.457094387297	164.712996202729
hsa-miR-144-3p	226.641995110381	9.64816738294277	105.247939884001	398.968533803784	143.586208367066	462.606738928371	723.402226196771	506.408615718255	643.027610110697
hsa-miR-144-5p	421.99637408001	84.5420147387745	345.872275260776	1145.53949718973	450.697970289359	926.749576346351	1021.74700661445	969.442224821962	920.335599351394
hsa-miR-145-3p	48.3645053673708	0.0709953945852959	57.3752516540941	23.9504309263318	43.7184095204424	48.9148142330718	71.9278710506743	191.5368062073	165.643405578757
hsa-miR-145-5p	667.604286704292	294.82634820673	894.175927454252	574.909768568304	587.61424333311	600.758171956084	436.771280966202	1109.94622421339	795.639496221394
hsa-miR-1468-5p	14.2291981004379	12.7837269578108	22.353955917495	17.0305661291754	19.0176730147017	6.222548728766	16.8697772706427	8.40615711040945	10.239620699907
hsa-miR-146a-3p	50.2637881222025	11.2293121117075	13.9497317361729	35.3667988686789	19.0408440600221	17.8558254514163	59.9083016466488	8.77861306965752	0.000711072192800088
hsa-miR-146a-5p	51699.2762450815	44869.2702382282	29400.4788337114	54774.6222751346	57002.2423178288	39863.2405736679	77151.2840846685	24313.4960000866	39039.0371983768
hsa-miR-146b-3p	444.749196817552	847.594490623845	739.446685565609	654.418794440775	939.389924716545	330.653021678599	471.757532148092	282.904121752724	417.828269713504
hsa-miR-146b-5p	22526.8002506387	29437.0223754154	25792.7536234959	44952.5021347312	58457.9155457833	18548.8859595507	33477.661847492	18844.3105405053	25137.16507649
hsa-miR-147b-3p	9.48453034412575	0.0331309517278724	4.20912612242718	0	0.0161206047316613	0.0133146654868996	16.865688964771	10.5339102643761	15.8241943855065
hsa-miR-148a-3p	6455.05627110554	4923.19347081182	6463.89689285498	6070.35432872628	6080.50550921465	17201.4536212052	9976.46565697509	23065.4376294175	18807.3914622958
hsa-miR-148a-5p	41.7286655559553	92.3146907724807	55.6309268830767	55.5310125781639	31.4123591101309	161.428573611568	61.4035904293181	122.735552812757	63.2794400071652
hsa-miR-148b-3p	8917.78776524043	6280.62044638454	6042.49999097827	5181.77487560748	6030.11897968827	9155.6847922946	13321.6038245675	8361.29582957845	8749.73316668048
hsa-miR-148b-5p	54.0497836031552	41.4682404350754	41.1414392446401	73.8584153482091	62.7469197208869	86.9350553362317	137.222066013053	85.5808360606534	73.5187597159471
hsa-miR-149-5p	25.6029380756522	0.0553274237835435	7.26815477436524	6.92489964085013	4.77763473756933	0.0108731490951866	2.4914153451148	20.1076178280258	0.000509852672774702
hsa-miR-150-3p	659.069958239908	2232.02279546723	1028.4623194202	1098.06324989591	1111.52551921273	1029.17934423818	524.738633043691	315.760628171842	679.32140340632
hsa-miR-150-5p	69222.8619703055	185368.790609218	92491.0724879921	98856.8221654829	156144.929229915	79758.290693613	66608.5117892553	36792.1426867249	49768.0999129167
hsa-miR-151a-3p	7640.43576339319	11052.3677270627	8632.03813107518	7128.03976535477	7067.47333878952	8522.33283360911	10971.5496110111	5973.07926900131	7278.03521109723
hsa-miR-151b	14627.0125467839	15669.6391884077	12646.3653542162	10306.5708447156	11365.6633895011	14763.8878628775	18904.7578872903	9807.43779349131	10750.0075652163
hsa-miR-152-3p	2389.70518553961	2209.86662755454	1967.4295081038	2346.34846918973	3699.61201164555	2155.42477724951	3050.93781683453	2322.60536361549	2304.10184907488
hsa-miR-155-5p	11939.0630434398	24690.6537600771	18600.2809130245	23471.1464677601	26445.1995501956	16148.1849291288	14868.7106101003	8168.76451419613	14457.4181673902
hsa-miR-15a-5p	2387.81645593427	2289.5428905476	2871.91337776054	3555.52482269556	3106.33184101739	3036.38050269244	4249.61396011804	4975.87634740234	4459.31491765814
hsa-miR-15b-3p	375.521717833548	218.301586507864	227.953450439482	245.485444792646	198.743796290101	383.432515079391	418.292054557774	327.19387262869	456.914532646478
hsa-miR-15b-5p	6529.03163720564	6011.32624371352	5307.28228147552	2969.82238375317	4329.10297558805	4676.41733405537	4378.79765617664	5026.89583722028	3253.29440792888
hsa-miR-16-1-3p	20.8640236552515	39.8132214909894	32.0573936358377	41.6619670717843	38.0282876367138	7.7823112134681	49.2421650632052	76.012482235159	43.7407531101421
hsa-miR-16-2-3p	1117.09035449843	857.210970329474	1090.72321372545	1348.63097186918	1125.77558373268	1637.71236012627	1161.42874515538	1334.60057183821	2031.44777884587
hsa-miR-16-5p	18328.6883608304	14401.4688757801	16267.0925752908	20169.3354177731	23195.2845344755	17953.3000364989	18909.8048621437	22203.4979580784	14477.4272217249
hsa-miR-17-3p	293.022272956865	296.363097917763	263.628761404337	328.16637770835	349.896330711293	204.922727622459	402.303664063835	472.329588189282	346.171892977622
hsa-miR-17-5p	7011.2328630207	8953.30194063436	9243.29774761205	10177.8641628575	9580.63960143995	7648.11046051746	9907.63380125913	10381.4778567396	8919.56089050989
hsa-miR-181a-2-3p	1129.4209498452	1351.09349145866	908.770048961444	1211.65399724327	2383.66070525228	667.515056575668	1251.13115359974	781.773455784223	725.844992399166
hsa-miR-181a-3p	1332.36063808601	1519.93264187249	719.528952037266	1274.15036963364	1083.9471432717	1008.24847130401	901.778447293284	1476.33644766069	1549.40983231104
hsa-miR-181a-5p	46547.1821285513	53783.5179949692	42569.5075876545	39603.4219007136	79048.4501614878	37673.4769960322	44035.2853105729	32063.003396263	41296.6052975732
hsa-miR-181b-5p	13119.8562210393	22367.699214432	14925.3665572444	19412.5473715993	31984.0312950121	13051.9806954884	10360.6238866112	9957.35728523421	17081.3266233543
hsa-miR-181c-3p	258.888216830452	172.085180715219	177.764092314052	124.925537424613	189.211390164199	151.363104837024	286.59216791082	322.219358871463	174.022217093098
hsa-miR-181c-5p	581.308215652432	642.079926877207	688.033112333332	410.806533894915	630.391571106978	405.178293780316	705.71502875331	742.594875126111	731.429729233241
hsa-miR-181d-5p	934.705567188211	991.831830562474	1481.77851089034	972.686090107249	1314.34947849862	1047.57970517487	1356.00623385606	1427.39331321	1724.97304256618
hsa-miR-182-5p	422.935569888399	207.213933754332	683.796795681833	848.221694270188	579.051311972218	969.428983156967	1165.26585378604	691.525326583229	628.134345143131
hsa-miR-183-5p	220.956376624317	23.9991313684432	87.103534182591	347.211195464136	111.273002744972	322.099345022403	292.062877703642	208.280271104784	130.281819038124
hsa-miR-185-3p	292.073335687601	302.682439454773	256.357066825114	166.576222471083	169.27362678644	246.040032176796	236.497258580248	210.829216361651	186.113308574468
hsa-miR-185-5p	23507.3425202083	20784.0409240106	23423.8660951329	25413.6099331403	23451.0815778312	22870.5809943096	30826.0859329414	25900.9945865926	18295.1158330857
hsa-miR-186-5p	11683.0238330389	10826.1753238478	5869.00447655289	11685.7222745738	12561.301184885	8890.24980415362	15845.0168716288	12192.9291272277	13293.266116222
hsa-miR-187-3p	0	0.0440140833624136	3.64290599996331	8.87393713835857	11.3512716338971	0.0108333520319794	14.8244066417902	7.61802470420427	0.000508002616862679
hsa-miR-18a-3p	126.125852925647	272.39373359924	241.217433015011	201.308729726055	142.643390693374	202.578539420909	132.53500859424	183.85433045747	179.596970130863
hsa-miR-18a-5p	266.471688721844	356.908688497149	395.411470559326	465.126080089828	413.60245435021	337.646500367081	599.255461614662	581.091902853106	531.353914587051
hsa-miR-18b-3p	0	17.4557953747365	19.891110568315	10.0928712135032	6.68252827390706	11.6275648566816	0	12.7173019200426	7.4470682123045
hsa-miR-18b-5p	0	0.0401310982275349	7.2090008650338	7.61297123080146	4.74840616683478	10.0956250290039	10.0759178411251	22.0024865320752	12.1014638448949
hsa-miR-1908-5p	9.48217598274235	219.458158613608	59.8657907568269	21.4051230537348	12.4053177479568	62.0828316547347	34.4805631970635	30.3108932596685	51.1774192696595
hsa-miR-190a-5p	0	0.0233267597244102	0.0152463756998777	7.69599158118398	0.011396572624453	17.0838187161764	36.647447676257	16.3961166370664	26.0541783933805
hsa-miR-190b-5p	112.846766534798	47.8527804790713	93.7009876528171	67.5102968490083	58.9681966693371	131.191647940573	97.5807330906482	174.521798657173	586.262501250904
hsa-miR-191-3p	52.1608268185004	52.6250172979193	174.000688183394	56.1440504037196	52.324679551741	83.0490531999935	79.5396543714982	60.6993485127518	51.1780181700845
hsa-miR-191-5p	222577.735536009	199963.094728534	235835.353726139	181518.24896933	189574.9093131	170750.875992052	182216.859220022	233420.583459156	153098.265667752
hsa-miR-192-5p	2912.69728888042	1578.16571517391	1689.01252278651	2455.22482742333	2415.5614972731	1527.89497742257	2265.04721796394	2495.96504808582	2011.9001957151
hsa-miR-193a-5p	615.442806305642	200.841040250995	1767.09325429927	327.485403882149	372.750059732182	584.457671224542	300.419083582756	1297.24990338885	507.161862116489
hsa-miR-193b-3p	16.1176155253148	47.6604519673753	13.3357518110536	23.9725335549616	20.9302961431179	24.8033295604478	9.66516629577916	5.41840320692233	6.51661537744678
hsa-miR-193b-5p	0	9.5603014571048	12.0732690670657	15.819868828623	8.56407231231625	30.2427830090494	6.6926654352529	0	24.191731360064
hsa-miR-194-3p	5.68520171772464	8.02245870134146	33.7336791896373	17.6846257826557	5.73366409616934	6.99121192991652	2.06542781730765	14.4253229313028	8.37781080238357
hsa-miR-194-5p	700.320123872709	446.156582467337	448.040833494022	680.944236951629	631.338640034281	379.941412961132	575.680185076078	660.185860055142	436.906416449242
hsa-miR-195-5p	18.9657197852625	19.1360693733365	10.316496615002	11.3264928486348	48.4105656023115	26.9006296150833	36.6614763044173	17.6761336119872	5.5860572183597
hsa-miR-196a-5p	8.06323286684334	69.3009494661495	13.3607396789391	44.1489761624752	178.128718412384	52.4058973010362	153.217631027432	79.4453782269745	127.953625477376
hsa-miR-196b-5p	228.540390287976	70.1860849373284	281.711367967398	200.044667542772	225.339097453324	415.254689537258	371.561036298094	438.964553221571	478.314473572424
hsa-miR-197-3p	7256.37093399468	13380.0625317502	9240.87858560738	4999.38123637819	6375.28040350196	8112.50831565223	3653.06448664329	7028.60821981747	6540.07905045672
hsa-miR-1976	177.327712575576	358.478717975745	488.484479933211	295.331137196962	361.314030712866	315.888674869687	196.502062825266	233.604564876181	203.799730753451
hsa-miR-199a-3p	5235.86261515707	2239.10102247272	2555.51426581851	2615.81337460637	2530.15446723039	5484.93262665162	8485.49430091663	7626.82640413672	8148.1136196121
hsa-miR-199a-5p	4262.59462391755	4516.04354168204	2035.16515652397	3433.38687570594	3705.35770142481	4395.83879885182	7905.70528218539	5284.72167692442	4578.43602053325
hsa-miR-199b-5p	1800.81314805874	500.363549261889	1342.83823085941	1712.78431180219	1021.20123730863	2814.39966712487	2091.41463980702	5530.41222642727	5824.47320247557
hsa-miR-19a-3p	147.930020462364	95.6507372330429	162.039545220812	229.123569236576	140.734381091095	177.766627042118	480.565381438089	621.585558043323	760.275915624364
hsa-miR-19b-3p	440.012832490308	563.233120544563	517.865420623597	742.165414565964	779.656244831099	354.727397475619	947.882042978502	1234.09725389066	1207.88232164696
hsa-miR-200a-3p	640.108034448204	38.334379543102	65.3547160040548	102.824297998209	131.234126187558	83.0688330819062	159.49372461091	178.824839407498	145.164971470778
hsa-miR-200b-3p	2416.73890102139	174.557657752196	299.937837229785	304.128944721994	360.392298798583	186.295070358822	325.938938675676	337.379731855205	223.337930366893
hsa-miR-200b-5p	37.9343644176024	8.01057982215507	3.07022619262101	0	10.4742902574508	13.1672577500144	4.19243658090528	5.04644913449602	0.000505821092069425
hsa-miR-200c-3p	1537.66797038702	1684.86221345968	1621.56596490596	1395.93109150344	1676.29794926916	1137.86561549264	1051.82404911536	1014.97547410722	1079.46343124666
hsa-miR-203a-3p	210.528454489964	0.0731505423388867	13.9657377820109	0	22.8500882305261	3.87742259015753	2.08176845007626	2.06804214591839	7.44614230636089
hsa-miR-205-5p	233.282747774502	0.0728430967684943	0.046950721184313	0	0.0348646101116294	4.16333634234434e-17	4.16333634234434e-17	4.16333634234434e-17	4.16333634234434e-17
hsa-miR-20a-3p	32.246203201624	33.4358901293934	22.9958867473217	14.4749379297968	33.267848929167	15.5403970446778	49.2659795257639	54.8917494614927	22.3313345095696
hsa-miR-20a-5p	21378.8929569491	21169.6146243278	26436.9387012671	34147.5667421913	26529.5249207399	22124.8214405968	32284.9600600784	36124.7657048	34631.8302992888
hsa-miR-20b-3p	5.68555130064857	15.8022822731961	3.0587984565598	6.29656824861006	4.7708962614556	0.0101448167438747	2.07589632316993	12.3847433685347	4.65443668317544
hsa-miR-20b-5p	960.146423491524	1480.15169717072	1436.4670192731	2105.72797397999	2087.98839843725	1443.29289844297	1018.55720206308	1651.66664465268	1862.55091327294
hsa-miR-210-3p	280.691232296708	320.264608602233	356.720319186352	401.37789504391	409.793078002424	179.312136921167	400.637241818132	465.607282316172	232.646734346255
hsa-miR-2110	617.341213881164	947.957340693196	1088.87399551981	557.845152754531	713.126302189774	762.964706683739	390.061105187507	522.018961748564	694.20506117759
hsa-mir-2110-p3	52.1607337062013	78.0919084027501	164.977798504342	73.1862958702924	78.9306822084515	105.544681154311	70.2623577081508	87.7224389564705	53.0398520615638
hsa-miR-2115-3p	21.8136352571766	0.0680165195939519	60.3112904376826	15.1168404785716	22.8215961698128	18.6424614470377	9.20022936580997	120.420778743681	45.6025557621034
hsa-miR-212-3p	18.0179040417501	7.97171323522567	7.86708529831413	0	4.7733642447563	0.00839051615315944	4.64194337141166	8.13214866820755	0.000394217210868186
hsa-miR-212-5p	30.3493715787529	0.0587285350906139	0.038004059593475	8.81276879398611	16.1424386312484	5.4540014839463	19.779678085176	41.5080871345443	6.51684530883992
hsa-miR-21-3p	5880.39522169914	1657.03756314229	1210.48281033331	1172.50072188301	1717.20781332463	1307.8604105239	4673.19679834132	5307.3675896518	2828.0190393603
hsa-miR-215-5p	19.4364027142812	7.21374579940549	9.98604232032928	5.96437451101233	9.9910531566855	5.06273641524282	16.6512325264418	13.0839557087246	10.2397076234202
hsa-miR-21-5p	504540.700423253	192801.452267655	167063.866355236	252996.931141921	263780.861891706	512309.275945455	998952.073365663	880336.444661893	761523.348486779
hsa-miR-221-3p	42058.885392696	53200.3546283672	43911.7257885712	43981.2472015324	35876.4354202124	48885.4240686115	52767.8574322711	36117.0447029981	46728.8446665043
hsa-miR-221-5p	1141.7525886569	707.43217947692	451.081212219853	867.734002501066	878.559754350221	769.196481938767	1291.49288530665	1306.39669675979	1074.81917844753
hsa-miR-222-3p	11505.6949808651	25074.5808115769	18091.1806481364	16672.502236715	14984.0190501371	14303.2293351455	10707.658433802	10561.846357494	12851.2452518408
hsa-miR-223-3p	68447.1587100842	44737.0591411226	88435.8716516892	54672.9961904009	44890.2340389131	51631.5193844726	61987.0774093638	131989.620148218	72904.0647713911
hsa-miR-223-5p	1968.66770054426	1585.34643574797	4062.92457890463	2512.96337177423	1958.71261805015	2749.19962109999	2122.9881278062	2589.5148353861	5496.90824318388
hsa-miR-22-3p	21183.0685159361	27850.0685119348	18232.6857587103	20983.4141808836	25342.2522139797	19863.7085964494	25513.2725793547	21472.4746298791	19639.7954764452
hsa-miR-224-5p	273.106674461656	328.254737071692	679.526047110807	458.166056838114	459.2458319078	1516.61719064998	586.577048422158	820.984900525229	1078.53245174377
hsa-miR-22-5p	356.556108179788	180.063997023039	118.546706938037	181.101048213798	215.840767629862	263.126555088893	434.719987975309	397.65359014464	326.633814350204
hsa-miR-2277-5p	86.2959512943947	58.9960599348681	91.2892024324812	63.7186995755913	98.8746734076203	61.3259023542413	62.2674844723537	89.8529361997346	75.3800775419196
hsa-miR-2355-3p	92.9315289549401	44.6538224762665	59.2627922053577	51.7311286746592	68.4528330119911	83.068238707873	176.765637276221	137.458665718374	148.888327328374
hsa-miR-2355-5p	83.4481014208009	73.2989744750432	81.0117838143761	62.459733581554	76.0660673230721	37.2759546123964	123.766542387404	114.751546399622	50.247325516718
hsa-miR-23a-3p	42576.1816959652	36291.9559777153	30803.7556295415	23955.7815261628	29179.7921741142	27804.3031229296	32715.3243808946	39538.4515271905	22913.0882562291
hsa-miR-23a-5p	1256.49966176498	127.554023713052	466.76247338029	206.321692942472	123.65499648098	287.177892101397	110.206776356777	189.72533988518	290.339410863455
hsa-miR-23b-3p	6050.61680977104	7882.53882628028	3536.4059617084	3102.35952333991	4335.76227164857	5044.70062986728	4577.02743765743	2901.34114592645	2323.18003483083
hsa-miR-23b-5p	40.7796117645959	27.1354323401839	61.6325212934539	37.8516345650277	43.7338889977242	49.6510416075048	26.9243956053429	13.4157100391424	29.7777645080794
hsa-miR-24-2-5p	632.51035870504	457.297479236075	719.466408357574	442.360354149479	589.506437187827	453.293046048258	696.053413381797	653.637435900665	352.688416010529
hsa-miR-24-3p	11142.9647078294	12202.7447065711	12783.5961147121	9568.73455498061	12221.3931652637	10318.0000675426	12570.6324304762	13624.1598275523	9575.16048460804
hsa-miR-25-3p	48258.8515114156	27239.9286474411	39915.2391184735	36507.3627824511	34911.3375080613	51884.5386309684	48487.7165295799	64235.3104868791	51435.6897913303
hsa-miR-25-5p	301.55548825493	748.776688856579	570.142036343278	480.234539820245	577.142396346408	561.13996912201	188.063806273784	231.874975904727	308.94731322418
hsa-miR-26a-1-3p	0	9.39606667240068	3.02886175753499	3.15477787519008	0.0172224050759657	6.99612016899278	13.9094964751861	5.84587747617365	14.8933753904923
hsa-miR-26a-2-3p	4.74684571071209	0.0331122220537869	0.0215825791129236	3.15985342506244	5.66766833115001	20.9595031858734	6.26886123733028	10.0528601904332	40.9464498979686
hsa-miR-26a-5p	125170.673678647	104077.55401253	109819.326237459	105616.649494677	120569.93559917	110253.967625249	158790.808955778	130018.566308318	93317.1690529755
hsa-miR-26b-3p	201.040764878787	189.59405870001	154.797112319647	190.58284218167	177.812958977792	219.656917964224	229.765960757617	211.680365193544	188.905840303523
hsa-miR-26b-5p	65809.6276965224	35582.7478516823	39893.3015768112	48800.1714964062	58612.4641081928	58214.9742796106	91109.0143285478	76549.6753790984	68781.6229202252
hsa-miR-27a-3p	16332.0519660465	8490.49288296396	8196.44473277111	7629.21165227544	10821.1444191296	10724.3359179364	20792.5561365762	20266.2882722584	16623.021274857
hsa-miR-27a-5p	11361.5545084855	1610.87220734052	5214.16136204795	2995.70070308114	2471.22411629156	4553.00531902895	3251.62355191315	7344.96801218332	2615.85212202995
hsa-miR-27b-3p	11540.3103395171	7607.8076510183	5745.34926069296	6220.64591461806	7794.68035476548	16518.417204231	16579.9710469344	11551.7416066755	11144.7294516174
hsa-miR-27b-5p	49.3131082058848	66.9102099354798	61.0728075415861	51.7349855782419	70.3532768634675	81.4820838277947	55.5429795774138	53.1123920850842	43.7410992004875
hsa-miR-28-3p	8286.22635521149	7383.16039176856	7523.7942988215	7790.67858667915	8092.44795717057	6585.01191108628	7857.91265934134	5789.24431677324	6666.64676234625
hsa-miR-28-5p	4142.16409836118	2931.62103275584	2858.62300448579	2965.22496056481	4146.52698781366	2281.94107361117	4062.247616238	2601.76229327289	2139.38899845038
hsa-miR-296-5p	15.1680748830651	82.6709154726985	19.9982075943014	32.8019228760819	42.7805996848331	9.32043825959684	19.3972520427724	4.99357897614306	16.7452126539286
hsa-miR-299-3p	0	7.89921654362444	0.0271861616845084	13.3690246759543	0.0202711146917274	5.45291614679772	13.4488611564887	15.1686765996226	28.8456812445562
hsa-miR-29a-3p	21499.8031059783	35354.6907265522	18380.8276622481	26524.0905407935	37001.9303569021	19633.7726420228	27195.1359269761	20615.4993728794	22485.9608505149
hsa-miR-29a-5p	0	0.0276357734143652	3.01064216124941	7.03330378982042	0.0134775868115504	8.55177431045392	17.6673560716115	24.4951795003802	21.3997137582027
hsa-miR-29b-1-5p	42.6781706040244	38.2677042180947	58.0254053365576	41.6377246597065	46.5903395810909	33.3822574731857	38.2789810254535	56.9571947249672	51.1774377502138
hsa-miR-29b-2-5p	381.216384194748	736.064387603451	666.279403857946	682.835338474628	616.138650161855	433.110337814153	480.558286292928	689.484446998265	632.788041343671
hsa-miR-29b-3p	291.123203869784	637.68166516344	316.256849344012	622.360884676994	879.227367320137	576.497536854557	516.192782234362	556.921515891661	647.21145604981
hsa-miR-29c-3p	477.944721157248	604.250078557452	412.980362374046	687.255910809984	903.960741492734	556.329538402392	807.561979782452	723.079150395761	678.851102696583
hsa-miR-29c-5p	76.8126863539306	74.9226018288269	100.965564491783	97.1837131904823	114.081645607583	109.446018893259	134.66823274938	145.07595510118	104.22719455619
hsa-miR-301a-3p	37.9318633204394	27.119067049027	24.2134056012075	53.6799547863591	32.3392298509711	61.3336945796103	103.939204640639	122.72990704464	133.073342234341
hsa-miR-301a-5p	24.6518795782223	25.4645377156022	10.3141345263736	19.5609804637595	20.9192465395151	35.7125220917906	42.9271893268107	34.1284031505032	41.8788815321219
hsa-miR-3064-5p	0	0.040444328957294	10.7893776810639	4.42051862180894	4.74909992701032	9.3184767562081	12.6226797570031	14.360114365513	9.3089490388717
hsa-miR-3065-5p	8.53316458596171	26.9960219795211	16.9325364925969	16.4064208856374	11.4322824391588	11.6389775404449	17.7089644703572	10.9497818412909	5.58581661720005
hsa-miR-3074-5p	27.4996010220434	28.6724835572126	29.0164280562251	17.0065124928287	25.6738843514796	30.2652675296929	24.4028046121859	22.7579357566586	17.6768493523868
hsa-miR-30a-3p	50.2629977545225	31.0980528468187	39.0040418026366	31.8522408725242	38.9823632517167	54.7288655558551	100.614300813079	56.2609120281385	68.3936866344768
hsa-miR-30a-5p	465.613977677289	615.774642681746	452.569384542932	701.785053816208	477.319810942058	449.411799852398	985.381137417093	520.951970283055	661.635053239046
hsa-miR-30b-3p	147.930603686444	94.0252417051472	95.5399511794237	94.6476288304244	96.990557310068	111.765825278437	93.8236063808658	116.392801570385	100.503572644616
hsa-miR-30b-5p	3711.95392655973	2513.10206231404	1516.8093507338	2178.68389871952	2837.87870787721	2187.76968114286	3628.58326899841	2699.45662056028	2345.36031283859
hsa-miR-30c-1-3p	193.456486108034	141.825403639908	215.821895619802	148.921454222967	128.382208771419	156.018620418673	123.264085740471	246.303712581014	221.475638429911
hsa-miR-30c-5p	10845.0458502289	13434.8486939262	13052.7603175573	11593.464650923	12741.1740290103	11022.1112134631	12093.4921377792	12819.0030583492	11807.4551633344
hsa-miR-30d-3p	69.2296352904025	19.1811614081241	21.199685608366	48.6132579126937	28.5449300534367	110.223876134232	189.820441941415	128.59381560342	120.97270754621
hsa-miR-30d-5p	74970.9736973963	74056.901294898	84098.4295932752	67192.6860597465	76050.0792467706	58918.181563274	72053.0417836586	52925.3220302911	49852.788633714
hsa-miR-30e-3p	4734.8542099784	2377.98507599126	3580.8065401887	3166.4376293154	3001.75710852593	4986.50229046318	5892.26039429595	7386.83304600761	7304.54944533829
hsa-miR-30e-5p	28272.0641801516	19321.4537987477	18872.6778636194	32622.7710884569	29512.0838045331	29967.8820392425	60677.3165035338	69575.2964815033	56665.5307954506
hsa-miR-3120-3p	60.6951057104727	68.4640712830624	47.7731854757765	41.6300865585719	35.1990139999812	58.9960342099212	105.272452998825	30.2896346955045	44.6719665355525
hsa-miR-3124-5p	0	22.2132613139657	22.3167487576685	8.80620619116155	10.4774680377349	21.7157913574541	7.54559942773083	7.53762223817333	13.9629278551172
hsa-miR-3127-5p	0	18.9799100157232	13.2635380855453	6.28613992167195	5.7213550853157	9.29281301104738	2.07636229700395	2.05849524200288	5.58510245806189
hsa-miR-3138	6.63456383232226	30.106772836572	6.6868195002609	9.44225339038301	14.2578532507846	13.9572263481077	9.25664275037179	5.43861893853524	4.65484543221479
hsa-miR-3140-3p	6.63485988647151	0.0535059196026135	15.649932711852	12.0173704743828	5.71827301885102	5.43826600942158	5.04479865065782	5.89901103293787	5.5852557320338
hsa-miR-3143	18.9667723607265	11.1529594317119	8.48225172033503	6.28040249651605	5.72553775057762	7.77075831574619	11.7853844052607	13.5096408144716	11.1704518563623
hsa-miR-3150b-3p	20.8644034892345	0.066995470809351	44.0438653890782	22.0879866518217	20.9235322434382	38.0364498950988	10.8907389940474	66.3083894236955	40.9480685755213
hsa-miR-3173-5p	66.3805941287999	31.9349964453675	111.195704047009	57.4139197381318	77.9648679180901	62.8743985152494	69.8553185337267	74.6454668997803	69.7949429708177
hsa-miR-3174	5.6856973534721	0.0476257600536063	6.0480993068195	9.49974836879588	7.5976231914534	9.31435539682966	12.6379034507606	5.85179447858197	10.2395065044846
hsa-miR-3177-3p	6.63459746001043	17.4817021074664	9.69197606879466	18.9667117069765	9.52158104210197	39.5824368468927	27.3312754169499	17.2176208430287	58.6235432770765
hsa-miR-3187-3p	7.58423752927649	17.3980209703276	16.2595684821745	0	0.0259770717966621	13.9741055435505	8.80944482509104	22.8581311203367	8.3783074077643
hsa-mir-31-p5	377.419078252146	747.246051484511	900.857886936916	653.778516748936	1184.68438198843	290.294714200366	631.720905356107	169.013888228513	281.962439223264
hsa-miR-320a-3p	30800.9756551157	58264.8593188798	51094.2162457814	37188.2966704159	34341.7786889629	37332.750325107	17640.1909363673	22219.2396170538	36250.9649966862
hsa-miR-320b	471.019899215825	700.981988029971	712.147069267228	469.717215255625	573.241211286987	627.743064443628	189.09771846939	324.575638249599	566.18580192508
hsa-miR-320c	57.2471458503039	93.4165889005767	92.3163404682949	72.7909878170825	59.3423140159517	65.1611937742995	28.8394888842284	54.5204699642402	77.6316397460453
hsa-miR-320d	57.2471458503039	93.4165889005767	92.3163404682949	72.7909878170825	59.3423140159517	65.1611937742995	28.8394888842284	54.5204699642402	77.6316397460453
hsa-miR-323a-3p	137.508036133914	132.228535064036	109.446665532798	115.484252475582	93.194652154465	99.3459631630929	65.6310461972863	56.8770339826978	93.0562858750321
hsa-miR-323b-3p	98.6268300262935	101.954652553643	94.9219314223093	73.1866723916452	76.0767249923573	60.5325413134342	32.8009733328366	28.1981684805893	52.1082051089007
hsa-miR-32-3p	50.264663629758	9.62044677314366	5.49421837145651	15.1280713303956	15.2325326966484	46.581225965437	66.063924348118	64.0875092851539	81.8857680843128
hsa-miR-324-3p	149.828656266589	184.78686482044	158.40344345792	131.248188426531	132.179823307305	140.483980972908	103.083954982423	126.501765332576	113.525696232204
hsa-miR-324-5p	636.308210830284	403.104534157889	300.515114420297	292.796253367325	365.129893589935	359.368496366135	323.175371345313	403.575267579018	262.424341359097
hsa-miR-32-5p	80.6103403327498	39.888049645542	52.6273444653644	75.7364136413701	83.6565848615946	115.666628912579	237.778962744023	206.623867756513	234.507760422176
hsa-miR-326	535.792333960952	672.276334280449	330.140908547723	297.212152172621	353.724553810051	423.777267013922	334.55490293632	266.893920572843	208.454318718556
hsa-miR-328-3p	916.059030153498	3261.29913046141	2659.05754048515	1626.26919712836	1691.53093576853	1796.82408454695	1438.35243425625	1108.98975136025	972.454386273771
hsa-miR-329-3p	49.3131796407116	73.2474951842119	46.5775937873605	57.4303549997832	51.8288394520057	54.3247170070612	25.8506697494468	21.2277946189741	67.0014036420579
hsa-miR-330-3p	2126.08059574017	4564.62758165321	4024.28341269351	2606.3401503795	3484.76567390336	2997.55573790814	2009.800710427	2382.91134241343	2691.22146755908
hsa-miR-330-5p	210.523593452853	183.251204844502	169.312775659476	211.408603200682	278.571913746165	156.021900080522	231.871082651771	214.626782655722	253.115050908677
hsa-miR-331-3p	554.758350858351	635.635513786324	263.047509014202	287.745625848577	396.500584835531	441.628090605391	313.920271903404	279.125846318422	294.994453341425
hsa-miR-331-5p	152.676414303354	187.996383832081	135.46047569205	215.851513729208	168.296865332689	218.09717413972	182.634332721805	128.150501779077	143.313515381931
hsa-miR-335-3p	262.675099992386	261.271111527933	238.210416247432	210.768163499679	139.803994475165	339.965881380312	416.186735658339	279.106738304238	549.970621982689
hsa-miR-335-5p	603.12200396089	634.121901556283	597.970287147381	552.178421910545	705.500835938108	447.862537859248	908.989779464141	759.040837952011	639.304428584476
hsa-miR-337-3p	15.1696353813384	7.97087202806735	0.0341066543256479	10.117840345793	4.77312491913889	10.8273007063719	2.50214049497195	2.49189226166812	0.000434726091232074
hsa-miR-338-3p	107.160845877152	39.8980834896623	79.8117747417581	111.740897693859	50.4190022711316	89.2717472143067	124.530656146399	264.061498488197	201.937474428205
hsa-miR-338-5p	616.392586207584	211.985825230251	752.6821486607	453.103012927885	331.865121195475	456.394649594714	293.691953378412	1047.17751942085	453.191622032115
hsa-miR-339-3p	1125.6237740067	1782.81165637368	1142.73970314678	1307.59249300477	1571.70274277139	975.646230952596	1109.69888467199	1173.13609017156	815.188107199103
hsa-miR-339-5p	3430.94151406861	8202.01675285379	6402.83512831479	5287.18233616742	5723.00629807873	4743.16409200346	4426.1445664433	5047.55025889882	3961.46247289479
hsa-miR-33a-3p	18.0172684723625	0.0581898503752472	8.48566949312647	16.4430084501856	10.4691596229494	26.3759212280686	26.5373000840779	13.8757954298198	9.30933417184456
hsa-miR-33a-5p	9.48359736552955	0.0453117690527693	9.02581669808951	6.95812169346815	0.021936138390132	13.2164890494727	45.4586668587126	29.9087713407043	60.4853054666355
hsa-miR-33b-3p	63.5350280772426	27.0666714675782	8.51528579213565	5.63269799389258	11.4442217161067	11.6540050230231	27.7693075018704	61.3394702655502	6.51695209095992
hsa-miR-340-3p	275.00605896068	232.616629690968	193.487580139545	210.770190555817	174.020575656573	360.919871096063	390.944306072747	266.042896941326	375.94939769609
hsa-miR-340-5p	4419.0697591743	1008.61218274509	1638.52165398333	1785.9349863942	1715.29562542727	2365.77780520979	6497.45904955258	4252.24691264799	3036.47286973357
hsa-miR-342-3p	19585.1847226755	54658.1333638979	22088.9161303411	34893.6860541588	49894.3610312172	15815.9835057927	21191.9193621332	11348.2665844338	13295.1281585654
hsa-miR-342-5p	1493.57005769003	5834.46586632733	5026.1319863263	4347.50068469176	6046.25375794089	3148.90107529322	1955.51216272581	1526.00436755417	2886.64286726402
hsa-miR-345-5p	1818.83920152697	1905.53286397271	2030.88701710244	2000.5288540004	1320.71668711138	1406.42201904497	1262.85067411257	1719.21912483413	1488.92401734556
hsa-miR-34a-5p	82.4984585629567	36.7340818365691	36.9310354658039	130.660981471287	213.84418285347	190.153343335373	119.906731647652	159.815188350345	152.611962944443
hsa-miR-34c-5p	29.3980412722857	8.05315906004977	62.7808813625216	27.7499027501631	27.588756648134	23.3024132864584	36.5801564605054	66.2409039320805	80.9544089810956
hsa-miR-3605-3p	23.7118866893772	39.8369530395095	85.7442308289379	33.4263716577943	19.0553159357211	64.4067368259343	35.7528849926175	37.9231388801619	40.9482654848476
hsa-miR-3609	5.68525925500784	9.58838263567868	23.5063861746186	14.5213925392625	7.63120918391172	9.31424481662339	0	10.9740612532102	17.6753858638567
hsa-miR-361-3p	9449.78177104704	14493.8470847817	12088.0194871029	16719.2250805835	18896.6132749516	7921.57734476225	9767.14999681907	8134.65499597445	9691.93861668432
hsa-miR-3614-3p	0	0.0236246070301149	4.17852102363977	3.82240361675437	0.0115406575379081	14.7624036359282	29.034229130815	29.1025941048012	34.4316642394448
hsa-miR-3614-5p	161.211407205442	46.2744053427919	114.850466851704	54.2399155257335	55.1722673198199	72.196891034692	153.193777187772	157.736677821232	134.935436295071
hsa-miR-3615	1357.96125148529	1723.89711227773	2051.43051003072	1707.70040600166	1350.1850625579	1691.25703317702	900.101834408248	1100.56638649611	1102.73520192159
hsa-miR-361-5p	4793.63975088794	6858.94855261968	5839.34220675793	6152.40117430244	6419.00262767233	4471.50875603602	3703.58883546599	4237.90934868732	3873.98103445592
hsa-miR-362-5p	1025.10892441653	752.036845211541	718.906010919703	885.401817377904	872.852681711717	832.055613518221	841.634974615415	912.953472466808	679.321771957395
hsa-miR-363-3p	4869.50338837323	5560.48039651139	4657.95074878306	7952.26312622958	8282.59423942452	5572.89664647253	5345.61751096924	5923.36802987236	6791.34240631607
hsa-miR-363-5p	25.6007865417028	17.5813458042914	39.2699328105483	28.3916994670892	35.165723812915	17.0790494020966	18.5093671551832	16.8470589812546	25.1230109931093
hsa-miR-365b-3p	73.9645524204678	128.257683114004	196.142750563511	106.321019832459	112.207872963786	113.30155904024	37.6173037747366	101.454882053993	56.3028058015132
hsa-miR-3667-3p	48.3641373740085	68.4322694103927	55.0054937344485	25.8399645606359	22.847150686527	3.89491839325999	0	59.7225684711174	25.123245562825
hsa-miR-3679-5p	0	0.0559809252668302	13.2694331334891	15.1872381681294	18.0111132594403	41.9009330292669	14.2648975773718	37.1243908418795	33.5011353612062
hsa-miR-3690	198.19360643297	151.334439211993	81.6614049557146	121.16695925419	56.1304460375757	202.571614483053	37.8139762402437	185.574920678023	174.021573598487
hsa-miR-369-3p	49.3138120300809	30.2970743153828	24.8147196739628	33.4359627741001	38.0297784413181	70.6331037035243	52.9955664758931	32.3932794272676	125.625519360354
hsa-miR-369-5p	6.634632013749	20.6222431987535	7.28101743449504	9.44942020773528	14.2485874923428	6.2152778845312	7.15659929521076	2.04402672727405	12.1004420211755
hsa-miR-370-3p	237.073784307317	332.948918850727	256.9670308425	207.607703032877	245.320371982505	195.58109312895	76.9698717543309	101.578390502389	163.781960227511
hsa-miR-371b-5p	172.59260967668	38.3239086398538	172.854611644442	95.9098496408697	51.3765798660966	90.8179432227728	71.0978387298849	132.478422921685	67.9335916402379
hsa-miR-374a-3p	186.813037454856	31.9419737876216	34.5177428880302	100.985607073885	52.3266276952387	374.904620333734	641.333611103506	482.802308963342	701.651806057827
hsa-miR-374a-5p	1011.8286990809	814.173488040156	628.824807240316	956.087865721209	1026.87656085281	736.602470682668	1807.43622883372	1429.08607170453	1241.38402581189
hsa-miR-374b-3p	43.617978539559	16.0034299693961	28.4359820072924	38.5118321706693	34.2267841793211	109.446940463639	127.084158335974	113.405946470907	160.058436983188
hsa-miR-374b-5p	2324.27397522756	2816.83106442517	1656.05548590423	1609.85688402726	2158.37143272745	1662.55019120563	1738.60685227323	1949.24437381576	1274.88544263866
hsa-miR-375-3p	80.6153829336465	0.0638077326638129	0.0412318363271087	0	0.0306543921141298	4.16333634234434e-17	4.16333634234434e-17	4.16333634234434e-17	4.16333634234434e-17
hsa-miR-376c-3p	31.2973795576938	22.293905557906	12.1255604192498	17.0205152654778	16.1797158495791	14.7430393217398	10.9326899954928	11.8017981265013	9.30897227880504
hsa-miR-377-5p	28.4489423000753	38.174550847405	11.5342850127712	28.4029888786965	20.9325754636906	24.0348560935704	7.12702009941247	8.81223357552329	10.2398171030312
hsa-miR-378a-3p	32942.4263528703	17014.6807290275	23948.9546090646	17114.4525197304	18993.2430731375	19806.0066433963	24551.6091457291	18147.7787004566	15319.4398751952
hsa-miR-378a-5p	366.98781063064	266.084232814428	276.912992021931	212.01386457599	279.544989118417	306.57661182463	269.757183671471	196.049993801338	150.750711268626
hsa-miR-378c	1887.11066802857	412.986795506355	500.961165919661	419.835123337869	615.277002938324	359.511038006431	2010.65964561543	807.352452242488	656.831077523083
hsa-miR-378d	246.558435329176	91.9158770796547	93.7409999898114	63.2828550642425	83.2979261421176	49.4359420206166	270.360174666018	124.235931856024	100.814172812715
hsa-miR-378g	22.28380059064	19.0988751458137	12.4207667037246	10.3859726072016	17.1141271188303	13.1900680503328	10.7362071183555	6.70476354537986	7.90763057720599
hsa-miR-378i	433.369278658281	121.155350436644	208.908811933987	169.41350470547	246.741929311639	172.707609721703	369.535349723345	208.075870636538	168.437042030803
hsa-miR-379-3p	18.9656725770364	28.6536280463621	18.4638776096577	28.727943768101	19.0346393947983	22.1199286001733	11.3261572484501	17.9004250956036	25.5933963048621
hsa-miR-379-5p	329.055588972731	299.547781712569	301.111830799787	369.186121072452	319.484653610729	305.029171481258	179.665232429094	171.99460504502	319.186249719994
hsa-miR-381-3p	233.276754833574	259.68354755316	162.068962361811	280.853187605902	179.721397940801	138.946507001712	149.787942871552	157.683960368343	269.870063131749
hsa-miR-382-3p	29.3985121034878	17.5565268532763	23.5780228065641	23.9817899978597	14.2814543951851	20.1830573059025	13.4410427816491	12.6089549543455	26.0536627791769
hsa-miR-382-5p	467.512582292358	579.939623223239	556.84858301774	542.096451139957	540.075010404876	492.089588592449	263.815206390334	262.644942321515	616.041820174846
hsa-miR-3909	199.142730288	87.687904937518	197.664280752891	84.535659137295	91.3041932950882	215.761797406842	75.2837803870633	189.348431315562	188.905459241315
hsa-miR-3912-3p	4.74607232751419	0.0539372617232017	7.87160126169315	11.3836721630248	17.0562095614702	3.88802475736254	9.6898201579022	13.5660000283043	4.65481975860026
hsa-mir-3922-p3	0	17.5277421874002	22.9522779021405	17.6695186422711	26.5854896214438	20.9627067139527	26.1044992227259	24.8929939874132	14.8943280142777
hsa-miR-3928-3p	99.5761158823777	81.2774813345892	120.895300940141	63.7114870412456	86.5339712224799	92.3628933263252	64.3680115411483	69.5517540579789	92.1254608584226
hsa-miR-3934-5p	10.4316742787168	19.1411362668387	23.5816149011983	27.7765068037557	32.3055077040982	23.2668804261512	7.12350169555719	7.53172887976239	17.6761440574475
hsa-miR-3940-3p	11.3809119130301	54.0441603006895	34.4521314794797	20.1678350357056	21.8840685174961	42.6469566797148	4.16116199018945	13.4440351202628	17.6766313011252
hsa-mir-3960-p3	19.9185300122866	0.0405722423226522	0.0263895086329069	0	0.0196803583170913	0.0150758449161561	0	81.0296464625542	0.000704566928375172
hsa-miR-409-3p	1381.67358412165	2474.26343429009	1677.8025717779	1809.93808895028	1512.77362485976	1425.03443781352	577.318820099806	725.239853336475	1698.29772564272
hsa-miR-409-5p	141.294613052809	315.393512089719	162.667971427563	254.972458086648	187.324612960914	150.577415515846	91.2788650833003	121.828317815718	248.459954862284
hsa-miR-410-3p	129.913554941995	154.50691032026	77.4254262820923	116.108530143449	125.508181292593	65.9692947303797	53.4321223157102	44.2332286850634	80.0339693545993
hsa-miR-411-3p	54.0498759310866	73.2276724673153	39.6275948182669	41.3165788539933	45.6503769351735	32.9882720505136	31.5522680356644	27.5813042513883	46.0623822779552
hsa-miR-411-5p	70.1776082744686	121.02509161749	63.5074419320141	105.405133323097	66.5762895623088	48.9047949939247	50.8958144856109	50.5716825798014	98.6408010477534
hsa-miR-412-5p	20.8638967622902	68.4335756664598	44.7441265101143	46.7045826227398	40.896121299849	35.7049150408667	18.9017661090158	15.1105813643095	53.0382222759545
hsa-miR-421	504.494961013394	681.921708367268	936.508062677779	631.06821108187	669.388651209151	662.060761507555	488.142268948498	497.998269170714	393.636314981776
hsa-miR-423-3p	33931.980550288	49519.9445827993	54624.206737266	34599.5898067238	36707.4466225069	37920.4785719355	28569.2142963833	27833.5418311746	27375.6660057422
hsa-miR-423-5p	23941.6695866448	51167.3170757133	43654.7479186613	27763.7279578746	27545.3364961643	28389.1270609653	15545.7737039708	15555.8140535278	25963.0524587223
hsa-miR-424-3p	851.568106928426	419.073234765059	1046.50308626853	389.974023959473	285.279019879985	787.029544822796	353.861329569695	914.685684888445	627.203169419802
hsa-miR-424-5p	248.456111031155	130.688121247453	194.072572185241	163.441544503062	87.5092817855037	331.436252900466	366.07469058054	870.450634473721	588.126596532888
hsa-miR-425-3p	1946.85435203187	1715.94388074427	1788.4409022616	1313.25143400959	1571.71691068154	2071.59261139509	1891.9717018402	3068.64280462929	1675.96825037465
hsa-miR-425-5p	7951.47468201249	11879.2788267496	10456.748256347	7798.868664147	8966.2638475071	7164.81565996066	7703.45959414946	10479.2647848331	6993.27055844072
hsa-miR-4286	1025.10904383574	1312.74106044369	725.547667550889	376.075834972136	529.633753181092	898.015126362298	717.496834908933	429.206957644313	681.183241890148
hsa-miR-429	41.7324577764829	0.0578791044978795	4.87924686109467	5.64986832130325	0.0278745219524072	4.6744413191766	14.3337252213921	9.68836189497332	11.170319081585
hsa-mir-4301-p5	7.5846165905328	15.7400056325913	4.24520868732278	0	0.0225138565826035	9.30912277458952	0	14.4302787812893	7.44704926284217
hsa-miR-431-5p	95.7791800454627	101.919140914833	42.3609828141129	56.1464332614906	75.1175690472393	49.6665736894766	36.594125979881	33.2815997153367	45.6023087213778
hsa-miR-432-5p	186.810787915765	403.042846874224	329.501772826167	227.799431890682	300.45993949988	218.100347032974	72.7496403095014	112.523938858615	317.323705938126
hsa-miR-4326	37.9310333001483	270.772660236389	229.727733197025	233.531994366123	88.4586295793064	99.3665515014321	128.329431047414	182.179145757854	223.336983560082
hsa-miR-433-3p	125.176657351297	215.05148647692	209.18190872243	160.287901357604	144.542774719674	142.797868219875	63.5126197371084	54.7483644732847	124.69550676196
hsa-miR-4433b-5p	2056.85221204398	2606.56286229231	3042.99043047022	1249.49045514327	3666.33422343467	1656.34864914268	2931.06314524015	428.334164714611	1538.23997555765
hsa-miR-4440	0	17.3733191822348	4.86629774913319	6.29455182769816	8.55263499584711	9.30496942278328	10.9767775436309	6.73691859970752	0.000542427490089814
hsa-miR-4443	200.09383276258	35.1229418015084	52.633642230627	31.511066146335	47.5631697258936	48.9123489760901	44.5657680299211	207.240525012649	79.1038578793901
hsa-miR-4446-3p	63.5322710030176	222.89365370964	106.421814498951	51.070134979299	115.055193659123	72.9508734317479	78.7206495339389	23.9527500214418	61.4171105461633
hsa-miR-4448	58.7961931063129	92.347416627948	45.9842077461567	51.0953215818088	66.5575103470755	54.3269662134619	50.5054083864747	30.7305118682135	41.8790883554283
hsa-miR-4454	307.252593581897	372.664097025066	91.3470701112233	142.601458064262	41.881287336551	166.107465030347	107.685212108013	374.577480845269	196.352699796167
hsa-mir-4485-p3	67.332359684724	8.0461680278633	21.7742089383534	11.9509324792334	9.54068850026398	6.23021818228259	6.68347494210898	57.9900753590067	24.1925440029979
hsa-miR-4488	80.6153829336465	0.0638077326638129	0.0412318363271087	0	0.0306543921141298	0.0159934238905386	0	130.82113933507	0.000746906463675145
hsa-miR-4508	63.5346998585312	20.7457062883201	17.564605813881	12.5855145657847	13.340140862233	6.2293611656506	9.21335771709988	55.0744235961311	11.1710163854703
hsa-miR-450a-1-3p	14.2304578748417	0.0500055306770761	9.64479479982683	8.84682431270949	0.0241613535368694	14.7547252935327	15.5553916093449	30.8807544941372	9.30929056940186
hsa-miR-450a-2-3p	23.7125209228323	0.0663072673023297	56.6583574898116	13.8595375452335	6.69692781851676	25.6187242898475	18.481742404088	51.1072780689322	33.5011594971664
hsa-miR-450a-5p	426.734463187332	80.5461001571161	238.205398303351	201.302053461141	116.034946285389	688.474780484146	535.02842491854	1225.25746901742	1050.1558695242
hsa-miR-450b-5p	170.69483614857	14.4289383299904	83.4329426784265	54.2447841813718	67.5192037258584	222.768782202329	231.83950350881	513.699072927647	333.149704728153
hsa-miR-451a	12259.5851875292	3721.9398200159	11855.2516782094	36118.1015913225	19688.6595638289	26552.7142896416	13283.0425581632	20075.0347655219	14838.9532515517
hsa-miR-4521	149.828030667395	525.709375932832	362.166185375639	491.011390988204	316.637987990187	395.075382652072	519.288654946517	61.0422256405286	981.750807232939
hsa-miR-452-5p	18.9654338758035	41.3902888529836	46.5180004783934	30.9153361257177	19.9951148521606	114.85621513809	45.8389293646946	77.1750196792375	44.6721195329187
hsa-miR-454-3p	593.639053462025	634.118447330189	494.594768656055	641.808086955013	662.720049537607	587.569161965271	618.164922027345	810.913274960372	750.047112974477
hsa-miR-454-5p	61.6445688136753	41.4502060958481	59.8315787283178	35.9451181371572	33.3006226105382	40.3616059495017	53.8867894925929	31.5860620102773	38.1556465261964
hsa-miR-4632-3p	9.48292630040061	15.855454432936	12.0728284773538	3.74841409655748	4.77820556276869	0.0115269669941469	7.57917065570449	9.74183196405572	9.3082995817283
hsa-miR-4645-3p	6.63525855938023	0.044860164500415	0.0291432863142886	13.3471582475677	4.75848961212277	14.7633907501868	25.6529484835478	53.6777403933444	21.4003226359472
hsa-miR-4662a-5p	15.1697211526968	0.0517790861669631	3.65847252063676	6.93583442173887	10.4453688761858	4.67326900275146	21.1342754657274	3.72719576241564	6.51643516114131
hsa-miR-4677-3p	9.48346522524954	0.0472139679323429	4.24682866329748	5.0356105747299	9.4766026325597	4.67419834119495	17.3077200420862	11.3932529679819	5.58572119792504
hsa-miR-4685-3p	6.63443246679925	20.7119938113375	21.156706767059	25.259698256224	22.8069360239089	20.9330676368028	6.28583820274959	14.8062381988482	0.000618427800863408
hsa-miR-4687-5p	5.68541928008848	25.2600453844953	13.2632235239548	0	0.0265231658043179	17.0278108627862	4.61097378144825	2.04945064009996	0.000516066150828998
hsa-miR-4697-3p	0	14.1984602159408	3.05441482683556	13.3213072472913	0.0235125823451292	0.0101770864108075	2.9258765198597	8.93082362163647	7.44647389825582
hsa-miR-4724-5p	16.1177886847263	15.9650779501532	44.6212869336664	4.37200279502919	16.1788115759055	13.2097473121125	16.3922008266839	29.568725678213	24.1923408672156
hsa-miR-4732-3p	21.8133709588718	0.0706579020142861	44.7121825026734	73.9409804815617	24.7415140371329	44.2170361903893	17.6511035741977	17.2488191300621	13.9635638917238
hsa-miR-4732-5p	0	0.0675662031215332	45.8646710575696	60.7260740636391	7.64594137927747	29.4599583345839	6.27835061024711	8.38719838198232	8.37828385529683
hsa-miR-4742-5p	0	0.0558061224214441	18.0662721681181	18.363698294466	9.50735319694984	15.5014731921093	14.3549855634732	2.88882985911296	0.000576716685680267
hsa-miR-4746-5p	8.53366796646409	0.0532385275385026	12.6550990659468	5.02113724536363	13.2761863640514	9.30136833476745	5.46105393320745	2.04851191696551	7.44676013786086
hsa-miR-4772-3p	72.0661311586108	60.5983873397746	87.6851877311625	107.292389359129	148.293728185629	41.9301916616856	95.4944877290133	202.052581688927	224.26752922612
hsa-miR-4772-5p	18.0168410584157	0.0621712550084279	5.48795210116852	15.1479104575913	32.2495762866102	7.00639930812868	26.9195197856811	48.9878827298205	45.6018221039819
hsa-mir-4781-p3	0	7.851013488304	7.78935452011739	0	0.0171807064197433	4.67588995197905	8.3977014665324	21.6182919911661	11.1704968111039
hsa-miR-484	11740.8704443956	22385.1630726225	15572.9780477244	12232.2056688375	14530.4688251161	17272.8498259099	12892.1257649682	11979.973744109	11582.8766157536
hsa-miR-485-3p	109.058520054656	253.255040299029	223.686019047171	138.185841160658	137.88589096392	131.167671814037	79.0895461586035	73.3202278421033	126.557335388224
hsa-miR-485-5p	31.2961884970678	84.3864560000073	66.4955081766986	68.795472611815	44.7111560241834	61.2971097476229	11.7365183186557	16.7976315961859	54.900291117394
hsa-miR-486-3p	85.8158083593758	69.3734884971415	183.458566473183	166.625752204447	148.32644073726	303.055764020576	66.8659724369837	141.886214871308	50.2476134081442
hsa-miR-486-5p	15506.084102476	13382.6127115893	24257.0200742018	45591.8478648131	24669.0836810366	33351.545356296	17694.6839376206	13115.317577687	14502.5506462051
hsa-miR-487a-3p	19.9149292142378	39.7493363647015	19.9763138148987	21.4401301689181	23.780263751322	20.1861241322282	14.2827653805542	16.4140879018293	28.8462405260305
hsa-miR-487a-5p	7.58383476782955	15.9412826927146	18.1293747082789	17.0369478952238	19.9564061048627	7.75412053926456	4.19373509611085	4.18974049823849	5.58524246776861
hsa-miR-487b-3p	97.6775152628187	143.307771594567	58.6843948819962	68.1359091701671	78.9306009047397	69.0715003914862	28.159118192353	44.6702095213346	65.1402208657966
hsa-miR-490-3p	0	0.0551159849285181	5.47223949349303	29.8378976161277	8.56215229307464	10.8403995943588	4.61546256916667	5.90204133644979	0.000496647660674476
hsa-miR-491-5p	125.176748195974	197.523267434121	189.828682514874	117.353506180142	140.733968967346	110.216444472727	98.0357162105488	126.523388973648	93.0567736622564
hsa-miR-493-3p	65.4311513148443	87.6232223188402	67.1332815434622	78.247546554117	92.2190693127221	65.968335682444	33.6310492056537	57.7579499932799	80.0339121975011
hsa-miR-493-5p	343.285321050967	243.790988353374	230.379972874446	285.242919817903	278.595736357502	345.392264777069	181.760173428608	220.914071484228	455.052172759796
hsa-miR-494-3p	446.647820709325	928.821202108506	508.511331793517	822.311349753659	752.093317557829	402.053978181636	278.128749270351	264.760255654945	588.125823669658
hsa-miR-495-3p	86.2959052484236	130.566013459108	49.6201073421765	63.0804801289945	83.6743452160684	68.3051272762385	42.0475772691931	47.180911062146	95.8483285758552
hsa-miR-497-5p	0	12.693306807291	11.4661732337748	8.83027809121069	8.55884979125737	19.4069322208319	34.1149860127318	19.3645197822764	24.192571248238
hsa-miR-499a-5p	28.4492441380474	0.0665447933841392	9.71420724274017	42.9989233538108	21.8663767068672	36.4981311006739	70.6969585067531	80.990641512637	70.7256757438801
hsa-miR-5001-3p	4.7458723609579	8.02041817853924	22.9256497834498	17.6876754679751	15.2140386466503	17.0746734250838	13.0271342894133	17.2884967132987	18.6072026501576
hsa-miR-500a-3p	2443.76537232831	1563.82302529894	2398.37789247607	1795.09118975845	1976.12774118835	2190.34467832437	1674.56134477819	1709.77083393666	1400.36202477463
hsa-miR-500b-3p	19.435425361982	22.3020490895833	20.5638020830622	25.2516076952482	17.1282402159926	31.8078920981251	13.4336916754213	19.3808001001707	19.5383364727144
hsa-miR-500b-5p	54.0500960316175	46.9968599263477	30.5651533797143	34.6853975914672	51.3322228781991	28.7280147406705	35.3461098495674	40.7113314664794	30.2483441395664
hsa-miR-5010-3p	36.0330355553576	62.0716942865542	45.9494848019195	32.7980747822818	28.5490743237441	58.9764045295179	40.4017408141196	26.5142897858791	25.1238876630751
hsa-miR-501-3p	1474.12548295343	1112.11343695248	1309.78506142742	994.565318532695	1173.63911977512	1456.85494992696	904.033668776012	911.928079794528	1079.77374470809
hsa-miR-501-5p	99.5758995498368	138.580686577969	100.979612608707	113.5939178995	83.6901218567194	97.0118486981394	66.0478465973939	102.504839451509	53.0398578080784
hsa-miR-502-3p	2443.76537232831	1563.82302529894	2398.37789247607	1795.09118975845	1976.12774118835	2190.34467832437	1674.56134477819	1709.77083393666	1400.36202477463
hsa-miR-502-5p	13.2812205117056	0.0478354561431953	0.0310501388968301	6.30729714234459	9.47897850599883	6.21825430249639	6.71769743849037	8.85802160969032	10.2392764201435
hsa-miR-503-5p	222.855378894986	140.205930197533	151.745232667759	95.2692447234707	50.4329204152593	197.923804379497	160.308436565463	206.620304979196	247.529799744515
hsa-miR-505-3p	788.034311438273	1378.14501962271	1494.58273645165	1105.0091888828	1180.92259572693	1671.86107111244	885.363625077058	1219.91236318935	1290.70976778509
hsa-miR-505-5p	100.514825454582	215.049748387966	216.426956155507	136.289076195054	178.755456149229	160.646967123256	90.4531705795067	86.4031791569095	96.7802026574462
hsa-miR-509-3p	1.57823015905992	7.46084038477618	4.67470285075216	11.5855586407485	20.2130066878898	1.55180220953952	4.5426723871593	0	0.000246634503216381
hsa-mir-5100-p3	162.159376443628	157.759286409858	432.751172697668	63.0530483120232	94.1700010967864	202.588706687796	163.666983044413	200.268263314812	374.08677673205
hsa-miR-5187-5p	6.63472381834803	19.006183303899	16.8811281093638	6.92040087724636	0.0274092036546936	10.0601661159299	3.35138381097908	3.77295230096616	0.000452278445111087
hsa-miR-5189-3p	0	11.066873311407	9.03554544109916	3.7630989984032	4.76329075138711	22.465671410688	4.59668421741429	7.14715083755278	0.000584192495182378
hsa-miR-5193	0	12.7188836516896	13.882284955605	8.18992138930264	14.2357235374189	12.4224704682751	17.7091634093423	10.095907112466	5.58581565157782
hsa-miR-532-3p	642.942703564171	642.065122788974	611.250903721285	363.473990438952	460.208423790371	574.348168837561	417.877159848738	326.351132362992	228.923455690672
hsa-miR-532-5p	6608.68270897034	3329.9478053489	4075.70174730208	4440.27607482737	4253.98286174076	4690.38222137061	5438.64700584188	4683.20162125011	3426.37528604104
hsa-miR-539-3p	4.74659512643703	0.0390128016026303	0.0253863480383447	6.9825519378353	6.632109330785	6.99685728200919	7.55189428265238	5.84307228000369	23.2601427106469
hsa-miR-539-5p	22.7635970926669	12.7721279923763	12.1112970705902	14.504933183976	13.3199031639009	13.96413864693	10.0943537783186	4.57453735238371	11.1703126779189
hsa-miR-542-3p	131.813686205434	11.2493338723298	77.9678237099307	60.5770370339254	20.0103644737046	78.4138252485186	213.332862229668	522.642762700345	197.283789623754
hsa-miR-542-5p	19.9160131546847	8.00465694154602	14.4920734426043	5.01023981117937	7.62770439728983	10.8744085832374	4.16210938169204	35.985547082298	20.468907767045
hsa-miR-543	257.938197032208	332.981544087591	352.477141212544	273.877984682196	299.515167835136	225.867773864576	172.938974274668	172.426418233245	287.546787950254
hsa-miR-548ae-5p	17.3875363495701	5.11361496698304	9.4045508383345	15.7467938587509	10.6913442568509	23.1635485722854	37.4474364620086	33.9651343196848	39.4064439655777
hsa-mir-548aj-2-p5	1.93814411673712	3.47895212012021	3.45365495819181	3.50244994958315	11.1842700191783	3.20837998423384	18.4322587137394	9.53268042671999	11.9710741976749
hsa-miR-548ak	3.5171176086403	0.0448479970609581	5.73586330887641	12.7128648931509	2.87539328686643	10.4739489716739	14.033081060007	8.41555828857421	4.98519926501443
hsa-miR-548ap-5p	292.752798689039	355.224650450966	115.530091654073	191.19668540292	258.62207830315	201.030963944622	172.43725966945	143.751144873406	225.999792187691
hsa-mir-548ap-p5	1.93814411673712	3.47895212012021	3.45365495819181	3.50244994958315	11.1842700191783	3.20837998423384	18.4322587137394	9.53268042671999	11.9710741976749
hsa-miR-548au-5p	5.41645888628301	2.41300002007895	0.0222220756100484	5.07417713645512	1.44518996114824	0.0121085598992456	8.64033920050258	13.0357713937529	9.16839511466953
hsa-miR-548av-3p	4.26697165775531	0.0361248483764867	3.92641051978535	7.63097342397873	0.0175554817442187	8.15923748088961	12.4080049910792	16.4821869213285	11.6309466513174
hsa-miR-548av-5p	97.6780962015718	47.8372321221054	44.7710418811921	78.9038018375282	49.4626493527999	98.5858894709643	159.9383937472	112.566320755643	113.866012407239
hsa-mir-548c-p5	1.93814411673712	3.47895212012021	3.45365495819181	3.50244994958315	11.1842700191783	3.20837998423384	18.4322587137394	9.53268042671999	11.9710741976749
hsa-miR-548e-3p	59.7460860385607	30.315918344436	39.9093693094013	45.4352164672539	36.1478871691888	63.6555577626025	106.061809786801	95.7252888898446	92.1256629606381
hsa-mir-548i-1-p5	1.93814411673712	3.47895212012021	3.45365495819181	3.50244994958315	11.1842700191783	3.20837998423384	18.4322587137394	9.53268042671999	11.9710741976749
hsa-miR-548l	36.0334388028227	12.819309059665	45.9078717185636	29.0280608968459	23.7894382816598	41.9145887061422	47.9740488937144	32.8408775591165	63.608625726327
hsa-miR-548o-5p	5.41645888628301	2.41300002007895	0.0222220756100484	5.07417713645512	1.44518996114824	0.0121085598992456	8.64033920050258	13.0357713937529	9.16839511466953
hsa-miR-548w	31.2968198090671	28.6870276958511	9.42685339944412	32.8271356658466	38.9576464847782	44.6317335338937	26.0608805654497	54.1571554135922	38.616054018035
hsa-miR-550a-3-5p	7.90401878350484	4.29766348039734	17.4550437954417	6.71830085576717	5.40846540275199	6.22217251285253	9.94957578212379	16.3777215770894	8.06781363182229
hsa-miR-550a-3p	33.8253031211639	33.9424142300034	18.5620293776739	15.3261311205832	18.4029565284207	17.3509148637046	13.0061333069129	42.5306479028497	35.3624927911915
hsa-miR-550a-5p	31.1371323085997	23.3831708044649	38.3401742390851	15.5345105048508	13.97342074363	19.0196441974341	19.6175207189049	33.4285117979802	24.3527017372941
hsa-miR-551a	9.48327676546824	11.091986932323	12.6343635137125	0	0.0241732006534816	4.67714847680384	2.90330122317634	36.9432676270959	8.37829334608383
hsa-miR-556-5p	12.3318398809557	0.0470153819561512	4.85355331821665	5.03612364000082	5.70410337351661	17.0741863597982	21.4865496517672	15.1648736455961	11.1708449569493
hsa-miR-574-3p	854.415835114331	874.647358060516	680.794711454421	370.409917359347	476.381287048439	690.780717498913	426.691994290575	527.52303273359	408.520113797398
hsa-miR-574-5p	482.68198017507	331.416199797006	382.110823385251	293.430389217096	270.055577602875	589.100588791845	371.143700446296	353.756698621722	391.774362834982
hsa-miR-576-3p	102.414526391571	30.3477563182864	70.1411172404268	68.7815209481051	71.3114248086685	66.7598873759976	108.980052312499	144.671545187245	138.658626478588
hsa-miR-576-5p	102.414620417098	60.5600384352275	50.8107994003723	52.355745482991	61.8128400686916	90.8210952089595	80.7799957933771	96.1264297800999	133.073234209785
hsa-miR-579-5p	0	22.1072769156655	3.06315285810891	3.75066021248726	13.281154280847	0.0122677047678943	16.0597519677905	11.4215680760816	4.65482735318276
hsa-miR-580-3p	6.63557687627346	0.0388077228455317	4.22541919425595	0	7.56873550400711	3.89011484709888	5.44033340801762	20.3782505424648	9.30878850365385
hsa-miR-582-3p	69.2304279709583	0.0694662552438032	40.4776035859456	19.5402707342585	12.3957917735352	22.530920987275	74.4697732091695	173.9002878958	75.3803413409161
hsa-miR-582-5p	189.661618418635	0.0746420444127835	58.066067689881	61.8297717018043	34.2616152587319	145.938847636607	219.232628702225	363.137350056048	278.23853179832
hsa-miR-584-5p	3643.35396774368	6024.05871635215	4342.33298246663	5495.45961984069	4057.17018054905	5837.56176239729	8417.62598483086	4242.91560117895	5064.18747757405
hsa-miR-589-3p	18.0169461061308	20.6483364470169	9.69512218044995	6.27131342077407	11.4237032936223	10.8582420535515	4.59569824608416	12.2657720056958	7.4471706673261
hsa-miR-589-5p	477.945147368797	487.518118321226	405.102438854703	332.551580794565	439.277794577703	441.636476811628	423.34548209235	403.116683113615	339.656030914595
hsa-miR-590-3p	81.5508579791161	0.0717098513967365	23.6170465463367	48.6096335438961	38.9830378260044	118.765379648717	197.785404207055	171.182780612271	241.944424858587
hsa-miR-598-3p	144.143076310067	105.18977645945	93.1340941497423	152.107347332543	135.011135795806	328.324404154885	409.887497072665	297.685780229009	312.670822106364
hsa-miR-605-3p	10.4334478966956	0.0404623628356047	4.83491260366989	0	4.7491397588136	12.4034413597968	8.43099677256157	5.87998169573349	0.000540002862142952
hsa-miR-615-3p	0	31.660203027841	9.09357393860656	5.64424903202039	17.096338250604	14.711659959568	8.44283807641837	0	0.000510864388937105
hsa-miR-616-3p	0	0.0389948983119817	10.177393275645	0	8.50641993660981	0.0120230097959744	2.91331628218726	17.0168854435952	10.2391948547712
hsa-miR-616-5p	16.1178901418471	22.2735108111338	16.3394069845675	15.1339154340769	17.1182537416606	26.3772419171222	10.4885405237647	24.9102246466274	16.7458386949483
hsa-miR-618	195.347573142533	31.9343648840778	0.0480590510903482	64.356665704186	48.5181527350813	103.241025789652	0	326.154973809574	182.389297625128
hsa-miR-624-5p	11.3828381118237	0.041693949034344	6.62180934211708	3.14218373202186	0.0202150420935991	14.7598001448057	29.0502631640704	21.9135339860086	25.1232820789247
hsa-miR-625-3p	443.799698900593	2762.45992495277	614.939629577597	1285.51818307459	604.756501777766	609.279303164181	419.53729024938	364.291693734209	522.986047075615
hsa-miR-625-5p	201.989824851446	305.853585689987	177.176554217252	200.672757827103	218.688674423963	131.959705152728	151.89799617287	136.592756708428	255.907074009964
hsa-miR-627-3p	0	0.0202782800372308	0.0132652751810137	0	6.56693066310103	8.55035862836309	25.2901388649391	16.43973948229	13.9632267274986
hsa-miR-628-3p	295.870381083857	196.014333043215	398.394354326403	188.032655025502	231.057336508406	252.262576834865	341.285136889796	389.243061134066	295.92525970941
hsa-miR-628-5p	36.0330005898303	9.64608050647779	65.2502139934969	31.5322330042896	70.3177272141239	40.3739149348244	61.4237056830454	113.947826095184	68.8641383595289
hsa-miR-629-3p	25.6006012031882	58.8657386674504	38.6933662598622	19.5299084385673	38.9786986014407	36.4713456998452	11.744374459491	25.7196210048638	27.9158883724479
hsa-miR-629-5p	2166.8608600531	1676.13340559385	2235.84787387883	2370.9859007941	1508.97590200315	2667.68718520157	1798.54031148823	2581.96351007857	2738.68549985277
hsa-miR-641	21.8135342342682	57.1860210056977	13.9508535246833	20.1708568581804	20.9349670466332	27.9476913065542	35.7945852203879	25.2803501312601	20.4694459725939
hsa-miR-642a-3p	41.728407584923	108.297980375513	78.61446494775	83.9296936707952	103.626793791199	48.1228090632954	51.761377244562	42.5647605485371	49.3158754089477
hsa-miR-642a-5p	72.0659885547076	186.321846051366	60.5019424811983	80.1196952768858	177.769543715823	62.0882752800221	59.3461009659048	41.0825102417283	38.1558875752716
hsa-miR-6501-3p	0	14.2115182869601	18.6056984315893	0	0.0240455443895966	15.4997528668151	2.06562605093277	8.43588183434217	5.5855708704614
hsa-miR-6501-5p	54.0494535468456	105.10965898019	87.6645027823112	56.7709512406426	81.7740068354886	73.7232101941131	41.2184625016014	49.3082650768943	60.4861835458381
hsa-miR-6502-5p	0	0.0317479419831141	0.0207012947089391	5.08211141997505	7.54300212229045	6.99635012232338	2.479114064883	11.3828313026654	21.3985823301014
hsa-miR-6503-3p	337.5919766856	20.8090176704074	92.5278752627956	78.8561504707913	60.8908276475089	83.8397366474222	130.880852477397	145.938539873908	94.9185585296734
hsa-miR-6503-5p	90.0937978321856	36.7038193267496	59.2527643192067	50.4754299307026	47.5513892355961	41.1362998035956	25.2153371173417	43.4343776195422	54.9005894160663
hsa-miR-6511a-3p	22.7627731921919	38.2060222852695	32.6452550856514	23.3312296788729	32.3286042128519	37.2365008521639	5.00470611173343	13.8656650640493	29.7771890812332
hsa-miR-6511b-3p	16.1173190771091	109.740778298066	50.1856828844893	34.0518975904111	34.2500670133883	48.0873689817838	17.2322610368679	16.3983577525673	12.1019225428641
hsa-miR-6513-3p	0	12.672195893125	8.46054970122772	10.7531512305456	4.77182497333745	17.8430878022344	19.385430521509	9.65509877179461	9.30913106198518
hsa-miR-6515-5p	0	7.95966404434356	14.4370723476562	12.0327307323057	0.0245354462368015	12.4122726440265	7.56529056022207	8.85273495157302	4.65484941500306
hsa-miR-651-5p	68.2803744599181	0.0713116093081467	23.6141001974423	56.214104552061	33.2880947679147	51.2502281744696	183.518703143019	119.747645194124	130.281057301297
hsa-miR-6516-5p	16.1186690111195	0.0563415067566799	6.07419293882091	10.1010349251374	15.1865534846582	11.6468949280087	32.0562925316913	7.5226696634283	13.963241685777
hsa-mir-6516-p3	26.5498961165007	62.0500414659169	43.5255562667888	35.9594499904714	20.0007741743237	17.0544108090144	0	11.3950285896378	10.2395240823808
hsa-miR-652-3p	6685.49531985463	5716.60113424813	5845.99223212258	3918.34737391934	5446.31036899851	5739.75955041802	4612.14442241161	4051.49499108276	3915.86011074414
hsa-miR-652-5p	15.1684965463143	22.2814894106748	19.9520904455674	23.3696926262838	10.4910818741661	14.7488849522813	7.12299655171201	17.7343385550433	16.7453954493607
hsa-miR-654-3p	296.819982850537	259.680023368892	149.981062827414	200.03768509527	188.274594013383	236.726387016033	176.309793171365	177.081147366357	225.199233395246
hsa-miR-654-5p	66.3801491200363	213.369945147234	110.049029318318	110.424680616159	90.3510916454728	113.29027514775	26.8904306565604	30.2859581750344	85.6091098987578
hsa-miR-656-3p	7.5844783819625	0.0490793006679859	3.65337421435184	9.49285094062861	10.4344954118879	9.30638167862372	2.06751130831322	5.87466804874976	11.1697997249872
hsa-miR-660-5p	2057.80197180109	1190.21249978165	1487.36216388877	2015.68130078832	1985.30804017306	1858.15171270692	2793.395026811	2336.12044812709	1952.34498888196
hsa-miR-664a-3p	383.115548586819	449.255355378689	314.410830195307	275.75619783052	321.38622090267	325.210231129932	303.827460304702	272.807525374427	313.601521459953
hsa-miR-664a-5p	223.793438620014	291.572156525136	380.886049909496	284.610093594416	309.016846589509	248.377024453112	210.817149785469	175.375237259246	283.823504472687
hsa-miR-664b-3p	74.9146084001283	81.2100415799199	68.3126293923825	35.305361870669	41.8591609771931	57.4172028385108	24.8015080352359	36.6775919084772	31.6397151281997
hsa-miR-664b-5p	12.3304426563304	25.4504104753369	35.5926842781952	9.42926025130718	10.4917039308266	26.3782363228946	13.0172049840713	15.9923508021581	25.1230776793333
hsa-miR-671-3p	311.987991326154	482.724918464434	550.162355693974	301.629648161001	316.641472117203	475.781016588025	272.6671946027	267.733327408417	282.893230009865
hsa-miR-671-5p	40.7791275389178	113.065991988905	83.4339658715158	63.0833354435085	94.125415209541	53.5653033643506	41.2102075278703	63.236662389783	107.01853095508
hsa-miR-6718-5p	126.127150874418	38.3098186947671	109.997888620564	41.6100108736559	64.6748635593254	34.928834235191	53.4709967867722	33.2845685607522	39.0864509986297
hsa-miR-6741-3p	4.74578259379517	38.1202904221422	31.4000163579765	12.5937473408665	15.2352651869156	12.4192996994044	15.6008314458354	6.69958939498287	6.51653685951902
hsa-miR-6803-3p	0	58.8881122018268	51.3658625566316	43.5492465329771	45.633677458609	31.8145642023557	34.1143355243615	16.824163764365	14.8944216812421
hsa-miR-6813-5p	0	12.6850006450345	19.2451446331235	7.56218516053587	0.0256555655085742	6.1934762059873	0	0	5.58453137800101
hsa-miR-6842-3p	56.897794149185	52.5801074940919	61.0584308732377	53.0090640300234	37.1052952146086	52.0081421629873	55.1278541089636	63.2812665451876	32.5708502424752
hsa-miR-6842-5p	4.74599895825029	7.99370242157687	12.0776898576084	15.8143820403308	7.6227010405897	8.54911828482093	7.95896487954145	19.002876259153	23.2608855508966
hsa-miR-6852-5p	106.210784520716	179.995216582162	177.129618751154	114.83611908486	112.214415480338	157.54875423247	136.358596469583	72.475439319402	79.1040314083597
hsa-miR-6859-5p	4.74636492761558	7.92173743142317	3.04809958788463	9.51252953394254	0.0217990927200655	8.53559160389513	5.03043435913792	11.0076568497261	5.58553723209774
hsa-miR-6877-5p	0	7.98199291259445	16.2647188835224	12.6528024739549	5.72023410892529	24.8021481427444	7.55007856160872	13.0830281657016	0.000630309960436115
hsa-miR-708-3p	46.4686691734806	0.0606995735092619	0.039257740342868	0	17.0969835448202	0.0116466284170182	27.5691602584557	0	0.000545786344336108
hsa-miR-708-5p	718.809294994274	0.0774942680253474	23.0392436531309	22.6611609158142	398.34629142755	6.23202344001832	328.490557513511	40.3975314379901	5.58614197129046
hsa-mir-7110-p3	5.68722638193124	0.0184307216790306	0.012062949548844	0	0.00902294534667636	3.89046473822592	0	36.6254279303755	0.0006132058261894
hsa-miR-7-1-3p	98.6265378207363	122.677697885316	90.1062160998398	105.378410771259	148.31298686555	84.61158818286	109.836697859962	126.536222084382	80.0347732998483
hsa-miR-744-3p	4.74644242846483	0.0429240094033041	8.41966038495776	3.77201117962478	5.69420492926672	3.8873289164385	3.75217509653963	8.44166220615438	13.9620224290985
hsa-miR-744-5p	5624.35274806473	10504.2797286481	11763.2693858492	5742.17634722024	5208.62640637754	6835.69651914811	4191.32275741546	3412.20881325512	3868.40601688679
hsa-miR-758-3p	130.863049623647	162.434203346107	58.6925790934158	98.4347105885207	81.7939721709253	71.412159502751	71.9502239739062	62.7930354612689	117.248320015278
hsa-miR-7-5p	2252.52756851558	1114.80544105662	1090.15171006264	2281.80318204381	1746.02652726769	2842.60430048259	3401.5696565109	5468.10319943219	7702.05814168237
hsa-miR-760	12.330341450904	58.7051547373609	20.5682223685575	10.6886571955935	8.59241719322309	36.4781007173851	8.3699689558796	23.1520164921633	51.1765135170221
hsa-miR-766-3p	417.249750593011	1060.96897387497	513.928550664381	347.060666008494	500.144954773291	524.667156780141	258.360607025061	198.558940412379	234.508403031156
hsa-miR-766-5p	68.2789354519298	111.499469633017	91.9047449783106	85.1849322614907	98.8859643330142	86.9208554554729	63.5372675045359	38.7345729733801	73.5182280385893
hsa-miR-769-3p	36.0327632492129	81.19960874635	53.819358679174	44.1489998234371	72.2441692709628	62.8481619373269	35.7650947004565	36.6778958778863	14.8946659099553
hsa-miR-769-5p	1540.03636384496	1387.74069005384	1145.1614634985	1524.06317984786	1477.57370722358	1160.38287945313	1379.42915933099	1416.85144949987	1458.21536914301
hsa-miR-7706	80.6100950100778	105.115475047234	51.4236625915447	90.2487830085803	68.4676455787056	107.095066356258	56.3689171292541	65.3498089501213	37.2252836509359
hsa-miR-7854-3p	33.1958777758533	0.0672270834575688	28.400852505349	37.2915798202995	11.4429403584439	41.8616997629775	2.90082793878597	14.7401494467413	7.44762863829888
hsa-miR-7976	75.8645921066178	43.0247137910734	31.4718978275898	30.8949720382019	34.2443163632729	55.1116018653722	69.0259836853319	70.017849270996	40.9485720726084
hsa-miR-7977	568.028145125785	873.015229224411	648.73424678578	289.62296453366	360.383720346261	640.336841594886	529.364801346587	486.156086499779	944.537253824727
hsa-miR-873-3p	29.397471655658	93.9763320286772	29.0770780374325	44.1345963537935	190.053740672854	10.0988506551605	4.58114258579477	18.1422027381057	32.5688804402881
hsa-miR-873-5p	183.024304144308	106.795656756973	34.5274231851507	72.5266083349247	352.651201206215	37.2727653944746	65.6473663376405	71.2699536032138	80.9548989892251
hsa-miR-874-3p	73.9645605656277	173.607609827432	105.225046408059	78.218843252611	177.776006292782	64.4117802804734	47.9685355561758	48.4859252972578	38.1558789075666
hsa-miR-877-3p	18.9653515875079	44.5830949365527	59.7981366157075	30.2770055068263	30.4379267480029	33.3483211371633	13.44021508558	21.9451192749772	4.65517252751388
hsa-miR-877-5p	109.997926674518	221.395554686685	183.78439614086	100.311032901737	138.826158730681	191.680098644902	23.933152428479	88.5201047356475	111.673762582635
hsa-miR-885-5p	4.74592445856255	23.7747250880931	13.2905834257705	6.27517904879192	10.4734164842843	10.8386500852931	5.89167998730595	3.75988467402766	0.000488134033481913
hsa-miR-889-3p	44.5675360991375	28.688189332943	16.3680116296921	23.3340068273174	29.4761106127681	23.2953772582121	29.0193621858833	20.6072161649948	56.7616398177731
hsa-miR-92a-1-5p	71.1265401992139	227.755307692755	163.240441500135	142.618087940595	147.378829469646	166.854613429152	90.4551392897157	51.3665935565067	113.525481725782
hsa-miR-92a-3p	119494.168878008	154637.363354017	169655.18330964	149238.289997045	150674.235864707	151646.379160164	114785.661903124	96089.9721362008	112014.758239275
hsa-miR-92b-3p	782.9784698175	1274.50675211337	726.148698989108	632.11153527274	492.875897854365	925.701187774083	552.500714668499	771.250215250632	854.26395530459
hsa-miR-92b-5p	5.68549707561074	11.1162397308436	16.847139612488	5.02210087979074	0.0254854721389708	17.778958479026	0	0	0.000455729415800299
hsa-miR-93-3p	526.309260879047	524.168028428455	581.008699997411	285.844587218007	394.60884840855	424.567291556589	369.879896604434	558.341972620635	414.105090197835
hsa-miR-93-5p	28790.3091014448	25624.3532664609	42834.2747969257	30589.7163377176	25841.4565837189	29582.8908848674	26938.9619208277	42283.3922000096	29755.1477009238
hsa-miR-941	2855.80018004534	1520.78231448252	1878.2194680247	763.559408328306	1124.84945268417	1371.88079541998	912.497866137505	2280.30441798258	2112.87355591268
hsa-miR-942-3p	8.53396076967301	0.048180080401095	6.64618250731597	6.94787647204512	7.59931123384663	15.512205602489	5.43798857711718	7.12958049296201	13.9626417837554
hsa-miR-942-5p	148.879079052548	157.768719694623	210.402758887601	253.083204033414	215.83571394079	351.610270303083	315.59150555014	321.720390211407	473.659853480774
hsa-miR-95-3p	126.126012115622	132.273024153445	101.006917510042	205.752419224599	237.672121665098	102.4583879073	176.376041769464	79.6467414846972	88.4025621488314
hsa-miR-9-5p	66.7010019149341	26.6195767296073	32.8781615504201	56.1866769951064	44.3735721028397	75.8163608783044	124.837515355483	102.014532838928	195.731044082172
hsa-miR-96-5p	75.8636302742607	8.0604560181926	39.9427153073154	182.519767108156	62.767537402801	301.925964885298	318.143229133224	287.574904798183	257.76985683996
hsa-miR-98-5p	6157.48787103352	2753.2000537658	3638.90150174943	4131.92953972785	3631.77458139678	7769.98991122318	8398.29428852897	7456.92922412334	8527.18602635304
hsa-miR-9985	14.2310597546521	3.22341143944462	1.24078171241421	2.28684395959848	3.1850722056681	5.44711967760919	14.55240344045	11.4018246356597	5.2754233952554
hsa-miR-99a-5p	1473.65544607352	1367.04549592038	1145.77210872045	1184.829383388	2822.93163507404	963.228054375479	1574.92717493164	1122.50588269209	1084.58834328396
hsa-miR-99b-3p	114.745236808757	17.6177018841887	151.069965068401	90.2448583226381	38.0677877712508	147.44693406474	79.1055270593492	36.1816602528071	65.1409315700285
hsa-miR-99b-5p	8714.85861974254	4257.22887140577	7274.66760455448	5895.54354067366	3311.74240902819	9438.95822453275	6830.70948531821	2624.05206904508	3742.7795101783
